# Supplementary material for: Investigating the mechanisms linking vitamin D to coronary artery disease: A mediating proteomics Mendelian randomisation study
Source: Medicine (Baltimore). 2026 Jul 17;105(29):e49798. doi: 10.1097/MD.0000000000049798 (PMC13384664; doi:10.1097/MD.0000000000049798)
Supplement: Supplementary file 1 [file medi-105-e49798-s001.xlsx]

## Sheet: 1
Supplementary Table 1. Dataset information included in MR studies
Note: Trait, Phenotype of the dataset; Ncase, Number of cases; Ncontrol, Number of controls; Nsnp, Number of available SNPs.
Trait	Case	Sample size	Year	Author	Sex	Population	NSNP
Vitamin D levels	79366	79366	2018	Jiang X	Males and Females	European	2538249
Major coronary heart disease event	46959	412181	2023	FINNGEN_R10	Males and Females	European	20167370
APOBEC1 complementation factor	3301	3301	2018	Sun BB	Males and Females	European	10534735
Histo-blood group ABO system transferase	3301	3301	2018	Sun BB	Males and Females	European	10534735
Angiopoietin-related protein 7	3301	3301	2018	Sun BB	Males and Females	European	10534735
RNA-binding protein EWS	3301	3301	2018	Sun BB	Males and Females	European	10534735
Exosome complex component CSL4	3301	3301	2018	Sun BB	Males and Females	European	10534735
Exosome complex component RRP40	3301	3301	2018	Sun BB	Males and Females	European	10534735
Exostosin-like 2	3301	3301	2018	Sun BB	Males and Females	European	10534735
Ezrin	3301	3301	2018	Sun BB	Males and Females	European	10534735
Coagulation factor Xa	3301	3301	2018	Sun BB	Males and Females	European	10534735
Coagulation Factor X	3301	3301	2018	Sun BB	Males and Females	European	10534735
Prothrombin	3301	3301	2018	Sun BB	Males and Females	European	10534735
Tissue Factor	3301	3301	2018	Sun BB	Males and Females	European	10534735
Coagulation Factor VIII	3301	3301	2018	Sun BB	Males and Females	European	10534735
Ankyrin-2	3301	3301	2018	Sun BB	Males and Females	European	10534735
Fatty-acid amide hydrolase 2	3301	3301	2018	Sun BB	Males and Females	European	10534735
Fatty acid-binding protein, liver	3301	3301	2018	Sun BB	Males and Females	European	10534735
Fatty acid-binding protein, heart	3301	3301	2018	Sun BB	Males and Females	European	10534735
Fatty acid-binding protein, adipocyte	3301	3301	2018	Sun BB	Males and Females	European	10534735
Fatty acid-binding protein, epidermal	3301	3301	2018	Sun BB	Males and Females	European	10534735
FAS-associated factor 2	3301	3301	2018	Sun BB	Males and Females	European	10534735
Fumarylacetoacetase	3301	3301	2018	Sun BB	Males and Females	European	10534735
Fas apoptotic inhibitory molecule 3	3301	3301	2018	Sun BB	Males and Females	European	10534735
Ankyrin repeat domain-containing protein 27	3301	3301	2018	Sun BB	Males and Females	European	10534735
Protein FAM107A	3301	3301	2018	Sun BB	Males and Females	European	10534735
Protein FAM107B	3301	3301	2018	Sun BB	Males and Females	European	10534735
Protein FAM134B	3301	3301	2018	Sun BB	Males and Females	European	10534735
Protein FAM150B	3301	3301	2018	Sun BB	Males and Females	European	10534735
Protein FAM151A	3301	3301	2018	Sun BB	Males and Females	European	10534735
Membrane protein FAM159B	3301	3301	2018	Sun BB	Males and Females	European	10534735
Protein FAM163A	3301	3301	2018	Sun BB	Males and Females	European	10534735
Protein FAM163B	3301	3301	2018	Sun BB	Males and Females	European	10534735
Protein FAM171B	3301	3301	2018	Sun BB	Males and Females	European	10534735
Ankyrin repeat domain-containing protein 46	3301	3301	2018	Sun BB	Males and Females	European	10534735
Protein FAM172A	3301	3301	2018	Sun BB	Males and Females	European	10534735
Protein FAM173A	3301	3301	2018	Sun BB	Males and Females	European	10534735
Membrane protein FAM174A	3301	3301	2018	Sun BB	Males and Females	European	10534735
Membrane protein FAM174B	3301	3301	2018	Sun BB	Males and Females	European	10534735
BRISC complex subunit Abro1	3301	3301	2018	Sun BB	Males and Females	European	10534735
Protein FAM177A1	3301	3301	2018	Sun BB	Males and Females	European	10534735
Protein FAM189A2	3301	3301	2018	Sun BB	Males and Females	European	10534735
Acidic leucine-rich nuclear phosphoprotein 32 family member A	3301	3301	2018	Sun BB	Males and Females	European	10534735
Protein FAM19A2	3301	3301	2018	Sun BB	Males and Females	European	10534735
Protein FAM19A3	3301	3301	2018	Sun BB	Males and Females	European	10534735
Protein FAM19A4	3301	3301	2018	Sun BB	Males and Females	European	10534735
Protein FAM19A5	3301	3301	2018	Sun BB	Males and Females	European	10534735
Protein FAM209B	3301	3301	2018	Sun BB	Males and Females	European	10534735
Pseudokinase FAM20A	3301	3301	2018	Sun BB	Males and Females	European	10534735
Glycosaminoglycan xylosylkinase	3301	3301	2018	Sun BB	Males and Females	European	10534735
Redox-regulatory protein FAM213A	3301	3301	2018	Sun BB	Males and Females	European	10534735
Protein FAM24B	3301	3301	2018	Sun BB	Males and Females	European	10534735
Protein FAM3B	3301	3301	2018	Sun BB	Males and Females	European	10534735
Acidic leucine-rich nuclear phosphoprotein 32 family member B	3301	3301	2018	Sun BB	Males and Females	European	10534735
Protein FAM3D	3301	3301	2018	Sun BB	Males and Females	European	10534735
MIP18 family protein FAM96A	3301	3301	2018	Sun BB	Males and Females	European	10534735
E3 ubiquitin-protein ligase FANCL	3301	3301	2018	Sun BB	Males and Females	European	10534735
Prolyl endopeptidase FAP	3301	3301	2018	Sun BB	Males and Females	European	10534735
Phenylalanine--tRNA ligase, mitochondrial	3301	3301	2018	Sun BB	Males and Females	European	10534735
Tumor necrosis factor receptor superfamily member 6	3301	3301	2018	Sun BB	Males and Females	European	10534735
Tumor necrosis factor ligand superfamily member 6, soluble form	3301	3301	2018	Sun BB	Males and Females	European	10534735
Annexin A10	3301	3301	2018	Sun BB	Males and Females	European	10534735
Fetal and adult testis-expressed transcript protein	3301	3301	2018	Sun BB	Males and Females	European	10534735
Fatty acid hydroxylase domain-containing protein 2	3301	3301	2018	Sun BB	Males and Females	European	10534735
Fibulin-1	3301	3301	2018	Sun BB	Males and Females	European	10534735
Fructose-1,6-bisphosphatase 1	3301	3301	2018	Sun BB	Males and Females	European	10534735
Fructose-1,6-bisphosphatase isozyme 2	3301	3301	2018	Sun BB	Males and Females	European	10534735
F-box/LRR-repeat protein 4	3301	3301	2018	Sun BB	Males and Females	European	10534735
F-box/LRR-repeat protein 5	3301	3301	2018	Sun BB	Males and Females	European	10534735
F-box only protein 3	3301	3301	2018	Sun BB	Males and Females	European	10534735
Annexin A1	3301	3301	2018	Sun BB	Males and Females	European	10534735
High affinity immunoglobulin alpha and immunoglobulin mu Fc receptor	3301	3301	2018	Sun BB	Males and Females	European	10534735
Immunoglobulin alpha Fc receptor	3301	3301	2018	Sun BB	Males and Females	European	10534735
Low affinity immunoglobulin epsilon Fc receptor	3301	3301	2018	Sun BB	Males and Females	European	10534735
High affinity immunoglobulin gamma Fc receptor I	3301	3301	2018	Sun BB	Males and Females	European	10534735
Low affinity immunoglobulin gamma Fc region receptor II-a	3301	3301	2018	Sun BB	Males and Females	European	10534735
Low affinity immunoglobulin gamma Fc region receptor II-b	3301	3301	2018	Sun BB	Males and Females	European	10534735
Low affinity immunoglobulin gamma Fc region receptor III-B	3301	3301	2018	Sun BB	Males and Females	European	10534735
Ficolin-1	3301	3301	2018	Sun BB	Males and Females	European	10534735
Ficolin-2	3301	3301	2018	Sun BB	Males and Females	European	10534735
Fc receptor-like protein 1	3301	3301	2018	Sun BB	Males and Females	European	10534735
Annexin A2	3301	3301	2018	Sun BB	Males and Females	European	10534735
Fc receptor-like protein 2	3301	3301	2018	Sun BB	Males and Females	European	10534735
Fc receptor-like protein 3	3301	3301	2018	Sun BB	Males and Females	European	10534735
Fc receptor-like protein 4	3301	3301	2018	Sun BB	Males and Females	European	10534735
Fc receptor-like protein 5	3301	3301	2018	Sun BB	Males and Females	European	10534735
Fc receptor-like protein 6	3301	3301	2018	Sun BB	Males and Females	European	10534735
Flap endonuclease 1	3301	3301	2018	Sun BB	Males and Females	European	10534735
D-dimer	3301	3301	2018	Sun BB	Males and Females	European	10534735
Fibroblast growth factor 10	3301	3301	2018	Sun BB	Males and Females	European	10534735
Fibroblast growth factor 1	3301	3301	2018	Sun BB	Males and Females	European	10534735
Fibroblast growth factor 16	3301	3301	2018	Sun BB	Males and Females	European	10534735
Fibroblast growth factor 19	3301	3301	2018	Sun BB	Males and Females	European	10534735
Fibroblast growth factor 20	3301	3301	2018	Sun BB	Males and Females	European	10534735
Fibroblast growth factor 23	3301	3301	2018	Sun BB	Males and Females	European	10534735
Fibroblast growth factor 4	3301	3301	2018	Sun BB	Males and Females	European	10534735
Fibroblast growth factor 5	3301	3301	2018	Sun BB	Males and Females	European	10534735
Fibroblast growth factor 6	3301	3301	2018	Sun BB	Males and Females	European	10534735
Fibroblast growth factor 7	3301	3301	2018	Sun BB	Males and Females	European	10534735
Fibroblast growth factor 8 isoform B	3301	3301	2018	Sun BB	Males and Females	European	10534735
Acetyl-CoA carboxylase 2	3301	3301	2018	Sun BB	Males and Females	European	10534735
Annexin A9	3301	3301	2018	Sun BB	Males and Females	European	10534735
Fibroblast growth factor 8 isoform A	3301	3301	2018	Sun BB	Males and Females	European	10534735
Fibroblast growth factor 9	3301	3301	2018	Sun BB	Males and Females	European	10534735
Fibroblast growth factor receptor 2	3301	3301	2018	Sun BB	Males and Females	European	10534735
Fibroblast growth factor receptor 3	3301	3301	2018	Sun BB	Males and Females	European	10534735
Fibroblast growth factor receptor 4	3301	3301	2018	Sun BB	Males and Females	European	10534735
Tyrosine-protein kinase Fgr	3301	3301	2018	Sun BB	Males and Females	European	10534735
Bis(5'-adenosyl)-triphosphatase	3301	3301	2018	Sun BB	Males and Females	European	10534735
Fibrinogen C domain-containing protein 1	3301	3301	2018	Sun BB	Males and Females	European	10534735
Polyphosphoinositide phosphatase	3301	3301	2018	Sun BB	Males and Females	European	10534735
Retina-specific copper amine oxidase	3301	3301	2018	Sun BB	Males and Females	European	10534735
Vascular endothelial growth factor D	3301	3301	2018	Sun BB	Males and Females	European	10534735
Four-jointed box protein 1	3301	3301	2018	Sun BB	Males and Females	European	10534735
Peptidyl-prolyl cis-trans isomerase FKBP14	3301	3301	2018	Sun BB	Males and Females	European	10534735
Peptidyl-prolyl cis-trans isomerase FKBP2	3301	3301	2018	Sun BB	Males and Females	European	10534735
Inactive peptidyl-prolyl cis-trans isomerase FKBP6	3301	3301	2018	Sun BB	Males and Females	European	10534735
Peptidyl-prolyl cis-trans isomerase FKBP7	3301	3301	2018	Sun BB	Males and Females	European	10534735
Filamin-A	3301	3301	2018	Sun BB	Males and Females	European	10534735
AP-4 complex subunit mu-1	3301	3301	2018	Sun BB	Males and Females	European	10534735
Leucine-rich repeat transmembrane protein FLRT1	3301	3301	2018	Sun BB	Males and Females	European	10534735
Leucine-rich repeat transmembrane protein FLRT2	3301	3301	2018	Sun BB	Males and Females	European	10534735
Leucine-rich repeat transmembrane protein FLRT3	3301	3301	2018	Sun BB	Males and Females	European	10534735
Receptor-type tyrosine-protein kinase FLT3	3301	3301	2018	Sun BB	Males and Females	European	10534735
Fms-related tyrosine kinase 3 ligand	3301	3301	2018	Sun BB	Males and Females	European	10534735
Vascular endothelial growth factor receptor 3	3301	3301	2018	Sun BB	Males and Females	European	10534735
Apoptotic protease-activating factor 1	3301	3301	2018	Sun BB	Males and Females	European	10534735
Feline leukemia virus subgroup C receptor-related protein 1	3301	3301	2018	Sun BB	Males and Females	European	10534735
Fibronectin Fragment 4	3301	3301	2018	Sun BB	Males and Females	European	10534735
Fibronectin type III domain-containing protein 4	3301	3301	2018	Sun BB	Males and Females	European	10534735
Fibronectin type III domain-containing protein 5	3301	3301	2018	Sun BB	Males and Females	European	10534735
Glutamate carboxypeptidase 2	3301	3301	2018	Sun BB	Males and Females	European	10534735
Forkhead box protein C2	3301	3301	2018	Sun BB	Males and Females	European	10534735
Forkhead box protein J2	3301	3301	2018	Sun BB	Males and Females	European	10534735
Forkhead box protein L2	3301	3301	2018	Sun BB	Males and Females	European	10534735
Tyrosine-protein kinase FRK	3301	3301	2018	Sun BB	Males and Females	European	10534735
Amyloid beta A4 precursor protein-binding family B member 1	3301	3301	2018	Sun BB	Males and Females	European	10534735
Secreted frizzled-related protein 3	3301	3301	2018	Sun BB	Males and Females	European	10534735
Follistatin	3301	3301	2018	Sun BB	Males and Females	European	10534735
Follistatin-related protein 1	3301	3301	2018	Sun BB	Males and Females	European	10534735
Follistatin-related protein 3	3301	3301	2018	Sun BB	Males and Females	European	10534735
Follistatin-related protein 4	3301	3301	2018	Sun BB	Males and Females	European	10534735
Follistatin-related protein 5	3301	3301	2018	Sun BB	Males and Females	European	10534735
Ferritin	3301	3301	2018	Sun BB	Males and Females	European	10534735
Furin	3301	3301	2018	Sun BB	Males and Females	European	10534735
Alpha-(1,3)-fucosyltransferase 10	3301	3301	2018	Sun BB	Males and Females	European	10534735
Galactoside 3(4)-L-fucosyltransferase	3301	3301	2018	Sun BB	Males and Females	European	10534735
Alpha-(1,3)-fucosyltransferase 5	3301	3301	2018	Sun BB	Males and Females	European	10534735
Alpha-(1,6)-fucosyltransferase	3301	3301	2018	Sun BB	Males and Females	European	10534735
Alpha-(1,3)-fucosyltransferase 9	3301	3301	2018	Sun BB	Males and Females	European	10534735
Fragile X mental retardation syndrome-related protein 1	3301	3301	2018	Sun BB	Males and Females	European	10534735
Tyrosine-protein kinase Fyn	3301	3301	2018	Sun BB	Males and Females	European	10534735
G0/G1 switch protein 2	3301	3301	2018	Sun BB	Males and Females	European	10534735
Protein G6b	3301	3301	2018	Sun BB	Males and Females	European	10534735
Amyloid beta A4 precursor protein-binding family B member 2	3301	3301	2018	Sun BB	Males and Females	European	10534735
Gamma-aminobutyric acid receptor-associated protein-like 1	3301	3301	2018	Sun BB	Males and Females	European	10534735
Gamma-aminobutyric acid receptor-associated protein-like 2	3301	3301	2018	Sun BB	Males and Females	European	10534735
Gamma-aminobutyric acid type B receptor subunit 2	3301	3301	2018	Sun BB	Males and Females	European	10534735
Growth arrest and DNA damage-inducible proteins-interacting protein 1	3301	3301	2018	Sun BB	Males and Females	European	10534735
Galanin peptides	3301	3301	2018	Sun BB	Males and Females	European	10534735
Polypeptide N-acetylgalactosaminyltransferase 10	3301	3301	2018	Sun BB	Males and Females	European	10534735
Polypeptide N-acetylgalactosaminyltransferase 11	3301	3301	2018	Sun BB	Males and Females	European	10534735
Polypeptide N-acetylgalactosaminyltransferase 16	3301	3301	2018	Sun BB	Males and Females	European	10534735
Polypeptide N-acetylgalactosaminyltransferase 1	3301	3301	2018	Sun BB	Males and Females	European	10534735
Polypeptide N-acetylgalactosaminyltransferase 2	3301	3301	2018	Sun BB	Males and Females	European	10534735
Polypeptide N-acetylgalactosaminyltransferase 3	3301	3301	2018	Sun BB	Males and Females	European	10534735
N-acetylgalactosaminyltransferase 7	3301	3301	2018	Sun BB	Males and Females	European	10534735
Galanin-like peptide	3301	3301	2018	Sun BB	Males and Females	European	10534735
Gigaxonin	3301	3301	2018	Sun BB	Males and Females	European	10534735
Glyceraldehyde-3-phosphate dehydrogenase, testis-specific	3301	3301	2018	Sun BB	Males and Females	European	10534735
Growth arrest-specific protein 1	3301	3301	2018	Sun BB	Males and Females	European	10534735
Guanylate-binding protein 6	3301	3301	2018	Sun BB	Males and Females	European	10534735
Vitamin D-binding protein	3301	3301	2018	Sun BB	Males and Females	European	10534735
Amyloid beta A4 precursor protein-binding family B member 3	3301	3301	2018	Sun BB	Males and Females	European	10534735
Grancalcin	3301	3301	2018	Sun BB	Males and Females	European	10534735
Glucagon	3301	3301	2018	Sun BB	Males and Females	European	10534735
GTP cyclohydrolase 1	3301	3301	2018	Sun BB	Males and Females	European	10534735
Glucokinase	3301	3301	2018	Sun BB	Males and Females	European	10534735
Glucokinase regulatory protein	3301	3301	2018	Sun BB	Males and Females	European	10534735
Beta-1,3-galactosyl-O-glycosyl-glycoprotein beta-1,6-N-acetylglucosaminyltransferase	3301	3301	2018	Sun BB	Males and Females	European	10534735
N-acetyllactosaminide beta-1,6-N-acetylglucosaminyl-transferase, isoform C	3301	3301	2018	Sun BB	Males and Females	European	10534735
Beta-1,3-galactosyl-O-glycosyl-glycoprotein beta-1,6-N-acetylglucosaminyltransferase 4	3301	3301	2018	Sun BB	Males and Females	European	10534735
Guanine deaminase	3301	3301	2018	Sun BB	Males and Females	European	10534735
Protein APCDD1	3301	3301	2018	Sun BB	Males and Females	European	10534735
Growth/differentiation factor 11	3301	3301	2018	Sun BB	Males and Females	European	10534735
Growth/differentiation factor 11/8	3301	3301	2018	Sun BB	Males and Females	European	10534735
Growth/differentiation factor 15	3301	3301	2018	Sun BB	Males and Females	European	10534735
Growth/differentiation factor 5	3301	3301	2018	Sun BB	Males and Females	European	10534735
Growth/differentiation factor 9	3301	3301	2018	Sun BB	Males and Females	European	10534735
Glial cell line-derived neurotrophic factor	3301	3301	2018	Sun BB	Males and Females	European	10534735
GTP-binding protein GEM	3301	3301	2018	Sun BB	Males and Females	European	10534735
Aggrecan core protein	3301	3301	2018	Sun BB	Males and Females	European	10534735
Serum amyloid P-component	3301	3301	2018	Sun BB	Males and Females	European	10534735
Glial fibrillary acidic protein	3301	3301	2018	Sun BB	Males and Females	European	10534735
GDNF family receptor alpha-1	3301	3301	2018	Sun BB	Males and Females	European	10534735
GDNF family receptor alpha-2	3301	3301	2018	Sun BB	Males and Females	European	10534735
GDNF family receptor alpha-3	3301	3301	2018	Sun BB	Males and Females	European	10534735
GDNF family receptor alpha-like	3301	3301	2018	Sun BB	Males and Females	European	10534735
ADP-ribosylation factor-binding protein GGA1	3301	3301	2018	Sun BB	Males and Females	European	10534735
ADP-ribosylation factor-binding protein GGA3	3301	3301	2018	Sun BB	Males and Females	European	10534735
Gamma-glutamyl hydrolase	3301	3301	2018	Sun BB	Males and Females	European	10534735
Inactive gamma-glutamyltranspeptidase 2	3301	3301	2018	Sun BB	Males and Females	European	10534735
Somatotropin	3301	3301	2018	Sun BB	Males and Females	European	10534735
DNA-(apurinic or apyrimidinic site) lyase	3301	3301	2018	Sun BB	Males and Females	European	10534735
GH3 domain-containing protein	3301	3301	2018	Sun BB	Males and Females	European	10534735
Growth hormone receptor	3301	3301	2018	Sun BB	Males and Females	European	10534735
Appetite-regulating hormone	3301	3301	2018	Sun BB	Males and Females	European	10534735
Gap junction alpha-1 protein	3301	3301	2018	Sun BB	Males and Females	European	10534735
Gap junction alpha-8 protein	3301	3301	2018	Sun BB	Males and Females	European	10534735
Gap junction delta-2 protein	3301	3301	2018	Sun BB	Males and Females	European	10534735
D-glucuronyl C5-epimerase	3301	3301	2018	Sun BB	Males and Females	European	10534735
Glioma pathogenesis-related protein 1	3301	3301	2018	Sun BB	Males and Females	European	10534735
Lactoylglutathione lyase	3301	3301	2018	Sun BB	Males and Females	European	10534735
Glucagon-like peptide 1 receptor	3301	3301	2018	Sun BB	Males and Females	European	10534735
Amyloid-like protein 2	3301	3301	2018	Sun BB	Males and Females	European	10534735
Glutaredoxin-2, mitochondrial	3301	3301	2018	Sun BB	Males and Females	European	10534735
Glycosyltransferase 8 domain-containing protein 1	3301	3301	2018	Sun BB	Males and Females	European	10534735
Glycolipid transfer protein	3301	3301	2018	Sun BB	Males and Females	European	10534735
Glycolipid transfer protein domain-containing protein 2	3301	3301	2018	Sun BB	Males and Females	European	10534735
Glucocorticoid modulatory element-binding protein 2	3301	3301	2018	Sun BB	Males and Females	European	10534735
Glia maturation factor gamma	3301	3301	2018	Sun BB	Males and Females	European	10534735
Guanine nucleotide-binding protein G(k) subunit alpha	3301	3301	2018	Sun BB	Males and Females	European	10534735
Guanine nucleotide-binding protein G(I)/G(S)/G(O) subunit gamma-T2	3301	3301	2018	Sun BB	Males and Females	European	10534735
Granulysin	3301	3301	2018	Sun BB	Males and Females	European	10534735
Glycine N-methyltransferase	3301	3301	2018	Sun BB	Males and Females	European	10534735
Glucosamine-6-phosphate isomerase 1	3301	3301	2018	Sun BB	Males and Females	European	10534735
Glucosamine 6-phosphate N-acetyltransferase	3301	3301	2018	Sun BB	Males and Females	European	10534735
N-acetylglucosamine-1-phosphotransferase subunit gamma	3301	3301	2018	Sun BB	Males and Females	European	10534735
Progonadoliberin-1	3301	3301	2018	Sun BB	Males and Females	European	10534735
Progonadoliberin-2	3301	3301	2018	Sun BB	Males and Females	European	10534735
N-acetylglucosamine-6-sulfatase	3301	3301	2018	Sun BB	Males and Females	European	10534735
Golgi membrane protein 1	3301	3301	2018	Sun BB	Males and Females	European	10534735
RAB6-interacting golgin	3301	3301	2018	Sun BB	Males and Females	European	10534735
Adipocyte plasma membrane-associated protein	3301	3301	2018	Sun BB	Males and Females	European	10534735
Golgi SNAP receptor complex member 1	3301	3301	2018	Sun BB	Males and Females	European	10534735
Aspartate aminotransferase, cytoplasmic	3301	3301	2018	Sun BB	Males and Females	European	10534735
Platelet glycoprotein Ib alpha chain	3301	3301	2018	Sun BB	Males and Females	European	10534735
Platelet glycoprotein V	3301	3301	2018	Sun BB	Males and Females	European	10534735
Cell surface A33 antigen	3301	3301	2018	Sun BB	Males and Females	European	10534735
Glypican-1	3301	3301	2018	Sun BB	Males and Females	European	10534735
Glypican-3	3301	3301	2018	Sun BB	Males and Females	European	10534735
Glypican-5	3301	3301	2018	Sun BB	Males and Females	European	10534735
Glypican-6	3301	3301	2018	Sun BB	Males and Females	European	10534735
Glycerophosphocholine phosphodiesterase GPCPD1	3301	3301	2018	Sun BB	Males and Females	European	10534735
Apolipoprotein A-V	3301	3301	2018	Sun BB	Males and Females	European	10534735
Glycerol-3-phosphate dehydrogenase 1-like protein	3301	3301	2018	Sun BB	Males and Females	European	10534735
Glycoprotein hormone alpha-2	3301	3301	2018	Sun BB	Males and Females	European	10534735
Glucose-6-phosphate isomerase	3301	3301	2018	Sun BB	Males and Females	European	10534735
Phosphatidylinositol-glycan-specific phospholipase D	3301	3301	2018	Sun BB	Males and Females	European	10534735
Transmembrane glycoprotein NMB	3301	3301	2018	Sun BB	Males and Females	European	10534735
Probable G-protein coupled receptor 101	3301	3301	2018	Sun BB	Males and Females	European	10534735
Protein GPR107	3301	3301	2018	Sun BB	Males and Females	European	10534735
Probable G-protein coupled receptor 135	3301	3301	2018	Sun BB	Males and Females	European	10534735
G-protein coupled receptor 26	3301	3301	2018	Sun BB	Males and Females	European	10534735
Alanine aminotransferase 1	3301	3301	2018	Sun BB	Males and Females	European	10534735
Glutathione peroxidase 7	3301	3301	2018	Sun BB	Males and Females	European	10534735
GRAM domain-containing protein 1C	3301	3301	2018	Sun BB	Males and Females	European	10534735
GRB2-related adapter protein	3301	3301	2018	Sun BB	Males and Females	European	10534735
GRB2-related adapter protein 2	3301	3301	2018	Sun BB	Males and Females	European	10534735
Apolipoprotein B	3301	3301	2018	Sun BB	Males and Females	European	10534735
Growth factor receptor-bound protein 14	3301	3301	2018	Sun BB	Males and Females	European	10534735
Growth factor receptor-bound protein 2	3301	3301	2018	Sun BB	Males and Females	European	10534735
Growth factor receptor-bound protein 7	3301	3301	2018	Sun BB	Males and Females	European	10534735
Gremlin-1	3301	3301	2018	Sun BB	Males and Females	European	10534735
Gremlin-2	3301	3301	2018	Sun BB	Males and Females	European	10534735
Glutamate receptor 4	3301	3301	2018	Sun BB	Males and Females	European	10534735
Glutamate receptor ionotropic, delta-2	3301	3301	2018	Sun BB	Males and Females	European	10534735
Granulins	3301	3301	2018	Sun BB	Males and Females	European	10534735
Gastrin-releasing peptide	3301	3301	2018	Sun BB	Males and Females	European	10534735
DNA dC->dU-editing enzyme APOBEC-3G	3301	3301	2018	Sun BB	Males and Females	European	10534735
GrpE protein homolog 1, mitochondrial	3301	3301	2018	Sun BB	Males and Females	European	10534735
GSK3-beta interaction protein	3301	3301	2018	Sun BB	Males and Females	European	10534735
Glutathione S-transferase A1	3301	3301	2018	Sun BB	Males and Females	European	10534735
Glutathione S-transferase A3	3301	3301	2018	Sun BB	Males and Females	European	10534735
Glutathione S-transferase A4	3301	3301	2018	Sun BB	Males and Females	European	10534735
Glutathione S-transferase kappa 1	3301	3301	2018	Sun BB	Males and Females	European	10534735
Glutathione S-transferase Mu 1	3301	3301	2018	Sun BB	Males and Females	European	10534735
Glutathione S-transferase omega-1	3301	3301	2018	Sun BB	Males and Females	European	10534735
Glutathione S-transferase P	3301	3301	2018	Sun BB	Males and Females	European	10534735
Apolipoprotein D	3301	3301	2018	Sun BB	Males and Females	European	10534735
Glutathione S-transferase theta-2B	3301	3301	2018	Sun BB	Males and Females	European	10534735
General transcription factor II-I	3301	3301	2018	Sun BB	Males and Females	European	10534735
Guanylyl cyclase-activating protein 1	3301	3301	2018	Sun BB	Males and Females	European	10534735
Guanylate cyclase activator 2B	3301	3301	2018	Sun BB	Males and Females	European	10534735
Glucoside xylosyltransferase 1	3301	3301	2018	Sun BB	Males and Females	European	10534735
Glycophorin-A	3301	3301	2018	Sun BB	Males and Females	European	10534735
Granzyme A	3301	3301	2018	Sun BB	Males and Females	European	10534735
Granzyme B	3301	3301	2018	Sun BB	Males and Females	European	10534735
Arf-GAP with coiled-coil, ANK repeat and PH domain-containing protein 2	3301	3301	2018	Sun BB	Males and Females	European	10534735
Granzyme H	3301	3301	2018	Sun BB	Males and Females	European	10534735
Granzyme K	3301	3301	2018	Sun BB	Males and Females	European	10534735
Granzyme M	3301	3301	2018	Sun BB	Males and Females	European	10534735
Histone H1x	3301	3301	2018	Sun BB	Males and Females	European	10534735
Histone H2A.z	3301	3301	2018	Sun BB	Males and Females	European	10534735
GDH/6PGL endoplasmic bifunctional protein	3301	3301	2018	Sun BB	Males and Females	European	10534735
3-hydroxyanthranilate 3,4-dioxygenase	3301	3301	2018	Sun BB	Males and Females	European	10534735
Hepcidin	3301	3301	2018	Sun BB	Males and Females	European	10534735
Hyaluronan and proteoglycan link protein 1	3301	3301	2018	Sun BB	Males and Females	European	10534735
Histone acetyltransferase type B catalytic subunit	3301	3301	2018	Sun BB	Males and Females	European	10534735
Apolipoprotein E (isoform E3)	3301	3301	2018	Sun BB	Males and Females	European	10534735
Hepatitis A virus cellular receptor 1	3301	3301	2018	Sun BB	Males and Females	European	10534735
Hepatitis A virus cellular receptor 2	3301	3301	2018	Sun BB	Males and Females	European	10534735
Heparin-binding EGF-like growth factor	3301	3301	2018	Sun BB	Males and Females	European	10534735
Hemoglobin subunit gamma-1	3301	3301	2018	Sun BB	Males and Females	European	10534735
Hemoglobin subunit theta-1	3301	3301	2018	Sun BB	Males and Females	European	10534735
Hemoglobin subunit zeta	3301	3301	2018	Sun BB	Males and Females	European	10534735
Hydroxycarboxylic acid receptor 2	3301	3301	2018	Sun BB	Males and Females	European	10534735
Tyrosine-protein kinase HCK	3301	3301	2018	Sun BB	Males and Females	European	10534735
Apolipoprotein E (isoform E2)	3301	3301	2018	Sun BB	Males and Females	European	10534735
Histone deacetylase 8	3301	3301	2018	Sun BB	Males and Females	European	10534735
Hepatoma-derived growth factor-related protein 2	3301	3301	2018	Sun BB	Males and Females	European	10534735
Haloacid dehalogenase-like hydrolase domain-containing protein 2	3301	3301	2018	Sun BB	Males and Females	European	10534735
Vigilin	3301	3301	2018	Sun BB	Males and Females	European	10534735
E3 ubiquitin-protein ligase HECW1	3301	3301	2018	Sun BB	Males and Females	European	10534735
Protein HEG homolog 1	3301	3301	2018	Sun BB	Males and Females	European	10534735
HEPACAM family member 2	3301	3301	2018	Sun BB	Males and Females	European	10534735
Hephaestin-like protein 1	3301	3301	2018	Sun BB	Males and Females	European	10534735
Probable E3 ubiquitin-protein ligase HERC1	3301	3301	2018	Sun BB	Males and Females	European	10534735
Apolipoprotein F	3301	3301	2018	Sun BB	Males and Females	European	10534735
Probable E3 ubiquitin-protein ligase HERC4	3301	3301	2018	Sun BB	Males and Females	European	10534735
E3 ISG15--protein ligase HERC5	3301	3301	2018	Sun BB	Males and Females	European	10534735
Hemojuvelin	3301	3301	2018	Sun BB	Males and Females	European	10534735
Homogentisate 1,2-dioxygenase	3301	3301	2018	Sun BB	Males and Females	European	10534735
Hepatocyte growth factor	3301	3301	2018	Sun BB	Males and Females	European	10534735
Hepatocyte growth factor-regulated tyrosine kinase substrate	3301	3301	2018	Sun BB	Males and Females	European	10534735
HERV-H LTR-associating protein 2	3301	3301	2018	Sun BB	Males and Females	European	10534735
Hypoxia-inducible factor 1-alpha	3301	3301	2018	Sun BB	Males and Females	European	10534735
Histidine triad nucleotide-binding protein 1	3301	3301	2018	Sun BB	Males and Females	European	10534735
Histidine triad nucleotide-binding protein 2, mitochondrial	3301	3301	2018	Sun BB	Males and Females	European	10534735
Apolipoprotein L1	3301	3301	2018	Sun BB	Males and Females	European	10534735
Homeodomain-interacting protein kinase 3	3301	3301	2018	Sun BB	Males and Females	European	10534735
Histone H1.2	3301	3301	2018	Sun BB	Males and Females	European	10534735
Histone H2A type 3	3301	3301	2018	Sun BB	Males and Females	European	10534735
Hexokinase-1	3301	3301	2018	Sun BB	Males and Females	European	10534735
Hexokinase-2	3301	3301	2018	Sun BB	Males and Females	European	10534735
HLA class II histocompatibility antigen, DM alpha chain	3301	3301	2018	Sun BB	Males and Females	European	10534735
HLA class II histocompatibility antigen, DP beta 1 chain	3301	3301	2018	Sun BB	Males and Females	European	10534735
HLA class II histocompatibility antigen, DQ alpha 2 chain	3301	3301	2018	Sun BB	Males and Females	European	10534735
Porphobilinogen deaminase	3301	3301	2018	Sun BB	Males and Females	European	10534735
High mobility group protein 20A	3301	3301	2018	Sun BB	Males and Females	European	10534735
SWI/SNF-related matrix-associated actin-dependent regulator of chromatin subfamily E member 1-related	3301	3301	2018	Sun BB	Males and Females	European	10534735
High mobility group protein B1	3301	3301	2018	Sun BB	Males and Females	European	10534735
High mobility group protein B2	3301	3301	2018	Sun BB	Males and Females	European	10534735
High mobility group protein B3	3301	3301	2018	Sun BB	Males and Females	European	10534735
3-hydroxy-3-methylglutaryl-coenzyme A reductase	3301	3301	2018	Sun BB	Males and Females	European	10534735
Hydroxymethylglutaryl-CoA synthase, cytoplasmic	3301	3301	2018	Sun BB	Males and Females	European	10534735
Hydroxymethylglutaryl-CoA synthase, mitochondrial	3301	3301	2018	Sun BB	Males and Females	European	10534735
Non-histone chromosomal protein HMG-14	3301	3301	2018	Sun BB	Males and Females	European	10534735
Heme oxygenase 2	3301	3301	2018	Sun BB	Males and Females	European	10534735
Hepatocyte nuclear factor 1-alpha	3301	3301	2018	Sun BB	Males and Females	European	10534735
Apolipoprotein M	3301	3301	2018	Sun BB	Males and Females	European	10534735
Hepatocyte nuclear factor 4-alpha	3301	3301	2018	Sun BB	Males and Females	European	10534735
Heterogeneous nuclear ribonucleoproteins A2/B1	3301	3301	2018	Sun BB	Males and Females	European	10534735
Heterogeneous nuclear ribonucleoprotein A/B	3301	3301	2018	Sun BB	Males and Females	European	10534735
Heterogeneous nuclear ribonucleoproteins C1/C2	3301	3301	2018	Sun BB	Males and Females	European	10534735
Heterogeneous nuclear ribonucleoprotein D-like	3301	3301	2018	Sun BB	Males and Females	European	10534735
Heterogeneous nuclear ribonucleoprotein K	3301	3301	2018	Sun BB	Males and Females	European	10534735
Heterogeneous nuclear ribonucleoprotein M	3301	3301	2018	Sun BB	Males and Females	European	10534735
4-hydroxy-2-oxoglutarate aldolase, mitochondrial	3301	3301	2018	Sun BB	Males and Females	European	10534735
Haptoglobin	3301	3301	2018	Sun BB	Males and Females	European	10534735
15-hydroxyprostaglandin dehydrogenase [NAD(+)]	3301	3301	2018	Sun BB	Males and Females	European	10534735
Hematopoietic prostaglandin D synthase	3301	3301	2018	Sun BB	Males and Females	European	10534735
HRAS-like suppressor 2	3301	3301	2018	Sun BB	Males and Females	European	10534735
Activator of apoptosis harakiri	3301	3301	2018	Sun BB	Males and Females	European	10534735
Ribonuclease UK114	3301	3301	2018	Sun BB	Males and Females	European	10534735
Heparan sulfate glucosamine 3-O-sulfotransferase 3A1	3301	3301	2018	Sun BB	Males and Females	European	10534735
Heparan sulfate glucosamine 3-O-sulfotransferase 3B1	3301	3301	2018	Sun BB	Males and Females	European	10534735
Heparan sulfate glucosamine 3-O-sulfotransferase 4	3301	3301	2018	Sun BB	Males and Females	European	10534735
Heparan-sulfate 6-O-sulfotransferase 1	3301	3301	2018	Sun BB	Males and Females	European	10534735
Heparan-sulfate 6-O-sulfotransferase 2	3301	3301	2018	Sun BB	Males and Females	European	10534735
MICOS complex subunit MIC26	3301	3301	2018	Sun BB	Males and Females	European	10534735
3-hydroxyacyl-CoA dehydrogenase type-2	3301	3301	2018	Sun BB	Males and Females	European	10534735
17-beta-hydroxysteroid dehydrogenase 14	3301	3301	2018	Sun BB	Males and Females	European	10534735
Estradiol 17-beta-dehydrogenase 1	3301	3301	2018	Sun BB	Males and Females	European	10534735
Estradiol 17-beta-dehydrogenase 2	3301	3301	2018	Sun BB	Males and Females	European	10534735
Heat shock protein HSP 90-alpha/beta	3301	3301	2018	Sun BB	Males and Females	European	10534735
Heat shock protein HSP 90-beta	3301	3301	2018	Sun BB	Males and Females	European	10534735
Endoplasmin	3301	3301	2018	Sun BB	Males and Females	European	10534735
Heat shock 70 kDa protein 1-like	3301	3301	2018	Sun BB	Males and Females	European	10534735
Heat shock 70 kDa protein 6	3301	3301	2018	Sun BB	Males and Females	European	10534735
Oxidoreductase HTATIP2	3301	3301	2018	Sun BB	Males and Females	European	10534735
Amyloid beta A4 protein	3301	3301	2018	Sun BB	Males and Females	European	10534735
Histatin-1	3301	3301	2018	Sun BB	Males and Females	European	10534735
Serine protease HTRA2, mitochondrial	3301	3301	2018	Sun BB	Males and Females	European	10534735
Hyaluronidase-1	3301	3301	2018	Sun BB	Males and Females	European	10534735
Isoleucine--tRNA ligase, cytoplasmic	3301	3301	2018	Sun BB	Males and Females	European	10534735
Bone sialoprotein 2	3301	3301	2018	Sun BB	Males and Females	European	10534735
Intercellular adhesion molecule 1	3301	3301	2018	Sun BB	Males and Females	European	10534735
Intercellular adhesion molecule 2	3301	3301	2018	Sun BB	Males and Females	European	10534735
Intercellular adhesion molecule 3	3301	3301	2018	Sun BB	Males and Females	European	10534735
Acyl-CoA-binding domain-containing protein 6	3301	3301	2018	Sun BB	Males and Females	European	10534735
DCC-interacting protein 13-alpha	3301	3301	2018	Sun BB	Males and Females	European	10534735
Intercellular adhesion molecule 4	3301	3301	2018	Sun BB	Males and Females	European	10534735
Intercellular adhesion molecule 5	3301	3301	2018	Sun BB	Males and Females	European	10534735
Inducible T-cell costimulator	3301	3301	2018	Sun BB	Males and Females	European	10534735
ICOS ligand	3301	3301	2018	Sun BB	Males and Females	European	10534735
DNA-binding protein inhibitor ID-1	3301	3301	2018	Sun BB	Males and Females	European	10534735
DNA-binding protein inhibitor ID-2	3301	3301	2018	Sun BB	Males and Females	European	10534735
Insulin-degrading enzyme	3301	3301	2018	Sun BB	Males and Females	European	10534735
Amphiregulin	3301	3301	2018	Sun BB	Males and Females	European	10534735
Indoleamine 2,3-dioxygenase 1	3301	3301	2018	Sun BB	Males and Females	European	10534735
Alpha-L-iduronidase	3301	3301	2018	Sun BB	Males and Females	European	10534735
Radiation-inducible immediate-early gene IEX-1	3301	3301	2018	Sun BB	Males and Females	European	10534735
Immediate early response 3-interacting protein 1	3301	3301	2018	Sun BB	Males and Females	European	10534735
Gamma-interferon-inducible protein 16	3301	3301	2018	Sun BB	Males and Females	European	10534735
Interferon-induced protein with tetratricopeptide repeats 2	3301	3301	2018	Sun BB	Males and Females	European	10534735
Interferon-induced protein with tetratricopeptide repeats 3	3301	3301	2018	Sun BB	Males and Females	European	10534735
Interferon alpha-10	3301	3301	2018	Sun BB	Males and Females	European	10534735
ADP-ribosylation factor 3	3301	3301	2018	Sun BB	Males and Females	European	10534735
Interferon alpha-14	3301	3301	2018	Sun BB	Males and Females	European	10534735
Interferon alpha-4	3301	3301	2018	Sun BB	Males and Females	European	10534735
Interferon alpha-5	3301	3301	2018	Sun BB	Males and Females	European	10534735
Interferon alpha-6	3301	3301	2018	Sun BB	Males and Females	European	10534735
Interferon alpha-7	3301	3301	2018	Sun BB	Males and Females	European	10534735
Interferon alpha-8	3301	3301	2018	Sun BB	Males and Females	European	10534735
Interferon alpha/beta receptor 1	3301	3301	2018	Sun BB	Males and Females	European	10534735
Interferon beta	3301	3301	2018	Sun BB	Males and Females	European	10534735
Interferon gamma	3301	3301	2018	Sun BB	Males and Females	European	10534735
ADP-ribosylation factor 6	3301	3301	2018	Sun BB	Males and Females	European	10534735
Interferon gamma receptor 1	3301	3301	2018	Sun BB	Males and Females	European	10534735
Interferon gamma receptor 2	3301	3301	2018	Sun BB	Males and Females	European	10534735
Interferon lambda-1	3301	3301	2018	Sun BB	Males and Females	European	10534735
Interferon lambda-2	3301	3301	2018	Sun BB	Males and Females	European	10534735
Interferon lambda receptor 1	3301	3301	2018	Sun BB	Males and Females	European	10534735
Interferon omega-1	3301	3301	2018	Sun BB	Males and Females	European	10534735
Immunoglobulin-binding protein 1	3301	3301	2018	Sun BB	Males and Females	European	10534735
ADP-ribosylation factor GTPase-activating protein 2	3301	3301	2018	Sun BB	Males and Females	European	10534735
Immunoglobulin superfamily DCC subclass member 3	3301	3301	2018	Sun BB	Males and Females	European	10534735
Immunoglobulin superfamily DCC subclass member 4	3301	3301	2018	Sun BB	Males and Females	European	10534735
Insulin-like growth factor I	3301	3301	2018	Sun BB	Males and Females	European	10534735
Insulin-like growth factor 1 receptor	3301	3301	2018	Sun BB	Males and Females	European	10534735
Cation-independent mannose-6-phosphate receptor	3301	3301	2018	Sun BB	Males and Females	European	10534735
Insulin-like growth factor-binding protein 1	3301	3301	2018	Sun BB	Males and Females	European	10534735
Insulin-like growth factor-binding protein 2	3301	3301	2018	Sun BB	Males and Females	European	10534735
Insulin-like growth factor-binding protein 3	3301	3301	2018	Sun BB	Males and Females	European	10534735
Arfaptin-1	3301	3301	2018	Sun BB	Males and Females	European	10534735
Insulin-like growth factor-binding protein 6	3301	3301	2018	Sun BB	Males and Females	European	10534735
Insulin-like growth factor-binding protein 7	3301	3301	2018	Sun BB	Males and Females	European	10534735
Insulin-like growth factor-binding protein-like 1	3301	3301	2018	Sun BB	Males and Females	European	10534735
Insulin growth factor-like family member 3	3301	3301	2018	Sun BB	Males and Females	European	10534735
Insulin growth factor-like family member 4	3301	3301	2018	Sun BB	Males and Females	European	10534735
IGF-like family receptor 1	3301	3301	2018	Sun BB	Males and Females	European	10534735
Immunoglobulin E	3301	3301	2018	Sun BB	Males and Females	European	10534735
Immunoglobulin J chain	3301	3301	2018	Sun BB	Males and Females	European	10534735
Immunoglobulin lambda-like polypeptide 1	3301	3301	2018	Sun BB	Males and Females	European	10534735
IgLON family member 5	3301	3301	2018	Sun BB	Males and Females	European	10534735
Arfaptin-2	3301	3301	2018	Sun BB	Males and Females	European	10534735
Immunoglobulin superfamily member 11	3301	3301	2018	Sun BB	Males and Females	European	10534735
Immunoglobulin superfamily member 8	3301	3301	2018	Sun BB	Males and Females	European	10534735
Protein turtle homolog A	3301	3301	2018	Sun BB	Males and Females	European	10534735
Interleukin-10	3301	3301	2018	Sun BB	Males and Females	European	10534735
Interleukin-10 receptor subunit beta	3301	3301	2018	Sun BB	Males and Females	European	10534735
Interleukin-11	3301	3301	2018	Sun BB	Males and Females	European	10534735
Interleukin-11 receptor subunit alpha	3301	3301	2018	Sun BB	Males and Females	European	10534735
Interleukin-12	3301	3301	2018	Sun BB	Males and Females	European	10534735
Rho GTPase-activating protein 1	3301	3301	2018	Sun BB	Males and Females	European	10534735
Interleukin-23	3301	3301	2018	Sun BB	Males and Females	European	10534735
Interleukin-12 receptor subunit beta-1	3301	3301	2018	Sun BB	Males and Females	European	10534735
Interleukin-12 receptor subunit beta-2	3301	3301	2018	Sun BB	Males and Females	European	10534735
Interleukin-13	3301	3301	2018	Sun BB	Males and Females	European	10534735
Interleukin-13 receptor subunit alpha-1	3301	3301	2018	Sun BB	Males and Females	European	10534735
Interleukin-15 receptor subunit alpha	3301	3301	2018	Sun BB	Males and Females	European	10534735
Interleukin-16	3301	3301	2018	Sun BB	Males and Females	European	10534735
Rho GTPase-activating protein 25	3301	3301	2018	Sun BB	Males and Females	European	10534735
Interleukin-17A	3301	3301	2018	Sun BB	Males and Females	European	10534735
Interleukin-17C	3301	3301	2018	Sun BB	Males and Females	European	10534735
Interleukin-17D	3301	3301	2018	Sun BB	Males and Females	European	10534735
Interleukin-17F	3301	3301	2018	Sun BB	Males and Females	European	10534735
Interleukin-17 receptor A	3301	3301	2018	Sun BB	Males and Females	European	10534735
Interleukin-17 receptor B	3301	3301	2018	Sun BB	Males and Females	European	10534735
Interleukin-17 receptor C	3301	3301	2018	Sun BB	Males and Females	European	10534735
Interleukin-17 receptor D	3301	3301	2018	Sun BB	Males and Females	European	10534735
Rho GTPase-activating protein 30	3301	3301	2018	Sun BB	Males and Females	European	10534735
Interleukin-18-binding protein	3301	3301	2018	Sun BB	Males and Females	European	10534735
Interleukin-18 receptor 1	3301	3301	2018	Sun BB	Males and Females	European	10534735
Interleukin-19	3301	3301	2018	Sun BB	Males and Females	European	10534735
Interleukin-1 alpha	3301	3301	2018	Sun BB	Males and Females	European	10534735
Interleukin-1 beta	3301	3301	2018	Sun BB	Males and Females	European	10534735
Interleukin-1 receptor type 1	3301	3301	2018	Sun BB	Males and Females	European	10534735
Interleukin-1 receptor type 2	3301	3301	2018	Sun BB	Males and Females	European	10534735
Interleukin-1 Receptor accessory protein	3301	3301	2018	Sun BB	Males and Females	European	10534735
Acyl-CoA-binding domain-containing protein 7	3301	3301	2018	Sun BB	Males and Females	European	10534735
Rho GTPase-activating protein 36	3301	3301	2018	Sun BB	Males and Females	European	10534735
X-linked interleukin-1 receptor accessory protein-like 2	3301	3301	2018	Sun BB	Males and Females	European	10534735
Interleukin-1 receptor-like 1	3301	3301	2018	Sun BB	Males and Females	European	10534735
Interleukin-1 receptor-like 2	3301	3301	2018	Sun BB	Males and Females	European	10534735
Interleukin-1 receptor antagonist protein	3301	3301	2018	Sun BB	Males and Females	European	10534735
Interleukin-20	3301	3301	2018	Sun BB	Males and Females	European	10534735
Interleukin-21	3301	3301	2018	Sun BB	Males and Females	European	10534735
Interleukin-22	3301	3301	2018	Sun BB	Males and Females	European	10534735
Interleukin-22 receptor subunit alpha-1	3301	3301	2018	Sun BB	Males and Females	European	10534735
Rho GTPase-activating protein 5	3301	3301	2018	Sun BB	Males and Females	European	10534735
Interleukin-22 receptor subunit alpha-2	3301	3301	2018	Sun BB	Males and Females	European	10534735
Interleukin-2	3301	3301	2018	Sun BB	Males and Females	European	10534735
Interleukin-23 receptor	3301	3301	2018	Sun BB	Males and Females	European	10534735
Interleukin-24	3301	3301	2018	Sun BB	Males and Females	European	10534735
Interleukin-25	3301	3301	2018	Sun BB	Males and Females	European	10534735
Interleukin-27	3301	3301	2018	Sun BB	Males and Females	European	10534735
Interleukin-27 receptor subunit alpha	3301	3301	2018	Sun BB	Males and Females	European	10534735
Interleukin-2 receptor subunit alpha	3301	3301	2018	Sun BB	Males and Females	European	10534735
Interleukin-2 receptor subunit beta	3301	3301	2018	Sun BB	Males and Females	European	10534735
Rho GDP-dissociation inhibitor 1	3301	3301	2018	Sun BB	Males and Females	European	10534735
Cytokine receptor common subunit gamma	3301	3301	2018	Sun BB	Males and Females	European	10534735
Interleukin-31	3301	3301	2018	Sun BB	Males and Females	European	10534735
Interleukin-31 receptor subunit alpha	3301	3301	2018	Sun BB	Males and Females	European	10534735
Interleukin-32	3301	3301	2018	Sun BB	Males and Females	European	10534735
Interleukin-34	3301	3301	2018	Sun BB	Males and Females	European	10534735
Interleukin-3	3301	3301	2018	Sun BB	Males and Females	European	10534735
Interleukin-36 alpha	3301	3301	2018	Sun BB	Males and Females	European	10534735
Interleukin-36 beta	3301	3301	2018	Sun BB	Males and Females	European	10534735
Interleukin-36 gamma	3301	3301	2018	Sun BB	Males and Females	European	10534735
Interleukin-37	3301	3301	2018	Sun BB	Males and Females	European	10534735
Rho GDP-dissociation inhibitor 2	3301	3301	2018	Sun BB	Males and Females	European	10534735
Interleukin-3 receptor subunit alpha	3301	3301	2018	Sun BB	Males and Females	European	10534735
Interleukin-4	3301	3301	2018	Sun BB	Males and Females	European	10534735
Interleukin-4 receptor subunit alpha	3301	3301	2018	Sun BB	Males and Females	European	10534735
Interleukin-5	3301	3301	2018	Sun BB	Males and Females	European	10534735
Interleukin-5 receptor subunit alpha	3301	3301	2018	Sun BB	Males and Females	European	10534735
Interleukin-6	3301	3301	2018	Sun BB	Males and Females	European	10534735
Rho guanine nucleotide exchange factor 10	3301	3301	2018	Sun BB	Males and Females	European	10534735
Interleukin-6 receptor subunit alpha	3301	3301	2018	Sun BB	Males and Females	European	10534735
Interleukin-6 receptor subunit beta	3301	3301	2018	Sun BB	Males and Females	European	10534735
Interleukin-7	3301	3301	2018	Sun BB	Males and Females	European	10534735
Interleukin-7 receptor subunit alpha	3301	3301	2018	Sun BB	Males and Females	European	10534735
Interleukin-9	3301	3301	2018	Sun BB	Males and Females	European	10534735
Interleukin enhancer-binding factor 3	3301	3301	2018	Sun BB	Males and Females	European	10534735
Inositol monophosphatase 3	3301	3301	2018	Sun BB	Males and Females	European	10534735
Inosine-5'-monophosphate dehydrogenase 1	3301	3301	2018	Sun BB	Males and Females	European	10534735
Rho guanine nucleotide exchange factor 1	3301	3301	2018	Sun BB	Males and Females	European	10534735
Inosine-5'-monophosphate dehydrogenase 2	3301	3301	2018	Sun BB	Males and Females	European	10534735
Alpha-internexin	3301	3301	2018	Sun BB	Males and Females	European	10534735
Inhibitor of growth protein 1	3301	3301	2018	Sun BB	Males and Females	European	10534735
Inhibin beta A chain	3301	3301	2018	Sun BB	Males and Females	European	10534735
Inhibin beta A chain:Inhibin beta B chain heterodimer	3301	3301	2018	Sun BB	Males and Females	European	10534735
Inhibin beta C chain	3301	3301	2018	Sun BB	Males and Females	European	10534735
72 kDa inositol polyphosphate 5-phosphatase	3301	3301	2018	Sun BB	Males and Females	European	10534735
Insulin	3301	3301	2018	Sun BB	Males and Females	European	10534735
Insulin-induced gene 1 protein	3301	3301	2018	Sun BB	Males and Females	European	10534735
Rho guanine nucleotide exchange factor 2	3301	3301	2018	Sun BB	Males and Females	European	10534735
Insulin-like 3	3301	3301	2018	Sun BB	Males and Females	European	10534735
Early placenta insulin-like peptide	3301	3301	2018	Sun BB	Males and Females	European	10534735
Insulin-like peptide INSL5	3301	3301	2018	Sun BB	Males and Females	European	10534735
Insulin-like peptide INSL6	3301	3301	2018	Sun BB	Males and Females	European	10534735
Insulin receptor	3301	3301	2018	Sun BB	Males and Females	European	10534735
IQ domain-containing protein F1	3301	3301	2018	Sun BB	Males and Females	European	10534735
Interferon regulatory factor 1	3301	3301	2018	Sun BB	Males and Females	European	10534735
Interferon regulatory factor 2	3301	3301	2018	Sun BB	Males and Females	European	10534735
Interferon regulatory factor 4	3301	3301	2018	Sun BB	Males and Females	European	10534735
Rho guanine nucleotide exchange factor 25	3301	3301	2018	Sun BB	Males and Females	European	10534735
Interferon regulatory factor 6	3301	3301	2018	Sun BB	Males and Females	European	10534735
Interferon regulatory factor 9	3301	3301	2018	Sun BB	Males and Females	European	10534735
Iron-sulfur cluster assembly enzyme ISCU, mitochondrial	3301	3301	2018	Sun BB	Males and Females	European	10534735
Ubiquitin-like protein ISG15	3301	3301	2018	Sun BB	Males and Females	European	10534735
Insulin gene enhancer protein ISL-1	3301	3301	2018	Sun BB	Males and Females	European	10534735
Immunoglobulin superfamily containing leucine-rich repeat protein 2	3301	3301	2018	Sun BB	Males and Females	European	10534735
Isthmin-1	3301	3301	2018	Sun BB	Males and Females	European	10534735
Isochorismatase domain-containing protein 1	3301	3301	2018	Sun BB	Males and Females	European	10534735
IST1 homolog	3301	3301	2018	Sun BB	Males and Females	European	10534735
Rho guanine nucleotide exchange factor 7	3301	3301	2018	Sun BB	Males and Females	European	10534735
T-cell immunomodulatory protein	3301	3301	2018	Sun BB	Males and Females	European	10534735
Integrin alpha-I: beta-1 complex	3301	3301	2018	Sun BB	Males and Females	European	10534735
Integrin alpha-5	3301	3301	2018	Sun BB	Males and Females	European	10534735
Integrin alpha-L	3301	3301	2018	Sun BB	Males and Females	European	10534735
Integrin alpha-V: beta-5 complex	3301	3301	2018	Sun BB	Males and Females	European	10534735
Integrin beta-7	3301	3301	2018	Sun BB	Males and Females	European	10534735
Inter-alpha-trypsin inhibitor heavy chain H1	3301	3301	2018	Sun BB	Males and Females	European	10534735
Inter-alpha-trypsin inhibitor heavy chain H5	3301	3301	2018	Sun BB	Males and Females	European	10534735
Integral membrane protein 2A	3301	3301	2018	Sun BB	Males and Females	European	10534735
AT-rich interactive domain-containing protein 3A	3301	3301	2018	Sun BB	Males and Females	European	10534735
Integral membrane protein 2B	3301	3301	2018	Sun BB	Males and Females	European	10534735
Integral membrane protein 2C	3301	3301	2018	Sun BB	Males and Females	European	10534735
Inositol-trisphosphate 3-kinase A	3301	3301	2018	Sun BB	Males and Females	European	10534735
Inositol 1,4,5-trisphosphate receptor-interacting protein-like 1	3301	3301	2018	Sun BB	Males and Females	European	10534735
Intersectin-1	3301	3301	2018	Sun BB	Males and Females	European	10534735
Protein jagged-1	3301	3301	2018	Sun BB	Males and Females	European	10534735
Protein jagged-2	3301	3301	2018	Sun BB	Males and Females	European	10534735
Tyrosine-protein kinase JAK2	3301	3301	2018	Sun BB	Males and Females	European	10534735
Janus kinase and microtubule-interacting protein 3	3301	3301	2018	Sun BB	Males and Females	European	10534735
Angiotensin-converting enzyme 2	3301	3301	2018	Sun BB	Males and Females	European	10534735
ADP-ribosylation factor-like protein 11	3301	3301	2018	Sun BB	Males and Females	European	10534735
Junctional adhesion molecule B	3301	3301	2018	Sun BB	Males and Females	European	10534735
Junctional adhesion molecule C	3301	3301	2018	Sun BB	Males and Females	European	10534735
Junctophilin-1	3301	3301	2018	Sun BB	Males and Females	European	10534735
Junctophilin-3	3301	3301	2018	Sun BB	Males and Females	European	10534735
Protein JTB	3301	3301	2018	Sun BB	Males and Females	European	10534735
Transcription factor AP-1	3301	3301	2018	Sun BB	Males and Females	European	10534735
Anosmin-1	3301	3301	2018	Sun BB	Males and Females	European	10534735
Histone acetyltransferase KAT6A	3301	3301	2018	Sun BB	Males and Females	European	10534735
Potassium voltage-gated channel subfamily A member 10	3301	3301	2018	Sun BB	Males and Females	European	10534735
Voltage-gated potassium channel subunit beta-2	3301	3301	2018	Sun BB	Males and Females	European	10534735
ADP-ribosylation factor-like protein 1	3301	3301	2018	Sun BB	Males and Females	European	10534735
Potassium voltage-gated channel subfamily E member 2	3301	3301	2018	Sun BB	Males and Females	European	10534735
Potassium voltage-gated channel subfamily E member 3	3301	3301	2018	Sun BB	Males and Females	European	10534735
Potassium voltage-gated channel subfamily E regulatory beta subunit 5	3301	3301	2018	Sun BB	Males and Females	European	10534735
Potassium voltage-gated channel subfamily F member 1	3301	3301	2018	Sun BB	Males and Females	European	10534735
Potassium voltage-gated channel subfamily G member 4	3301	3301	2018	Sun BB	Males and Females	European	10534735
Kv channel-interacting protein 1	3301	3301	2018	Sun BB	Males and Females	European	10534735
Calsenilin	3301	3301	2018	Sun BB	Males and Females	European	10534735
Small conductance calcium-activated potassium channel protein 1	3301	3301	2018	Sun BB	Males and Females	European	10534735
Keratinocyte-associated transmembrane protein 2	3301	3301	2018	Sun BB	Males and Females	European	10534735
ADP-ribosylation factor-like protein 3	3301	3301	2018	Sun BB	Males and Females	European	10534735
BTB/POZ domain-containing protein KCTD5	3301	3301	2018	Sun BB	Males and Females	European	10534735
KDEL motif-containing protein 2	3301	3301	2018	Sun BB	Males and Females	European	10534735
Vascular endothelial growth factor receptor 2	3301	3301	2018	Sun BB	Males and Females	European	10534735
Kell blood group glycoprotein	3301	3301	2018	Sun BB	Males and Females	European	10534735
Uncharacterized protein KIAA0040	3301	3301	2018	Sun BB	Males and Females	European	10534735
Dyslexia-associated protein KIAA0319	3301	3301	2018	Sun BB	Males and Females	European	10534735
Dyslexia-associated protein KIAA0319-like protein	3301	3301	2018	Sun BB	Males and Females	European	10534735
UPF0258 protein KIAA1024	3301	3301	2018	Sun BB	Males and Females	European	10534735
Uncharacterized family 31 glucosidase KIAA1161	3301	3301	2018	Sun BB	Males and Females	European	10534735
Armadillo repeat-containing protein 5	3301	3301	2018	Sun BB	Males and Females	European	10534735
UPF0577 protein KIAA1324	3301	3301	2018	Sun BB	Males and Females	European	10534735
UPF0577 protein KIAA1324-like	3301	3301	2018	Sun BB	Males and Females	European	10534735
Uncharacterized protein KIAA1467	3301	3301	2018	Sun BB	Males and Females	European	10534735
Uncharacterized protein KIAA2013	3301	3301	2018	Sun BB	Males and Females	European	10534735
Kinesin-like protein KIF16B	3301	3301	2018	Sun BB	Males and Females	European	10534735
Kinesin-like protein KIF1C	3301	3301	2018	Sun BB	Males and Females	European	10534735
Kinesin-like protein KIF23	3301	3301	2018	Sun BB	Males and Females	European	10534735
DNA/RNA-binding protein KIN17	3301	3301	2018	Sun BB	Males and Females	European	10534735
Killer cell immunoglobulin-like receptor 2DL2	3301	3301	2018	Sun BB	Males and Females	European	10534735
Killer cell immunoglobulin-like receptor 2DL4	3301	3301	2018	Sun BB	Males and Females	European	10534735
Killer cell immunoglobulin-like receptor 2DL5A	3301	3301	2018	Sun BB	Males and Females	European	10534735
Killer cell immunoglobulin-like receptor 2DS2	3301	3301	2018	Sun BB	Males and Females	European	10534735
Killer cell immunoglobulin-like receptor 3DL2	3301	3301	2018	Sun BB	Males and Females	European	10534735
Killer cell immunoglobulin-like receptor 3DL3	3301	3301	2018	Sun BB	Males and Females	European	10534735
Killer cell immunoglobulin-like receptor 3DS1	3301	3301	2018	Sun BB	Males and Females	European	10534735
Kin of IRRE-like protein 2	3301	3301	2018	Sun BB	Males and Females	European	10534735
Kin of IRRE-like protein 3	3301	3301	2018	Sun BB	Males and Females	European	10534735
Mast/stem cell growth factor receptor Kit	3301	3301	2018	Sun BB	Males and Females	European	10534735
Kit ligand	3301	3301	2018	Sun BB	Males and Females	European	10534735
Kelch-like protein 12	3301	3301	2018	Sun BB	Males and Females	European	10534735
Kelch-like protein 13	3301	3301	2018	Sun BB	Males and Females	European	10534735
Kallikrein-11	3301	3301	2018	Sun BB	Males and Females	European	10534735
Kallikrein-12	3301	3301	2018	Sun BB	Males and Females	European	10534735
Kallikrein-14	3301	3301	2018	Sun BB	Males and Females	European	10534735
Actin-related protein 2/3 complex subunit 3	3301	3301	2018	Sun BB	Males and Females	European	10534735
Kallikrein-15	3301	3301	2018	Sun BB	Males and Females	European	10534735
Prostate-specific antigen	3301	3301	2018	Sun BB	Males and Females	European	10534735
Kallikrein-4	3301	3301	2018	Sun BB	Males and Females	European	10534735
Kallikrein-5	3301	3301	2018	Sun BB	Males and Females	European	10534735
Kallikrein-6	3301	3301	2018	Sun BB	Males and Females	European	10534735
Kallikrein-7	3301	3301	2018	Sun BB	Males and Females	European	10534735
Kallikrein-8	3301	3301	2018	Sun BB	Males and Females	European	10534735
NKG2-A/NKG2-B type II integral membrane protein	3301	3301	2018	Sun BB	Males and Females	European	10534735
cAMP-regulated phosphoprotein 19	3301	3301	2018	Sun BB	Males and Females	European	10534735
NKG2-E type II integral membrane protein	3301	3301	2018	Sun BB	Males and Females	European	10534735
Killer cell lectin-like receptor subfamily F member 1	3301	3301	2018	Sun BB	Males and Females	European	10534735
NKG2-D type II integral membrane protein	3301	3301	2018	Sun BB	Males and Females	European	10534735
Histone-lysine N-methyltransferase 2C	3301	3301	2018	Sun BB	Males and Females	European	10534735
Importin subunit alpha-1	3301	3301	2018	Sun BB	Males and Females	European	10534735
Importin subunit alpha-3	3301	3301	2018	Sun BB	Males and Females	European	10534735
GTPase KRas	3301	3301	2018	Sun BB	Males and Females	European	10534735
cAMP-regulated phosphoprotein 21	3301	3301	2018	Sun BB	Males and Females	European	10534735
Kremen protein 1	3301	3301	2018	Sun BB	Males and Females	European	10534735
Kremen protein 2	3301	3301	2018	Sun BB	Males and Females	European	10534735
Keratin, type I cytoskeletal 17	3301	3301	2018	Sun BB	Males and Females	European	10534735
Keratin, type I cytoskeletal 18	3301	3301	2018	Sun BB	Males and Females	European	10534735
Keratin, type I cytoskeletal 20	3301	3301	2018	Sun BB	Males and Females	European	10534735
Keratin, type II cytoskeletal 5	3301	3301	2018	Sun BB	Males and Females	European	10534735
Keratin, type II cytoskeletal 7	3301	3301	2018	Sun BB	Males and Females	European	10534735
Keratin-associated protein 2-4	3301	3301	2018	Sun BB	Males and Females	European	10534735
Keratinocyte differentiation-associated protein	3301	3301	2018	Sun BB	Males and Females	European	10534735
Kynureninase	3301	3301	2018	Sun BB	Males and Females	European	10534735
Beta-arrestin-1	3301	3301	2018	Sun BB	Males and Females	European	10534735
Neural cell adhesion molecule L1	3301	3301	2018	Sun BB	Males and Females	European	10534735
Ladinin-1	3301	3301	2018	Sun BB	Males and Females	European	10534735
Lymphocyte activation gene 3 protein	3301	3301	2018	Sun BB	Males and Females	European	10534735
Leukocyte-associated immunoglobulin-like receptor 1	3301	3301	2018	Sun BB	Males and Females	European	10534735
Laminin	3301	3301	2018	Sun BB	Males and Females	European	10534735
Laminin subunit alpha-4	3301	3301	2018	Sun BB	Males and Females	European	10534735
Laminin subunit gamma-2	3301	3301	2018	Sun BB	Males and Females	European	10534735
Lysosome-associated membrane glycoprotein 3	3301	3301	2018	Sun BB	Males and Females	European	10534735
Ragulator complex protein LAMTOR3	3301	3301	2018	Sun BB	Males and Females	European	10534735
ATP-citrate synthase	3301	3301	2018	Sun BB	Males and Females	European	10534735
Arrestin domain-containing protein 3	3301	3301	2018	Sun BB	Males and Females	European	10534735
Glycosyltransferase-like protein LARGE1	3301	3301	2018	Sun BB	Males and Females	European	10534735
Linker for activation of T-cells family member 1	3301	3301	2018	Sun BB	Males and Females	European	10534735
Linker for activation of T-cells family member 2	3301	3301	2018	Sun BB	Males and Females	European	10534735
Layilin	3301	3301	2018	Sun BB	Males and Females	European	10534735
Tyrosine-protein kinase Lck	3301	3301	2018	Sun BB	Males and Females	European	10534735
Leucine carboxyl methyltransferase 1	3301	3301	2018	Sun BB	Males and Females	European	10534735
Epididymal-specific lipocalin-10	3301	3301	2018	Sun BB	Males and Females	European	10534735
Lipocalin-1	3301	3301	2018	Sun BB	Males and Females	European	10534735
Neutrophil gelatinase-associated lipocalin	3301	3301	2018	Sun BB	Males and Females	European	10534735
Arylsulfatase A	3301	3301	2018	Sun BB	Males and Females	European	10534735
Epididymal-specific lipocalin-8	3301	3301	2018	Sun BB	Males and Females	European	10534735
Ligand-dependent nuclear receptor corepressor-like protein	3301	3301	2018	Sun BB	Males and Females	European	10534735
Plastin-2	3301	3301	2018	Sun BB	Males and Females	European	10534735
Lactase-phlorizin hydrolase	3301	3301	2018	Sun BB	Males and Females	European	10534735
Lactase-like protein	3301	3301	2018	Sun BB	Males and Females	European	10534735
L-lactate dehydrogenase B chain	3301	3301	2018	Sun BB	Males and Females	European	10534735
L-lactate dehydrogenase C chain	3301	3301	2018	Sun BB	Males and Females	European	10534735
Low-density lipoprotein receptor	3301	3301	2018	Sun BB	Males and Females	European	10534735
Protein LDOC1	3301	3301	2018	Sun BB	Males and Females	European	10534735
Leukocyte cell-derived chemotaxin 1	3301	3301	2018	Sun BB	Males and Females	European	10534735
Arylsulfatase B	3301	3301	2018	Sun BB	Males and Females	European	10534735
LEM domain-containing protein 1	3301	3301	2018	Sun BB	Males and Females	European	10534735
Leptin	3301	3301	2018	Sun BB	Males and Females	European	10534735
Leptin receptor	3301	3301	2018	Sun BB	Males and Females	European	10534735
Galectin-1	3301	3301	2018	Sun BB	Males and Females	European	10534735
Galectin-2	3301	3301	2018	Sun BB	Males and Females	European	10534735
Galectin-4	3301	3301	2018	Sun BB	Males and Females	European	10534735
Galectin-7	3301	3301	2018	Sun BB	Males and Females	European	10534735
Arylsulfatase K	3301	3301	2018	Sun BB	Males and Females	European	10534735
Galectin-8	3301	3301	2018	Sun BB	Males and Females	European	10534735
Galectin-9	3301	3301	2018	Sun BB	Males and Females	European	10534735
Leucine-rich repeat LGI family member 3	3301	3301	2018	Sun BB	Males and Females	European	10534735
Legumain	3301	3301	2018	Sun BB	Males and Females	European	10534735
Lutropin subunit beta	3301	3301	2018	Sun BB	Males and Females	European	10534735
Leukemia inhibitory factor	3301	3301	2018	Sun BB	Males and Females	European	10534735
Leukemia inhibitory factor receptor	3301	3301	2018	Sun BB	Males and Females	European	10534735
Leukocyte immunoglobulin-like receptor subfamily A member 4	3301	3301	2018	Sun BB	Males and Females	European	10534735
Leukocyte immunoglobulin-like receptor subfamily A member 5	3301	3301	2018	Sun BB	Males and Females	European	10534735
Ecto-ADP-ribosyltransferase 3	3301	3301	2018	Sun BB	Males and Females	European	10534735
Leukocyte immunoglobulin-like receptor subfamily A member 6	3301	3301	2018	Sun BB	Males and Females	European	10534735
Leukocyte immunoglobulin-like receptor subfamily B member 1	3301	3301	2018	Sun BB	Males and Females	European	10534735
Leukocyte immunoglobulin-like receptor subfamily B member 2	3301	3301	2018	Sun BB	Males and Females	European	10534735
Leukocyte immunoglobulin-like receptor subfamily B member 3	3301	3301	2018	Sun BB	Males and Females	European	10534735
Leukocyte immunoglobulin-like receptor subfamily B member 4	3301	3301	2018	Sun BB	Males and Females	European	10534735
Leukocyte immunoglobulin-like receptor subfamily B member 5	3301	3301	2018	Sun BB	Males and Females	European	10534735
Protein lin-7 homolog B	3301	3301	2018	Sun BB	Males and Females	European	10534735
Leucine-rich repeat and immunoglobulin-like domain-containing nogo receptor-interacting protein 1	3301	3301	2018	Sun BB	Males and Females	European	10534735
Leucine-rich repeat and immunoglobulin-like domain-containing nogo receptor-interacting protein 3	3301	3301	2018	Sun BB	Males and Females	European	10534735
Gastric triacylglycerol lipase	3301	3301	2018	Sun BB	Males and Females	European	10534735
Lipase member K	3301	3301	2018	Sun BB	Males and Females	European	10534735
Lipase member N	3301	3301	2018	Sun BB	Males and Females	European	10534735
Vesicular integral-membrane protein VIP36	3301	3301	2018	Sun BB	Males and Females	European	10534735
VIP36-like protein	3301	3301	2018	Sun BB	Males and Females	European	10534735
LIM and cysteine-rich domains protein 1	3301	3301	2018	Sun BB	Males and Females	European	10534735
Lamin-B1	3301	3301	2018	Sun BB	Males and Females	European	10534735
Leiomodin-1	3301	3301	2018	Sun BB	Males and Females	European	10534735
Ecto-ADP-ribosyltransferase 4	3301	3301	2018	Sun BB	Males and Females	European	10534735
Ig Kappa chain V-I region HK102- like	3301	3301	2018	Sun BB	Males and Females	European	10534735
Lon protease homolog, mitochondrial	3301	3301	2018	Sun BB	Males and Females	European	10534735
Lysyl oxidase homolog 2	3301	3301	2018	Sun BB	Males and Females	European	10534735
Putative apolipoprotein(a)-like protein 2	3301	3301	2018	Sun BB	Males and Females	European	10534735
Lysophosphatidylcholine acyltransferase 2	3301	3301	2018	Sun BB	Males and Females	European	10534735
Lactoperoxidase	3301	3301	2018	Sun BB	Males and Females	European	10534735
Leucine-rich repeat and calponin homology domain-containing protein 4	3301	3301	2018	Sun BB	Males and Females	European	10534735
Leucine-rich repeat and fibronectin type III domain-containing protein 1	3301	3301	2018	Sun BB	Males and Females	European	10534735
Leucine-rich repeat and fibronectin type-III domain-containing protein 2	3301	3301	2018	Sun BB	Males and Females	European	10534735
Artemin	3301	3301	2018	Sun BB	Males and Females	European	10534735
Leucine-rich repeats and immunoglobulin-like domains protein 3	3301	3301	2018	Sun BB	Males and Females	European	10534735
Leucine-rich repeat, immunoglobulin-like domain and transmembrane domain-containing protein 2	3301	3301	2018	Sun BB	Males and Females	European	10534735
Leucine-rich repeat, immunoglobulin-like domain and transmembrane domain-containing protein 3	3301	3301	2018	Sun BB	Males and Females	European	10534735
Lymphoid-restricted membrane protein	3301	3301	2018	Sun BB	Males and Females	European	10534735
Prolow-density lipoprotein receptor-related protein 1	3301	3301	2018	Sun BB	Males and Females	European	10534735
Low-density lipoprotein receptor-related protein 1, soluble	3301	3301	2018	Sun BB	Males and Females	European	10534735
Low-density lipoprotein receptor-related protein 1B	3301	3301	2018	Sun BB	Males and Females	European	10534735
Acid ceramidase	3301	3301	2018	Sun BB	Males and Females	European	10534735
Low-density lipoprotein receptor-related protein 8	3301	3301	2018	Sun BB	Males and Females	European	10534735
alpha-2-macroglobulin receptor-associated protein	3301	3301	2018	Sun BB	Males and Females	European	10534735
Leucine-rich PPR motif-containing protein, mitochondrial	3301	3301	2018	Sun BB	Males and Females	European	10534735
Leucine-rich repeat-containing protein 15	3301	3301	2018	Sun BB	Males and Females	European	10534735
Leucine-rich repeat-containing protein 19	3301	3301	2018	Sun BB	Males and Females	European	10534735
Leucine-rich repeat-containing protein 3	3301	3301	2018	Sun BB	Males and Females	European	10534735
Leucine-rich repeat-containing protein 37A2	3301	3301	2018	Sun BB	Males and Females	European	10534735
Leucine-rich repeat-containing protein 4B	3301	3301	2018	Sun BB	Males and Females	European	10534735
Leucine-rich repeat-containing protein 4C	3301	3301	2018	Sun BB	Males and Females	European	10534735
Neutral ceramidase	3301	3301	2018	Sun BB	Males and Females	European	10534735
Leucine-rich repeat-containing protein 74A	3301	3301	2018	Sun BB	Males and Females	European	10534735
Leucine-rich repeat serine/threonine-protein kinase 2	3301	3301	2018	Sun BB	Males and Females	European	10534735
Leucine-rich repeat neuronal protein 1	3301	3301	2018	Sun BB	Males and Females	European	10534735
Leucine-rich repeat neuronal protein 3	3301	3301	2018	Sun BB	Males and Females	European	10534735
Leucine-rich repeat transmembrane neuronal protein 1	3301	3301	2018	Sun BB	Males and Females	European	10534735
Leucine-rich repeat transmembrane neuronal protein 2	3301	3301	2018	Sun BB	Males and Females	European	10534735
Leucine-rich repeat transmembrane neuronal protein 4	3301	3301	2018	Sun BB	Males and Females	European	10534735
Leucine-rich repeat and transmembrane domain-containing protein 1	3301	3301	2018	Sun BB	Males and Females	European	10534735
Low molecular weight phosphotyrosine protein phosphatase	3301	3301	2018	Sun BB	Males and Females	European	10534735
Arf-GAP with SH3 domain, ANK repeat and PH domain-containing protein 2	3301	3301	2018	Sun BB	Males and Females	European	10534735
Leucine-rich repeat and transmembrane domain-containing protein 2	3301	3301	2018	Sun BB	Males and Females	European	10534735
Limbic system-associated membrane protein	3301	3301	2018	Sun BB	Males and Females	European	10534735
Leukocyte-specific transcript 1 protein	3301	3301	2018	Sun BB	Males and Females	European	10534735
Lymphotoxin-alpha	3301	3301	2018	Sun BB	Males and Females	European	10534735
Leukotriene A-4 hydrolase	3301	3301	2018	Sun BB	Males and Females	European	10534735
Lymphotoxin alpha2:beta1	3301	3301	2018	Sun BB	Males and Females	European	10534735
Latent-transforming growth factor beta-binding protein 4	3301	3301	2018	Sun BB	Males and Females	European	10534735
Tumor necrosis factor receptor superfamily member 3	3301	3301	2018	Sun BB	Males and Females	European	10534735
Lactotransferrin	3301	3301	2018	Sun BB	Males and Females	European	10534735
Activating signal cointegrator 1 complex subunit 1	3301	3301	2018	Sun BB	Males and Females	European	10534735
Lymphocyte antigen 6 complex locus protein G6c	3301	3301	2018	Sun BB	Males and Females	European	10534735
Lymphocyte antigen 6 complex locus protein G6d	3301	3301	2018	Sun BB	Males and Females	European	10534735
Lymphocyte antigen 86	3301	3301	2018	Sun BB	Males and Females	European	10534735
T-lymphocyte surface antigen Ly-9	3301	3301	2018	Sun BB	Males and Females	European	10534735
Lysozyme g-like protein 1	3301	3301	2018	Sun BB	Males and Females	European	10534735
Tyrosine-protein kinase Lyn, isoform B	3301	3301	2018	Sun BB	Males and Females	European	10534735
Tyrosine-protein kinase Lyn	3301	3301	2018	Sun BB	Males and Females	European	10534735
Ly6/PLAUR domain-containing protein 3	3301	3301	2018	Sun BB	Males and Females	European	10534735
Lysophospholipase-like protein 1	3301	3301	2018	Sun BB	Males and Females	European	10534735
LysM and putative peptidoglycan-binding domain-containing protein 3	3301	3301	2018	Sun BB	Males and Females	European	10534735
Asialoglycoprotein receptor 1	3301	3301	2018	Sun BB	Males and Females	European	10534735
LysM and putative peptidoglycan-binding domain-containing protein 4	3301	3301	2018	Sun BB	Males and Females	European	10534735
Lysozyme C	3301	3301	2018	Sun BB	Males and Females	European	10534735
Lysozyme-like protein 2	3301	3301	2018	Sun BB	Males and Females	European	10534735
Cation-dependent mannose-6-phosphate receptor	3301	3301	2018	Sun BB	Males and Females	European	10534735
O-acetyl-ADP-ribose deacetylase MACROD1	3301	3301	2018	Sun BB	Males and Females	European	10534735
Mitotic spindle assembly checkpoint protein MAD1	3301	3301	2018	Sun BB	Males and Females	European	10534735
Mucosal addressin cell adhesion molecule 1	3301	3301	2018	Sun BB	Males and Females	European	10534735
Melanoma-associated antigen 10	3301	3301	2018	Sun BB	Males and Females	European	10534735
Melanoma-associated antigen 3	3301	3301	2018	Sun BB	Males and Females	European	10534735
Melanoma-associated antigen B10	3301	3301	2018	Sun BB	Males and Females	European	10534735
Asialoglycoprotein receptor 2	3301	3301	2018	Sun BB	Males and Females	European	10534735
Membrane-associated guanylate kinase, WW and PDZ domain-containing protein 2	3301	3301	2018	Sun BB	Males and Females	European	10534735
MAM domain-containing protein 2	3301	3301	2018	Sun BB	Males and Females	European	10534735
Mannosyl-oligosaccharide 1,2-alpha-mannosidase IA	3301	3301	2018	Sun BB	Males and Females	European	10534735
Mannosyl-oligosaccharide 1,2-alpha-mannosidase IB	3301	3301	2018	Sun BB	Males and Females	European	10534735
Endoplasmic reticulum mannosyl-oligosaccharide 1,2-alpha-mannosidase	3301	3301	2018	Sun BB	Males and Females	European	10534735
Epididymis-specific alpha-mannosidase	3301	3301	2018	Sun BB	Males and Females	European	10534735
Beta-mannosidase	3301	3301	2018	Sun BB	Males and Females	European	10534735
Glycoprotein endo-alpha-1,2-mannosidase	3301	3301	2018	Sun BB	Males and Females	European	10534735
MANSC domain-containing protein 1	3301	3301	2018	Sun BB	Males and Females	European	10534735
MANSC domain-containing protein 4	3301	3301	2018	Sun BB	Males and Females	European	10534735
Histone-lysine N-methyltransferase ASH1L	3301	3301	2018	Sun BB	Males and Females	European	10534735
Dual specificity mitogen-activated protein kinase kinase 1	3301	3301	2018	Sun BB	Males and Females	European	10534735
Dual specificity mitogen-activated protein kinase kinase 3	3301	3301	2018	Sun BB	Males and Females	European	10534735
Dual specificity mitogen-activated protein kinase kinase 4	3301	3301	2018	Sun BB	Males and Females	European	10534735
Mitogen-activated protein kinase kinase kinase 3	3301	3301	2018	Sun BB	Males and Females	European	10534735
Mitogen-activated protein kinase kinase kinase 7:TGF-beta-activated kinase 1 and MAP3K7-binding protein 1 fusion	3301	3301	2018	Sun BB	Males and Females	European	10534735
Mitogen-activated protein kinase 1	3301	3301	2018	Sun BB	Males and Females	European	10534735
Mitogen-activated protein kinase 13	3301	3301	2018	Sun BB	Males and Females	European	10534735
Mitogen-activated protein kinase 14	3301	3301	2018	Sun BB	Males and Females	European	10534735
Mitogen-activated protein kinase 3	3301	3301	2018	Sun BB	Males and Females	European	10534735
Mitogen-activated protein kinase 8	3301	3301	2018	Sun BB	Males and Females	European	10534735
Set1/Ash2 histone methyltransferase complex subunit ASH2	3301	3301	2018	Sun BB	Males and Females	European	10534735
Mitogen-activated protein kinase 9	3301	3301	2018	Sun BB	Males and Females	European	10534735
MAP kinase-activated protein kinase 2	3301	3301	2018	Sun BB	Males and Females	European	10534735
MAP kinase-activated protein kinase 3	3301	3301	2018	Sun BB	Males and Females	European	10534735
MAP kinase-activated protein kinase 5	3301	3301	2018	Sun BB	Males and Females	European	10534735
Mannan-binding lectin serine protease 1	3301	3301	2018	Sun BB	Males and Females	European	10534735
Megakaryocyte-associated tyrosine-protein kinase	3301	3301	2018	Sun BB	Males and Females	European	10534735
Matrilin-2	3301	3301	2018	Sun BB	Males and Females	European	10534735
Matrilin-3	3301	3301	2018	Sun BB	Males and Females	European	10534735
Matrilin-4	3301	3301	2018	Sun BB	Males and Females	European	10534735
Acid-sensing ion channel 4	3301	3301	2018	Sun BB	Males and Females	European	10534735
Myc-associated zinc finger protein	3301	3301	2018	Sun BB	Males and Females	European	10534735
Myoglobin	3301	3301	2018	Sun BB	Males and Females	European	10534735
Methyl-CpG-binding domain protein 4	3301	3301	2018	Sun BB	Males and Females	European	10534735
Mannose-binding protein C	3301	3301	2018	Sun BB	Males and Females	European	10534735
Methylmalonyl-CoA epimerase, mitochondrial	3301	3301	2018	Sun BB	Males and Females	European	10534735
Mast cell-expressed membrane protein 1	3301	3301	2018	Sun BB	Males and Females	European	10534735
Guanine nucleotide exchange factor DBS	3301	3301	2018	Sun BB	Males and Females	European	10534735
Multiple coagulation factor deficiency protein 2	3301	3301	2018	Sun BB	Males and Females	European	10534735
Induced myeloid leukemia cell differentiation protein Mcl-1	3301	3301	2018	Sun BB	Males and Females	European	10534735
Malignant T-cell-amplified sequence 1	3301	3301	2018	Sun BB	Males and Females	European	10534735
Agouti-signaling protein	3301	3301	2018	Sun BB	Males and Females	European	10534735
Malate dehydrogenase, cytoplasmic	3301	3301	2018	Sun BB	Males and Females	European	10534735
Midkine	3301	3301	2018	Sun BB	Males and Females	European	10534735
Nuclear protein MDM1	3301	3301	2018	Sun BB	Males and Females	European	10534735
E3 ubiquitin-protein ligase Mdm2	3301	3301	2018	Sun BB	Males and Females	European	10534735
Mediator of RNA polymerase II transcription subunit 1	3301	3301	2018	Sun BB	Males and Females	European	10534735
Mediator of RNA polymerase II transcription subunit 4	3301	3301	2018	Sun BB	Males and Females	European	10534735
Myocyte-specific enhancer factor 2C	3301	3301	2018	Sun BB	Males and Females	European	10534735
Multiple epidermal growth factor-like domains protein 10	3301	3301	2018	Sun BB	Males and Females	European	10534735
Protein MENT	3301	3301	2018	Sun BB	Males and Females	European	10534735
Argininosuccinate lyase	3301	3301	2018	Sun BB	Males and Females	European	10534735
Matrix extracellular phosphoglycoprotein	3301	3301	2018	Sun BB	Males and Females	European	10534735
LDLR chaperone MESD	3301	3301	2018	Sun BB	Males and Females	European	10534735
Hepatocyte growth factor receptor	3301	3301	2018	Sun BB	Males and Females	European	10534735
tRNA (guanine-N(7)-)-methyltransferase	3301	3301	2018	Sun BB	Males and Females	European	10534735
Microfibrillar-associated protein 1	3301	3301	2018	Sun BB	Males and Females	European	10534735
Microfibrillar-associated protein 2	3301	3301	2018	Sun BB	Males and Females	European	10534735
Microfibril-associated glycoprotein 4	3301	3301	2018	Sun BB	Males and Females	European	10534735
Microfibrillar-associated protein 5	3301	3301	2018	Sun BB	Males and Females	European	10534735
Lactadherin	3301	3301	2018	Sun BB	Males and Females	European	10534735
Mitofusin-1	3301	3301	2018	Sun BB	Males and Females	European	10534735
N-acetylserotonin O-methyltransferase-like protein	3301	3301	2018	Sun BB	Males and Females	European	10534735
Beta-1,3-N-acetylglucosaminyltransferase manic fringe	3301	3301	2018	Sun BB	Males and Females	European	10534735
MAX gene-associated protein	3301	3301	2018	Sun BB	Males and Females	European	10534735
Alpha-1,3-mannosyl-glycoprotein 2-beta-N-acetylglucosaminyltransferase	3301	3301	2018	Sun BB	Males and Females	European	10534735
Alpha-1,6-mannosyl-glycoprotein 2-beta-N-acetylglucosaminyltransferase	3301	3301	2018	Sun BB	Males and Females	European	10534735
Alpha-1,3-mannosyl-glycoprotein 4-beta-N-acetylglucosaminyltransferase B	3301	3301	2018	Sun BB	Males and Females	European	10534735
Alpha-1,3-mannosyl-glycoprotein 4-beta-N-acetylglucosaminyltransferase C	3301	3301	2018	Sun BB	Males and Females	European	10534735
Melanoma-derived growth regulatory protein	3301	3301	2018	Sun BB	Males and Females	European	10534735
MICAL-like protein 2	3301	3301	2018	Sun BB	Males and Females	European	10534735
MHC class I polypeptide-related sequence B	3301	3301	2018	Sun BB	Males and Females	European	10534735
Probable E3 ubiquitin-protein ligase MID2	3301	3301	2018	Sun BB	Males and Females	European	10534735
Lysosomal acid phosphatase	3301	3301	2018	Sun BB	Males and Females	European	10534735
ATPase ASNA1	3301	3301	2018	Sun BB	Males and Females	European	10534735
Macrophage migration inhibitory factor	3301	3301	2018	Sun BB	Males and Females	European	10534735
Allergin-1	3301	3301	2018	Sun BB	Males and Females	European	10534735
MICOS complex subunit MIC10	3301	3301	2018	Sun BB	Males and Females	European	10534735
Multiple inositol polyphosphate phosphatase 1	3301	3301	2018	Sun BB	Males and Females	European	10534735
Malectin	3301	3301	2018	Sun BB	Males and Females	European	10534735
Histone-lysine N-methyltransferase 2D	3301	3301	2018	Sun BB	Males and Females	European	10534735
Promotilin	3301	3301	2018	Sun BB	Males and Females	European	10534735
Malonyl-CoA decarboxylase, mitochondrial	3301	3301	2018	Sun BB	Males and Females	European	10534735
Membrane metallo-endopeptidase-like 1	3301	3301	2018	Sun BB	Males and Females	European	10534735
Membrane magnesium transporter 1	3301	3301	2018	Sun BB	Males and Females	European	10534735
Aspartyl/asparaginyl beta-hydroxylase	3301	3301	2018	Sun BB	Males and Females	European	10534735
Stromelysin-2	3301	3301	2018	Sun BB	Males and Females	European	10534735
Macrophage metalloelastase	3301	3301	2018	Sun BB	Males and Females	European	10534735
Collagenase 3	3301	3301	2018	Sun BB	Males and Females	European	10534735
Matrix metalloproteinase-14	3301	3301	2018	Sun BB	Males and Females	European	10534735
Matrix metalloproteinase-16	3301	3301	2018	Sun BB	Males and Females	European	10534735
Matrix metalloproteinase-17	3301	3301	2018	Sun BB	Males and Females	European	10534735
72 kDa type IV collagenase	3301	3301	2018	Sun BB	Males and Females	European	10534735
Matrilysin	3301	3301	2018	Sun BB	Males and Females	European	10534735
Asporin	3301	3301	2018	Sun BB	Males and Females	European	10534735
Neutrophil collagenase	3301	3301	2018	Sun BB	Males and Females	European	10534735
Matrix metalloproteinase-9	3301	3301	2018	Sun BB	Males and Females	European	10534735
Multimerin-2	3301	3301	2018	Sun BB	Males and Females	European	10534735
Motor neuron and pancreas homeobox protein 1	3301	3301	2018	Sun BB	Males and Females	European	10534735
MOB kinase activator 1A	3301	3301	2018	Sun BB	Males and Females	European	10534735
Adenylyltransferase and sulfurtransferase MOCS3	3301	3301	2018	Sun BB	Males and Females	European	10534735
Multiple PDZ domain protein	3301	3301	2018	Sun BB	Males and Females	European	10534735
DNA-3-methyladenine glycosylase	3301	3301	2018	Sun BB	Males and Females	European	10534735
Thrombopoietin Receptor	3301	3301	2018	Sun BB	Males and Females	European	10534735
Retroviral-like aspartic protease 1	3301	3301	2018	Sun BB	Males and Females	European	10534735
Myeloperoxidase	3301	3301	2018	Sun BB	Males and Females	European	10534735
MAGUK p55 subfamily member 6	3301	3301	2018	Sun BB	Males and Females	European	10534735
MAGUK p55 subfamily member 7	3301	3301	2018	Sun BB	Males and Females	European	10534735
3-mercaptopyruvate sulfurtransferase	3301	3301	2018	Sun BB	Males and Females	European	10534735
Myelin protein P0	3301	3301	2018	Sun BB	Males and Females	European	10534735
Melanocortin-2 receptor accessory protein 2	3301	3301	2018	Sun BB	Males and Females	European	10534735
Melanocortin-2 receptor accessory protein	3301	3301	2018	Sun BB	Males and Females	European	10534735
Macrophage mannose receptor 1	3301	3301	2018	Sun BB	Males and Females	European	10534735
C-type mannose receptor 2	3301	3301	2018	Sun BB	Males and Females	European	10534735
Double-strand break repair protein MRE11A	3301	3301	2018	Sun BB	Males and Females	European	10534735
Astacin-like metalloendopeptidase	3301	3301	2018	Sun BB	Males and Females	European	10534735
39S ribosomal protein L14, mitochondrial	3301	3301	2018	Sun BB	Males and Females	European	10534735
39S ribosomal protein L32, mitochondrial	3301	3301	2018	Sun BB	Males and Females	European	10534735
39S ribosomal protein L33, mitochondrial	3301	3301	2018	Sun BB	Males and Females	European	10534735
39S ribosomal protein L34, mitochondrial	3301	3301	2018	Sun BB	Males and Females	European	10534735
39S ribosomal protein L52, mitochondrial	3301	3301	2018	Sun BB	Males and Females	European	10534735
Ribosome-recycling factor, mitochondrial	3301	3301	2018	Sun BB	Males and Females	European	10534735
Protein MRVI1	3301	3301	2018	Sun BB	Males and Females	European	10534735
Mesothelin	3301	3301	2018	Sun BB	Males and Females	European	10534735
Beta-microseminoprotein	3301	3301	2018	Sun BB	Males and Females	European	10534735
ATPase family AAA domain-containing protein 1	3301	3301	2018	Sun BB	Males and Females	European	10534735
Prostate-associated microseminoprotein	3301	3301	2018	Sun BB	Males and Females	European	10534735
Macrophage scavenger receptor types I and II	3301	3301	2018	Sun BB	Males and Females	European	10534735
Mitochondrial peptide methionine sulfoxide reductase	3301	3301	2018	Sun BB	Males and Females	European	10534735
Methionine-R-sulfoxide reductase B3	3301	3301	2018	Sun BB	Males and Females	European	10534735
Macrophage-stimulating protein receptor	3301	3301	2018	Sun BB	Males and Females	European	10534735
Growth/differentiation factor 8	3301	3301	2018	Sun BB	Males and Females	European	10534735
Metallothionein-1F	3301	3301	2018	Sun BB	Males and Females	European	10534735
S-methyl-5'-thioadenosine phosphorylase	3301	3301	2018	Sun BB	Males and Females	European	10534735
ATPase family AAA domain-containing protein 2	3301	3301	2018	Sun BB	Males and Females	European	10534735
Protein p13 MTCP-1	3301	3301	2018	Sun BB	Males and Females	European	10534735
Mitochondrial fission regulator 1	3301	3301	2018	Sun BB	Males and Females	European	10534735
5-formyltetrahydrofolate cyclo-ligase	3301	3301	2018	Sun BB	Males and Females	European	10534735
Myotubularin-related protein 1	3301	3301	2018	Sun BB	Males and Females	European	10534735
Poly(A) RNA polymerase, mitochondrial	3301	3301	2018	Sun BB	Males and Females	European	10534735
Peptide chain release factor 1-like, mitochondrial	3301	3301	2018	Sun BB	Males and Females	European	10534735
Mucin-1	3301	3301	2018	Sun BB	Males and Females	European	10534735
Mucin-4	3301	3301	2018	Sun BB	Males and Females	European	10534735
Mitochondrial ubiquitin ligase activator of NFKB 1	3301	3301	2018	Sun BB	Males and Females	European	10534735
Cyclic AMP-dependent transcription factor ATF-6 alpha	3301	3301	2018	Sun BB	Males and Females	European	10534735
Muscle, skeletal receptor tyrosine-protein kinase	3301	3301	2018	Sun BB	Males and Females	European	10534735
A/G-specific adenine DNA glycosylase	3301	3301	2018	Sun BB	Males and Females	European	10534735
MAX-interacting protein 1	3301	3301	2018	Sun BB	Males and Females	European	10534735
Matrix-remodeling-associated protein 7	3301	3301	2018	Sun BB	Males and Females	European	10534735
Matrix-remodeling-associated protein 8	3301	3301	2018	Sun BB	Males and Females	European	10534735
Myosin-binding protein C, slow-type	3301	3301	2018	Sun BB	Males and Females	European	10534735
Myc proto-oncogene protein	3301	3301	2018	Sun BB	Males and Females	European	10534735
Myc target protein 1	3301	3301	2018	Sun BB	Males and Females	European	10534735
Ubiquitin-like modifier-activating enzyme ATG7	3301	3301	2018	Sun BB	Males and Females	European	10534735
Unconventional myosin-VI	3301	3301	2018	Sun BB	Males and Females	European	10534735
Myomesin-2	3301	3301	2018	Sun BB	Males and Females	European	10534735
Myelin regulatory factor	3301	3301	2018	Sun BB	Males and Females	European	10534735
Histone H2A deubiquitinase MYSM1	3301	3301	2018	Sun BB	Males and Females	European	10534735
Myocardial zonula adherens protein	3301	3301	2018	Sun BB	Males and Females	European	10534735
Myeloid zinc finger 1	3301	3301	2018	Sun BB	Males and Females	European	10534735
Mitotic-spindle organizing protein 1	3301	3301	2018	Sun BB	Males and Females	European	10534735
HemK methyltransferase family member 2	3301	3301	2018	Sun BB	Males and Females	European	10534735
Sodium/potassium-transporting ATPase subunit alpha-1	3301	3301	2018	Sun BB	Males and Females	European	10534735
N-acylethanolamine-hydrolyzing acid amidase	3301	3301	2018	Sun BB	Males and Females	European	10534735
N-acetylated-alpha-linked acidic dipeptidase 2	3301	3301	2018	Sun BB	Males and Females	European	10534735
NGFI-A-binding protein 1	3301	3301	2018	Sun BB	Males and Females	European	10534735
NGFI-A-binding protein 2	3301	3301	2018	Sun BB	Males and Females	European	10534735
NAD kinase	3301	3301	2018	Sun BB	Males and Females	European	10534735
N-acetyl-D-glucosamine kinase	3301	3301	2018	Sun BB	Males and Females	European	10534735
N-acetylglucosamine-1-phosphodiester alpha-N-acetylglucosaminidase	3301	3301	2018	Sun BB	Males and Females	European	10534735
N-acetylglutamate synthase, mitochondrial	3301	3301	2018	Sun BB	Males and Females	European	10534735
Nicotinamide phosphoribosyltransferase	3301	3301	2018	Sun BB	Males and Females	European	10534735
Nucleosome assembly protein 1-like 2	3301	3301	2018	Sun BB	Males and Females	European	10534735
Lactosylceramide 4-alpha-galactosyltransferase	3301	3301	2018	Sun BB	Males and Females	European	10534735
Tartrate-resistant acid phosphatase type 5	3301	3301	2018	Sun BB	Males and Females	European	10534735
Sodium/potassium-transporting ATPase subunit beta-2	3301	3301	2018	Sun BB	Males and Females	European	10534735
Beta-soluble NSF attachment protein	3301	3301	2018	Sun BB	Males and Females	European	10534735
Arylamine N-acetyltransferase 1	3301	3301	2018	Sun BB	Males and Females	European	10534735
N-acetyltransferase 14	3301	3301	2018	Sun BB	Males and Females	European	10534735
Neuroblastoma suppressor of tumorigenicity 1	3301	3301	2018	Sun BB	Males and Females	European	10534735
Next to BRCA1 gene 1 protein	3301	3301	2018	Sun BB	Males and Females	European	10534735
Neural cell adhesion molecule 1, 120 kDa isoform	3301	3301	2018	Sun BB	Males and Females	European	10534735
Neural cell adhesion molecule 1	3301	3301	2018	Sun BB	Males and Females	European	10534735
Neural cell adhesion molecule 2	3301	3301	2018	Sun BB	Males and Females	European	10534735
Neutrophil cytosol factor 2	3301	3301	2018	Sun BB	Males and Females	European	10534735
Sarcoplasmic/endoplasmic reticulum calcium ATPase 3	3301	3301	2018	Sun BB	Males and Females	European	10534735
Nucleolin	3301	3301	2018	Sun BB	Males and Females	European	10534735
Noncompact myelin-associated protein	3301	3301	2018	Sun BB	Males and Females	European	10534735
Nuclear receptor coactivator 2	3301	3301	2018	Sun BB	Males and Females	European	10534735
Natural cytotoxicity triggering receptor 1	3301	3301	2018	Sun BB	Males and Females	European	10534735
Natural cytotoxicity triggering receptor 2	3301	3301	2018	Sun BB	Males and Females	European	10534735
Natural cytotoxicity triggering receptor 3	3301	3301	2018	Sun BB	Males and Females	European	10534735
Natural cytotoxicity triggering receptor 3 ligand 1	3301	3301	2018	Sun BB	Males and Females	European	10534735
Kinetochore protein NDC80 homolog	3301	3301	2018	Sun BB	Males and Females	European	10534735
Protein NDNF	3301	3301	2018	Sun BB	Males and Females	European	10534735
Potassium-transporting ATPase subunit beta	3301	3301	2018	Sun BB	Males and Females	European	10534735
Protein NDRG4	3301	3301	2018	Sun BB	Males and Females	European	10534735
Bifunctional heparan sulfate N-deacetylase/N-sulfotransferase 1	3301	3301	2018	Sun BB	Males and Females	European	10534735
NADH dehydrogenase [ubiquinone] 1 beta subcomplex subunit 11, mitochondrial	3301	3301	2018	Sun BB	Males and Females	European	10534735
NADH dehydrogenase [ubiquinone] 1 beta subcomplex subunit 4	3301	3301	2018	Sun BB	Males and Females	European	10534735
NADH dehydrogenase [ubiquinone] 1 beta subcomplex subunit 8, mitochondrial	3301	3301	2018	Sun BB	Males and Females	European	10534735
NADH dehydrogenase [ubiquinone] iron-sulfur protein 4, mitochondrial	3301	3301	2018	Sun BB	Males and Females	European	10534735
NADH dehydrogenase [ubiquinone] flavoprotein 2, mitochondrial	3301	3301	2018	Sun BB	Males and Females	European	10534735
Neurofilament heavy polypeptide	3301	3301	2018	Sun BB	Males and Females	European	10534735
Neuronal growth regulator 1	3301	3301	2018	Sun BB	Males and Females	European	10534735
ATP synthase subunit beta, mitochondrial	3301	3301	2018	Sun BB	Males and Females	European	10534735
Protein kinase C-binding protein NELL1	3301	3301	2018	Sun BB	Males and Females	European	10534735
Protein kinase C-binding protein NELL2	3301	3301	2018	Sun BB	Males and Females	European	10534735
Neudesin	3301	3301	2018	Sun BB	Males and Females	European	10534735
Neogenin	3301	3301	2018	Sun BB	Males and Females	European	10534735
Neuroepithelial cell-transforming gene 1 protein	3301	3301	2018	Sun BB	Males and Females	European	10534735
Neuropilin and tolloid-like protein 1	3301	3301	2018	Sun BB	Males and Females	European	10534735
Neuropilin and tolloid-like protein 2	3301	3301	2018	Sun BB	Males and Females	European	10534735
E3 ubiquitin-protein ligase NEURL1	3301	3301	2018	Sun BB	Males and Females	European	10534735
Neuralized-like protein 4	3301	3301	2018	Sun BB	Males and Females	European	10534735
Neurofascin	3301	3301	2018	Sun BB	Males and Females	European	10534735
Aurora kinase A	3301	3301	2018	Sun BB	Males and Females	European	10534735
Nuclear factor erythroid 2-related factor 1	3301	3301	2018	Sun BB	Males and Females	European	10534735
NFU1 iron-sulfur cluster scaffold homolog, mitochondrial	3301	3301	2018	Sun BB	Males and Females	European	10534735
beta-nerve growth factor	3301	3301	2018	Sun BB	Males and Females	European	10534735
Tumor necrosis factor receptor superfamily member 16	3301	3301	2018	Sun BB	Males and Females	European	10534735
Neugrin	3301	3301	2018	Sun BB	Males and Females	European	10534735
Non-homologous end-joining factor 1	3301	3301	2018	Sun BB	Males and Females	European	10534735
NHL repeat-containing protein 3	3301	3301	2018	Sun BB	Males and Females	European	10534735
NHP2-like protein 1	3301	3301	2018	Sun BB	Males and Females	European	10534735
Nidogen-1	3301	3301	2018	Sun BB	Males and Females	European	10534735
Aurora kinase B	3301	3301	2018	Sun BB	Males and Females	European	10534735
Nidogen-2	3301	3301	2018	Sun BB	Males and Females	European	10534735
Magnesium transporter NIPA4	3301	3301	2018	Sun BB	Males and Females	European	10534735
Nischarin	3301	3301	2018	Sun BB	Males and Females	European	10534735
Neuroligin-1	3301	3301	2018	Sun BB	Males and Females	European	10534735
Neuroligin-4, X-linked	3301	3301	2018	Sun BB	Males and Females	European	10534735
NACHT, LRR and PYD domains-containing protein 10	3301	3301	2018	Sun BB	Males and Females	European	10534735
NACHT, LRR and PYD domains-containing protein 1	3301	3301	2018	Sun BB	Males and Females	European	10534735
NACHT, LRR and PYD domains-containing protein 4	3301	3301	2018	Sun BB	Males and Females	European	10534735
Neuromedin-B	3301	3301	2018	Sun BB	Males and Females	European	10534735
Nucleoside diphosphate kinase A	3301	3301	2018	Sun BB	Males and Females	European	10534735
Axin-2	3301	3301	2018	Sun BB	Males and Females	European	10534735
Nucleoside diphosphate kinase B	3301	3301	2018	Sun BB	Males and Females	European	10534735
Normal mucosa of esophagus-specific gene 1 protein	3301	3301	2018	Sun BB	Males and Females	European	10534735
NmrA-like family domain-containing protein 1	3301	3301	2018	Sun BB	Males and Females	European	10534735
Glycylpeptide N-tetradecanoyltransferase 1	3301	3301	2018	Sun BB	Males and Females	European	10534735
Noggin	3301	3301	2018	Sun BB	Males and Females	European	10534735
NoneX	3301	3301	2018	Sun BB	Males and Females	European	10534735
Neurogenic locus notch homolog protein 1	3301	3301	2018	Sun BB	Males and Females	European	10534735
Palmitoleoyl-protein carboxylesterase NOTUM	3301	3301	2018	Sun BB	Males and Females	European	10534735
Protein NOV homolog	3301	3301	2018	Sun BB	Males and Females	European	10534735
RNA-binding protein Nova-1	3301	3301	2018	Sun BB	Males and Females	European	10534735
Epididymal secretory protein E1	3301	3301	2018	Sun BB	Males and Females	European	10534735
Neural proliferation differentiation and control protein 1	3301	3301	2018	Sun BB	Males and Females	European	10534735
Pro-FMRFamide-related neuropeptide FF	3301	3301	2018	Sun BB	Males and Females	European	10534735
Nuclear pore complex-interacting protein family member B3	3301	3301	2018	Sun BB	Males and Females	European	10534735
Nuclear protein localization protein 4 homolog	3301	3301	2018	Sun BB	Males and Females	European	10534735
Atrial natriuretic factor	3301	3301	2018	Sun BB	Males and Females	European	10534735
Brain natriuretic peptide 32	3301	3301	2018	Sun BB	Males and Females	European	10534735
N-terminal pro-BNP	3301	3301	2018	Sun BB	Males and Females	European	10534735
Neuropeptide S	3301	3301	2018	Sun BB	Males and Females	European	10534735
Zinc-alpha-2-glycoprotein	3301	3301	2018	Sun BB	Males and Females	European	10534735
Neuronal pentraxin-1	3301	3301	2018	Sun BB	Males and Females	European	10534735
Neuronal pentraxin-2	3301	3301	2018	Sun BB	Males and Females	European	10534735
Neuropeptide W	3301	3301	2018	Sun BB	Males and Females	European	10534735
NAD(P)H dehydrogenase [quinone] 1	3301	3301	2018	Sun BB	Males and Females	European	10534735
Ribosyldihydronicotinamide dehydrogenase [quinone]	3301	3301	2018	Sun BB	Males and Females	European	10534735
Nuclear receptor subfamily 1 group D member 1	3301	3301	2018	Sun BB	Males and Females	European	10534735
Nuclear receptor subfamily 1 group D member 2	3301	3301	2018	Sun BB	Males and Females	European	10534735
Oxysterols receptor LXR-beta	3301	3301	2018	Sun BB	Males and Females	European	10534735
Glucocorticoid receptor	3301	3301	2018	Sun BB	Males and Females	European	10534735
Mineralocorticoid receptor	3301	3301	2018	Sun BB	Males and Females	European	10534735
Beta-1,3-galactosyltransferase 6	3301	3301	2018	Sun BB	Males and Females	European	10534735
Nuclear receptor subfamily 4 group A member 1	3301	3301	2018	Sun BB	Males and Females	European	10534735
Nuclear receptor subfamily 5 group A member 2	3301	3301	2018	Sun BB	Males and Females	European	10534735
Nutritionally-regulated adipose and cardiac enriched protein homolog	3301	3301	2018	Sun BB	Males and Females	European	10534735
Nuclear receptor-binding protein	3301	3301	2018	Sun BB	Males and Females	European	10534735
Neuronal cell adhesion molecule	3301	3301	2018	Sun BB	Males and Females	European	10534735
Neuregulin-1	3301	3301	2018	Sun BB	Males and Females	European	10534735
Pro-neuregulin-2, membrane-bound isoform	3301	3301	2018	Sun BB	Males and Females	European	10534735
Neuregulin-4	3301	3301	2018	Sun BB	Males and Females	European	10534735
Neuritin	3301	3301	2018	Sun BB	Males and Females	European	10534735
Neuropilin-1	3301	3301	2018	Sun BB	Males and Females	European	10534735
2-phosphoxylose phosphatase 1	3301	3301	2018	Sun BB	Males and Females	European	10534735
Beta-1,3-glucosyltransferase	3301	3301	2018	Sun BB	Males and Females	European	10534735
Neuropilin-2	3301	3301	2018	Sun BB	Males and Females	European	10534735
Neurensin-1	3301	3301	2018	Sun BB	Males and Females	European	10534735
Neurexin-1-beta	3301	3301	2018	Sun BB	Males and Females	European	10534735
Neurexin-1	3301	3301	2018	Sun BB	Males and Females	European	10534735
Neurexin-2-beta	3301	3301	2018	Sun BB	Males and Females	European	10534735
Neurexin-3-beta	3301	3301	2018	Sun BB	Males and Females	European	10534735
Sterol-4-alpha-carboxylate 3-dehydrogenase, decarboxylating	3301	3301	2018	Sun BB	Males and Females	European	10534735
Vesicle-fusing ATPase	3301	3301	2018	Sun BB	Males and Females	European	10534735
Galactosylgalactosylxylosylprotein 3-beta-glucuronosyltransferase 3	3301	3301	2018	Sun BB	Males and Females	European	10534735
Neuron-specific protein family member 1	3301	3301	2018	Sun BB	Males and Females	European	10534735
Neuron-specific protein family member 2	3301	3301	2018	Sun BB	Males and Females	European	10534735
5'(3')-deoxyribonucleotidase, cytosolic type	3301	3301	2018	Sun BB	Males and Females	European	10534735
5'-Nucleotidase	3301	3301	2018	Sun BB	Males and Females	European	10534735
Neurotrophin-3	3301	3301	2018	Sun BB	Males and Females	European	10534735
Neurotrophin-4	3301	3301	2018	Sun BB	Males and Females	European	10534735
N-terminal Xaa-Pro-Lys N-methyltransferase 1	3301	3301	2018	Sun BB	Males and Females	European	10534735
Netrin-1	3301	3301	2018	Sun BB	Males and Females	European	10534735
Netrin-4	3301	3301	2018	Sun BB	Males and Females	European	10534735
Beta-1,4-glucuronyltransferase 1	3301	3301	2018	Sun BB	Males and Females	European	10534735
Netrin-G1	3301	3301	2018	Sun BB	Males and Females	European	10534735
High affinity nerve growth factor receptor	3301	3301	2018	Sun BB	Males and Females	European	10534735
BDNF/NT-3 growth factors receptor	3301	3301	2018	Sun BB	Males and Females	European	10534735
NT-3 growth factor receptor	3301	3301	2018	Sun BB	Males and Females	European	10534735
Neurotensin/neuromedin N	3301	3301	2018	Sun BB	Males and Females	European	10534735
Nuclear migration protein nudC	3301	3301	2018	Sun BB	Males and Females	European	10534735
Peroxisomal NADH pyrophosphatase NUDT12	3301	3301	2018	Sun BB	Males and Females	European	10534735
Protein syndesmos	3301	3301	2018	Sun BB	Males and Females	European	10534735
Nucleoside diphosphate-linked moiety X motif 8, mitochondrial	3301	3301	2018	Sun BB	Males and Females	European	10534735
ADP-ribose pyrophosphatase, mitochondrial	3301	3301	2018	Sun BB	Males and Females	European	10534735
N-acetyllactosaminide beta-1,3-N-acetylglucosaminyltransferase 2	3301	3301	2018	Sun BB	Males and Females	European	10534735
Nuclear pore membrane glycoprotein 210-like	3301	3301	2018	Sun BB	Males and Females	European	10534735
Nuclear RNA export factor 1	3301	3301	2018	Sun BB	Males and Females	European	10534735
Neurexophilin-1	3301	3301	2018	Sun BB	Males and Females	European	10534735
Neurexophilin-3	3301	3301	2018	Sun BB	Males and Females	European	10534735
NTF2-related export protein 1	3301	3301	2018	Sun BB	Males and Females	European	10534735
Out at first protein homolog	3301	3301	2018	Sun BB	Males and Females	European	10534735
2'-5'-oligoadenylate synthase 1	3301	3301	2018	Sun BB	Males and Females	European	10534735
Ornithine decarboxylase antizyme 1	3301	3301	2018	Sun BB	Males and Females	European	10534735
Odorant-binding protein 2a	3301	3301	2018	Sun BB	Males and Females	European	10534735
Odorant-binding protein 2b	3301	3301	2018	Sun BB	Males and Females	European	10534735
UDP-GlcNAc:betaGal beta-1,3-N-acetylglucosaminyltransferase 6	3301	3301	2018	Sun BB	Males and Females	European	10534735
OCIA domain-containing protein 1	3301	3301	2018	Sun BB	Males and Females	European	10534735
Inositol polyphosphate 5-phosphatase OCRL-1	3301	3301	2018	Sun BB	Males and Females	European	10534735
Ornithine decarboxylase	3301	3301	2018	Sun BB	Males and Females	European	10534735
Obg-like ATPase 1	3301	3301	2018	Sun BB	Males and Females	European	10534735
Olfactomedin-like protein 3	3301	3301	2018	Sun BB	Males and Females	European	10534735
Oxidized low-density lipoprotein receptor 1	3301	3301	2018	Sun BB	Males and Females	European	10534735
Osteomodulin	3301	3301	2018	Sun BB	Males and Females	European	10534735
Opalin	3301	3301	2018	Sun BB	Males and Females	European	10534735
Opioid-binding protein/cell adhesion molecule	3301	3301	2018	Sun BB	Males and Females	European	10534735
UDP-GlcNAc:betaGal beta-1,3-N-acetylglucosaminyltransferase 8	3301	3301	2018	Sun BB	Males and Females	European	10534735
Oligophrenin-1	3301	3301	2018	Sun BB	Males and Females	European	10534735
Origin recognition complex subunit 6	3301	3301	2018	Sun BB	Males and Females	European	10534735
Oxysterol-binding protein-related protein 11	3301	3301	2018	Sun BB	Males and Females	European	10534735
Osteoclast-associated immunoglobulin-like receptor	3301	3301	2018	Sun BB	Males and Females	European	10534735
Oncostatin-M	3301	3301	2018	Sun BB	Males and Females	European	10534735
Oncostatin-M-specific receptor subunit beta	3301	3301	2018	Sun BB	Males and Females	European	10534735
Osteocrin	3301	3301	2018	Sun BB	Males and Females	European	10534735
Ubiquitin thioesterase OTUB2	3301	3301	2018	Sun BB	Males and Females	European	10534735
Oxytocin-neurophysin 1	3301	3301	2018	Sun BB	Males and Females	European	10534735
Beta-1,4-galactosyltransferase 1	3301	3301	2018	Sun BB	Males and Females	European	10534735
P2X purinoceptor 6	3301	3301	2018	Sun BB	Males and Females	European	10534735
Prolyl 4-hydroxylase subunit alpha-1	3301	3301	2018	Sun BB	Males and Females	European	10534735
Prolyl 4-hydroxylase subunit alpha-2	3301	3301	2018	Sun BB	Males and Females	European	10534735
Polyadenylate-binding protein 3	3301	3301	2018	Sun BB	Males and Females	European	10534735
Polyadenylate-binding protein 4	3301	3301	2018	Sun BB	Males and Females	European	10534735
Marginal zone B- and B1-cell-specific protein	3301	3301	2018	Sun BB	Males and Females	European	10534735
Platelet-activating factor acetylhydrolase IB subunit beta	3301	3301	2018	Sun BB	Males and Females	European	10534735
Multifunctional protein ADE2	3301	3301	2018	Sun BB	Males and Females	European	10534735
Polyadenylate-binding protein-interacting protein 1	3301	3301	2018	Sun BB	Males and Females	European	10534735
Serine/threonine-protein kinase PAK 3	3301	3301	2018	Sun BB	Males and Females	European	10534735
Beta-1,4-galactosyltransferase 2	3301	3301	2018	Sun BB	Males and Females	European	10534735
Serine/threonine-protein kinase PAK 4	3301	3301	2018	Sun BB	Males and Females	European	10534735
Serine/threonine-protein kinase PAK 7	3301	3301	2018	Sun BB	Males and Females	European	10534735
Peptidyl-glycine alpha-amidating monooxygenase	3301	3301	2018	Sun BB	Males and Females	European	10534735
Pantothenate kinase 3	3301	3301	2018	Sun BB	Males and Females	European	10534735
Papilin	3301	3301	2018	Sun BB	Males and Females	European	10534735
Poly(A) polymerase gamma	3301	3301	2018	Sun BB	Males and Females	European	10534735
Pappalysin-2	3301	3301	2018	Sun BB	Males and Females	European	10534735
Pappalysin-1	3301	3301	2018	Sun BB	Males and Females	European	10534735
Bifunctional 3'-phosphoadenosine 5'-phosphosulfate synthase 1	3301	3301	2018	Sun BB	Males and Females	European	10534735
E3 ubiquitin-protein ligase parkin	3301	3301	2018	Sun BB	Males and Females	European	10534735
Beta-1,4-galactosyltransferase 3	3301	3301	2018	Sun BB	Males and Females	European	10534735
Protein deglycase DJ-1	3301	3301	2018	Sun BB	Males and Females	European	10534735
Poly [ADP-ribose] polymerase 1	3301	3301	2018	Sun BB	Males and Females	European	10534735
Poly [ADP-ribose] polymerase 11	3301	3301	2018	Sun BB	Males and Females	European	10534735
Mono [ADP-ribose] polymerase PARP16	3301	3301	2018	Sun BB	Males and Females	European	10534735
Alpha-parvin	3301	3301	2018	Sun BB	Males and Females	European	10534735
Prostate and testis expressed protein 1	3301	3301	2018	Sun BB	Males and Females	European	10534735
Prostate and testis expressed protein 4	3301	3301	2018	Sun BB	Males and Females	European	10534735
Paired box protein Pax-4	3301	3301	2018	Sun BB	Males and Females	European	10534735
PAX-interacting protein 1	3301	3301	2018	Sun BB	Males and Females	European	10534735
Beta-1,4-galactosyltransferase 5	3301	3301	2018	Sun BB	Males and Females	European	10534735
Pyruvate carboxylase, mitochondrial	3301	3301	2018	Sun BB	Males and Females	European	10534735
Pterin-4-alpha-carbinolamine dehydratase	3301	3301	2018	Sun BB	Males and Females	European	10534735
Pterin-4-alpha-carbinolamine dehydratase 2	3301	3301	2018	Sun BB	Males and Females	European	10534735
Poly(rC)-binding protein 1	3301	3301	2018	Sun BB	Males and Females	European	10534735
Protocadherin-10	3301	3301	2018	Sun BB	Males and Females	European	10534735
Protocadherin-15	3301	3301	2018	Sun BB	Males and Females	European	10534735
Protocadherin-9	3301	3301	2018	Sun BB	Males and Females	European	10534735
Protocadherin alpha-4	3301	3301	2018	Sun BB	Males and Females	European	10534735
Activin receptor type-1B	3301	3301	2018	Sun BB	Males and Females	European	10534735
Beta-1,4-galactosyltransferase 6	3301	3301	2018	Sun BB	Males and Females	European	10534735
Protocadherin alpha-7	3301	3301	2018	Sun BB	Males and Females	European	10534735
Protocadherin alpha-C2	3301	3301	2018	Sun BB	Males and Females	European	10534735
Protocadherin beta-10	3301	3301	2018	Sun BB	Males and Females	European	10534735
Protocadherin beta-1	3301	3301	2018	Sun BB	Males and Females	European	10534735
Protocadherin beta-2	3301	3301	2018	Sun BB	Males and Females	European	10534735
Protocadherin beta-4	3301	3301	2018	Sun BB	Males and Females	European	10534735
Protocadherin gamma-A8	3301	3301	2018	Sun BB	Males and Females	European	10534735
Protocadherin gamma-C5	3301	3301	2018	Sun BB	Males and Females	European	10534735
Proliferating cell nuclear antigen	3301	3301	2018	Sun BB	Males and Females	European	10534735
Procollagen C-endopeptidase enhancer 1	3301	3301	2018	Sun BB	Males and Females	European	10534735
Beta-1,4-galactosyltransferase 7	3301	3301	2018	Sun BB	Males and Females	European	10534735
Procollagen C-endopeptidase enhancer 2	3301	3301	2018	Sun BB	Males and Females	European	10534735
Neuroendocrine convertase 1	3301	3301	2018	Sun BB	Males and Females	European	10534735
Proprotein convertase subtilisin/kexin type 7	3301	3301	2018	Sun BB	Males and Females	European	10534735
Prenylcysteine oxidase-like	3301	3301	2018	Sun BB	Males and Females	European	10534735
Programmed cell death protein 1	3301	3301	2018	Sun BB	Males and Females	European	10534735
Programmed cell death 1 ligand 2	3301	3301	2018	Sun BB	Males and Females	European	10534735
Programmed cell death protein 5	3301	3301	2018	Sun BB	Males and Females	European	10534735
Phosducin-like protein 2	3301	3301	2018	Sun BB	Males and Females	European	10534735
Calcium/calmodulin-dependent 3',5'-cyclic nucleotide phosphodiesterase 1A	3301	3301	2018	Sun BB	Males and Females	European	10534735
cGMP-dependent 3',5'-cyclic phosphodiesterase	3301	3301	2018	Sun BB	Males and Females	European	10534735
Transcription regulator protein BACH1	3301	3301	2018	Sun BB	Males and Females	European	10534735
cGMP-inhibited 3',5'-cyclic phosphodiesterase A	3301	3301	2018	Sun BB	Males and Females	European	10534735
cAMP-specific 3',5'-cyclic phosphodiesterase 4D	3301	3301	2018	Sun BB	Males and Females	European	10534735
Retinal rod rhodopsin-sensitive cGMP 3',5'-cyclic phosphodiesterase subunit delta	3301	3301	2018	Sun BB	Males and Females	European	10534735
High affinity cAMP-specific 3',5'-cyclic phosphodiesterase 7A	3301	3301	2018	Sun BB	Males and Females	European	10534735
High affinity cGMP-specific 3',5'-cyclic phosphodiesterase 9A	3301	3301	2018	Sun BB	Males and Females	European	10534735
Platelet-derived growth factor subunit A	3301	3301	2018	Sun BB	Males and Females	European	10534735
Platelet-derived growth factor subunit B	3301	3301	2018	Sun BB	Males and Females	European	10534735
Platelet-derived growth factor C	3301	3301	2018	Sun BB	Males and Females	European	10534735
Platelet-derived growth factor D	3301	3301	2018	Sun BB	Males and Females	European	10534735
Platelet-derived growth factor receptor alpha	3301	3301	2018	Sun BB	Males and Females	European	10534735
Transcription regulator protein BACH2	3301	3301	2018	Sun BB	Males and Females	European	10534735
Platelet-derived growth factor receptor beta	3301	3301	2018	Sun BB	Males and Females	European	10534735
Platelet-derived growth factor receptor-like protein	3301	3301	2018	Sun BB	Males and Females	European	10534735
Protein disulfide-isomerase A3	3301	3301	2018	Sun BB	Males and Females	European	10534735
Protein disulfide-isomerase A5	3301	3301	2018	Sun BB	Males and Females	European	10534735
Protein disulfide-isomerase-like protein of the testis	3301	3301	2018	Sun BB	Males and Females	European	10534735
[Pyruvate dehydrogenase (acetyl-transferring)] kinase isozyme 1, mitochondrial	3301	3301	2018	Sun BB	Males and Females	European	10534735
[Pyruvate dehydrogenase (acetyl-transferring)] kinase isozyme 2, mitochondrial	3301	3301	2018	Sun BB	Males and Females	European	10534735
PDZ and LIM domain protein 4	3301	3301	2018	Sun BB	Males and Females	European	10534735
p53 and DNA damage-regulated protein 1	3301	3301	2018	Sun BB	Males and Females	European	10534735
Pyridoxal kinase	3301	3301	2018	Sun BB	Males and Females	European	10534735
Bcl2-associated agonist of cell death	3301	3301	2018	Sun BB	Males and Females	European	10534735
Pyridoxal phosphate phosphatase	3301	3301	2018	Sun BB	Males and Females	European	10534735
PDZ domain-containing protein 11	3301	3301	2018	Sun BB	Males and Females	European	10534735
PDZK1-interacting protein 1	3301	3301	2018	Sun BB	Males and Females	European	10534735
Platelet endothelial aggregation receptor 1	3301	3301	2018	Sun BB	Males and Females	European	10534735
Platelet endothelial cell adhesion molecule	3301	3301	2018	Sun BB	Males and Females	European	10534735
E3 ubiquitin-protein ligase pellino homolog 2	3301	3301	2018	Sun BB	Males and Females	European	10534735
Proenkephalin-A	3301	3301	2018	Sun BB	Males and Females	European	10534735
Pescadillo homolog	3301	3301	2018	Sun BB	Males and Females	European	10534735
Peroxisomal membrane protein PEX14	3301	3301	2018	Sun BB	Males and Females	European	10534735
BAG family molecular chaperone regulator 3	3301	3301	2018	Sun BB	Males and Females	European	10534735
Peroxisomal targeting signal 1 receptor	3301	3301	2018	Sun BB	Males and Females	European	10534735
Platelet factor 4 variant	3301	3301	2018	Sun BB	Males and Females	European	10534735
Prefoldin subunit 5	3301	3301	2018	Sun BB	Males and Females	European	10534735
Profilin-2	3301	3301	2018	Sun BB	Males and Females	European	10534735
Placenta growth factor	3301	3301	2018	Sun BB	Males and Females	European	10534735
Phosphoglycerate kinase 1	3301	3301	2018	Sun BB	Males and Females	European	10534735
Phosphoglycerate kinase 2	3301	3301	2018	Sun BB	Males and Females	European	10534735
Peptidoglycan recognition protein 1	3301	3301	2018	Sun BB	Males and Females	European	10534735
Phosphoglucomutase-1	3301	3301	2018	Sun BB	Males and Females	European	10534735
Membrane-associated progesterone receptor component 1	3301	3301	2018	Sun BB	Males and Females	European	10534735
BAG family molecular chaperone regulator 4	3301	3301	2018	Sun BB	Males and Females	European	10534735
Membrane-associated progesterone receptor component 2	3301	3301	2018	Sun BB	Males and Females	European	10534735
PHD finger protein 3	3301	3301	2018	Sun BB	Males and Females	European	10534735
Peptidase inhibitor 15	3301	3301	2018	Sun BB	Males and Females	European	10534735
Elafin	3301	3301	2018	Sun BB	Males and Females	European	10534735
PILR alpha-associated neural protein	3301	3301	2018	Sun BB	Males and Females	European	10534735
Polymeric immunoglobulin receptor	3301	3301	2018	Sun BB	Males and Females	European	10534735
Phosphatidylinositol 4-phosphate 3-kinase C2 domain-containing subunit alpha	3301	3301	2018	Sun BB	Males and Females	European	10534735
B melanoma antigen 2	3301	3301	2018	Sun BB	Males and Females	European	10534735
PIK3CA/PIK3R1	3301	3301	2018	Sun BB	Males and Females	European	10534735
Phosphatidylinositol 4,5-bisphosphate 3-kinase catalytic subunit gamma isoform	3301	3301	2018	Sun BB	Males and Females	European	10534735
Paired immunoglobulin-like type 2 receptor alpha	3301	3301	2018	Sun BB	Males and Females	European	10534735
Serine/threonine-protein kinase pim-1	3301	3301	2018	Sun BB	Males and Females	European	10534735
Peptidyl-prolyl cis-trans isomerase NIMA-interacting 4	3301	3301	2018	Sun BB	Males and Females	European	10534735
Phosphatidylinositol 5-phosphate 4-kinase type-2 alpha	3301	3301	2018	Sun BB	Males and Females	European	10534735
Pirin	3301	3301	2018	Sun BB	Males and Females	European	10534735
Phosphatidylinositol transfer protein alpha isoform	3301	3301	2018	Sun BB	Males and Females	European	10534735
Phosphatidylinositol transfer protein beta isoform	3301	3301	2018	Sun BB	Males and Females	European	10534735
B melanoma antigen 3	3301	3301	2018	Sun BB	Males and Females	European	10534735
Piwi-like protein 1	3301	3301	2018	Sun BB	Males and Females	European	10534735
Polycystin-2	3301	3301	2018	Sun BB	Males and Females	European	10534735
Pyruvate kinase PKLR	3301	3301	2018	Sun BB	Males and Females	European	10534735
Group 10 secretory phospholipase A2	3301	3301	2018	Sun BB	Males and Females	European	10534735
Group XIIB secretory phospholipase A2-like protein	3301	3301	2018	Sun BB	Males and Females	European	10534735
HRAS-like suppressor 3	3301	3301	2018	Sun BB	Males and Females	European	10534735
Phospholipase A2, membrane associated	3301	3301	2018	Sun BB	Males and Females	European	10534735
Putative inactive group IIC secretory phospholipase A2	3301	3301	2018	Sun BB	Males and Females	European	10534735
Group IIE secretory phospholipase A2	3301	3301	2018	Sun BB	Males and Females	European	10534735
BRCA1-associated RING domain protein 1	3301	3301	2018	Sun BB	Males and Females	European	10534735
Calcium-dependent phospholipase A2	3301	3301	2018	Sun BB	Males and Females	European	10534735
Secretory phospholipase A2 receptor	3301	3301	2018	Sun BB	Males and Females	European	10534735
Urokinase-type plasminogen activator	3301	3301	2018	Sun BB	Males and Females	European	10534735
Urokinase plasminogen activator surface receptor	3301	3301	2018	Sun BB	Males and Females	European	10534735
Phospholipase B-like 1	3301	3301	2018	Sun BB	Males and Females	European	10534735
Putative phospholipase B-like 2	3301	3301	2018	Sun BB	Males and Females	European	10534735
1-phosphatidylinositol 4,5-bisphosphate phosphodiesterase gamma-1	3301	3301	2018	Sun BB	Males and Females	European	10534735
Phospholipase D3	3301	3301	2018	Sun BB	Males and Females	European	10534735
Inactive phospholipase D5	3301	3301	2018	Sun BB	Males and Females	European	10534735
Pleckstrin homology domain-containing family A member 1	3301	3301	2018	Sun BB	Males and Females	European	10534735
Serine/threonine-protein kinase receptor R3	3301	3301	2018	Sun BB	Males and Females	European	10534735
Basic leucine zipper transcriptional factor ATF-like 3	3301	3301	2018	Sun BB	Males and Females	European	10534735
Pleckstrin homology domain-containing family A member 7	3301	3301	2018	Sun BB	Males and Females	European	10534735
Angiostatin	3301	3301	2018	Sun BB	Males and Females	European	10534735
Plasmin	3301	3301	2018	Sun BB	Males and Females	European	10534735
Serine/threonine-protein kinase PLK1	3301	3301	2018	Sun BB	Males and Females	European	10534735
Procollagen-lysine,2-oxoglutarate 5-dioxygenase 2	3301	3301	2018	Sun BB	Males and Females	European	10534735
Procollagen-lysine,2-oxoglutarate 5-dioxygenase 3	3301	3301	2018	Sun BB	Males and Females	European	10534735
Plastin-1	3301	3301	2018	Sun BB	Males and Females	European	10534735
Plexin-A1	3301	3301	2018	Sun BB	Males and Females	European	10534735
Plexin-B2	3301	3301	2018	Sun BB	Males and Females	European	10534735
Plexin-C1	3301	3301	2018	Sun BB	Males and Females	European	10534735
Basal Cell Adhesion Molecule	3301	3301	2018	Sun BB	Males and Females	European	10534735
Melanocyte protein PMEL	3301	3301	2018	Sun BB	Males and Females	European	10534735
Protein TMEPAI	3301	3301	2018	Sun BB	Males and Females	European	10534735
Mismatch repair endonuclease PMS2	3301	3301	2018	Sun BB	Males and Females	European	10534735
Phosphomevalonate kinase	3301	3301	2018	Sun BB	Males and Females	European	10534735
Bifunctional polynucleotide phosphatase/kinase	3301	3301	2018	Sun BB	Males and Females	European	10534735
Inactive pancreatic lipase-related protein 1	3301	3301	2018	Sun BB	Males and Females	European	10534735
Purine nucleoside phosphorylase	3301	3301	2018	Sun BB	Males and Females	European	10534735
Podocalyxin	3301	3301	2018	Sun BB	Males and Females	European	10534735
GDP-fucose protein O-fucosyltransferase 1	3301	3301	2018	Sun BB	Males and Females	European	10534735
GDP-fucose protein O-fucosyltransferase 2	3301	3301	2018	Sun BB	Males and Females	European	10534735
Brevican core protein	3301	3301	2018	Sun BB	Males and Females	European	10534735
Protein O-glucosyltransferase 1	3301	3301	2018	Sun BB	Males and Females	European	10534735
DNA polymerase eta	3301	3301	2018	Sun BB	Males and Females	European	10534735
DNA polymerase iota	3301	3301	2018	Sun BB	Males and Females	European	10534735
DNA-directed DNA/RNA polymerase mu	3301	3301	2018	Sun BB	Males and Females	European	10534735
DNA-directed RNA polymerases I and III subunit RPAC1	3301	3301	2018	Sun BB	Males and Females	European	10534735
Beta-endorphin	3301	3301	2018	Sun BB	Males and Females	European	10534735
Corticotropin	3301	3301	2018	Sun BB	Males and Females	European	10534735
Pro-opiomelanocortin	3301	3301	2018	Sun BB	Males and Females	European	10534735
Protein O-linked-mannose beta-1,2-N-acetylglucosaminyltransferase 1	3301	3301	2018	Sun BB	Males and Females	European	10534735
Protein O-linked-mannose beta-1,4-N-acetylglucosaminyltransferase 2	3301	3301	2018	Sun BB	Males and Females	European	10534735
B-cell receptor-associated protein 29	3301	3301	2018	Sun BB	Males and Females	European	10534735
NADPH--cytochrome P450 reductase	3301	3301	2018	Sun BB	Males and Females	European	10534735
Periostin	3301	3301	2018	Sun BB	Males and Females	European	10534735
POU domain, class 2, transcription factor 1	3301	3301	2018	Sun BB	Males and Females	European	10534735
Phosphatidate phosphatase PPAPDC1A	3301	3301	2018	Sun BB	Males and Females	European	10534735
Peroxisome proliferator-activated receptor alpha	3301	3301	2018	Sun BB	Males and Females	European	10534735
Neutrophil-activating peptide 2	3301	3301	2018	Sun BB	Males and Females	European	10534735
Phosphopantothenoylcysteine decarboxylase	3301	3301	2018	Sun BB	Males and Females	European	10534735
Peptidyl-prolyl cis-trans isomerase A	3301	3301	2018	Sun BB	Males and Females	European	10534735
Breast cancer anti-estrogen resistance protein 3	3301	3301	2018	Sun BB	Males and Females	European	10534735
Peptidyl-prolyl cis-trans isomerase B	3301	3301	2018	Sun BB	Males and Females	European	10534735
Peptidyl-prolyl cis-trans isomerase E	3301	3301	2018	Sun BB	Males and Females	European	10534735
Peptidyl-prolyl cis-trans isomerase H	3301	3301	2018	Sun BB	Males and Females	European	10534735
Peptidyl-prolyl cis-trans isomerase-like 1	3301	3301	2018	Sun BB	Males and Females	European	10534735
Peptidyl-prolyl cis-trans isomerase-like 2	3301	3301	2018	Sun BB	Males and Females	European	10534735
Protein phosphatase 1A	3301	3301	2018	Sun BB	Males and Females	European	10534735
Protein phosphatase 1L	3301	3301	2018	Sun BB	Males and Females	European	10534735
Protein phosphatase 1 regulatory subunit 3B	3301	3301	2018	Sun BB	Males and Females	European	10534735
Serine/threonine-protein phosphatase 2A 65 kDa regulatory subunit A alpha isoform	3301	3301	2018	Sun BB	Males and Females	European	10534735
Serine/threonine-protein phosphatase 2A regulatory subunit B'' subunit alpha	3301	3301	2018	Sun BB	Males and Females	European	10534735
B-cell lymphoma/leukemia 10	3301	3301	2018	Sun BB	Males and Females	European	10534735
Calcineurin subunit B type 1	3301	3301	2018	Sun BB	Males and Females	European	10534735
Palmitoyl-protein thioesterase 1	3301	3301	2018	Sun BB	Males and Females	European	10534735
Pancreatic hormone	3301	3301	2018	Sun BB	Males and Females	European	10534735
Putative uncharacterized protein PQLC2L	3301	3301	2018	Sun BB	Males and Females	European	10534735
Basic salivary proline-rich protein 4	3301	3301	2018	Sun BB	Males and Females	European	10534735
Protein regulator of cytokinesis 1	3301	3301	2018	Sun BB	Males and Females	European	10534735
Lysosomal Pro-X carboxypeptidase	3301	3301	2018	Sun BB	Males and Females	European	10534735
PR domain zinc finger protein 1	3301	3301	2018	Sun BB	Males and Females	European	10534735
PR domain zinc finger protein 4	3301	3301	2018	Sun BB	Males and Females	European	10534735
Peroxiredoxin-1	3301	3301	2018	Sun BB	Males and Females	European	10534735
Apoptosis regulator Bcl-2	3301	3301	2018	Sun BB	Males and Females	European	10534735
Peroxiredoxin-4	3301	3301	2018	Sun BB	Males and Females	European	10534735
Prolargin	3301	3301	2018	Sun BB	Males and Females	European	10534735
Proteoglycan 3	3301	3301	2018	Sun BB	Males and Females	European	10534735
Salivary acidic proline-rich phosphoprotein 1/2	3301	3301	2018	Sun BB	Males and Females	European	10534735
DNA primase small subunit	3301	3301	2018	Sun BB	Males and Females	European	10534735
AMP Kinase (alpha1beta1gamma1)	3301	3301	2018	Sun BB	Males and Females	European	10534735
AMP Kinase (alpha2beta2gamma1)	3301	3301	2018	Sun BB	Males and Females	European	10534735
cAMP-dependent protein kinase catalytic subunit alpha	3301	3301	2018	Sun BB	Males and Females	European	10534735
cAMP-dependent protein kinase type I-beta regulatory subunit	3301	3301	2018	Sun BB	Males and Females	European	10534735
Protein kinase C alpha type	3301	3301	2018	Sun BB	Males and Females	European	10534735
Bcl-2-related protein A1	3301	3301	2018	Sun BB	Males and Females	European	10534735
Protein kinase C beta type (splice variant beta-II)	3301	3301	2018	Sun BB	Males and Females	European	10534735
Protein kinase C iota type	3301	3301	2018	Sun BB	Males and Females	European	10534735
Glucosidase 2 subunit beta	3301	3301	2018	Sun BB	Males and Females	European	10534735
Protein kinase C zeta type	3301	3301	2018	Sun BB	Males and Females	European	10534735
cGMP-dependent protein kinase 1, beta isozyme	3301	3301	2018	Sun BB	Males and Females	European	10534735
Prolactin	3301	3301	2018	Sun BB	Males and Females	European	10534735
Prolactin-releasing peptide	3301	3301	2018	Sun BB	Males and Females	European	10534735
Prolactin receptor	3301	3301	2018	Sun BB	Males and Females	European	10534735
Protein arginine N-methyltransferase 3	3301	3301	2018	Sun BB	Males and Females	European	10534735
Major prion protein	3301	3301	2018	Sun BB	Males and Females	European	10534735
Bcl-2-like protein 1	3301	3301	2018	Sun BB	Males and Females	European	10534735
Activated Protein C	3301	3301	2018	Sun BB	Males and Females	European	10534735
Prokineticin-1	3301	3301	2018	Sun BB	Males and Females	European	10534735
Proline-rich protein 1	3301	3301	2018	Sun BB	Males and Females	European	10534735
Pre-mRNA-processing factor 6	3301	3301	2018	Sun BB	Males and Females	European	10534735
Phosphoribosyl pyrophosphate synthase-associated protein 1	3301	3301	2018	Sun BB	Males and Females	European	10534735
Protein Largen	3301	3301	2018	Sun BB	Males and Females	European	10534735
Transmembrane gamma-carboxyglutamic acid protein 1	3301	3301	2018	Sun BB	Males and Females	European	10534735
Transmembrane gamma-carboxyglutamic acid protein 4	3301	3301	2018	Sun BB	Males and Females	European	10534735
Bcl-2-like protein 2	3301	3301	2018	Sun BB	Males and Females	European	10534735
Trypsin-1	3301	3301	2018	Sun BB	Males and Females	European	10534735
Brain-specific serine protease 4	3301	3301	2018	Sun BB	Males and Females	European	10534735
Trypsin-2	3301	3301	2018	Sun BB	Males and Females	European	10534735
Trypsin-3	3301	3301	2018	Sun BB	Males and Females	European	10534735
Probable inactive serine protease 37	3301	3301	2018	Sun BB	Males and Females	European	10534735
Myeloblastin	3301	3301	2018	Sun BB	Males and Females	European	10534735
Proactivator polypeptide-like 1	3301	3301	2018	Sun BB	Males and Females	European	10534735
PH and SEC7 domain-containing protein 1	3301	3301	2018	Sun BB	Males and Females	European	10534735
PH and SEC7 domain-containing protein 2	3301	3301	2018	Sun BB	Males and Females	European	10534735
Acylphosphatase-2	3301	3301	2018	Sun BB	Males and Females	European	10534735
Pregnancy-specific beta-1-glycoprotein 11	3301	3301	2018	Sun BB	Males and Females	European	10534735
Pregnancy-specific beta-1-glycoprotein 2	3301	3301	2018	Sun BB	Males and Females	European	10534735
Pregnancy-specific beta-1-glycoprotein 3	3301	3301	2018	Sun BB	Males and Females	European	10534735
Pregnancy-specific beta-1-glycoprotein 4	3301	3301	2018	Sun BB	Males and Females	European	10534735
Pregnancy-specific beta-1-glycoprotein 5	3301	3301	2018	Sun BB	Males and Females	European	10534735
Pregnancy-specific beta-1-glycoprotein 6	3301	3301	2018	Sun BB	Males and Females	European	10534735
Putative pregnancy-specific beta-1-glycoprotein 7	3301	3301	2018	Sun BB	Males and Females	European	10534735
Pregnancy-specific beta-1-glycoprotein 8	3301	3301	2018	Sun BB	Males and Females	European	10534735
Pregnancy-specific beta-1-glycoprotein 9	3301	3301	2018	Sun BB	Males and Females	European	10534735
Proteasome subunit alpha type-1	3301	3301	2018	Sun BB	Males and Females	European	10534735
B-cell lymphoma 6 protein	3301	3301	2018	Sun BB	Males and Females	European	10534735
Proteasome subunit alpha type-2	3301	3301	2018	Sun BB	Males and Females	European	10534735
Proteasome subunit alpha type-4	3301	3301	2018	Sun BB	Males and Females	European	10534735
Proteasome subunit alpha type-6	3301	3301	2018	Sun BB	Males and Females	European	10534735
Proteasome subunit beta type-5	3301	3301	2018	Sun BB	Males and Females	European	10534735
26S proteasome non-ATPase regulatory subunit 11	3301	3301	2018	Sun BB	Males and Females	European	10534735
26S proteasome non-ATPase regulatory subunit 1	3301	3301	2018	Sun BB	Males and Females	European	10534735
26S proteasome non-ATPase regulatory subunit 4	3301	3301	2018	Sun BB	Males and Females	European	10534735
26S proteasome non-ATPase regulatory subunit 5	3301	3301	2018	Sun BB	Males and Females	European	10534735
26S proteasome non-ATPase regulatory subunit 7	3301	3301	2018	Sun BB	Males and Females	European	10534735
Brain-derived neurotrophic factor	3301	3301	2018	Sun BB	Males and Females	European	10534735
Proteasome activator complex subunit 1	3301	3301	2018	Sun BB	Males and Females	European	10534735
Proteasome activator complex subunit 3	3301	3301	2018	Sun BB	Males and Females	European	10534735
Proteasome assembly chaperone 3	3301	3301	2018	Sun BB	Males and Females	European	10534735
Persephin	3301	3301	2018	Sun BB	Males and Females	European	10534735
Patched domain-containing protein 3	3301	3301	2018	Sun BB	Males and Females	European	10534735
Phosphatidylinositol 3,4,5-trisphosphate 3-phosphatase and dual-specificity protein phosphatase PTEN	3301	3301	2018	Sun BB	Males and Females	European	10534735
Prostaglandin-H2 D-isomerase	3301	3301	2018	Sun BB	Males and Females	European	10534735
Prostaglandin F2 receptor negative regulator	3301	3301	2018	Sun BB	Males and Females	European	10534735
Prostaglandin reductase 1	3301	3301	2018	Sun BB	Males and Females	European	10534735
Parathyroid hormone/parathyroid hormone-related peptide receptor	3301	3301	2018	Sun BB	Males and Females	European	10534735
Transcription factor TFIIIB component B'' homolog	3301	3301	2018	Sun BB	Males and Females	European	10534735
Tuberoinfundibular peptide of 39 residues	3301	3301	2018	Sun BB	Males and Females	European	10534735
Parathyroid hormone	3301	3301	2018	Sun BB	Males and Females	European	10534735
Parathyroid hormone-related protein	3301	3301	2018	Sun BB	Males and Females	European	10534735
Protein-tyrosine kinase 2-beta	3301	3301	2018	Sun BB	Males and Females	European	10534735
Protein-tyrosine kinase 6	3301	3301	2018	Sun BB	Males and Females	European	10534735
Pleiotrophin	3301	3301	2018	Sun BB	Males and Females	European	10534735
Protein tyrosine phosphatase type IVA 2	3301	3301	2018	Sun BB	Males and Females	European	10534735
Tyrosine-protein phosphatase non-receptor type 11	3301	3301	2018	Sun BB	Males and Females	European	10534735
Tyrosine-protein phosphatase non-receptor type 1	3301	3301	2018	Sun BB	Males and Females	European	10534735
Tyrosine-protein phosphatase non-receptor type 2	3301	3301	2018	Sun BB	Males and Females	European	10534735
Beclin-1	3301	3301	2018	Sun BB	Males and Females	European	10534735
Tyrosine-protein phosphatase non-receptor type 4	3301	3301	2018	Sun BB	Males and Females	European	10534735
Tyrosine-protein phosphatase non-receptor type 7	3301	3301	2018	Sun BB	Males and Females	European	10534735
Tyrosine-protein phosphatase non-receptor type 9	3301	3301	2018	Sun BB	Males and Females	European	10534735
Receptor-type tyrosine-protein phosphatase delta	3301	3301	2018	Sun BB	Males and Females	European	10534735
Receptor-type tyrosine-protein phosphatase H	3301	3301	2018	Sun BB	Males and Females	European	10534735
Receptor-type tyrosine-protein phosphatase eta	3301	3301	2018	Sun BB	Males and Females	European	10534735
Receptor-type tyrosine-protein phosphatase R	3301	3301	2018	Sun BB	Males and Females	European	10534735
Receptor-type tyrosine-protein phosphatase S	3301	3301	2018	Sun BB	Males and Females	European	10534735
Receptor-type tyrosine-protein phosphatase U	3301	3301	2018	Sun BB	Males and Females	European	10534735
BET1-like protein	3301	3301	2018	Sun BB	Males and Females	European	10534735
6-pyruvoyl tetrahydrobiopterin synthase	3301	3301	2018	Sun BB	Males and Females	European	10534735
Pentraxin-related protein PTX3	3301	3301	2018	Sun BB	Males and Females	European	10534735
Poly(U)-binding-splicing factor PUF60	3301	3301	2018	Sun BB	Males and Females	European	10534735
Transcriptional activator protein Pur-alpha	3301	3301	2018	Sun BB	Males and Females	European	10534735
tRNA pseudouridine synthase A, mitochondrial	3301	3301	2018	Sun BB	Males and Females	European	10534735
Poliovirus receptor	3301	3301	2018	Sun BB	Males and Females	European	10534735
Transmembrane protein PVRIG	3301	3301	2018	Sun BB	Males and Females	European	10534735
Nectin-2	3301	3301	2018	Sun BB	Males and Females	European	10534735
Nectin-3	3301	3301	2018	Sun BB	Males and Females	European	10534735
Nectin-4	3301	3301	2018	Sun BB	Males and Females	European	10534735
Osteocalcin	3301	3301	2018	Sun BB	Males and Females	European	10534735
Peroxidasin-like protein	3301	3301	2018	Sun BB	Males and Females	European	10534735
Pyrin domain-containing protein 1	3301	3301	2018	Sun BB	Males and Females	European	10534735
Glycogen phosphorylase, liver form	3301	3301	2018	Sun BB	Males and Females	European	10534735
Peptide YY	3301	3301	2018	Sun BB	Males and Females	European	10534735
Dihydropteridine reductase	3301	3301	2018	Sun BB	Males and Females	European	10534735
Glutaminyl-peptide cyclotransferase	3301	3301	2018	Sun BB	Males and Females	European	10534735
Glutaminyl-peptide cyclotransferase-like protein	3301	3301	2018	Sun BB	Males and Females	European	10534735
Orexigenic neuropeptide QRFP	3301	3301	2018	Sun BB	Males and Females	European	10534735
Sulfhydryl oxidase 1	3301	3301	2018	Sun BB	Males and Females	European	10534735
Biglycan	3301	3301	2018	Sun BB	Males and Females	European	10534735
Sulfhydryl oxidase 2	3301	3301	2018	Sun BB	Males and Females	European	10534735
Ras-related protein Rab-14	3301	3301	2018	Sun BB	Males and Females	European	10534735
Ras-related protein Rab-22A	3301	3301	2018	Sun BB	Males and Females	European	10534735
Ras-related protein Rab-26	3301	3301	2018	Sun BB	Males and Females	European	10534735
Ras-related protein Rab-27A	3301	3301	2018	Sun BB	Males and Females	European	10534735
Ras-related protein Rab-27B	3301	3301	2018	Sun BB	Males and Females	European	10534735
Ras-related protein Rab-35	3301	3301	2018	Sun BB	Males and Females	European	10534735
Ras-related protein Rab-39B	3301	3301	2018	Sun BB	Males and Females	European	10534735
Ras-related protein Rab-7b	3301	3301	2018	Sun BB	Males and Females	European	10534735
Rab9 effector protein with kelch motifs	3301	3301	2018	Sun BB	Males and Females	European	10534735
Ras-related C3 botulinum toxin substrate 3	3301	3301	2018	Sun BB	Males and Females	European	10534735
Rac GTPase-activating protein 1	3301	3301	2018	Sun BB	Males and Females	European	10534735
Cell cycle checkpoint protein RAD1	3301	3301	2018	Sun BB	Males and Females	European	10534735
UV excision repair protein RAD23 homolog A	3301	3301	2018	Sun BB	Males and Females	European	10534735
UV excision repair protein RAD23 homolog B	3301	3301	2018	Sun BB	Males and Females	European	10534735
DNA repair protein RAD51 homolog 1	3301	3301	2018	Sun BB	Males and Females	European	10534735
DNA repair protein RAD51 homolog 4	3301	3301	2018	Sun BB	Males and Females	European	10534735
NKG2D ligand 4	3301	3301	2018	Sun BB	Males and Females	European	10534735
Ran-binding protein 3	3301	3301	2018	Sun BB	Males and Females	European	10534735
Rap1 GTPase-activating protein 1	3301	3301	2018	Sun BB	Males and Females	European	10534735
BH3-interacting domain death agonist	3301	3301	2018	Sun BB	Males and Females	European	10534735
Rap1 GTPase-GDP dissociation stimulator 1	3301	3301	2018	Sun BB	Males and Females	European	10534735
Ras-related protein Rap-2a	3301	3301	2018	Sun BB	Males and Females	European	10534735
Rap guanine nucleotide exchange factor 5	3301	3301	2018	Sun BB	Males and Females	European	10534735
Retinoic acid receptor responder protein 1	3301	3301	2018	Sun BB	Males and Females	European	10534735
Retinoic acid receptor responder protein 3	3301	3301	2018	Sun BB	Males and Females	European	10534735
Ras GTPase-activating protein 1	3301	3301	2018	Sun BB	Males and Females	European	10534735
Retinoblastoma-associated protein	3301	3301	2018	Sun BB	Males and Females	European	10534735
Retinoblastoma-binding protein 5	3301	3301	2018	Sun BB	Males and Females	European	10534735
E3 ubiquitin-protein ligase RBBP6	3301	3301	2018	Sun BB	Males and Females	European	10534735
RNA binding protein fox-1 homolog 2	3301	3301	2018	Sun BB	Males and Females	European	10534735
Disintegrin and metalloproteinase domain-containing protein 11	3301	3301	2018	Sun BB	Males and Females	European	10534735
Myc box-dependent-interacting protein 1	3301	3301	2018	Sun BB	Males and Females	European	10534735
Retinoblastoma-like protein 1	3301	3301	2018	Sun BB	Males and Females	European	10534735
Probable RNA-binding protein 19	3301	3301	2018	Sun BB	Males and Females	European	10534735
Probable RNA-binding protein 23	3301	3301	2018	Sun BB	Males and Females	European	10534735
RNA-binding protein 24	3301	3301	2018	Sun BB	Males and Females	European	10534735
RNA-binding protein 28	3301	3301	2018	Sun BB	Males and Females	European	10534735
RNA-binding protein 3	3301	3301	2018	Sun BB	Males and Females	European	10534735
RNA-binding protein 39	3301	3301	2018	Sun BB	Males and Females	European	10534735
Retinol-binding protein 4	3301	3301	2018	Sun BB	Males and Females	European	10534735
Retinoid-binding protein 7	3301	3301	2018	Sun BB	Males and Females	European	10534735
Calcipressin-1	3301	3301	2018	Sun BB	Males and Females	European	10534735
Baculoviral IAP repeat-containing protein 3	3301	3301	2018	Sun BB	Males and Females	European	10534735
Reticulocalbin-2	3301	3301	2018	Sun BB	Males and Females	European	10534735
Recoverin	3301	3301	2018	Sun BB	Males and Females	European	10534735
Retinol dehydrogenase 16	3301	3301	2018	Sun BB	Males and Females	European	10534735
ATP-dependent DNA helicase Q1	3301	3301	2018	Sun BB	Males and Females	European	10534735
Regenerating islet-derived protein 3-alpha	3301	3301	2018	Sun BB	Males and Females	European	10534735
Regenerating islet-derived protein 4	3301	3301	2018	Sun BB	Males and Females	European	10534735
Transcription factor RelB	3301	3301	2018	Sun BB	Males and Females	European	10534735
RELT-like protein 1	3301	3301	2018	Sun BB	Males and Females	European	10534735
RELT-like protein 2	3301	3301	2018	Sun BB	Males and Females	European	10534735
Tumor necrosis factor receptor superfamily member 19L	3301	3301	2018	Sun BB	Males and Females	European	10534735
Baculoviral IAP repeat-containing protein 5	3301	3301	2018	Sun BB	Males and Females	European	10534735
Renin	3301	3301	2018	Sun BB	Males and Females	European	10534735
Replication initiator 1	3301	3301	2018	Sun BB	Males and Females	European	10534735
Proto-oncogene tyrosine-protein kinase receptor Ret	3301	3301	2018	Sun BB	Males and Females	European	10534735
Resistin	3301	3301	2018	Sun BB	Males and Females	European	10534735
All-trans-retinol 13,14-reductase	3301	3301	2018	Sun BB	Males and Females	European	10534735
Oligoribonuclease, mitochondrial	3301	3301	2018	Sun BB	Males and Females	European	10534735
Rieske domain-containing protein	3301	3301	2018	Sun BB	Males and Females	European	10534735
E3 ubiquitin-protein ligase rififylin	3301	3301	2018	Sun BB	Males and Females	European	10534735
Riboflavin kinase	3301	3301	2018	Sun BB	Males and Females	European	10534735
Biliverdin reductase A	3301	3301	2018	Sun BB	Males and Females	European	10534735
Beta-1,3-N-acetylglucosaminyltransferase radical fringe	3301	3301	2018	Sun BB	Males and Females	European	10534735
Regulatory factor X-associated protein	3301	3301	2018	Sun BB	Males and Females	European	10534735
Repulsive guidance molecule A	3301	3301	2018	Sun BB	Males and Females	European	10534735
RGM domain family member B	3301	3301	2018	Sun BB	Males and Females	European	10534735
Regulator of G-protein signaling 10	3301	3301	2018	Sun BB	Males and Females	European	10534735
Regulator of G-protein signaling 18	3301	3301	2018	Sun BB	Males and Females	European	10534735
Regulator of G-protein signaling 19	3301	3301	2018	Sun BB	Males and Females	European	10534735
Regulator of G-protein signaling 3	3301	3301	2018	Sun BB	Males and Females	European	10534735
Regulator of G-protein signaling 8	3301	3301	2018	Sun BB	Males and Females	European	10534735
Transforming protein RhoA	3301	3301	2018	Sun BB	Males and Females	European	10534735
Bone morphogenetic protein 10	3301	3301	2018	Sun BB	Males and Females	European	10534735
Rho-related GTP-binding protein RhoD	3301	3301	2018	Sun BB	Males and Females	European	10534735
Rho-related GTP-binding protein RhoG	3301	3301	2018	Sun BB	Males and Females	European	10534735
Rhophilin-2	3301	3301	2018	Sun BB	Males and Females	European	10534735
Protein RIC-3	3301	3301	2018	Sun BB	Males and Females	European	10534735
Receptor-interacting serine/threonine-protein kinase 2	3301	3301	2018	Sun BB	Males and Females	European	10534735
Protein ripply1	3301	3301	2018	Sun BB	Males and Females	European	10534735
Retinaldehyde-binding protein 1	3301	3301	2018	Sun BB	Males and Females	European	10534735
Regulator of microtubule dynamics protein 1	3301	3301	2018	Sun BB	Males and Females	European	10534735
Bone morphogenetic protein 6	3301	3301	2018	Sun BB	Males and Females	European	10534735
Regulator of microtubule dynamics protein 3	3301	3301	2018	Sun BB	Males and Females	European	10534735
RecQ-mediated genome instability protein 1	3301	3301	2018	Sun BB	Males and Females	European	10534735
Inactive ribonuclease-like protein 10	3301	3301	2018	Sun BB	Males and Females	European	10534735
Probable inactive ribonuclease-like protein 13	3301	3301	2018	Sun BB	Males and Females	European	10534735
Ribonuclease pancreatic	3301	3301	2018	Sun BB	Males and Females	European	10534735
Non-secretory ribonuclease	3301	3301	2018	Sun BB	Males and Females	European	10534735
Ribonuclease 4	3301	3301	2018	Sun BB	Males and Females	European	10534735
Ribonuclease K6	3301	3301	2018	Sun BB	Males and Females	European	10534735
Ribonuclease H1	3301	3301	2018	Sun BB	Males and Females	European	10534735
Rho-related GTP-binding protein Rho6	3301	3301	2018	Sun BB	Males and Females	European	10534735
E3 ubiquitin-protein ligase RNF114	3301	3301	2018	Sun BB	Males and Females	European	10534735
RING finger protein 122	3301	3301	2018	Sun BB	Males and Females	European	10534735
E3 ubiquitin-protein ligase RNF128	3301	3301	2018	Sun BB	Males and Females	European	10534735
E3 ubiquitin-protein ligase RNF13	3301	3301	2018	Sun BB	Males and Females	European	10534735
RING finger protein 148	3301	3301	2018	Sun BB	Males and Females	European	10534735
E3 ubiquitin-protein ligase RNF149	3301	3301	2018	Sun BB	Males and Females	European	10534735
RING finger protein 150	3301	3301	2018	Sun BB	Males and Females	European	10534735
RING finger protein 165	3301	3301	2018	Sun BB	Males and Females	European	10534735
RING finger protein 215	3301	3301	2018	Sun BB	Males and Females	European	10534735
Bone morphogenetic protein 7	3301	3301	2018	Sun BB	Males and Females	European	10534735
RING finger protein 219	3301	3301	2018	Sun BB	Males and Females	European	10534735
E3 ubiquitin-protein ligase RNF34	3301	3301	2018	Sun BB	Males and Females	European	10534735
E3 ubiquitin-protein ligase RNF43	3301	3301	2018	Sun BB	Males and Females	European	10534735
E3 ubiquitin-protein ligase RNF8	3301	3301	2018	Sun BB	Males and Females	European	10534735
mRNA-capping enzyme	3301	3301	2018	Sun BB	Males and Females	European	10534735
rRNA methyltransferase 3, mitochondrial	3301	3301	2018	Sun BB	Males and Females	European	10534735
RNA-binding protein 40	3301	3301	2018	Sun BB	Males and Females	European	10534735
Roundabout homolog 1	3301	3301	2018	Sun BB	Males and Females	European	10534735
Roundabout homolog 2	3301	3301	2018	Sun BB	Males and Females	European	10534735
Roundabout homolog 3	3301	3301	2018	Sun BB	Males and Females	European	10534735
BMP-binding endothelial regulator protein	3301	3301	2018	Sun BB	Males and Females	European	10534735
Rho-associated protein kinase 2	3301	3301	2018	Sun BB	Males and Females	European	10534735
Tyrosine-protein kinase transmembrane receptor ROR1	3301	3301	2018	Sun BB	Males and Females	European	10534735
Tyrosine-protein kinase transmembrane receptor ROR2	3301	3301	2018	Sun BB	Males and Females	European	10534735
Nuclear receptor ROR-beta	3301	3301	2018	Sun BB	Males and Females	European	10534735
Ribulose-phosphate 3-epimerase	3301	3301	2018	Sun BB	Males and Females	European	10534735
Ribose-5-phosphate isomerase	3301	3301	2018	Sun BB	Males and Females	European	10534735
60S ribosomal protein L30	3301	3301	2018	Sun BB	Males and Females	European	10534735
60S acidic ribosomal protein P2	3301	3301	2018	Sun BB	Males and Females	European	10534735
Dolichyl-diphosphooligosaccharide--protein glycosyltransferase subunit 1	3301	3301	2018	Sun BB	Males and Females	European	10534735
Bone morphogenetic protein receptor type-1A	3301	3301	2018	Sun BB	Males and Females	European	10534735
Regulation of nuclear pre-mRNA domain-containing protein 1A	3301	3301	2018	Sun BB	Males and Females	European	10534735
Ubiquitin+1, truncated mutation for UbB	3301	3301	2018	Sun BB	Males and Females	European	10534735
Ubiquitin	3301	3301	2018	Sun BB	Males and Females	European	10534735
40S ribosomal protein S3	3301	3301	2018	Sun BB	Males and Females	European	10534735
40S ribosomal protein S3a	3301	3301	2018	Sun BB	Males and Females	European	10534735
40S ribosomal protein S4, X isoform	3301	3301	2018	Sun BB	Males and Females	European	10534735
Ribosomal protein S6 kinase alpha-6	3301	3301	2018	Sun BB	Males and Females	European	10534735
40S ribosomal protein S7	3301	3301	2018	Sun BB	Males and Females	European	10534735
40S ribosomal protein SA	3301	3301	2018	Sun BB	Males and Females	European	10534735
Cell differentiation protein RCD1 homolog	3301	3301	2018	Sun BB	Males and Females	European	10534735
Disintegrin and metalloproteinase domain-containing protein 12	3301	3301	2018	Sun BB	Males and Females	European	10534735
Cytoplasmic tyrosine-protein kinase BMX	3301	3301	2018	Sun BB	Males and Females	European	10534735
Ribosome-binding protein 1	3301	3301	2018	Sun BB	Males and Females	European	10534735
Ribonucleoside-diphosphate reductase large subunit	3301	3301	2018	Sun BB	Males and Females	European	10534735
Ribonucleoside-diphosphate reductase subunit M2 B	3301	3301	2018	Sun BB	Males and Females	European	10534735
Retinoschisin	3301	3301	2018	Sun BB	Males and Females	European	10534735
R-spondin-3	3301	3301	2018	Sun BB	Males and Females	European	10534735
R-spondin-4	3301	3301	2018	Sun BB	Males and Females	European	10534735
Arginine/serine-rich protein 1	3301	3301	2018	Sun BB	Males and Females	European	10534735
Retbindin	3301	3301	2018	Sun BB	Males and Females	European	10534735
Reticulon-4 receptor	3301	3301	2018	Sun BB	Males and Females	European	10534735
BCL2/adenovirus E1B 19 kDa protein-interacting protein 3	3301	3301	2018	Sun BB	Males and Females	European	10534735
RUN and FYVE domain-containing protein 1	3301	3301	2018	Sun BB	Males and Females	European	10534735
Runt-related transcription factor 3	3301	3301	2018	Sun BB	Males and Females	European	10534735
Relaxin receptor 1	3301	3301	2018	Sun BB	Males and Females	European	10534735
Tyrosine-protein kinase RYK	3301	3301	2018	Sun BB	Males and Females	European	10534735
Protein S100-A11	3301	3301	2018	Sun BB	Males and Females	European	10534735
Protein S100-A12	3301	3301	2018	Sun BB	Males and Females	European	10534735
Protein S100-A13	3301	3301	2018	Sun BB	Males and Females	European	10534735
Protein S100-A2	3301	3301	2018	Sun BB	Males and Females	European	10534735
Protein S100-A4	3301	3301	2018	Sun BB	Males and Females	European	10534735
Protein S100-A5	3301	3301	2018	Sun BB	Males and Females	European	10534735
BCL2/adenovirus E1B 19 kDa protein-interacting protein 3-like	3301	3301	2018	Sun BB	Males and Females	European	10534735
Protein S100-A6	3301	3301	2018	Sun BB	Males and Females	European	10534735
Protein S100-A7	3301	3301	2018	Sun BB	Males and Females	European	10534735
Protein S100-A9	3301	3301	2018	Sun BB	Males and Females	European	10534735
Serum amyloid A-1 protein	3301	3301	2018	Sun BB	Males and Females	European	10534735
Deoxynucleoside triphosphate triphosphohydrolase SAMHD1	3301	3301	2018	Sun BB	Males and Females	European	10534735
Histone deacetylase complex subunit SAP18	3301	3301	2018	Sun BB	Males and Females	European	10534735
Histone deacetylase complex subunit SAP30	3301	3301	2018	Sun BB	Males and Females	European	10534735
Serine--tRNA ligase, mitochondrial	3301	3301	2018	Sun BB	Males and Females	European	10534735
Diamine acetyltransferase 1	3301	3301	2018	Sun BB	Males and Females	European	10534735
Diamine acetyltransferase 2	3301	3301	2018	Sun BB	Males and Females	European	10534735
Brother of CDO	3301	3301	2018	Sun BB	Males and Females	European	10534735
DNA-binding protein SATB1	3301	3301	2018	Sun BB	Males and Females	European	10534735
DNA-binding protein SATB2	3301	3301	2018	Sun BB	Males and Females	European	10534735
SAYSvFN domain-containing protein 1	3301	3301	2018	Sun BB	Males and Females	European	10534735
Suprabasin	3301	3301	2018	Sun BB	Males and Females	European	10534735
Secretory carrier-associated membrane protein 5	3301	3301	2018	Sun BB	Males and Females	European	10534735
Scavenger receptor class A member 3	3301	3301	2018	Sun BB	Males and Females	European	10534735
Scavenger receptor class A member 5	3301	3301	2018	Sun BB	Males and Females	European	10534735
BolA-like protein 2	3301	3301	2018	Sun BB	Males and Females	European	10534735
Lysosome membrane protein 2	3301	3301	2018	Sun BB	Males and Females	European	10534735
Scavenger receptor class F member 2	3301	3301	2018	Sun BB	Males and Females	European	10534735
Secretogranin-2	3301	3301	2018	Sun BB	Males and Females	European	10534735
Secretogranin-3	3301	3301	2018	Sun BB	Males and Females	European	10534735
Secretoglobin family 1C member 1	3301	3301	2018	Sun BB	Males and Females	European	10534735
Secretoglobin family 1D member 2	3301	3301	2018	Sun BB	Males and Females	European	10534735
Mammaglobin-B	3301	3301	2018	Sun BB	Males and Females	European	10534735
Secretagogin	3301	3301	2018	Sun BB	Males and Females	European	10534735
Bisphosphoglycerate mutase	3301	3301	2018	Sun BB	Males and Females	European	10534735
Adseverin	3301	3301	2018	Sun BB	Males and Females	European	10534735
Polycomb protein SCMH1	3301	3301	2018	Sun BB	Males and Females	European	10534735
Sodium channel subunit beta-2	3301	3301	2018	Sun BB	Males and Females	European	10534735
Protein SCO1 homolog, mitochondrial	3301	3301	2018	Sun BB	Males and Females	European	10534735
SCP2 sterol-binding domain-containing protein 1	3301	3301	2018	Sun BB	Males and Females	European	10534735
Signal peptide, CUB and EGF-like domain-containing protein 1	3301	3301	2018	Sun BB	Males and Females	European	10534735
Stromal cell-derived factor 2-like protein 1	3301	3301	2018	Sun BB	Males and Females	European	10534735
Succinate dehydrogenase assembly factor 2, mitochondrial	3301	3301	2018	Sun BB	Males and Females	European	10534735
Signal peptidase complex catalytic subunit SEC11C	3301	3301	2018	Sun BB	Males and Females	European	10534735
Protein SEC13 homolog	3301	3301	2018	Sun BB	Males and Females	European	10534735
Bactericidal permeability-increasing protein	3301	3301	2018	Sun BB	Males and Females	European	10534735
Vesicle-trafficking protein SEC22a	3301	3301	2018	Sun BB	Males and Females	European	10534735
Protein transport protein Sec61 subunit beta	3301	3301	2018	Sun BB	Males and Females	European	10534735
Protein transport protein Sec61 subunit gamma	3301	3301	2018	Sun BB	Males and Females	European	10534735
Secreted and transmembrane protein 1	3301	3301	2018	Sun BB	Males and Females	European	10534735
Protein sel-1 homolog 2	3301	3301	2018	Sun BB	Males and Females	European	10534735
E-selectin	3301	3301	2018	Sun BB	Males and Females	European	10534735
L-Selectin	3301	3301	2018	Sun BB	Males and Females	European	10534735
P-selectin	3301	3301	2018	Sun BB	Males and Females	European	10534735
P-selectin glycoprotein ligand 1	3301	3301	2018	Sun BB	Males and Females	European	10534735
Semaphorin-3A	3301	3301	2018	Sun BB	Males and Females	European	10534735
BPI fold-containing family A member 1	3301	3301	2018	Sun BB	Males and Females	European	10534735
Semaphorin-3B	3301	3301	2018	Sun BB	Males and Females	European	10534735
Semaphorin-3C	3301	3301	2018	Sun BB	Males and Females	European	10534735
Semaphorin-3E	3301	3301	2018	Sun BB	Males and Females	European	10534735
Semaphorin-3G	3301	3301	2018	Sun BB	Males and Females	European	10534735
Semaphorin-4C	3301	3301	2018	Sun BB	Males and Females	European	10534735
Semaphorin-4D	3301	3301	2018	Sun BB	Males and Females	European	10534735
Semaphorin-5A	3301	3301	2018	Sun BB	Males and Females	European	10534735
Semaphorin-6A	3301	3301	2018	Sun BB	Males and Females	European	10534735
Semaphorin-6C	3301	3301	2018	Sun BB	Males and Females	European	10534735
BPI fold-containing family B member 1	3301	3301	2018	Sun BB	Males and Females	European	10534735
Semaphorin-7A	3301	3301	2018	Sun BB	Males and Females	European	10534735
Semenogelin-1	3301	3301	2018	Sun BB	Males and Females	European	10534735
Semenogelin-2	3301	3301	2018	Sun BB	Males and Females	European	10534735
Sentrin-specific protease 7	3301	3301	2018	Sun BB	Males and Females	European	10534735
Selenide, water dikinase 1	3301	3301	2018	Sun BB	Males and Females	European	10534735
Septin-10	3301	3301	2018	Sun BB	Males and Females	European	10534735
Protein SERAC1	3301	3301	2018	Sun BB	Males and Females	European	10534735
Small EDRK-rich factor 1	3301	3301	2018	Sun BB	Males and Females	European	10534735
Protein Z-dependent protease inhibitor	3301	3301	2018	Sun BB	Males and Females	European	10534735
Bromodomain-containing protein 1	3301	3301	2018	Sun BB	Males and Females	European	10534735
Serpin A12	3301	3301	2018	Sun BB	Males and Females	European	10534735
Kallistatin	3301	3301	2018	Sun BB	Males and Females	European	10534735
Corticosteroid-binding globulin	3301	3301	2018	Sun BB	Males and Females	European	10534735
Serpin A9	3301	3301	2018	Sun BB	Males and Females	European	10534735
Antithrombin-III	3301	3301	2018	Sun BB	Males and Females	European	10534735
Plasminogen activator inhibitor 1	3301	3301	2018	Sun BB	Males and Females	European	10534735
Glia-derived nexin	3301	3301	2018	Sun BB	Males and Females	European	10534735
Pigment epithelium-derived factor	3301	3301	2018	Sun BB	Males and Females	European	10534735
Disintegrin and metalloproteinase domain-containing protein 19	3301	3301	2018	Sun BB	Males and Females	European	10534735
Bromodomain testis-specific protein	3301	3301	2018	Sun BB	Males and Females	European	10534735
Alpha-2-antiplasmin	3301	3301	2018	Sun BB	Males and Females	European	10534735
Plasma protease C1 inhibitor	3301	3301	2018	Sun BB	Males and Females	European	10534735
Serpin I2	3301	3301	2018	Sun BB	Males and Females	European	10534735
Histone-lysine N-methyltransferase SETD2	3301	3301	2018	Sun BB	Males and Females	European	10534735
Histone-lysine N-methyltransferase SETMAR	3301	3301	2018	Sun BB	Males and Females	European	10534735
Seizure 6-like protein 2	3301	3301	2018	Sun BB	Males and Females	European	10534735
Splicing factor 1	3301	3301	2018	Sun BB	Males and Females	European	10534735
Splicing factor 3B subunit 4	3301	3301	2018	Sun BB	Males and Females	European	10534735
14-3-3 protein sigma	3301	3301	2018	Sun BB	Males and Females	European	10534735
Secreted frizzled-related protein 1	3301	3301	2018	Sun BB	Males and Females	European	10534735
Transcription factor IIIB 90 kDa subunit	3301	3301	2018	Sun BB	Males and Females	European	10534735
Secreted frizzled-related protein 2	3301	3301	2018	Sun BB	Males and Females	European	10534735
Pulmonary surfactant-associated protein C	3301	3301	2018	Sun BB	Males and Females	European	10534735
Pulmonary surfactant-associated protein D	3301	3301	2018	Sun BB	Males and Females	European	10534735
Beta-sarcoglycan	3301	3301	2018	Sun BB	Males and Females	European	10534735
Small glutamine-rich tetratricopeptide repeat-containing protein alpha	3301	3301	2018	Sun BB	Males and Females	European	10534735
SH2 domain-containing protein 1A	3301	3301	2018	Sun BB	Males and Females	European	10534735
SH3 domain-binding protein 2	3301	3301	2018	Sun BB	Males and Females	European	10534735
SHC-transforming protein 1	3301	3301	2018	Sun BB	Males and Females	European	10534735
SHC-transforming protein 2	3301	3301	2018	Sun BB	Males and Females	European	10534735
SHC-transforming protein 4	3301	3301	2018	Sun BB	Males and Females	European	10534735
BRICHOS domain-containing protein 5	3301	3301	2018	Sun BB	Males and Females	European	10534735
Protein shisa-3 homolog	3301	3301	2018	Sun BB	Males and Females	European	10534735
Sialate O-acetylesterase	3301	3301	2018	Sun BB	Males and Females	European	10534735
Single Ig IL-1-related receptor	3301	3301	2018	Sun BB	Males and Females	European	10534735
Sialic acid-binding Ig-like lectin 10	3301	3301	2018	Sun BB	Males and Females	European	10534735
Sialic acid-binding Ig-like lectin 11	3301	3301	2018	Sun BB	Males and Females	European	10534735
Sialic acid-binding Ig-like lectin 12	3301	3301	2018	Sun BB	Males and Females	European	10534735
Sialic acid-binding Ig-like lectin 14	3301	3301	2018	Sun BB	Males and Females	European	10534735
Sialic acid-binding Ig-like lectin 7	3301	3301	2018	Sun BB	Males and Females	European	10534735
Peregrin	3301	3301	2018	Sun BB	Males and Females	European	10534735
Sialic acid-binding Ig-like lectin 8	3301	3301	2018	Sun BB	Males and Females	European	10534735
Sialic acid-binding Ig-like lectin 9	3301	3301	2018	Sun BB	Males and Females	European	10534735
Tyrosine-protein phosphatase non-receptor type substrate 1	3301	3301	2018	Sun BB	Males and Females	European	10534735
Signal-regulatory protein beta-1	3301	3301	2018	Sun BB	Males and Females	European	10534735
Signal-regulatory protein beta-2	3301	3301	2018	Sun BB	Males and Females	European	10534735
Signal-regulatory protein gamma	3301	3301	2018	Sun BB	Males and Females	European	10534735
NAD-dependent protein deacetylase sirtuin-2	3301	3301	2018	Sun BB	Males and Females	European	10534735
NAD-dependent protein deacylase sirtuin-5, mitochondrial	3301	3301	2018	Sun BB	Males and Females	European	10534735
Signaling threshold-regulating transmembrane adapter 1	3301	3301	2018	Sun BB	Males and Females	European	10534735
Ski-like protein	3301	3301	2018	Sun BB	Males and Females	European	10534735
Serine/threonine-protein kinase BRSK2	3301	3301	2018	Sun BB	Males and Females	European	10534735
S-phase kinase-associated protein 1	3301	3301	2018	Sun BB	Males and Females	European	10534735
Signaling lymphocytic activation molecule	3301	3301	2018	Sun BB	Males and Females	European	10534735
SLAM family member 6	3301	3301	2018	Sun BB	Males and Females	European	10534735
SLAM family member 7	3301	3301	2018	Sun BB	Males and Females	European	10534735
SLAM family member 8	3301	3301	2018	Sun BB	Males and Females	European	10534735
Urea transporter 1	3301	3301	2018	Sun BB	Males and Females	European	10534735
Urea transporter 2	3301	3301	2018	Sun BB	Males and Females	European	10534735
Solute carrier family 22 member 16	3301	3301	2018	Sun BB	Males and Females	European	10534735
Mitochondrial glutamate carrier 2	3301	3301	2018	Sun BB	Males and Females	European	10534735
Basigin	3301	3301	2018	Sun BB	Males and Females	European	10534735
Sodium-independent sulfate anion transporter	3301	3301	2018	Sun BB	Males and Females	European	10534735
Prestin	3301	3301	2018	Sun BB	Males and Females	European	10534735
Very long-chain acyl-CoA synthetase	3301	3301	2018	Sun BB	Males and Females	European	10534735
Zinc transporter 3	3301	3301	2018	Sun BB	Males and Females	European	10534735
Zinc transporter 5	3301	3301	2018	Sun BB	Males and Females	European	10534735
Adenosine 3'-phospho 5'-phosphosulfate transporter 2	3301	3301	2018	Sun BB	Males and Females	European	10534735
Solute carrier family 35 member G2	3301	3301	2018	Sun BB	Males and Females	European	10534735
Solute carrier family 41 member 2	3301	3301	2018	Sun BB	Males and Females	European	10534735
Electroneutral sodium bicarbonate exchanger 1	3301	3301	2018	Sun BB	Males and Females	European	10534735
Sodium/iodide cotransporter	3301	3301	2018	Sun BB	Males and Females	European	10534735
ADP-ribosyl cyclase/cyclic ADP-ribose hydrolase 2	3301	3301	2018	Sun BB	Males and Females	European	10534735
Sodium-coupled monocarboxylate transporter 1	3301	3301	2018	Sun BB	Males and Females	European	10534735
Sodium- and chloride-dependent neutral and basic amino acid transporter B(0+)	3301	3301	2018	Sun BB	Males and Females	European	10534735
Orphan sodium- and chloride-dependent neurotransmitter transporter NTT5	3301	3301	2018	Sun BB	Males and Females	European	10534735
Sodium- and chloride-dependent glycine transporter 1	3301	3301	2018	Sun BB	Males and Females	European	10534735
Mitochondrial sodium/hydrogen exchanger 9B2	3301	3301	2018	Sun BB	Males and Females	European	10534735
Solute carrier organic anion transporter family member 5A1	3301	3301	2018	Sun BB	Males and Females	European	10534735
SLIT and NTRK-like protein 1	3301	3301	2018	Sun BB	Males and Females	European	10534735
SLIT and NTRK-like protein 3	3301	3301	2018	Sun BB	Males and Females	European	10534735
SLIT and NTRK-like protein 4	3301	3301	2018	Sun BB	Males and Females	European	10534735
SLIT and NTRK-like protein 5	3301	3301	2018	Sun BB	Males and Females	European	10534735
Tyrosine-protein kinase BTK	3301	3301	2018	Sun BB	Males and Females	European	10534735
Secreted Ly-6/uPAR-related protein 1	3301	3301	2018	Sun BB	Males and Females	European	10534735
Mothers against decapentaplegic homolog 2	3301	3301	2018	Sun BB	Males and Females	European	10534735
Mothers against decapentaplegic homolog 4	3301	3301	2018	Sun BB	Males and Females	European	10534735
Stromal membrane-associated protein 1	3301	3301	2018	Sun BB	Males and Females	European	10534735
Structural maintenance of chromosomes protein 3	3301	3301	2018	Sun BB	Males and Females	European	10534735
Single-pass membrane and coiled-coil domain-containing protein 2	3301	3301	2018	Sun BB	Males and Females	European	10534735
Essential MCU regulator, mitochondrial	3301	3301	2018	Sun BB	Males and Females	European	10534735
Small integral membrane protein 10	3301	3301	2018	Sun BB	Males and Females	European	10534735
Small integral membrane protein 9	3301	3301	2018	Sun BB	Males and Females	European	10534735
SPARC-related modular calcium-binding protein 1	3301	3301	2018	Sun BB	Males and Females	European	10534735
Butyrophilin-like protein 9	3301	3301	2018	Sun BB	Males and Females	European	10534735
Acid sphingomyelinase-like phosphodiesterase 3a	3301	3301	2018	Sun BB	Males and Females	European	10534735
Submaxillary gland androgen-regulated protein 3A	3301	3301	2018	Sun BB	Males and Females	European	10534735
Submaxillary gland androgen-regulated protein 3B	3301	3301	2018	Sun BB	Males and Females	European	10534735
N-lysine methyltransferase SMYD2	3301	3301	2018	Sun BB	Males and Females	European	10534735
Zinc finger protein SNAI2	3301	3301	2018	Sun BB	Males and Females	European	10534735
Synaptosomal-associated protein 25	3301	3301	2018	Sun BB	Males and Females	European	10534735
Synaptosomal-associated protein 29	3301	3301	2018	Sun BB	Males and Females	European	10534735
SNARE-associated protein Snapin	3301	3301	2018	Sun BB	Males and Females	European	10534735
Alpha-synuclein	3301	3301	2018	Sun BB	Males and Females	European	10534735
Mitotic checkpoint serine/threonine-protein kinase BUB1	3301	3301	2018	Sun BB	Males and Females	European	10534735
U1 small nuclear ribonucleoprotein A	3301	3301	2018	Sun BB	Males and Females	European	10534735
Sorting nexin-17	3301	3301	2018	Sun BB	Males and Females	European	10534735
Sorting nexin-1	3301	3301	2018	Sun BB	Males and Females	European	10534735
Sorting nexin-4	3301	3301	2018	Sun BB	Males and Females	European	10534735
Sorting nexin-7	3301	3301	2018	Sun BB	Males and Females	European	10534735
Sorting nexin-8	3301	3301	2018	Sun BB	Males and Females	European	10534735
Suppressor of cytokine signaling 3	3301	3301	2018	Sun BB	Males and Females	European	10534735
Suppressor of cytokine signaling 7	3301	3301	2018	Sun BB	Males and Females	European	10534735
Superoxide dismutase [Mn], mitochondrial	3301	3301	2018	Sun BB	Males and Females	European	10534735
Disintegrin and metalloproteinase domain-containing protein 23	3301	3301	2018	Sun BB	Males and Females	European	10534735
Uncharacterized protein C10orf35	3301	3301	2018	Sun BB	Males and Females	European	10534735
Extracellular superoxide dismutase [Cu-Zn]	3301	3301	2018	Sun BB	Males and Females	European	10534735
Vinexin b	3301	3301	2018	Sun BB	Males and Females	European	10534735
Sortilin	3301	3301	2018	Sun BB	Males and Females	European	10534735
Sclerostin	3301	3301	2018	Sun BB	Males and Females	European	10534735
Sperm acrosome membrane-associated protein 3	3301	3301	2018	Sun BB	Males and Females	European	10534735
Protein SPACA7	3301	3301	2018	Sun BB	Males and Females	European	10534735
Sperm-associated antigen 11A	3301	3301	2018	Sun BB	Males and Females	European	10534735
Sperm-associated antigen 11B	3301	3301	2018	Sun BB	Males and Females	European	10534735
SPARC	3301	3301	2018	Sun BB	Males and Females	European	10534735
Platelet receptor Gi24	3301	3301	2018	Sun BB	Males and Females	European	10534735
SPARC-like protein 1	3301	3301	2018	Sun BB	Males and Females	European	10534735
Spastin	3301	3301	2018	Sun BB	Males and Females	European	10534735
Spermatogenesis-associated protein 20	3301	3301	2018	Sun BB	Males and Females	European	10534735
Spermatogenesis-associated protein 9	3301	3301	2018	Sun BB	Males and Females	European	10534735
Maspardin	3301	3301	2018	Sun BB	Males and Females	European	10534735
Sphingosine kinase 2	3301	3301	2018	Sun BB	Males and Females	European	10534735
Serine protease inhibitor Kazal-type 13	3301	3301	2018	Sun BB	Males and Females	European	10534735
Serine protease inhibitor Kazal-type 2	3301	3301	2018	Sun BB	Males and Females	European	10534735
Serine protease inhibitor Kazal-type 5	3301	3301	2018	Sun BB	Males and Females	European	10534735
UPF0696 protein C11orf68	3301	3301	2018	Sun BB	Males and Females	European	10534735
Serine protease inhibitor Kazal-type 6	3301	3301	2018	Sun BB	Males and Females	European	10534735
Serine protease inhibitor Kazal-type 8	3301	3301	2018	Sun BB	Males and Females	European	10534735
Serine protease inhibitor Kazal-type 9	3301	3301	2018	Sun BB	Males and Females	European	10534735
Kunitz-type protease inhibitor 1	3301	3301	2018	Sun BB	Males and Females	European	10534735
Kunitz-type protease inhibitor 2	3301	3301	2018	Sun BB	Males and Females	European	10534735
Kunitz-type protease inhibitor 3	3301	3301	2018	Sun BB	Males and Females	European	10534735
Testican-1	3301	3301	2018	Sun BB	Males and Females	European	10534735
Testican-2	3301	3301	2018	Sun BB	Males and Females	European	10534735
Testican-3	3301	3301	2018	Sun BB	Males and Females	European	10534735
Spondin-1	3301	3301	2018	Sun BB	Males and Females	European	10534735
UPF0454 protein C12orf49	3301	3301	2018	Sun BB	Males and Females	European	10534735
Speckle-type POZ protein	3301	3301	2018	Sun BB	Males and Females	European	10534735
Sepiapterin reductase	3301	3301	2018	Sun BB	Males and Females	European	10534735
Sprouty-related, EVH1 domain-containing protein 1	3301	3301	2018	Sun BB	Males and Females	European	10534735
Protein sprouty homolog 1	3301	3301	2018	Sun BB	Males and Females	European	10534735
SPRY domain-containing SOCS box protein 1	3301	3301	2018	Sun BB	Males and Females	European	10534735
Spectrin alpha chain, non-erythrocytic 1	3301	3301	2018	Sun BB	Males and Females	European	10534735
Serine palmitoyltransferase 1	3301	3301	2018	Sun BB	Males and Females	European	10534735
Serine palmitoyltransferase 2	3301	3301	2018	Sun BB	Males and Females	European	10534735
Serine/arginine-rich splicing factor 6	3301	3301	2018	Sun BB	Males and Females	European	10534735
Serine/arginine-rich splicing factor 7	3301	3301	2018	Sun BB	Males and Females	European	10534735
Uncharacterized protein C14orf93	3301	3301	2018	Sun BB	Males and Females	European	10534735
Sulfiredoxin-1	3301	3301	2018	Sun BB	Males and Females	European	10534735
Lupus La protein	3301	3301	2018	Sun BB	Males and Females	European	10534735
Serine-rich single-pass membrane protein 1	3301	3301	2018	Sun BB	Males and Females	European	10534735
Translocon-associated protein subunit alpha	3301	3301	2018	Sun BB	Males and Females	European	10534735
FACT complex subunit SSRP1	3301	3301	2018	Sun BB	Males and Females	European	10534735
Somatostatin-28	3301	3301	2018	Sun BB	Males and Females	European	10534735
RNA polymerase II subunit A C-terminal domain phosphatase SSU72	3301	3301	2018	Sun BB	Males and Females	European	10534735
CMP-N-acetylneuraminate-beta-galactosamide-alpha-2,3-sialyltransferase 1	3301	3301	2018	Sun BB	Males and Females	European	10534735
CMP-N-acetylneuraminate-beta-galactosamide-alpha-2,3-sialyltransferase 2	3301	3301	2018	Sun BB	Males and Females	European	10534735
Transmembrane protein C16orf54	3301	3301	2018	Sun BB	Males and Females	European	10534735
Type 2 lactosamine alpha-2,3-sialyltransferase	3301	3301	2018	Sun BB	Males and Females	European	10534735
Beta-galactoside alpha-2,6-sialyltransferase 1	3301	3301	2018	Sun BB	Males and Females	European	10534735
Alpha-N-acetylgalactosaminide alpha-2,6-sialyltransferase 1	3301	3301	2018	Sun BB	Males and Females	European	10534735
Alpha-N-acetylgalactosaminide alpha-2,6-sialyltransferase 2	3301	3301	2018	Sun BB	Males and Females	European	10534735
Alpha-N-acetylgalactosaminide alpha-2,6-sialyltransferase 3	3301	3301	2018	Sun BB	Males and Females	European	10534735
Alpha-N-acetylgalactosaminide alpha-2,6-sialyltransferase 5	3301	3301	2018	Sun BB	Males and Females	European	10534735
Alpha-N-acetylgalactosaminide alpha-2,6-sialyltransferase 6	3301	3301	2018	Sun BB	Males and Females	European	10534735
Alpha-2,8-sialyltransferase 8B	3301	3301	2018	Sun BB	Males and Females	European	10534735
Sia-alpha-2,3-Gal-beta-1,4-GlcNAc-R:alpha 2,8-sialyltransferase	3301	3301	2018	Sun BB	Males and Females	European	10534735
Uncharacterized protein C17orf67	3301	3301	2018	Sun BB	Males and Females	European	10534735
CMP-N-acetylneuraminate-poly-alpha-2,8-sialyltransferase	3301	3301	2018	Sun BB	Males and Females	European	10534735
Alpha-2,8-sialyltransferase 8F	3301	3301	2018	Sun BB	Males and Females	European	10534735
Stabilin-1	3301	3301	2018	Sun BB	Males and Females	European	10534735
Stabilin-2	3301	3301	2018	Sun BB	Males and Females	European	10534735
AMSH-like protease	3301	3301	2018	Sun BB	Males and Females	European	10534735
Signal-transducing adaptor protein 1	3301	3301	2018	Sun BB	Males and Females	European	10534735
Steroidogenic acute regulatory protein, mitochondrial	3301	3301	2018	Sun BB	Males and Females	European	10534735
Signal transducer and activator of transcription 1-alpha/beta	3301	3301	2018	Sun BB	Males and Females	European	10534735
Signal transducer and activator of transcription 3	3301	3301	2018	Sun BB	Males and Females	European	10534735
Uncharacterized protein C17orf78	3301	3301	2018	Sun BB	Males and Females	European	10534735
Signal transducer and activator of transcription 6	3301	3301	2018	Sun BB	Males and Females	European	10534735
Double-stranded RNA-binding protein Staufen homolog 1	3301	3301	2018	Sun BB	Males and Females	European	10534735
Double-stranded RNA-binding protein Staufen homolog 2	3301	3301	2018	Sun BB	Males and Females	European	10534735
Stanniocalcin-1	3301	3301	2018	Sun BB	Males and Females	European	10534735
Stanniocalcin-2	3301	3301	2018	Sun BB	Males and Females	European	10534735
Stromal interaction molecule 1	3301	3301	2018	Sun BB	Males and Females	European	10534735
Stress-induced-phosphoprotein 1	3301	3301	2018	Sun BB	Males and Females	European	10534735
Serine/threonine-protein kinase 16	3301	3301	2018	Sun BB	Males and Females	European	10534735
Serine/threonine-protein kinase 17B	3301	3301	2018	Sun BB	Males and Females	European	10534735
Stathmin-2	3301	3301	2018	Sun BB	Males and Females	European	10534735
Stathmin-3	3301	3301	2018	Sun BB	Males and Females	European	10534735
Stathmin-4	3301	3301	2018	Sun BB	Males and Females	European	10534735
Erythrocyte band 7 integral membrane protein	3301	3301	2018	Sun BB	Males and Females	European	10534735
Syntaxin-10	3301	3301	2018	Sun BB	Males and Females	European	10534735
Syntaxin-18	3301	3301	2018	Sun BB	Males and Females	European	10534735
Syntaxin-1A	3301	3301	2018	Sun BB	Males and Females	European	10534735
Syntaxin-1B	3301	3301	2018	Sun BB	Males and Females	European	10534735
Syntaxin-2	3301	3301	2018	Sun BB	Males and Females	European	10534735
Syntaxin-6	3301	3301	2018	Sun BB	Males and Females	European	10534735
Syntaxin-7	3301	3301	2018	Sun BB	Males and Females	European	10534735
Uncharacterized protein C17orf89	3301	3301	2018	Sun BB	Males and Females	European	10534735
Syntaxin-8	3301	3301	2018	Sun BB	Males and Females	European	10534735
Extracellular sulfatase Sulf-2	3301	3301	2018	Sun BB	Males and Females	European	10534735
Estrogen sulfotransferase	3301	3301	2018	Sun BB	Males and Females	European	10534735
Bile salt sulfotransferase	3301	3301	2018	Sun BB	Males and Females	European	10534735
Sulfotransferase 4A1	3301	3301	2018	Sun BB	Males and Females	European	10534735
Sulfatase-modifying factor 1	3301	3301	2018	Sun BB	Males and Females	European	10534735
Small ubiquitin-related modifier 3	3301	3301	2018	Sun BB	Males and Females	European	10534735
SUN domain-containing protein 3	3301	3301	2018	Sun BB	Males and Females	European	10534735
SUN domain-containing protein 5	3301	3301	2018	Sun BB	Males and Females	European	10534735
Disintegrin and metalloproteinase domain-containing protein 29	3301	3301	2018	Sun BB	Males and Females	European	10534735
UPF0729 protein C18orf32	3301	3301	2018	Sun BB	Males and Females	European	10534735
Surfeit locus protein 1	3301	3301	2018	Sun BB	Males and Females	European	10534735
Sushi domain-containing protein 1	3301	3301	2018	Sun BB	Males and Females	European	10534735
Sushi domain-containing protein 2	3301	3301	2018	Sun BB	Males and Females	European	10534735
Sushi domain-containing protein 3	3301	3301	2018	Sun BB	Males and Females	European	10534735
Histone-lysine N-methyltransferase SUV420H2	3301	3301	2018	Sun BB	Males and Females	European	10534735
Synaptic vesicle glycoprotein 2A	3301	3301	2018	Sun BB	Males and Females	European	10534735
Sushi, von Willebrand factor type A, EGF and pentraxin domain-containing protein 1	3301	3301	2018	Sun BB	Males and Females	European	10534735
Switch-associated protein 70	3301	3301	2018	Sun BB	Males and Females	European	10534735
Heterogeneous nuclear ribonucleoprotein Q	3301	3301	2018	Sun BB	Males and Females	European	10534735
Uncharacterized protein C19orf18	3301	3301	2018	Sun BB	Males and Females	European	10534735
Nesprin-2	3301	3301	2018	Sun BB	Males and Females	European	10534735
Synaptotagmin-11	3301	3301	2018	Sun BB	Males and Females	European	10534735
Synaptotagmin-17	3301	3301	2018	Sun BB	Males and Females	European	10534735
Synaptotagmin-2	3301	3301	2018	Sun BB	Males and Females	European	10534735
Synaptotagmin-3	3301	3301	2018	Sun BB	Males and Females	European	10534735
Synaptotagmin-5	3301	3301	2018	Sun BB	Males and Females	European	10534735
Synaptotagmin-7	3301	3301	2018	Sun BB	Males and Females	European	10534735
Synaptotagmin-8	3301	3301	2018	Sun BB	Males and Females	European	10534735
Synaptotagmin-like protein 1	3301	3301	2018	Sun BB	Males and Females	European	10534735
Synaptotagmin-like protein 4	3301	3301	2018	Sun BB	Males and Females	European	10534735
Angiopoietin-like protein 8	3301	3301	2018	Sun BB	Males and Females	European	10534735
Protachykinin-1	3301	3301	2018	Sun BB	Males and Females	European	10534735
Tachykinin-3	3301	3301	2018	Sun BB	Males and Females	European	10534735
Tachykinin-4	3301	3301	2018	Sun BB	Males and Females	European	10534735
Tumor-associated calcium signal transducer 2	3301	3301	2018	Sun BB	Males and Females	European	10534735
Transgelin	3301	3301	2018	Sun BB	Males and Females	European	10534735
Tapasin	3301	3301	2018	Sun BB	Males and Females	European	10534735
Tapasin-related protein	3301	3301	2018	Sun BB	Males and Females	European	10534735
Tax1-binding protein 1	3301	3301	2018	Sun BB	Males and Females	European	10534735
Tax1-binding protein 3	3301	3301	2018	Sun BB	Males and Females	European	10534735
Nuclear nucleic acid-binding protein C1D	3301	3301	2018	Sun BB	Males and Females	European	10534735
Tubulin-specific chaperone A	3301	3301	2018	Sun BB	Males and Females	European	10534735
Tubulin-specific chaperone E	3301	3301	2018	Sun BB	Males and Females	European	10534735
Serine/threonine-protein kinase TBK1	3301	3301	2018	Sun BB	Males and Females	European	10534735
TATA-box-binding protein	3301	3301	2018	Sun BB	Males and Females	European	10534735
T-box transcription factor TBX22	3301	3301	2018	Sun BB	Males and Females	European	10534735
T-box transcription factor TBX3	3301	3301	2018	Sun BB	Males and Females	European	10534735
T-box transcription factor TBX5	3301	3301	2018	Sun BB	Males and Females	European	10534735
Thromboxane-A synthase	3301	3301	2018	Sun BB	Males and Females	European	10534735
Transcobalamin-1	3301	3301	2018	Sun BB	Males and Females	European	10534735
Holo-Transcobalamin-2	3301	3301	2018	Sun BB	Males and Females	European	10534735
C1GALT1-specific chaperone 1	3301	3301	2018	Sun BB	Males and Females	European	10534735
Teratocarcinoma-derived growth factor 1	3301	3301	2018	Sun BB	Males and Females	European	10534735
Tyrosyl-DNA phosphodiesterase 1	3301	3301	2018	Sun BB	Males and Females	European	10534735
Transcriptional enhancer factor TEF-5	3301	3301	2018	Sun BB	Males and Females	European	10534735
Transcriptional enhancer factor TEF-3	3301	3301	2018	Sun BB	Males and Females	European	10534735
Angiopoietin-1 receptor, soluble	3301	3301	2018	Sun BB	Males and Females	European	10534735
Teneurin-3	3301	3301	2018	Sun BB	Males and Females	European	10534735
Teneurin-4	3301	3301	2018	Sun BB	Males and Females	European	10534735
Calcineurin B homologous protein 3	3301	3301	2018	Sun BB	Males and Females	European	10534735
Testis-expressed sequence 29 protein	3301	3301	2018	Sun BB	Males and Females	European	10534735
Uncharacterized protein C1orf115	3301	3301	2018	Sun BB	Males and Females	European	10534735
Serotransferrin	3301	3301	2018	Sun BB	Males and Females	European	10534735
Trefoil factor 1	3301	3301	2018	Sun BB	Males and Females	European	10534735
Trefoil factor 2	3301	3301	2018	Sun BB	Males and Females	European	10534735
Trefoil factor 3	3301	3301	2018	Sun BB	Males and Females	European	10534735
Tuftelin-interacting protein 11	3301	3301	2018	Sun BB	Males and Females	European	10534735
Tissue factor pathway inhibitor 2	3301	3301	2018	Sun BB	Males and Females	European	10534735
Tissue factor pathway inhibitor	3301	3301	2018	Sun BB	Males and Females	European	10534735
Transferrin receptor protein 1	3301	3301	2018	Sun BB	Males and Females	European	10534735
Uncharacterized protein C1orf185	3301	3301	2018	Sun BB	Males and Females	European	10534735
Thyroglobulin	3301	3301	2018	Sun BB	Males and Females	European	10534735
Transforming growth factor alpha	3301	3301	2018	Sun BB	Males and Females	European	10534735
Transforming growth factor beta-1	3301	3301	2018	Sun BB	Males and Females	European	10534735
Transforming growth factor beta-1-induced transcript 1 protein	3301	3301	2018	Sun BB	Males and Females	European	10534735
Transforming growth factor beta-2	3301	3301	2018	Sun BB	Males and Females	European	10534735
Transforming growth factor beta-3	3301	3301	2018	Sun BB	Males and Females	European	10534735
Transforming growth factor-beta-induced protein ig-h3	3301	3301	2018	Sun BB	Males and Females	European	10534735
TGF-beta receptor type-2	3301	3301	2018	Sun BB	Males and Females	European	10534735
Transforming growth factor beta receptor type 3	3301	3301	2018	Sun BB	Males and Females	European	10534735
Homeobox protein TGIF2	3301	3301	2018	Sun BB	Males and Females	European	10534735
Uncharacterized protein C1orf198	3301	3301	2018	Sun BB	Males and Females	European	10534735
Thrombospondin-2	3301	3301	2018	Sun BB	Males and Females	European	10534735
Thrombospondin-3	3301	3301	2018	Sun BB	Males and Females	European	10534735
Thrombopoietin	3301	3301	2018	Sun BB	Males and Females	European	10534735
Thyroid hormone receptor alpha	3301	3301	2018	Sun BB	Males and Females	European	10534735
Thrombospondin type-1 domain-containing protein 1	3301	3301	2018	Sun BB	Males and Females	European	10534735
[truncated: 997 more rows]
