# Supplementary material for: Investigating the mechanisms linking vitamin D to coronary artery disease: A mediating proteomics Mendelian randomisation study
Source: Medicine (Baltimore). 2026 Jul 17;105(29):e49798. doi: 10.1097/MD.0000000000049798 (PMC13384664; doi:10.1097/MD.0000000000049798)
Supplement: Supplementary file 2 [file medi-105-e49798-s002.xlsx]

## Sheet: 2
					Supplementary Table 2. SNP information included in MR studies
					Note: SNP, rsID of SNP; Chr, the chromosome where the SNP is located; Pos, SNP's position on the chromosome; EA, Effect Allele; OA, Other Allele; Eaf, Effect Allele Frequency; Beta, Effect Size; SE, Standard Error; pval, P Value; .exposure, values from exposure datasets; .outcome, values from outcome datasets.
					Pre-batch	Batch	Exposure	Outcome	SNP	Chr	Pos	F Statistic	EA	OA	EAF.exposure	Beta.exposure	SE.exposure	Pval.exposure	EAF.outcome	Beta.outcome	SE.outcome	Pval.outcome
					1	1	Vitamin D levels	Major coronary heart disease event	rs12785878	11	71167449	272.25	T	G		0.0363	0.0022	3.81241e-62	0.60812	-0.00859813	0.00796904	0.280614
					1	1	Vitamin D levels	Major coronary heart disease event	rs17216707	20	52732362	94.882	C	T		-0.0263	0.0027	8.14142e-23	0.212013	0.00157558	0.00957442	0.869289
					1	1	Vitamin D levels	Major coronary heart disease event	rs17775309	4	73017958	67.8662	G	T		0.0173	0.0021	2.44512e-16	0.359502	0.00721746	0.0081189	0.374019
					1	1	Vitamin D levels	Major coronary heart disease event	rs2060793	11	14915310	198.676	G	A		-0.0296	0.0021	2.98195e-45	0.578521	0.00805535	0.00786436	0.305701
					1	1	Vitamin D levels	Major coronary heart disease event	rs2597193	11	14505962	72.25	A	G		0.0187	0.0022	6.26325e-17	0.367387	-0.00842547	0.00806794	0.29634
					1	1	Vitamin D levels	Major coronary heart disease event	rs4762258	12	96359257	56.6077	G	A		0.0158	0.0021	1.66418e-13	0.345537	-0.012016	0.0081814	0.141913
