# Supplementary material for: Investigating the mechanisms linking vitamin D to coronary artery disease: A mediating proteomics Mendelian randomisation study
Source: Medicine (Baltimore). 2026 Jul 17;105(29):e49798. doi: 10.1097/MD.0000000000049798 (PMC13384664; doi:10.1097/MD.0000000000049798)
Supplement: Supplementary file 3 [file medi-105-e49798-s003.xlsx]

## Sheet: 3
Supplementary Table 3. MR results for all batches
Note: OR, Odds Ratio; Upper: Maximum value of the 95% Confidence Interval; Lower: Minimum value of the 95% Confidence Interval.
Pre-batch	Batch	Exposure	Outcome	Method	OR	Upper	Lower	P-value
1	1	Vitamin D levels	Major coronary heart disease event	Inverse variance weighted (multiplicative random effects)	0.799066	0.993245	0.642849	0.0432726
1	1	Vitamin D levels	Major coronary heart disease event	MR Egger	0.822539	2.57784	0.262457	0.682917
1	1	Vitamin D levels	Major coronary heart disease event	Inverse variance weighted (fixed effects)	0.799066	1.03807	0.61509	0.0929296
1	1	Vitamin D levels	Major coronary heart disease event	Weighted median	0.78038	1.06395	0.572389	0.116877
1	1	Vitamin D levels	Major coronary heart disease event	Weighted mode	0.782728	1.12633	0.543947	0.244248
1	1	Vitamin D levels	Major coronary heart disease event	MR RAPS	0.798313	1.04022	0.612663	0.0953123
2	1	Vitamin D levels	APOBEC1 complementation factor	Inverse variance weighted (multiplicative random effects)	0.698027	1.02041	0.477497	0.063495
2	1	Vitamin D levels	APOBEC1 complementation factor	MR Egger	1.42289	71.4961	0.028318	0.828314
2	1	Vitamin D levels	APOBEC1 complementation factor	Inverse variance weighted (fixed effects)	0.698027	1.70821	0.285236	0.431089
2	1	Vitamin D levels	APOBEC1 complementation factor	Weighted median	0.867206	2.50038	0.300773	0.791996
2	1	Vitamin D levels	APOBEC1 complementation factor	Weighted mode	0.863378	3.12953	0.23819	0.831929
2	1	Vitamin D levels	APOBEC1 complementation factor	MR RAPS	0.697728	1.72583	0.282082	0.436003
2	2	Vitamin D levels	Lactosylceramide 4-alpha-galactosyltransferase	Inverse variance weighted (multiplicative random effects)	0.924354	1.46981	0.581319	0.739574
2	2	Vitamin D levels	Lactosylceramide 4-alpha-galactosyltransferase	MR Egger	0.688031	34.5715	0.013693	0.818228
2	2	Vitamin D levels	Lactosylceramide 4-alpha-galactosyltransferase	Inverse variance weighted (fixed effects)	0.924354	2.26208	0.37772	0.863224
2	2	Vitamin D levels	Lactosylceramide 4-alpha-galactosyltransferase	Weighted median	0.911749	2.70446	0.307377	0.867727
2	2	Vitamin D levels	Lactosylceramide 4-alpha-galactosyltransferase	Weighted mode	0.896937	3.02638	0.265828	0.867722
2	2	Vitamin D levels	Lactosylceramide 4-alpha-galactosyltransferase	MR RAPS	0.924232	2.28491	0.373847	0.864522
2	3	Vitamin D levels	Alanine--tRNA ligase, cytoplasmic	Inverse variance weighted (multiplicative random effects)	1.00662	4.17306	0.242818	0.992739
2	3	Vitamin D levels	Alanine--tRNA ligase, cytoplasmic	MR Egger	5.0714	19638.7	0.00130961	0.623268
2	3	Vitamin D levels	Alanine--tRNA ligase, cytoplasmic	Inverse variance weighted (fixed effects)	1.00662	2.55913	0.395953	0.988934
2	3	Vitamin D levels	Alanine--tRNA ligase, cytoplasmic	Weighted median	1.01759	4.00832	0.258337	0.980108
2	3	Vitamin D levels	Alanine--tRNA ligase, cytoplasmic	Weighted mode	0.380417	4.18238	0.0346016	0.473639
2	3	Vitamin D levels	Alanine--tRNA ligase, cytoplasmic	MR RAPS	1.00672	2.56905	0.394495	0.988828
2	4	Vitamin D levels	Multidrug resistance-associated protein 6	Inverse variance weighted (multiplicative random effects)	0.764557	1.87694	0.311437	0.557956
2	4	Vitamin D levels	Multidrug resistance-associated protein 6	MR Egger	0.118326	5.94551	0.00235488	0.23391
2	4	Vitamin D levels	Multidrug resistance-associated protein 6	Inverse variance weighted (fixed effects)	0.764557	1.87102	0.312422	0.556568
2	4	Vitamin D levels	Multidrug resistance-associated protein 6	Weighted median	0.664382	2.0177	0.218765	0.470626
2	4	Vitamin D levels	Multidrug resistance-associated protein 6	Weighted mode	0.565671	2.2646	0.141299	0.457357
2	4	Vitamin D levels	Multidrug resistance-associated protein 6	MR RAPS	0.763135	1.88233	0.30939	0.557303
2	5	Vitamin D levels	Monoacylglycerol lipase ABHD12	Inverse variance weighted (multiplicative random effects)	0.611856	1.17141	0.319586	0.138197
2	5	Vitamin D levels	Monoacylglycerol lipase ABHD12	MR Egger	0.558819	28.079	0.0111214	0.721954
2	5	Vitamin D levels	Monoacylglycerol lipase ABHD12	Inverse variance weighted (fixed effects)	0.611856	1.49733	0.250023	0.281974
2	5	Vitamin D levels	Monoacylglycerol lipase ABHD12	Weighted median	0.636785	1.94796	0.208164	0.428855
2	5	Vitamin D levels	Monoacylglycerol lipase ABHD12	Weighted mode	0.604155	2.2472	0.162425	0.485982
2	5	Vitamin D levels	Monoacylglycerol lipase ABHD12	MR RAPS	0.6108	1.50975	0.247112	0.285627
2	6	Vitamin D levels	Alpha/beta hydrolase domain-containing protein 14A	Inverse variance weighted (multiplicative random effects)	2.02121	4.62889	0.88256	0.096013
2	6	Vitamin D levels	Alpha/beta hydrolase domain-containing protein 14A	MR Egger	1.54297	2920.47	0.000815195	0.871727
2	6	Vitamin D levels	Alpha/beta hydrolase domain-containing protein 14A	Inverse variance weighted (fixed effects)	2.02121	5.40777	0.755444	0.161076
2	6	Vitamin D levels	Alpha/beta hydrolase domain-containing protein 14A	Weighted median	1.37671	4.74514	0.399424	0.612594
2	6	Vitamin D levels	Alpha/beta hydrolase domain-containing protein 14A	Weighted mode	1.14327	5.36497	0.24363	0.876008
2	6	Vitamin D levels	Alpha/beta hydrolase domain-containing protein 14A	MR RAPS	2.02593	5.4695	0.75041	0.163517
2	7	Vitamin D levels	Tyrosine-protein kinase ABL1	Inverse variance weighted (multiplicative random effects)	0.357578	0.629733	0.203041	0.000368592
2	7	Vitamin D levels	Tyrosine-protein kinase ABL1	MR Egger	0.178094	8.94868	0.00354437	0.320762
2	7	Vitamin D levels	Tyrosine-protein kinase ABL1	Inverse variance weighted (fixed effects)	0.357578	0.875063	0.146117	0.0243041
2	7	Vitamin D levels	Tyrosine-protein kinase ABL1	Weighted median	0.312377	0.940717	0.103729	0.0385788
2	7	Vitamin D levels	Tyrosine-protein kinase ABL1	Weighted mode	0.228135	0.941772	0.0552634	0.0965075
2	7	Vitamin D levels	Tyrosine-protein kinase ABL1	MR RAPS	0.356645	0.883749	0.143928	0.025952
2	8	Vitamin D levels	Abelson tyrosine-protein kinase 2	Inverse variance weighted (multiplicative random effects)	1.55051	3.71408	0.647288	0.325085
2	8	Vitamin D levels	Abelson tyrosine-protein kinase 2	MR Egger	0.361353	18.1569	0.00719153	0.540691
2	8	Vitamin D levels	Abelson tyrosine-protein kinase 2	Inverse variance weighted (fixed effects)	1.55051	3.7944	0.633586	0.336786
2	8	Vitamin D levels	Abelson tyrosine-protein kinase 2	Weighted median	1.45531	4.61775	0.458649	0.524187
2	8	Vitamin D levels	Abelson tyrosine-protein kinase 2	Weighted mode	1.07942	5.65206	0.206147	0.93142
2	8	Vitamin D levels	Abelson tyrosine-protein kinase 2	MR RAPS	1.5546	3.83668	0.629913	0.338433
2	9	Vitamin D levels	Actin-binding LIM protein 3	Inverse variance weighted (multiplicative random effects)	0.893575	2.14438	0.372357	0.801081
2	9	Vitamin D levels	Actin-binding LIM protein 3	MR Egger	0.606279	42.5693	0.00863472	0.777305
2	9	Vitamin D levels	Actin-binding LIM protein 3	Inverse variance weighted (fixed effects)	0.893575	2.18675	0.365142	0.805341
2	9	Vitamin D levels	Actin-binding LIM protein 3	Weighted median	1.08142	3.57624	0.327014	0.897927
2	9	Vitamin D levels	Actin-binding LIM protein 3	Weighted mode	1.32026	7.2748	0.239606	0.762563
2	9	Vitamin D levels	Actin-binding LIM protein 3	MR RAPS	0.892895	2.20236	0.362003	0.805727
2	10	Vitamin D levels	Histo-blood group ABO system transferase	Inverse variance weighted (multiplicative random effects)	0.822039	1.7788	0.379891	0.61877
2	10	Vitamin D levels	Histo-blood group ABO system transferase	MR Egger	2.16	108.44	0.0430246	0.639784
2	10	Vitamin D levels	Histo-blood group ABO system transferase	Inverse variance weighted (fixed effects)	0.822039	2.01116	0.335999	0.667697
2	10	Vitamin D levels	Histo-blood group ABO system transferase	Weighted median	1.04278	2.96955	0.36618	0.937466
2	10	Vitamin D levels	Histo-blood group ABO system transferase	Weighted mode	1.05344	3.59194	0.30895	0.936934
2	10	Vitamin D levels	Histo-blood group ABO system transferase	MR RAPS	0.821249	2.02708	0.33272	0.669238
2	11	Vitamin D levels	Acetyl-CoA carboxylase 2	Inverse variance weighted (multiplicative random effects)	1.51315	3.24609	0.70535	0.287496
2	11	Vitamin D levels	Acetyl-CoA carboxylase 2	MR Egger	2.3739	119.281	0.0472445	0.600792
2	11	Vitamin D levels	Acetyl-CoA carboxylase 2	Inverse variance weighted (fixed effects)	1.51315	3.70298	0.618321	0.364342
2	11	Vitamin D levels	Acetyl-CoA carboxylase 2	Weighted median	1.63541	4.87699	0.548406	0.377573
2	11	Vitamin D levels	Acetyl-CoA carboxylase 2	Weighted mode	1.66356	6.45649	0.428629	0.495011
2	11	Vitamin D levels	Acetyl-CoA carboxylase 2	MR RAPS	1.51622	3.74428	0.613985	0.366833
2	12	Vitamin D levels	Aggrecan core protein	Inverse variance weighted (multiplicative random effects)	0.7712	1.65958	0.358373	0.506398
2	12	Vitamin D levels	Aggrecan core protein	MR Egger	0.146607	7.36656	0.00291773	0.276156
2	12	Vitamin D levels	Aggrecan core protein	Inverse variance weighted (fixed effects)	0.7712	1.88728	0.315136	0.569356
2	12	Vitamin D levels	Aggrecan core protein	Weighted median	0.908876	2.97801	0.277384	0.874618
2	12	Vitamin D levels	Aggrecan core protein	Weighted mode	1.11036	6.16161	0.200094	0.909356
2	12	Vitamin D levels	Aggrecan core protein	MR RAPS	0.770243	1.90209	0.311906	0.571401
2	13	Vitamin D levels	Arf-GAP with coiled-coil, ANK repeat and PH domain-containing protein 2	Inverse variance weighted (multiplicative random effects)	1.01834	2.32199	0.446604	0.965535
2	13	Vitamin D levels	Arf-GAP with coiled-coil, ANK repeat and PH domain-containing protein 2	MR Egger	3.81838	310.581	0.0469443	0.459833
2	13	Vitamin D levels	Arf-GAP with coiled-coil, ANK repeat and PH domain-containing protein 2	Inverse variance weighted (fixed effects)	1.01834	2.59612	0.399446	0.969643
2	13	Vitamin D levels	Arf-GAP with coiled-coil, ANK repeat and PH domain-containing protein 2	Weighted median	1.29163	4.23903	0.393558	0.672992
2	13	Vitamin D levels	Arf-GAP with coiled-coil, ANK repeat and PH domain-containing protein 2	Weighted mode	1.28744	5.14308	0.322277	0.73875
2	13	Vitamin D levels	Arf-GAP with coiled-coil, ANK repeat and PH domain-containing protein 2	MR RAPS	1.01842	2.61821	0.396144	0.96977
2	14	Vitamin D levels	Acyl-CoA-binding domain-containing protein 6	Inverse variance weighted (multiplicative random effects)	1.12417	4.23268	0.298572	0.862623
2	14	Vitamin D levels	Acyl-CoA-binding domain-containing protein 6	MR Egger	12.0734	584327	0.00024946	0.538892
2	14	Vitamin D levels	Acyl-CoA-binding domain-containing protein 6	Inverse variance weighted (fixed effects)	1.12417	3.00669	0.420317	0.815614
2	14	Vitamin D levels	Acyl-CoA-binding domain-containing protein 6	Weighted median	0.895538	3.22251	0.248871	0.865892
2	14	Vitamin D levels	Acyl-CoA-binding domain-containing protein 6	Weighted mode	1.00132	4.94092	0.202927	0.998808
2	14	Vitamin D levels	Acyl-CoA-binding domain-containing protein 6	MR RAPS	1.1253	3.02524	0.41858	0.815009
2	15	Vitamin D levels	Acyl-CoA-binding domain-containing protein 7	Inverse variance weighted (multiplicative random effects)	2.7787	5.61852	1.37423	0.00444201
2	15	Vitamin D levels	Acyl-CoA-binding domain-containing protein 7	MR Egger	10.3723	520.732	0.206604	0.199471
2	15	Vitamin D levels	Acyl-CoA-binding domain-containing protein 7	Inverse variance weighted (fixed effects)	2.7787	6.79822	1.13576	0.0251635
2	15	Vitamin D levels	Acyl-CoA-binding domain-containing protein 7	Weighted median	2.95598	8.42885	1.03666	0.0426278
2	15	Vitamin D levels	Acyl-CoA-binding domain-containing protein 7	Weighted mode	3.53012	12.5742	0.991062	0.109208
2	15	Vitamin D levels	Acyl-CoA-binding domain-containing protein 7	MR RAPS	2.7915	6.91391	1.12707	0.0265194
2	16	Vitamin D levels	Angiotensin-converting enzyme 2	Inverse variance weighted (multiplicative random effects)	1.09454	1.38589	0.864437	0.453137
2	16	Vitamin D levels	Angiotensin-converting enzyme 2	MR Egger	1.8269	91.7963	0.0363584	0.712672
2	16	Vitamin D levels	Angiotensin-converting enzyme 2	Inverse variance weighted (fixed effects)	1.09454	2.67855	0.447263	0.843171
2	16	Vitamin D levels	Angiotensin-converting enzyme 2	Weighted median	1.22752	3.67792	0.409689	0.714257
2	16	Vitamin D levels	Angiotensin-converting enzyme 2	Weighted mode	1.29628	4.4263	0.379626	0.695925
2	16	Vitamin D levels	Angiotensin-converting enzyme 2	MR RAPS	1.09458	2.70766	0.442491	0.844943
2	17	Vitamin D levels	ATP-citrate synthase	Inverse variance weighted (multiplicative random effects)	0.885936	2.79491	0.280825	0.836314
2	17	Vitamin D levels	ATP-citrate synthase	MR Egger	0.936703	1045.22	0.000839449	0.980985
2	17	Vitamin D levels	ATP-citrate synthase	Inverse variance weighted (fixed effects)	0.885936	2.25163	0.348584	0.799119
2	17	Vitamin D levels	ATP-citrate synthase	Weighted median	0.908415	3.03099	0.27226	0.87584
2	17	Vitamin D levels	ATP-citrate synthase	Weighted mode	0.900173	4.60659	0.175903	0.905622
2	17	Vitamin D levels	ATP-citrate synthase	MR RAPS	0.884968	2.26277	0.34611	0.798619
2	18	Vitamin D levels	Low molecular weight phosphotyrosine protein phosphatase	Inverse variance weighted (multiplicative random effects)	0.446256	0.843772	0.236017	0.0130393
2	18	Vitamin D levels	Low molecular weight phosphotyrosine protein phosphatase	MR Egger	0.161994	8.13972	0.00322396	0.298255
2	18	Vitamin D levels	Low molecular weight phosphotyrosine protein phosphatase	Inverse variance weighted (fixed effects)	0.446256	1.09208	0.182354	0.0772123
2	18	Vitamin D levels	Low molecular weight phosphotyrosine protein phosphatase	Weighted median	0.373306	1.15708	0.120439	0.0877817
2	18	Vitamin D levels	Low molecular weight phosphotyrosine protein phosphatase	Weighted mode	0.247651	1.04595	0.0586372	0.116029
2	18	Vitamin D levels	Low molecular weight phosphotyrosine protein phosphatase	MR RAPS	0.444961	1.10153	0.179741	0.0799616
2	19	Vitamin D levels	Lysosomal acid phosphatase	Inverse variance weighted (multiplicative random effects)	0.876081	2.3159	0.331412	0.789666
2	19	Vitamin D levels	Lysosomal acid phosphatase	MR Egger	0.237857	19.778	0.00286056	0.450651
2	19	Vitamin D levels	Lysosomal acid phosphatase	Inverse variance weighted (fixed effects)	0.876081	2.14394	0.357994	0.772015
2	19	Vitamin D levels	Lysosomal acid phosphatase	Weighted median	0.883999	2.66976	0.292706	0.826925
2	19	Vitamin D levels	Lysosomal acid phosphatase	Weighted mode	0.92129	3.54555	0.239392	0.909736
2	19	Vitamin D levels	Lysosomal acid phosphatase	MR RAPS	0.875143	2.15722	0.355028	0.772014
2	20	Vitamin D levels	Tartrate-resistant acid phosphatase type 5	Inverse variance weighted (multiplicative random effects)	0.937433	1.54738	0.567913	0.800517
2	20	Vitamin D levels	Tartrate-resistant acid phosphatase type 5	MR Egger	0.463456	23.2673	0.00923148	0.640233
2	20	Vitamin D levels	Tartrate-resistant acid phosphatase type 5	Inverse variance weighted (fixed effects)	0.937433	2.29348	0.383165	0.887441
2	20	Vitamin D levels	Tartrate-resistant acid phosphatase type 5	Weighted median	0.918997	2.66546	0.316852	0.876441
2	20	Vitamin D levels	Tartrate-resistant acid phosphatase type 5	Weighted mode	0.873125	2.83035	0.269348	0.830066
2	20	Vitamin D levels	Tartrate-resistant acid phosphatase type 5	MR RAPS	0.937305	2.31619	0.379304	0.888442
2	21	Vitamin D levels	2-phosphoxylose phosphatase 1	Inverse variance weighted (multiplicative random effects)	1.45643	3.18623	0.665734	0.346528
2	21	Vitamin D levels	2-phosphoxylose phosphatase 1	MR Egger	1.49114	74.9252	0.0296762	0.806112
2	21	Vitamin D levels	2-phosphoxylose phosphatase 1	Inverse variance weighted (fixed effects)	1.45643	3.56416	0.595141	0.410257
2	21	Vitamin D levels	2-phosphoxylose phosphatase 1	Weighted median	2.03607	6.43012	0.644715	0.225565
2	21	Vitamin D levels	2-phosphoxylose phosphatase 1	Weighted mode	2.50806	13.8491	0.454207	0.339823
2	21	Vitamin D levels	2-phosphoxylose phosphatase 1	MR RAPS	1.45941	3.60369	0.591024	0.412394
2	22	Vitamin D levels	Activin receptor type-1B	Inverse variance weighted (multiplicative random effects)	0.729512	1.31543	0.404573	0.294403
2	22	Vitamin D levels	Activin receptor type-1B	MR Egger	0.724583	100.703	0.00521353	0.86771
2	22	Vitamin D levels	Activin receptor type-1B	Inverse variance weighted (fixed effects)	0.729512	1.85407	0.287037	0.507523
2	22	Vitamin D levels	Activin receptor type-1B	Weighted median	0.774761	2.35764	0.2546	0.653095
2	22	Vitamin D levels	Activin receptor type-1B	Weighted mode	0.80084	3.27456	0.195856	0.772674
2	22	Vitamin D levels	Activin receptor type-1B	MR RAPS	0.728986	1.87025	0.284144	0.510806
2	23	Vitamin D levels	Serine/threonine-protein kinase receptor R3	Inverse variance weighted (multiplicative random effects)	0.527384	0.972943	0.285869	0.0405805
2	23	Vitamin D levels	Serine/threonine-protein kinase receptor R3	MR Egger	0.240716	12.0953	0.00479065	0.402895
2	23	Vitamin D levels	Serine/threonine-protein kinase receptor R3	Inverse variance weighted (fixed effects)	0.527384	1.29061	0.215505	0.161132
2	23	Vitamin D levels	Serine/threonine-protein kinase receptor R3	Weighted median	0.386552	1.16931	0.127787	0.0923676
2	23	Vitamin D levels	Serine/threonine-protein kinase receptor R3	Weighted mode	0.360356	1.39018	0.0934096	0.198502
2	23	Vitamin D levels	Serine/threonine-protein kinase receptor R3	MR RAPS	0.526262	1.3018	0.212746	0.16476
2	24	Vitamin D levels	Acylphosphatase-2	Inverse variance weighted (multiplicative random effects)	1.22109	4.1433	0.359875	0.748631
2	24	Vitamin D levels	Acylphosphatase-2	MR Egger	3.16544	4651.63	0.00215409	0.690553
2	24	Vitamin D levels	Acylphosphatase-2	Inverse variance weighted (fixed effects)	1.22109	3.10344	0.480457	0.674688
2	24	Vitamin D levels	Acylphosphatase-2	Weighted median	0.831192	2.90927	0.237475	0.772377
2	24	Vitamin D levels	Acylphosphatase-2	Weighted mode	1.33047	7.01909	0.252191	0.753403
2	24	Vitamin D levels	Acylphosphatase-2	MR RAPS	1.22357	3.12683	0.478796	0.673393
2	25	Vitamin D levels	Disintegrin and metalloproteinase domain-containing protein 11	Inverse variance weighted (multiplicative random effects)	0.609969	0.867418	0.428931	0.00592811
2	25	Vitamin D levels	Disintegrin and metalloproteinase domain-containing protein 11	MR Egger	0.704013	35.3746	0.0140111	0.82914
2	25	Vitamin D levels	Disintegrin and metalloproteinase domain-containing protein 11	Inverse variance weighted (fixed effects)	0.609969	1.49271	0.249252	0.278959
2	25	Vitamin D levels	Disintegrin and metalloproteinase domain-containing protein 11	Weighted median	0.631822	1.7935	0.222581	0.388377
2	25	Vitamin D levels	Disintegrin and metalloproteinase domain-containing protein 11	Weighted mode	0.909307	3.76528	0.219596	0.900775
2	25	Vitamin D levels	Disintegrin and metalloproteinase domain-containing protein 11	MR RAPS	0.60969	1.50864	0.246396	0.284428
2	26	Vitamin D levels	Disintegrin and metalloproteinase domain-containing protein 12	Inverse variance weighted (multiplicative random effects)	0.676079	1.31014	0.348882	0.24617
2	26	Vitamin D levels	Disintegrin and metalloproteinase domain-containing protein 12	MR Egger	0.121262	6.09305	0.00241332	0.238401
2	26	Vitamin D levels	Disintegrin and metalloproteinase domain-containing protein 12	Inverse variance weighted (fixed effects)	0.676079	1.6545	0.276267	0.391281
2	26	Vitamin D levels	Disintegrin and metalloproteinase domain-containing protein 12	Weighted median	0.655319	1.95834	0.219289	0.449242
2	26	Vitamin D levels	Disintegrin and metalloproteinase domain-containing protein 12	Weighted mode	0.536292	1.98228	0.14509	0.393112
2	26	Vitamin D levels	Disintegrin and metalloproteinase domain-containing protein 12	MR RAPS	0.675091	1.66841	0.273163	0.394687
2	27	Vitamin D levels	Disintegrin and metalloproteinase domain-containing protein 19	Inverse variance weighted (multiplicative random effects)	1.79002	2.87565	1.11424	0.0160735
2	27	Vitamin D levels	Disintegrin and metalloproteinase domain-containing protein 19	MR Egger	2.85608	232.309	0.0351135	0.555045
2	27	Vitamin D levels	Disintegrin and metalloproteinase domain-containing protein 19	Inverse variance weighted (fixed effects)	1.79002	4.56342	0.702141	0.222696
2	27	Vitamin D levels	Disintegrin and metalloproteinase domain-containing protein 19	Weighted median	2.24557	6.92845	0.727807	0.159342
2	27	Vitamin D levels	Disintegrin and metalloproteinase domain-containing protein 19	Weighted mode	2.25296	9.04207	0.561359	0.315833
2	27	Vitamin D levels	Disintegrin and metalloproteinase domain-containing protein 19	MR RAPS	1.79176	4.61823	0.69516	0.227323
2	28	Vitamin D levels	Disintegrin and metalloproteinase domain-containing protein 23	Inverse variance weighted (multiplicative random effects)	1.88838	2.91354	1.22393	0.00406217
2	28	Vitamin D levels	Disintegrin and metalloproteinase domain-containing protein 23	MR Egger	1.64824	82.8191	0.0328028	0.759401
2	28	Vitamin D levels	Disintegrin and metalloproteinase domain-containing protein 23	Inverse variance weighted (fixed effects)	1.88838	4.62123	0.771649	0.163839
2	28	Vitamin D levels	Disintegrin and metalloproteinase domain-containing protein 23	Weighted median	1.85029	5.39761	0.634274	0.259946
2	28	Vitamin D levels	Disintegrin and metalloproteinase domain-containing protein 23	Weighted mode	1.84206	6.07313	0.558724	0.361618
2	28	Vitamin D levels	Disintegrin and metalloproteinase domain-containing protein 23	MR RAPS	1.89035	4.67884	0.763739	0.168481
2	29	Vitamin D levels	Disintegrin and metalloproteinase domain-containing protein 29	Inverse variance weighted (multiplicative random effects)	1.57317	3.43171	0.721178	0.254871
2	29	Vitamin D levels	Disintegrin and metalloproteinase domain-containing protein 29	MR Egger	6.77937	340.35	0.135037	0.277374
2	29	Vitamin D levels	Disintegrin and metalloproteinase domain-containing protein 29	Inverse variance weighted (fixed effects)	1.57317	3.84885	0.643016	0.320902
2	29	Vitamin D levels	Disintegrin and metalloproteinase domain-containing protein 29	Weighted median	1.81401	5.187	0.634398	0.26656
2	29	Vitamin D levels	Disintegrin and metalloproteinase domain-containing protein 29	Weighted mode	2.09452	7.91244	0.554444	0.325332
2	29	Vitamin D levels	Disintegrin and metalloproteinase domain-containing protein 29	MR RAPS	1.57649	3.89346	0.63833	0.323727
2	30	Vitamin D levels	Disintegrin and metalloproteinase domain-containing protein 9	Inverse variance weighted (multiplicative random effects)	1.30872	2.94667	0.581252	0.515861
2	30	Vitamin D levels	Disintegrin and metalloproteinase domain-containing protein 9	MR Egger	5.36524	269.587	0.106777	0.332118
2	30	Vitamin D levels	Disintegrin and metalloproteinase domain-containing protein 9	Inverse variance weighted (fixed effects)	1.30872	3.2027	0.534785	0.555696
2	30	Vitamin D levels	Disintegrin and metalloproteinase domain-containing protein 9	Weighted median	1.34684	3.84661	0.471578	0.578127
2	30	Vitamin D levels	Disintegrin and metalloproteinase domain-containing protein 9	Weighted mode	1.29319	4.65962	0.358902	0.710415
2	30	Vitamin D levels	Disintegrin and metalloproteinase domain-containing protein 9	MR RAPS	1.31069	3.23491	0.531054	0.55723
2	31	Vitamin D levels	A disintegrin and metalloproteinase with thrombospondin motifs 1	Inverse variance weighted (multiplicative random effects)	0.723792	1.40202	0.373657	0.337928
2	31	Vitamin D levels	A disintegrin and metalloproteinase with thrombospondin motifs 1	MR Egger	0.727222	36.5094	0.0144854	0.844599
2	31	Vitamin D levels	A disintegrin and metalloproteinase with thrombospondin motifs 1	Inverse variance weighted (fixed effects)	0.723792	1.77079	0.295842	0.478848
2	31	Vitamin D levels	A disintegrin and metalloproteinase with thrombospondin motifs 1	Weighted median	0.713179	2.15884	0.235601	0.549729
2	31	Vitamin D levels	A disintegrin and metalloproteinase with thrombospondin motifs 1	Weighted mode	0.702524	2.50504	0.197019	0.609611
2	31	Vitamin D levels	A disintegrin and metalloproteinase with thrombospondin motifs 1	MR RAPS	0.72291	1.78565	0.292665	0.481869
2	32	Vitamin D levels	A disintegrin and metalloproteinase with thrombospondin motifs 13	Inverse variance weighted (multiplicative random effects)	1.40521	3.23519	0.610355	0.423958
2	32	Vitamin D levels	A disintegrin and metalloproteinase with thrombospondin motifs 13	MR Egger	0.0803377	11.1972	0.00057641	0.251219
2	32	Vitamin D levels	A disintegrin and metalloproteinase with thrombospondin motifs 13	Inverse variance weighted (fixed effects)	1.40521	3.57244	0.552735	0.474858
2	32	Vitamin D levels	A disintegrin and metalloproteinase with thrombospondin motifs 13	Weighted median	0.922093	2.84673	0.298678	0.887851
2	32	Vitamin D levels	A disintegrin and metalloproteinase with thrombospondin motifs 13	Weighted mode	0.92791	3.12497	0.275528	0.909695
2	32	Vitamin D levels	A disintegrin and metalloproteinase with thrombospondin motifs 13	MR RAPS	1.40737	3.60799	0.548971	0.47681
2	33	Vitamin D levels	A disintegrin and metalloproteinase with thrombospondin motifs 15	Inverse variance weighted (multiplicative random effects)	0.808807	1.34517	0.48631	0.413611
2	33	Vitamin D levels	A disintegrin and metalloproteinase with thrombospondin motifs 15	MR Egger	1.12373	91.4024	0.0138155	0.945938
2	33	Vitamin D levels	A disintegrin and metalloproteinase with thrombospondin motifs 15	Inverse variance weighted (fixed effects)	0.808807	2.06195	0.317257	0.656744
2	33	Vitamin D levels	A disintegrin and metalloproteinase with thrombospondin motifs 15	Weighted median	0.744893	2.27378	0.244028	0.60497
2	33	Vitamin D levels	A disintegrin and metalloproteinase with thrombospondin motifs 15	Weighted mode	0.667307	2.99276	0.148792	0.625239
2	33	Vitamin D levels	A disintegrin and metalloproteinase with thrombospondin motifs 15	MR RAPS	0.808496	2.08164	0.314015	0.65953
2	34	Vitamin D levels	A disintegrin and metalloproteinase with thrombospondin motifs 3	Inverse variance weighted (multiplicative random effects)	0.798756	1.97049	0.323783	0.625742
2	34	Vitamin D levels	A disintegrin and metalloproteinase with thrombospondin motifs 3	MR Egger	0.239802	27.1471	0.00211828	0.463385
2	34	Vitamin D levels	A disintegrin and metalloproteinase with thrombospondin motifs 3	Inverse variance weighted (fixed effects)	0.798756	2.0436	0.3122	0.639201
2	34	Vitamin D levels	A disintegrin and metalloproteinase with thrombospondin motifs 3	Weighted median	0.859219	2.65363	0.278206	0.791991
2	34	Vitamin D levels	A disintegrin and metalloproteinase with thrombospondin motifs 3	Weighted mode	0.927604	3.58829	0.239794	0.918542
2	34	Vitamin D levels	A disintegrin and metalloproteinase with thrombospondin motifs 3	MR RAPS	0.79776	2.05722	0.309359	0.640148
2	35	Vitamin D levels	A disintegrin and metalloproteinase with thrombospondin motifs 4	Inverse variance weighted (multiplicative random effects)	0.859472	1.38317	0.534058	0.532756
2	35	Vitamin D levels	A disintegrin and metalloproteinase with thrombospondin motifs 4	MR Egger	0.488003	39.6935	0.00599966	0.681402
2	35	Vitamin D levels	A disintegrin and metalloproteinase with thrombospondin motifs 4	Inverse variance weighted (fixed effects)	0.859472	2.19111	0.337131	0.75112
2	35	Vitamin D levels	A disintegrin and metalloproteinase with thrombospondin motifs 4	Weighted median	1.03951	3.15856	0.342108	0.945523
2	35	Vitamin D levels	A disintegrin and metalloproteinase with thrombospondin motifs 4	Weighted mode	1.16017	4.66422	0.28858	0.84445
2	35	Vitamin D levels	A disintegrin and metalloproteinase with thrombospondin motifs 4	MR RAPS	0.85927	2.21249	0.333716	0.753282
2	36	Vitamin D levels	A disintegrin and metalloproteinase with thrombospondin motifs 5	Inverse variance weighted (multiplicative random effects)	0.746837	1.58079	0.35284	0.445447
2	36	Vitamin D levels	A disintegrin and metalloproteinase with thrombospondin motifs 5	MR Egger	0.444708	22.3452	0.00885044	0.623027
2	36	Vitamin D levels	A disintegrin and metalloproteinase with thrombospondin motifs 5	Inverse variance weighted (fixed effects)	0.746837	1.82766	0.305181	0.522624
2	36	Vitamin D levels	A disintegrin and metalloproteinase with thrombospondin motifs 5	Weighted median	0.812377	2.41168	0.27365	0.708188
2	36	Vitamin D levels	A disintegrin and metalloproteinase with thrombospondin motifs 5	Weighted mode	0.931527	3.96975	0.218589	0.927324
2	36	Vitamin D levels	A disintegrin and metalloproteinase with thrombospondin motifs 5	MR RAPS	0.745784	1.84136	0.302056	0.524724
2	37	Vitamin D levels	A disintegrin and metalloproteinase with thrombospondin motifs 6	Inverse variance weighted (multiplicative random effects)	1.35366	2.06056	0.889268	0.157787
2	37	Vitamin D levels	A disintegrin and metalloproteinase with thrombospondin motifs 6	MR Egger	0.364417	50.791	0.00261463	0.609963
2	37	Vitamin D levels	A disintegrin and metalloproteinase with thrombospondin motifs 6	Inverse variance weighted (fixed effects)	1.35366	3.44139	0.532457	0.52472
2	37	Vitamin D levels	A disintegrin and metalloproteinase with thrombospondin motifs 6	Weighted median	1.57408	4.75156	0.521453	0.420913
2	37	Vitamin D levels	A disintegrin and metalloproteinase with thrombospondin motifs 6	Weighted mode	1.701	6.42482	0.450345	0.477149
2	37	Vitamin D levels	A disintegrin and metalloproteinase with thrombospondin motifs 6	MR RAPS	1.35408	3.47673	0.527372	0.528661
2	38	Vitamin D levels	ADAMTS-like protein 1	Inverse variance weighted (multiplicative random effects)	1.1688	1.56924	0.87054	0.29943
2	38	Vitamin D levels	ADAMTS-like protein 1	MR Egger	0.468105	23.5209	0.00931608	0.644523
2	38	Vitamin D levels	ADAMTS-like protein 1	Inverse variance weighted (fixed effects)	1.1688	2.86027	0.477606	0.732654
2	38	Vitamin D levels	ADAMTS-like protein 1	Weighted median	1.04819	3.06443	0.358534	0.931478
2	38	Vitamin D levels	ADAMTS-like protein 1	Weighted mode	1.00451	3.55704	0.283676	0.9947
2	38	Vitamin D levels	ADAMTS-like protein 1	MR RAPS	1.16893	2.89126	0.472593	0.735503
2	39	Vitamin D levels	AarF domain-containing protein kinase 4	Inverse variance weighted (multiplicative random effects)	0.611175	1.39493	0.26778	0.242224
2	39	Vitamin D levels	AarF domain-containing protein kinase 4	MR Egger	0.70598	261.87	0.00190327	0.86871
2	39	Vitamin D levels	AarF domain-containing protein kinase 4	Inverse variance weighted (fixed effects)	0.611175	1.64056	0.227687	0.328395
2	39	Vitamin D levels	AarF domain-containing protein kinase 4	Weighted median	0.787636	2.43185	0.255102	0.678122
2	39	Vitamin D levels	AarF domain-containing protein kinase 4	Weighted mode	0.848631	3.48216	0.206818	0.834399
2	39	Vitamin D levels	AarF domain-containing protein kinase 4	MR RAPS	0.610125	1.65224	0.225301	0.331006
2	40	Vitamin D levels	Pituitary adenylate cyclase-activating polypeptide 27	Inverse variance weighted (multiplicative random effects)	1.3084	2.38958	0.716408	0.381721
2	40	Vitamin D levels	Pituitary adenylate cyclase-activating polypeptide 27	MR Egger	0.549168	848.078	0.000355611	0.81933
2	40	Vitamin D levels	Pituitary adenylate cyclase-activating polypeptide 27	Inverse variance weighted (fixed effects)	1.3084	3.50065	0.489027	0.592409
2	40	Vitamin D levels	Pituitary adenylate cyclase-activating polypeptide 27	Weighted median	1.1575	3.56344	0.375984	0.798772
2	40	Vitamin D levels	Pituitary adenylate cyclase-activating polypeptide 27	Weighted mode	1.08178	4.32226	0.270747	0.918463
2	40	Vitamin D levels	Pituitary adenylate cyclase-activating polypeptide 27	MR RAPS	1.30904	3.53291	0.485039	0.594976
2	41	Vitamin D levels	Pituitary adenylate cyclase-activating polypeptide 38	Inverse variance weighted (multiplicative random effects)	1.14294	2.08894	0.625346	0.664126
2	41	Vitamin D levels	Pituitary adenylate cyclase-activating polypeptide 38	MR Egger	0.534578	26.8609	0.010639	0.702132
2	41	Vitamin D levels	Pituitary adenylate cyclase-activating polypeptide 38	Inverse variance weighted (fixed effects)	1.14294	2.79699	0.46704	0.769828
2	41	Vitamin D levels	Pituitary adenylate cyclase-activating polypeptide 38	Weighted median	0.917833	2.75853	0.305386	0.878626
2	41	Vitamin D levels	Pituitary adenylate cyclase-activating polypeptide 38	Weighted mode	0.810766	3.14609	0.208939	0.773925
2	41	Vitamin D levels	Pituitary adenylate cyclase-activating polypeptide 38	MR RAPS	1.14343	2.82485	0.462835	0.771454
2	42	Vitamin D levels	Pituitary adenylate cyclase-activating polypeptide	Inverse variance weighted (multiplicative random effects)	0.612152	1.21462	0.308517	0.160366
2	42	Vitamin D levels	Pituitary adenylate cyclase-activating polypeptide	MR Egger	0.408346	20.5181	0.00812677	0.588259
2	42	Vitamin D levels	Pituitary adenylate cyclase-activating polypeptide	Inverse variance weighted (fixed effects)	0.612152	1.49806	0.250144	0.282448
2	42	Vitamin D levels	Pituitary adenylate cyclase-activating polypeptide	Weighted median	0.512009	1.51135	0.173457	0.225454
2	42	Vitamin D levels	Pituitary adenylate cyclase-activating polypeptide	Weighted mode	0.415824	1.50459	0.114921	0.23871
2	42	Vitamin D levels	Pituitary adenylate cyclase-activating polypeptide	MR RAPS	0.610985	1.50986	0.247244	0.2858
2	43	Vitamin D levels	Adhesion G-protein coupled receptor F1	Inverse variance weighted (multiplicative random effects)	0.920168	1.62257	0.521833	0.773734
2	43	Vitamin D levels	Adhesion G-protein coupled receptor F1	MR Egger	1.8113	90.9344	0.0360789	0.716453
2	43	Vitamin D levels	Adhesion G-protein coupled receptor F1	Inverse variance weighted (fixed effects)	0.920168	2.25124	0.376108	0.855374
2	43	Vitamin D levels	Adhesion G-protein coupled receptor F1	Weighted median	0.77534	2.33381	0.257584	0.650847
2	43	Vitamin D levels	Adhesion G-protein coupled receptor F1	Weighted mode	0.814621	3.34923	0.198137	0.787614
2	43	Vitamin D levels	Adhesion G-protein coupled receptor F1	MR RAPS	0.919948	2.27253	0.372407	0.856494
2	44	Vitamin D levels	Adhesion G protein-coupled receptor F5	Inverse variance weighted (multiplicative random effects)	0.783048	1.26803	0.483556	0.320015
2	44	Vitamin D levels	Adhesion G protein-coupled receptor F5	MR Egger	0.701843	72.1702	0.0068253	0.845574
2	44	Vitamin D levels	Adhesion G protein-coupled receptor F5	Inverse variance weighted (fixed effects)	0.783048	2.00402	0.305967	0.609988
2	44	Vitamin D levels	Adhesion G protein-coupled receptor F5	Weighted median	0.605712	1.89087	0.19403	0.388033
2	44	Vitamin D levels	Adhesion G protein-coupled receptor F5	Weighted mode	0.525311	2.22028	0.124287	0.430783
2	44	Vitamin D levels	Adhesion G protein-coupled receptor F5	MR RAPS	0.782777	2.02323	0.302853	0.613212
2	45	Vitamin D levels	Adhesion G-protein coupled receptor G5	Inverse variance weighted (multiplicative random effects)	0.776205	2.25378	0.267326	0.641342
2	45	Vitamin D levels	Adhesion G-protein coupled receptor G5	MR Egger	0.0327473	1.64546	0.000651727	0.0882545
2	45	Vitamin D levels	Adhesion G-protein coupled receptor G5	Inverse variance weighted (fixed effects)	0.776205	1.89953	0.317181	0.579009
2	45	Vitamin D levels	Adhesion G-protein coupled receptor G5	Weighted median	0.56309	1.79327	0.176812	0.331164
2	45	Vitamin D levels	Adhesion G-protein coupled receptor G5	Weighted mode	0.49459	1.71218	0.14287	0.317036
2	45	Vitamin D levels	Adhesion G-protein coupled receptor G5	MR RAPS	0.774278	1.90748	0.314293	0.578118
2	46	Vitamin D levels	Alcohol dehydrogenase 1B	Inverse variance weighted (multiplicative random effects)	1.44468	2.66416	0.7834	0.238715
2	46	Vitamin D levels	Alcohol dehydrogenase 1B	MR Egger	4.05172	203.587	0.080636	0.410463
2	46	Vitamin D levels	Alcohol dehydrogenase 1B	Inverse variance weighted (fixed effects)	1.44468	3.53542	0.590341	0.420412
2	46	Vitamin D levels	Alcohol dehydrogenase 1B	Weighted median	1.24298	3.7483	0.412188	0.69932
2	46	Vitamin D levels	Alcohol dehydrogenase 1B	Weighted mode	0.906943	4.20051	0.19582	0.905475
2	46	Vitamin D levels	Alcohol dehydrogenase 1B	MR RAPS	1.44636	3.57519	0.585129	0.424122
2	47	Vitamin D levels	Alcohol dehydrogenase 4	Inverse variance weighted (multiplicative random effects)	1.45802	2.67367	0.795095	0.222902
2	47	Vitamin D levels	Alcohol dehydrogenase 4	MR Egger	3.66856	377.236	0.0356761	0.492819
2	47	Vitamin D levels	Alcohol dehydrogenase 4	Inverse variance weighted (fixed effects)	1.45802	3.73144	0.569705	0.431581
2	47	Vitamin D levels	Alcohol dehydrogenase 4	Weighted median	1.72325	5.41369	0.548534	0.351436
2	47	Vitamin D levels	Alcohol dehydrogenase 4	Weighted mode	1.7099	6.26557	0.466641	0.463562
2	47	Vitamin D levels	Alcohol dehydrogenase 4	MR RAPS	1.45925	3.77133	0.564632	0.435318
2	48	Vitamin D levels	Adrenomedullin	Inverse variance weighted (multiplicative random effects)	0.651317	1.53062	0.277151	0.325342
2	48	Vitamin D levels	Adrenomedullin	MR Egger	0.175917	8.83928	0.00350104	0.317754
2	48	Vitamin D levels	Adrenomedullin	Inverse variance weighted (fixed effects)	0.651317	1.5939	0.266148	0.347721
2	48	Vitamin D levels	Adrenomedullin	Weighted median	0.859693	2.72211	0.271508	0.797113
2	48	Vitamin D levels	Adrenomedullin	Weighted mode	0.655203	3.00272	0.142967	0.609575
2	48	Vitamin D levels	Adrenomedullin	MR RAPS	0.649676	1.60349	0.263225	0.349461
2	49	Vitamin D levels	ADP-dependent glucokinase	Inverse variance weighted (multiplicative random effects)	0.722825	1.87242	0.279038	0.503881
2	49	Vitamin D levels	ADP-dependent glucokinase	MR Egger	0.227085	18.2873	0.00281986	0.434216
2	49	Vitamin D levels	ADP-dependent glucokinase	Inverse variance weighted (fixed effects)	0.722825	1.76889	0.295369	0.477162
2	49	Vitamin D levels	ADP-dependent glucokinase	Weighted median	0.926532	2.96463	0.289568	0.89768
2	49	Vitamin D levels	ADP-dependent glucokinase	Weighted mode	0.728754	2.93794	0.180767	0.675023
2	49	Vitamin D levels	ADP-dependent glucokinase	MR RAPS	0.72112	1.77889	0.292325	0.477887
2	50	Vitamin D levels	beta-adrenergic receptor kinase 1	Inverse variance weighted (multiplicative random effects)	1.90825	4.24759	0.857288	0.113462
2	50	Vitamin D levels	beta-adrenergic receptor kinase 1	MR Egger	0.355507	549.008	0.000230207	0.697843
2	50	Vitamin D levels	beta-adrenergic receptor kinase 1	Inverse variance weighted (fixed effects)	1.90825	5.10555	0.713226	0.198119
2	50	Vitamin D levels	beta-adrenergic receptor kinase 1	Weighted median	2.21412	7.53871	0.650286	0.203529
2	50	Vitamin D levels	beta-adrenergic receptor kinase 1	Weighted mode	3.59675	18.591	0.695855	0.224125
2	50	Vitamin D levels	beta-adrenergic receptor kinase 1	MR RAPS	1.91175	5.16103	0.708147	0.200928
2	51	Vitamin D levels	Adenylosuccinate synthetase isozyme 2	Inverse variance weighted (multiplicative random effects)	1.68563	3.96938	0.715815	0.232129
2	51	Vitamin D levels	Adenylosuccinate synthetase isozyme 2	MR Egger	7.44885	1038.19	0.0534443	0.340933
2	51	Vitamin D levels	Adenylosuccinate synthetase isozyme 2	Inverse variance weighted (fixed effects)	1.68563	4.28535	0.663037	0.272725
2	51	Vitamin D levels	Adenylosuccinate synthetase isozyme 2	Weighted median	2.2259	7.02176	0.705609	0.172218
2	51	Vitamin D levels	Adenylosuccinate synthetase isozyme 2	Weighted mode	2.69831	11.1747	0.651548	0.242806
2	51	Vitamin D levels	Adenylosuccinate synthetase isozyme 2	MR RAPS	1.69028	4.33422	0.659182	0.274594
2	52	Vitamin D levels	Adenylosuccinate synthetase isozyme 1	Inverse variance weighted (multiplicative random effects)	0.893587	2.07367	0.385065	0.793356
2	52	Vitamin D levels	Adenylosuccinate synthetase isozyme 1	MR Egger	0.0455717	2.28984	0.000906953	0.112613
2	52	Vitamin D levels	Adenylosuccinate synthetase isozyme 1	Inverse variance weighted (fixed effects)	0.893587	2.18678	0.365147	0.805366
2	52	Vitamin D levels	Adenylosuccinate synthetase isozyme 1	Weighted median	0.531547	1.52895	0.184795	0.241052
2	52	Vitamin D levels	Adenylosuccinate synthetase isozyme 1	Weighted mode	0.512069	1.67002	0.157013	0.317623
2	52	Vitamin D levels	Adenylosuccinate synthetase isozyme 1	MR RAPS	0.892996	2.20352	0.361894	0.806004
2	53	Vitamin D levels	alpha-Fetoprotein	Inverse variance weighted (multiplicative random effects)	1.06166	2.99234	0.376667	0.909897
2	53	Vitamin D levels	alpha-Fetoprotein	MR Egger	0.241682	1655.78	3.52767e-05	0.659755
2	53	Vitamin D levels	alpha-Fetoprotein	Inverse variance weighted (fixed effects)	1.06166	2.84048	0.396804	0.90515
2	53	Vitamin D levels	alpha-Fetoprotein	Weighted median	1.10504	3.70669	0.329433	0.871501
2	53	Vitamin D levels	alpha-Fetoprotein	Weighted mode	1.09636	5.24806	0.22904	0.915597
2	53	Vitamin D levels	alpha-Fetoprotein	MR RAPS	1.06201	2.86052	0.394287	0.905268
2	54	Vitamin D levels	Advanced glycosylation end product-specific receptor, soluble	Inverse variance weighted (multiplicative random effects)	1.15213	1.72279	0.770491	0.490285
2	54	Vitamin D levels	Advanced glycosylation end product-specific receptor, soluble	MR Egger	2.67239	371.413	0.0192285	0.618742
2	54	Vitamin D levels	Advanced glycosylation end product-specific receptor, soluble	Inverse variance weighted (fixed effects)	1.15213	2.92816	0.453321	0.766039
2	54	Vitamin D levels	Advanced glycosylation end product-specific receptor, soluble	Weighted median	1.20546	3.55505	0.408749	0.734882
2	54	Vitamin D levels	Advanced glycosylation end product-specific receptor, soluble	Weighted mode	1.3514	5.14222	0.355154	0.681548
2	54	Vitamin D levels	Advanced glycosylation end product-specific receptor, soluble	MR RAPS	1.15229	2.95742	0.448967	0.76817
2	55	Vitamin D levels	Arf-GAP domain and FG repeat-containing protein 1	Inverse variance weighted (multiplicative random effects)	1.62845	4.57465	0.579681	0.354809
2	55	Vitamin D levels	Arf-GAP domain and FG repeat-containing protein 1	MR Egger	2.25356	27467.4	0.000184893	0.809227
2	55	Vitamin D levels	Arf-GAP domain and FG repeat-containing protein 1	Inverse variance weighted (fixed effects)	1.62845	4.35694	0.608647	0.331475
2	55	Vitamin D levels	Arf-GAP domain and FG repeat-containing protein 1	Weighted median	1.47659	5.05284	0.431501	0.534647
2	55	Vitamin D levels	Arf-GAP domain and FG repeat-containing protein 1	Weighted mode	0.866642	5.72612	0.131165	0.891314
2	55	Vitamin D levels	Arf-GAP domain and FG repeat-containing protein 1	MR RAPS	1.63244	4.39963	0.605697	0.332631
2	56	Vitamin D levels	Angiogenic factor with G patch and FHA domains 1	Inverse variance weighted (multiplicative random effects)	0.913239	1.8182	0.458698	0.796154
2	56	Vitamin D levels	Angiogenic factor with G patch and FHA domains 1	MR Egger	0.416635	20.9167	0.00829886	0.596258
2	56	Vitamin D levels	Angiogenic factor with G patch and FHA domains 1	Inverse variance weighted (fixed effects)	0.913239	2.23429	0.373276	0.842399
2	56	Vitamin D levels	Angiogenic factor with G patch and FHA domains 1	Weighted median	0.69529	2.06033	0.234637	0.511997
2	56	Vitamin D levels	Angiogenic factor with G patch and FHA domains 1	Weighted mode	0.672567	2.30387	0.196343	0.555498
2	56	Vitamin D levels	Angiogenic factor with G patch and FHA domains 1	MR RAPS	0.912892	2.25378	0.369766	0.843315
2	57	Vitamin D levels	Protein argonaute-1	Inverse variance weighted (multiplicative random effects)	0.390638	0.731621	0.208576	0.00332362
2	57	Vitamin D levels	Protein argonaute-1	MR Egger	0.180595	9.07435	0.00359414	0.324204
2	57	Vitamin D levels	Protein argonaute-1	Inverse variance weighted (fixed effects)	0.390638	0.955968	0.159627	0.0395306
2	57	Vitamin D levels	Protein argonaute-1	Weighted median	0.421549	1.30553	0.136116	0.134202
2	57	Vitamin D levels	Protein argonaute-1	Weighted mode	0.226164	0.927313	0.0551594	0.0938555
2	57	Vitamin D levels	Protein argonaute-1	MR RAPS	0.389355	0.964382	0.157196	0.0415125
2	58	Vitamin D levels	Anterior gradient protein 2 homolog	Inverse variance weighted (multiplicative random effects)	1.50394	3.07945	0.734497	0.264383
2	58	Vitamin D levels	Anterior gradient protein 2 homolog	MR Egger	0.686472	34.4932	0.013662	0.817152
2	58	Vitamin D levels	Anterior gradient protein 2 homolog	Inverse variance weighted (fixed effects)	1.50394	3.68045	0.614558	0.371453
2	58	Vitamin D levels	Anterior gradient protein 2 homolog	Weighted median	1.43371	4.29848	0.478197	0.520161
2	58	Vitamin D levels	Anterior gradient protein 2 homolog	Weighted mode	1.42688	4.69559	0.433593	0.583982
2	58	Vitamin D levels	Anterior gradient protein 2 homolog	MR RAPS	1.5064	3.72142	0.609781	0.374558
2	59	Vitamin D levels	Agouti-related protein	Inverse variance weighted (multiplicative random effects)	0.653684	1.37992	0.309657	0.264749
2	59	Vitamin D levels	Agouti-related protein	MR Egger	0.0727307	3.6545	0.00144746	0.160535
2	59	Vitamin D levels	Agouti-related protein	Inverse variance weighted (fixed effects)	0.653684	1.59969	0.267115	0.351815
2	59	Vitamin D levels	Agouti-related protein	Weighted median	0.734619	2.35067	0.22958	0.603269
2	59	Vitamin D levels	Agouti-related protein	Weighted mode	0.771592	3.40376	0.174911	0.745954
2	59	Vitamin D levels	Agouti-related protein	MR RAPS	0.652469	1.61211	0.264074	0.354846
2	60	Vitamin D levels	Activator of 90 kDa heat shock protein ATPase homolog 1	Inverse variance weighted (multiplicative random effects)	1.97974	6.40966	0.61148	0.254536
2	60	Vitamin D levels	Activator of 90 kDa heat shock protein ATPase homolog 1	MR Egger	3.61814	1071.91	0.0122127	0.592506
2	60	Vitamin D levels	Activator of 90 kDa heat shock protein ATPase homolog 1	Inverse variance weighted (fixed effects)	1.97974	4.84482	0.808984	0.134718
2	60	Vitamin D levels	Activator of 90 kDa heat shock protein ATPase homolog 1	Weighted median	1.21092	4.13146	0.354917	0.759875
2	60	Vitamin D levels	Activator of 90 kDa heat shock protein ATPase homolog 1	Weighted mode	1.30476	7.61605	0.223527	0.779465
2	60	Vitamin D levels	Activator of 90 kDa heat shock protein ATPase homolog 1	MR RAPS	1.99567	4.91615	0.810128	0.133039
2	61	Vitamin D levels	Alpha-2-HS-glycoprotein	Inverse variance weighted (multiplicative random effects)	1.33338	2.45992	0.722744	0.357147
2	61	Vitamin D levels	Alpha-2-HS-glycoprotein	MR Egger	3.44298	479.869	0.0247028	0.536906
2	61	Vitamin D levels	Alpha-2-HS-glycoprotein	Inverse variance weighted (fixed effects)	1.33338	3.38982	0.52448	0.545594
2	61	Vitamin D levels	Alpha-2-HS-glycoprotein	Weighted median	1.32588	3.79776	0.462894	0.599321
2	61	Vitamin D levels	Alpha-2-HS-glycoprotein	Weighted mode	1.40293	4.79486	0.410486	0.617888
2	61	Vitamin D levels	Alpha-2-HS-glycoprotein	MR RAPS	1.33426	3.42359	0.519991	0.548631
2	62	Vitamin D levels	Allograft inflammatory factor 1	Inverse variance weighted (multiplicative random effects)	1.4603	3.2688	0.652371	0.357043
2	62	Vitamin D levels	Allograft inflammatory factor 1	MR Egger	7.61799	1061.76	0.0546578	0.336394
2	62	Vitamin D levels	Allograft inflammatory factor 1	Inverse variance weighted (fixed effects)	1.4603	3.7125	0.574404	0.426394
2	62	Vitamin D levels	Allograft inflammatory factor 1	Weighted median	1.69571	5.15864	0.557399	0.352193
2	62	Vitamin D levels	Allograft inflammatory factor 1	Weighted mode	1.76531	6.77038	0.460288	0.453875
2	62	Vitamin D levels	Allograft inflammatory factor 1	MR RAPS	1.46278	3.75044	0.570526	0.428505
2	63	Vitamin D levels	Apoptosis-inducing factor 1, mitochondrial	Inverse variance weighted (multiplicative random effects)	1.77826	3.30247	0.95753	0.0683654
2	63	Vitamin D levels	Apoptosis-inducing factor 1, mitochondrial	MR Egger	11.3398	3705.35	0.0347042	0.31358
2	63	Vitamin D levels	Apoptosis-inducing factor 1, mitochondrial	Inverse variance weighted (fixed effects)	1.77826	4.77334	0.662473	0.253192
2	63	Vitamin D levels	Apoptosis-inducing factor 1, mitochondrial	Weighted median	1.67495	5.13425	0.546419	0.366794
2	63	Vitamin D levels	Apoptosis-inducing factor 1, mitochondrial	Weighted mode	1.82955	7.27048	0.460389	0.453924
2	63	Vitamin D levels	Apoptosis-inducing factor 1, mitochondrial	MR RAPS	1.78037	4.82796	0.65653	0.257098
2	64	Vitamin D levels	Apoptosis-inducing factor 1, mitochondrial	Inverse variance weighted (multiplicative random effects)	0.754936	1.95624	0.291339	0.562797
2	64	Vitamin D levels	Apoptosis-inducing factor 1, mitochondrial	MR Egger	4.79319	245.966	0.0934062	0.364135
2	64	Vitamin D levels	Apoptosis-inducing factor 1, mitochondrial	Inverse variance weighted (fixed effects)	0.754936	1.84748	0.30849	0.538105
2	64	Vitamin D levels	Apoptosis-inducing factor 1, mitochondrial	Weighted median	0.521975	1.79746	0.151579	0.302759
2	64	Vitamin D levels	Apoptosis-inducing factor 1, mitochondrial	Weighted mode	0.488457	2.72232	0.0876423	0.450859
2	64	Vitamin D levels	Apoptosis-inducing factor 1, mitochondrial	MR RAPS	0.753215	1.85725	0.30547	0.538236
2	65	Vitamin D levels	Endothelial monocyte-activating polypeptide 2	Inverse variance weighted (multiplicative random effects)	0.430797	0.695752	0.266742	0.000574722
2	65	Vitamin D levels	Endothelial monocyte-activating polypeptide 2	MR Egger	0.788919	39.6408	0.0157008	0.883888
2	65	Vitamin D levels	Endothelial monocyte-activating polypeptide 2	Inverse variance weighted (fixed effects)	0.430797	1.05424	0.176037	0.065138
2	65	Vitamin D levels	Endothelial monocyte-activating polypeptide 2	Weighted median	0.41501	1.27156	0.13545	0.123694
2	65	Vitamin D levels	Endothelial monocyte-activating polypeptide 2	Weighted mode	0.279406	1.29357	0.0603505	0.163864
2	65	Vitamin D levels	Endothelial monocyte-activating polypeptide 2	MR RAPS	0.430199	1.06545	0.173702	0.0683055
2	66	Vitamin D levels	Adenylate kinase isoenzyme 1	Inverse variance weighted (multiplicative random effects)	0.595005	1.04457	0.338926	0.0705842
2	66	Vitamin D levels	Adenylate kinase isoenzyme 1	MR Egger	1.0244	51.4729	0.0203872	0.988137
2	66	Vitamin D levels	Adenylate kinase isoenzyme 1	Inverse variance weighted (fixed effects)	0.595005	1.45609	0.243138	0.255514
2	66	Vitamin D levels	Adenylate kinase isoenzyme 1	Weighted median	0.505397	1.49513	0.170839	0.217513
2	66	Vitamin D levels	Adenylate kinase isoenzyme 1	Weighted mode	0.415121	1.81662	0.0948604	0.295704
2	66	Vitamin D levels	Adenylate kinase isoenzyme 1	MR RAPS	0.594132	1.46938	0.240232	0.259749
2	67	Vitamin D levels	Alcohol dehydrogenase [NADP(+)]	Inverse variance weighted (multiplicative random effects)	1.62474	3.12457	0.844843	0.145763
2	67	Vitamin D levels	Alcohol dehydrogenase [NADP(+)]	MR Egger	0.941124	1453.37	0.00060942	0.981405
2	67	Vitamin D levels	Alcohol dehydrogenase [NADP(+)]	Inverse variance weighted (fixed effects)	1.62474	4.34701	0.607261	0.333741
2	67	Vitamin D levels	Alcohol dehydrogenase [NADP(+)]	Weighted median	1.62445	5.26141	0.501546	0.418431
2	67	Vitamin D levels	Alcohol dehydrogenase [NADP(+)]	Weighted mode	2.73725	12.9198	0.579924	0.293076
2	67	Vitamin D levels	Alcohol dehydrogenase [NADP(+)]	MR RAPS	1.62624	4.39021	0.602397	0.337206
2	68	Vitamin D levels	Aldose reductase	Inverse variance weighted (multiplicative random effects)	1.1452	2.14858	0.610395	0.67279
2	68	Vitamin D levels	Aldose reductase	MR Egger	0.225982	348.982	0.000146333	0.585222
2	68	Vitamin D levels	Aldose reductase	Inverse variance weighted (fixed effects)	1.1452	3.06401	0.42803	0.787146
2	68	Vitamin D levels	Aldose reductase	Weighted median	1.71466	5.59698	0.525293	0.371663
2	68	Vitamin D levels	Aldose reductase	Weighted mode	1.7927	8.79989	0.365204	0.524035
2	68	Vitamin D levels	Aldose reductase	MR RAPS	1.14549	3.09107	0.424493	0.788557
2	69	Vitamin D levels	Aldo-keto reductase family 1 member C1	Inverse variance weighted (multiplicative random effects)	1.78315	2.85553	1.1135	0.0160629
2	69	Vitamin D levels	Aldo-keto reductase family 1 member C1	MR Egger	1.95922	98.4451	0.0389919	0.681752
2	69	Vitamin D levels	Aldo-keto reductase family 1 member C1	Inverse variance weighted (fixed effects)	1.78315	4.36371	0.72865	0.205262
2	69	Vitamin D levels	Aldo-keto reductase family 1 member C1	Weighted median	1.81987	5.12872	0.645759	0.257342
2	69	Vitamin D levels	Aldo-keto reductase family 1 member C1	Weighted mode	1.83906	6.93272	0.48785	0.409432
2	69	Vitamin D levels	Aldo-keto reductase family 1 member C1	MR RAPS	1.78483	4.41624	0.721341	0.210086
2	70	Vitamin D levels	RAC-alpha/beta/gamma serine/threonine-protein kinase	Inverse variance weighted (multiplicative random effects)	1.199	3.0079	0.47794	0.698943
2	70	Vitamin D levels	RAC-alpha/beta/gamma serine/threonine-protein kinase	MR Egger	0.311666	35.1639	0.00276237	0.542565
2	70	Vitamin D levels	RAC-alpha/beta/gamma serine/threonine-protein kinase	Inverse variance weighted (fixed effects)	1.199	3.06854	0.468496	0.705035
2	70	Vitamin D levels	RAC-alpha/beta/gamma serine/threonine-protein kinase	Weighted median	1.36794	4.82635	0.387717	0.626216
2	70	Vitamin D levels	RAC-alpha/beta/gamma serine/threonine-protein kinase	Weighted mode	2.59975	27.671	0.244252	0.472779
2	70	Vitamin D levels	RAC-alpha/beta/gamma serine/threonine-protein kinase	MR RAPS	1.20017	3.09581	0.465273	0.705877
2	71	Vitamin D levels	RAC-alpha/beta/gamma serine/threonine-protein kinase	Inverse variance weighted (multiplicative random effects)	1.43904	2.92334	0.70838	0.314152
2	71	Vitamin D levels	RAC-alpha/beta/gamma serine/threonine-protein kinase	MR Egger	0.416088	42.7862	0.00404638	0.63562
2	71	Vitamin D levels	RAC-alpha/beta/gamma serine/threonine-protein kinase	Inverse variance weighted (fixed effects)	1.43904	3.68286	0.562289	0.447758
2	71	Vitamin D levels	RAC-alpha/beta/gamma serine/threonine-protein kinase	Weighted median	1.51671	4.72085	0.487288	0.472118
2	71	Vitamin D levels	RAC-alpha/beta/gamma serine/threonine-protein kinase	Weighted mode	1.45814	7.10488	0.299255	0.664933
2	71	Vitamin D levels	RAC-alpha/beta/gamma serine/threonine-protein kinase	MR RAPS	1.44068	3.72099	0.557798	0.450738
2	72	Vitamin D levels	RAC-beta serine/threonine-protein kinase	Inverse variance weighted (multiplicative random effects)	0.855553	1.7306	0.422957	0.664256
2	72	Vitamin D levels	RAC-beta serine/threonine-protein kinase	MR Egger	2.75685	138.523	0.0548659	0.542133
2	72	Vitamin D levels	RAC-beta serine/threonine-protein kinase	Inverse variance weighted (fixed effects)	0.855553	2.09371	0.349605	0.7326
2	72	Vitamin D levels	RAC-beta serine/threonine-protein kinase	Weighted median	0.842431	2.67641	0.265164	0.771257
2	72	Vitamin D levels	RAC-beta serine/threonine-protein kinase	Weighted mode	1.48029	7.20467	0.304144	0.647644
2	72	Vitamin D levels	RAC-beta serine/threonine-protein kinase	MR RAPS	0.854987	2.11126	0.346241	0.734084
2	73	Vitamin D levels	RAC-beta serine/threonine-protein kinase	Inverse variance weighted (multiplicative random effects)	1.76332	3.59885	0.863969	0.119165
2	73	Vitamin D levels	RAC-beta serine/threonine-protein kinase	MR Egger	0.399047	41.0338	0.00388066	0.620297
2	73	Vitamin D levels	RAC-beta serine/threonine-protein kinase	Inverse variance weighted (fixed effects)	1.76332	4.51278	0.688998	0.236798
2	73	Vitamin D levels	RAC-beta serine/threonine-protein kinase	Weighted median	1.38803	4.36325	0.441555	0.574728
2	73	Vitamin D levels	RAC-beta serine/threonine-protein kinase	Weighted mode	1.10224	5.45048	0.222902	0.910741
2	73	Vitamin D levels	RAC-beta serine/threonine-protein kinase	MR RAPS	1.76649	4.56464	0.683622	0.2401
2	74	Vitamin D levels	CD166 antigen	Inverse variance weighted (multiplicative random effects)	1.17317	3.19526	0.430739	0.754726
2	74	Vitamin D levels	CD166 antigen	MR Egger	0.0680335	3.40848	0.00135796	0.152287
2	74	Vitamin D levels	CD166 antigen	Inverse variance weighted (fixed effects)	1.17317	2.86731	0.480005	0.726134
2	74	Vitamin D levels	CD166 antigen	Weighted median	0.947722	3.02917	0.29651	0.927835
2	74	Vitamin D levels	CD166 antigen	Weighted mode	0.835504	3.22247	0.216625	0.804536
2	74	Vitamin D levels	CD166 antigen	MR RAPS	1.17479	2.89158	0.47729	0.72594
2	75	Vitamin D levels	Aldehyde dehydrogenase, dimeric NADP-preferring	Inverse variance weighted (multiplicative random effects)	0.993196	1.73552	0.568382	0.980871
2	75	Vitamin D levels	Aldehyde dehydrogenase, dimeric NADP-preferring	MR Egger	0.247805	12.4515	0.00493174	0.411694
2	75	Vitamin D levels	Aldehyde dehydrogenase, dimeric NADP-preferring	Inverse variance weighted (fixed effects)	0.993196	2.43054	0.40585	0.98807
2	75	Vitamin D levels	Aldehyde dehydrogenase, dimeric NADP-preferring	Weighted median	0.836833	2.50469	0.279591	0.750129
2	75	Vitamin D levels	Aldehyde dehydrogenase, dimeric NADP-preferring	Weighted mode	0.761825	2.51292	0.230957	0.673738
2	75	Vitamin D levels	Aldehyde dehydrogenase, dimeric NADP-preferring	MR RAPS	0.993177	2.45422	0.40192	0.988166
2	76	Vitamin D levels	Aldehyde dehydrogenase family 3 member B1	Inverse variance weighted (multiplicative random effects)	1.26982	5.04617	0.319537	0.734362
2	76	Vitamin D levels	Aldehyde dehydrogenase family 3 member B1	MR Egger	1.77383	7982.49	0.000394173	0.862032
2	76	Vitamin D levels	Aldehyde dehydrogenase family 3 member B1	Inverse variance weighted (fixed effects)	1.26982	3.22824	0.499479	0.615823
2	76	Vitamin D levels	Aldehyde dehydrogenase family 3 member B1	Weighted median	1.21711	4.46687	0.331629	0.767096
2	76	Vitamin D levels	Aldehyde dehydrogenase family 3 member B1	Weighted mode	0.707196	4.38741	0.113991	0.728736
2	76	Vitamin D levels	Aldehyde dehydrogenase family 3 member B1	MR RAPS	1.27387	3.25177	0.499033	0.612675
2	77	Vitamin D levels	Fructose-bisphosphate aldolase A	Inverse variance weighted (multiplicative random effects)	0.693646	1.56511	0.307419	0.378291
2	77	Vitamin D levels	Fructose-bisphosphate aldolase A	MR Egger	0.392539	40.3672	0.00381714	0.614347
2	77	Vitamin D levels	Fructose-bisphosphate aldolase A	Inverse variance weighted (fixed effects)	0.693646	1.99944	0.24064	0.498262
2	77	Vitamin D levels	Fructose-bisphosphate aldolase A	Weighted median	0.611845	2.11545	0.176962	0.437635
2	77	Vitamin D levels	Fructose-bisphosphate aldolase A	Weighted mode	0.637338	2.96195	0.137139	0.596279
2	77	Vitamin D levels	Fructose-bisphosphate aldolase A	MR RAPS	0.692464	2.02165	0.237186	0.5014
2	78	Vitamin D levels	Fructose-bisphosphate aldolase C	Inverse variance weighted (multiplicative random effects)	0.710411	1.77174	0.284851	0.463375
2	78	Vitamin D levels	Fructose-bisphosphate aldolase C	MR Egger	0.0646161	3.24677	0.00128597	0.146627
2	78	Vitamin D levels	Fructose-bisphosphate aldolase C	Inverse variance weighted (fixed effects)	0.710411	1.73852	0.290296	0.453969
2	78	Vitamin D levels	Fructose-bisphosphate aldolase C	Weighted median	0.761555	2.29911	0.252257	0.628957
2	78	Vitamin D levels	Fructose-bisphosphate aldolase C	Weighted mode	0.978444	4.92777	0.194277	0.979945
2	78	Vitamin D levels	Fructose-bisphosphate aldolase C	MR RAPS	0.708659	1.74824	0.287258	0.454762
2	79	Vitamin D levels	RNA demethylase ALKBH5	Inverse variance weighted (multiplicative random effects)	0.783682	2.40743	0.255109	0.670336
2	79	Vitamin D levels	RNA demethylase ALKBH5	MR Egger	0.261598	194.199	0.000352388	0.612611
2	79	Vitamin D levels	RNA demethylase ALKBH5	Inverse variance weighted (fixed effects)	0.783682	1.99234	0.308259	0.608632
2	79	Vitamin D levels	RNA demethylase ALKBH5	Weighted median	0.585762	2.03593	0.168531	0.40009
2	79	Vitamin D levels	RNA demethylase ALKBH5	Weighted mode	0.415297	3.04504	0.0566401	0.436064
2	79	Vitamin D levels	RNA demethylase ALKBH5	MR RAPS	0.782078	2.00141	0.305608	0.608154
2	80	Vitamin D levels	Arachidonate 15-lipoxygenase B	Inverse variance weighted (multiplicative random effects)	0.849133	2.10944	0.341809	0.724648
2	80	Vitamin D levels	Arachidonate 15-lipoxygenase B	MR Egger	0.162268	8.15347	0.0032294	0.298643
2	80	Vitamin D levels	Arachidonate 15-lipoxygenase B	Inverse variance weighted (fixed effects)	0.849133	2.07799	0.346982	0.720219
2	80	Vitamin D levels	Arachidonate 15-lipoxygenase B	Weighted median	0.819103	2.48328	0.270179	0.724367
2	80	Vitamin D levels	Arachidonate 15-lipoxygenase B	Weighted mode	0.797981	3.21597	0.198003	0.763806
2	80	Vitamin D levels	Arachidonate 15-lipoxygenase B	MR RAPS	0.848114	2.0915	0.343914	0.720548
2	81	Vitamin D levels	Intestinal-type alkaline phosphatase	Inverse variance weighted (multiplicative random effects)	1.85934	3.69378	0.935941	0.0765664
2	81	Vitamin D levels	Intestinal-type alkaline phosphatase	MR Egger	0.261174	18.7036	0.00364701	0.447052
2	81	Vitamin D levels	Intestinal-type alkaline phosphatase	Inverse variance weighted (fixed effects)	1.85934	4.87413	0.709288	0.207163
2	81	Vitamin D levels	Intestinal-type alkaline phosphatase	Weighted median	1.26984	4.07543	0.395664	0.688021
2	81	Vitamin D levels	Intestinal-type alkaline phosphatase	Weighted mode	1.18299	4.91507	0.284728	0.828468
2	81	Vitamin D levels	Intestinal-type alkaline phosphatase	MR RAPS	1.86297	4.93658	0.703047	0.210803
2	82	Vitamin D levels	Ameloblastin	Inverse variance weighted (multiplicative random effects)	1.23587	4.46445	0.342118	0.746564
2	82	Vitamin D levels	Ameloblastin	MR Egger	16.4675	3809.76	0.0711796	0.248406
2	82	Vitamin D levels	Ameloblastin	Inverse variance weighted (fixed effects)	1.23587	3.15068	0.484773	0.657384
2	82	Vitamin D levels	Ameloblastin	Weighted median	1.82845	6.67143	0.501126	0.36082
2	82	Vitamin D levels	Ameloblastin	Weighted mode	2.41373	9.61995	0.605626	0.279733
2	82	Vitamin D levels	Ameloblastin	MR RAPS	1.23887	3.17587	0.483266	0.655622
2	83	Vitamin D levels	Amelogenin, X isoform	Inverse variance weighted (multiplicative random effects)	0.790913	1.67829	0.372727	0.541137
2	83	Vitamin D levels	Amelogenin, X isoform	MR Egger	3.44098	279.884	0.0423044	0.492264
2	83	Vitamin D levels	Amelogenin, X isoform	Inverse variance weighted (fixed effects)	0.790913	2.01633	0.310238	0.623237
2	83	Vitamin D levels	Amelogenin, X isoform	Weighted median	0.902113	2.91573	0.27911	0.86335
2	83	Vitamin D levels	Amelogenin, X isoform	Weighted mode	1.06915	4.06795	0.280996	0.926593
2	83	Vitamin D levels	Amelogenin, X isoform	MR RAPS	0.790166	2.03238	0.307208	0.625115
2	84	Vitamin D levels	Muellerian-inhibiting factor	Inverse variance weighted (multiplicative random effects)	0.509953	0.782432	0.332363	0.00204703
2	84	Vitamin D levels	Muellerian-inhibiting factor	MR Egger	0.818601	41.1322	0.0162915	0.901834
2	84	Vitamin D levels	Muellerian-inhibiting factor	Inverse variance weighted (fixed effects)	0.509953	1.24795	0.208382	0.140244
2	84	Vitamin D levels	Muellerian-inhibiting factor	Weighted median	0.585556	1.71245	0.200225	0.328319
2	84	Vitamin D levels	Muellerian-inhibiting factor	Weighted mode	0.651668	2.50336	0.16964	0.560216
2	84	Vitamin D levels	Muellerian-inhibiting factor	MR RAPS	0.509444	1.26098	0.205819	0.144697
2	85	Vitamin D levels	Junctional adhesion molecule-like	Inverse variance weighted (multiplicative random effects)	0.60351	1.51941	0.239714	0.283724
2	85	Vitamin D levels	Junctional adhesion molecule-like	MR Egger	0.287407	36.8383	0.00224231	0.527152
2	85	Vitamin D levels	Junctional adhesion molecule-like	Inverse variance weighted (fixed effects)	0.60351	1.53857	0.236729	0.290221
2	85	Vitamin D levels	Junctional adhesion molecule-like	Weighted median	0.675343	2.12376	0.214756	0.501893
2	85	Vitamin D levels	Junctional adhesion molecule-like	Weighted mode	0.682096	2.67476	0.173942	0.612355
2	85	Vitamin D levels	Junctional adhesion molecule-like	MR RAPS	0.601682	1.54696	0.234021	0.291678
2	86	Vitamin D levels	Junctional adhesion molecule-like	Inverse variance weighted (multiplicative random effects)	1.13503	2.70511	0.476241	0.775003
2	86	Vitamin D levels	Junctional adhesion molecule-like	MR Egger	3.14419	175.493	0.0563324	0.504664
2	86	Vitamin D levels	Junctional adhesion molecule-like	Inverse variance weighted (fixed effects)	1.13503	2.77763	0.463807	0.781483
2	86	Vitamin D levels	Junctional adhesion molecule-like	Weighted median	1.79172	5.50208	0.583465	0.308303
2	86	Vitamin D levels	Junctional adhesion molecule-like	Weighted mode	1.74669	6.71599	0.454277	0.45387
2	86	Vitamin D levels	Junctional adhesion molecule-like	MR RAPS	1.13596	2.80232	0.46048	0.782002
2	87	Vitamin D levels	Amphoterin-induced protein 1	Inverse variance weighted (multiplicative random effects)	1.09028	2.00677	0.592354	0.781246
2	87	Vitamin D levels	Amphoterin-induced protein 1	MR Egger	3.18541	160.057	0.063395	0.4894
2	87	Vitamin D levels	Amphoterin-induced protein 1	Inverse variance weighted (fixed effects)	1.09028	2.66814	0.445524	0.849852
2	87	Vitamin D levels	Amphoterin-induced protein 1	Weighted median	1.02138	3.18009	0.328049	0.970871
2	87	Vitamin D levels	Amphoterin-induced protein 1	Weighted mode	0.541571	2.68723	0.109146	0.486788
2	87	Vitamin D levels	Amphoterin-induced protein 1	MR RAPS	1.09058	2.69445	0.441415	0.850953
2	88	Vitamin D levels	Protein amnionless	Inverse variance weighted (multiplicative random effects)	0.315121	0.541392	0.183419	2.88574e-05
2	88	Vitamin D levels	Protein amnionless	MR Egger	0.256347	12.8696	0.00510613	0.422077
2	88	Vitamin D levels	Protein amnionless	Inverse variance weighted (fixed effects)	0.315121	0.77096	0.128802	0.0114112
2	88	Vitamin D levels	Protein amnionless	Weighted median	0.267688	0.772314	0.092782	0.0147719
2	88	Vitamin D levels	Protein amnionless	Weighted mode	0.234953	0.8884	0.0621374	0.0859263
2	88	Vitamin D levels	Protein amnionless	MR RAPS	0.314176	0.77918	0.12668	0.0124747
2	89	Vitamin D levels	Alpha-amylase 1	Inverse variance weighted (multiplicative random effects)	0.975338	2.97833	0.319402	0.96503
2	89	Vitamin D levels	Alpha-amylase 1	MR Egger	0.155724	69.4037	0.000349405	0.459458
2	89	Vitamin D levels	Alpha-amylase 1	Inverse variance weighted (fixed effects)	0.975338	2.47959	0.383646	0.958167
2	89	Vitamin D levels	Alpha-amylase 1	Weighted median	0.995734	3.71152	0.267138	0.994918
2	89	Vitamin D levels	Alpha-amylase 1	Weighted mode	0.381446	3.45157	0.0421551	0.439446
2	89	Vitamin D levels	Alpha-amylase 1	MR RAPS	0.975141	2.49494	0.381131	0.958114
2	90	Vitamin D levels	Anaphase-promoting complex subunit 10	Inverse variance weighted (multiplicative random effects)	1.63709	2.9055	0.922408	0.0921704
2	90	Vitamin D levels	Anaphase-promoting complex subunit 10	MR Egger	5.9938	301.171	0.119287	0.305092
2	90	Vitamin D levels	Anaphase-promoting complex subunit 10	Inverse variance weighted (fixed effects)	1.63709	4.00627	0.668965	0.28035
2	90	Vitamin D levels	Anaphase-promoting complex subunit 10	Weighted median	1.50172	4.49127	0.502123	0.466938
2	90	Vitamin D levels	Anaphase-promoting complex subunit 10	Weighted mode	1.98096	7.05748	0.556037	0.339896
2	90	Vitamin D levels	Anaphase-promoting complex subunit 10	MR RAPS	1.63915	4.05376	0.662799	0.284745
2	91	Vitamin D levels	Anaphase-promoting complex subunit 7	Inverse variance weighted (multiplicative random effects)	0.572253	0.753161	0.434798	6.81553e-05
2	91	Vitamin D levels	Anaphase-promoting complex subunit 7	MR Egger	0.385179	19.3541	0.00766571	0.565194
2	91	Vitamin D levels	Anaphase-promoting complex subunit 7	Inverse variance weighted (fixed effects)	0.572253	1.40041	0.23384	0.221538
2	91	Vitamin D levels	Anaphase-promoting complex subunit 7	Weighted median	0.671027	1.96706	0.228908	0.467196
2	91	Vitamin D levels	Anaphase-promoting complex subunit 7	Weighted mode	0.71341	2.71135	0.187712	0.641094
2	91	Vitamin D levels	Anaphase-promoting complex subunit 7	MR RAPS	0.572031	1.41622	0.231051	0.227189
2	92	Vitamin D levels	Angiopoietin-1	Inverse variance weighted (multiplicative random effects)	1.01932	2.65113	0.391916	0.968696
2	92	Vitamin D levels	Angiopoietin-1	MR Egger	0.720824	75.6862	0.00686502	0.865304
2	92	Vitamin D levels	Angiopoietin-1	Inverse variance weighted (fixed effects)	1.01932	2.49448	0.416527	0.966567
2	92	Vitamin D levels	Angiopoietin-1	Weighted median	0.618425	1.93937	0.197202	0.409865
2	92	Vitamin D levels	Angiopoietin-1	Weighted mode	0.601506	2.22052	0.162939	0.479985
2	92	Vitamin D levels	Angiopoietin-1	MR RAPS	1.01948	2.51292	0.4136	0.966563
2	93	Vitamin D levels	Angiopoietin-2	Inverse variance weighted (multiplicative random effects)	1.18422	5.08678	0.27569	0.820137
2	93	Vitamin D levels	Angiopoietin-2	MR Egger	0.0597919	27.028	0.000132272	0.290786
2	93	Vitamin D levels	Angiopoietin-2	Inverse variance weighted (fixed effects)	1.18422	3.01901	0.464514	0.723248
2	93	Vitamin D levels	Angiopoietin-2	Weighted median	1.75549	6.94021	0.444041	0.422315
2	93	Vitamin D levels	Angiopoietin-2	Weighted mode	3.6741	96.0215	0.140584	0.478125
2	93	Vitamin D levels	Angiopoietin-2	MR RAPS	1.18696	3.03845	0.463682	0.720793
2	94	Vitamin D levels	Angiopoietin-2	Inverse variance weighted (multiplicative random effects)	0.627769	1.68865	0.233377	0.356418
2	94	Vitamin D levels	Angiopoietin-2	MR Egger	0.137206	11.0347	0.00170603	0.309198
2	94	Vitamin D levels	Angiopoietin-2	Inverse variance weighted (fixed effects)	0.627769	1.53627	0.256526	0.307886
2	94	Vitamin D levels	Angiopoietin-2	Weighted median	0.528213	1.77519	0.157172	0.30206
2	94	Vitamin D levels	Angiopoietin-2	Weighted mode	0.277586	1.65102	0.0466707	0.217929
2	94	Vitamin D levels	Angiopoietin-2	MR RAPS	0.62551	1.54327	0.253528	0.308541
2	95	Vitamin D levels	Angiopoietin-4	Inverse variance weighted (multiplicative random effects)	0.938739	2.01664	0.436979	0.871271
2	95	Vitamin D levels	Angiopoietin-4	MR Egger	0.262081	13.1688	0.00521586	0.429126
2	95	Vitamin D levels	Angiopoietin-4	Inverse variance weighted (fixed effects)	0.938739	2.29728	0.383598	0.889883
2	95	Vitamin D levels	Angiopoietin-4	Weighted median	0.786811	2.42015	0.255799	0.675765
2	95	Vitamin D levels	Angiopoietin-4	Weighted mode	0.718491	3.21962	0.160338	0.683719
2	95	Vitamin D levels	Angiopoietin-4	MR RAPS	0.938442	2.31659	0.380159	0.890392
2	96	Vitamin D levels	Angiopoietin-related protein 1	Inverse variance weighted (multiplicative random effects)	1.10699	1.48665	0.824287	0.499294
2	96	Vitamin D levels	Angiopoietin-related protein 1	MR Egger	1.13038	116.236	0.0109927	0.946077
2	96	Vitamin D levels	Angiopoietin-related protein 1	Inverse variance weighted (fixed effects)	1.10699	2.83306	0.432544	0.832106
2	96	Vitamin D levels	Angiopoietin-related protein 1	Weighted median	1.21227	3.66886	0.400559	0.733329
2	96	Vitamin D levels	Angiopoietin-related protein 1	Weighted mode	1.23734	5.04712	0.303342	0.781318
2	96	Vitamin D levels	Angiopoietin-related protein 1	MR RAPS	1.10706	2.86239	0.428165	0.833789
2	97	Vitamin D levels	Angiopoietin-related protein 1	Inverse variance weighted (multiplicative random effects)	1.42084	2.48878	0.811158	0.219377
2	97	Vitamin D levels	Angiopoietin-related protein 1	MR Egger	1.78258	89.5695	0.0354764	0.723695
2	97	Vitamin D levels	Angiopoietin-related protein 1	Inverse variance weighted (fixed effects)	1.42084	3.47708	0.5806	0.441734
2	97	Vitamin D levels	Angiopoietin-related protein 1	Weighted median	1.65524	5.20371	0.526512	0.388507
2	97	Vitamin D levels	Angiopoietin-related protein 1	Weighted mode	2.36983	10.0629	0.558099	0.294919
2	97	Vitamin D levels	Angiopoietin-related protein 1	MR RAPS	1.42214	3.5159	0.575239	0.445712
2	98	Vitamin D levels	Angiopoietin-related protein 3	Inverse variance weighted (multiplicative random effects)	1.13389	2.07569	0.619417	0.683762
2	98	Vitamin D levels	Angiopoietin-related protein 3	MR Egger	0.40834	20.5179	0.00812666	0.588254
2	98	Vitamin D levels	Angiopoietin-related protein 3	Inverse variance weighted (fixed effects)	1.13389	2.77486	0.463344	0.783162
2	98	Vitamin D levels	Angiopoietin-related protein 3	Weighted median	1.24469	3.67354	0.421735	0.691802
2	98	Vitamin D levels	Angiopoietin-related protein 3	Weighted mode	1.26378	4.4797	0.356529	0.731727
2	98	Vitamin D levels	Angiopoietin-related protein 3	MR RAPS	1.13432	2.80255	0.459112	0.784768
2	99	Vitamin D levels	Angiopoietin-related protein 4	Inverse variance weighted (multiplicative random effects)	2.2289	3.7384	1.32891	0.00238377
2	99	Vitamin D levels	Angiopoietin-related protein 4	MR Egger	1.88777	94.8547	0.0375698	0.698091
2	99	Vitamin D levels	Angiopoietin-related protein 4	Inverse variance weighted (fixed effects)	2.2289	5.45456	0.910798	0.0791959
2	99	Vitamin D levels	Angiopoietin-related protein 4	Weighted median	2.10502	6.20382	0.714254	0.177093
2	99	Vitamin D levels	Angiopoietin-related protein 4	Weighted mode	2.26558	8.91287	0.575893	0.294612
2	99	Vitamin D levels	Angiopoietin-related protein 4	MR RAPS	2.23305	5.52853	0.90196	0.0824029
2	100	Vitamin D levels	Angiopoietin-related protein 7	Inverse variance weighted (multiplicative random effects)	1.32173	2.30479	0.757975	0.325491
2	100	Vitamin D levels	Angiopoietin-related protein 7	MR Egger	3.37232	169.449	0.0671148	0.469686
2	100	Vitamin D levels	Angiopoietin-related protein 7	Inverse variance weighted (fixed effects)	1.32173	3.23453	0.5401	0.541262
2	100	Vitamin D levels	Angiopoietin-related protein 7	Weighted median	1.25296	3.76471	0.417005	0.687867
2	100	Vitamin D levels	Angiopoietin-related protein 7	Weighted mode	1.40428	6.30899	0.312569	0.67633
2	100	Vitamin D levels	Angiopoietin-related protein 7	MR RAPS	1.32269	3.2697	0.535065	0.54474
2	101	Vitamin D levels	Ankyrin-2	Inverse variance weighted (multiplicative random effects)	0.930571	1.6622	0.520976	0.80791
2	101	Vitamin D levels	Ankyrin-2	MR Egger	0.254267	12.7761	0.00506034	0.419631
2	101	Vitamin D levels	Ankyrin-2	Inverse variance weighted (fixed effects)	0.930571	2.27729	0.38026	0.874779
2	101	Vitamin D levels	Ankyrin-2	Weighted median	0.902796	2.74205	0.297238	0.856832
2	101	Vitamin D levels	Ankyrin-2	Weighted mode	0.92828	3.29252	0.261716	0.912761
2	101	Vitamin D levels	Ankyrin-2	MR RAPS	0.930379	2.29884	0.37654	0.875747
2	102	Vitamin D levels	Ankyrin repeat domain-containing protein 27	Inverse variance weighted (multiplicative random effects)	1.0312	2.08959	0.508888	0.932055
2	102	Vitamin D levels	Ankyrin repeat domain-containing protein 27	MR Egger	0.180382	9.06367	0.00358991	0.323912
2	102	Vitamin D levels	Ankyrin repeat domain-containing protein 27	Inverse variance weighted (fixed effects)	1.0312	2.52354	0.42138	0.946357
2	102	Vitamin D levels	Ankyrin repeat domain-containing protein 27	Weighted median	1.06905	3.29232	0.347128	0.907384
2	102	Vitamin D levels	Ankyrin repeat domain-containing protein 27	Weighted mode	1.11998	4.82284	0.260086	0.885047
2	102	Vitamin D levels	Ankyrin repeat domain-containing protein 27	MR RAPS	1.03134	2.5466	0.417676	0.946658
2	103	Vitamin D levels	Ankyrin repeat domain-containing protein 46	Inverse variance weighted (multiplicative random effects)	1.45049	4.37443	0.480956	0.509044
2	103	Vitamin D levels	Ankyrin repeat domain-containing protein 46	MR Egger	1.94278	424.896	0.00888312	0.767195
2	103	Vitamin D levels	Ankyrin repeat domain-containing protein 46	Inverse variance weighted (fixed effects)	1.45049	3.54869	0.59287	0.415228
2	103	Vitamin D levels	Ankyrin repeat domain-containing protein 46	Weighted median	2.02208	6.3067	0.648328	0.225022
2	103	Vitamin D levels	Ankyrin repeat domain-containing protein 46	Weighted mode	2.03288	8.09166	0.510722	0.360318
2	103	Vitamin D levels	Ankyrin repeat domain-containing protein 46	MR RAPS	1.45584	3.58648	0.590964	0.414213
2	104	Vitamin D levels	Acidic leucine-rich nuclear phosphoprotein 32 family member A	Inverse variance weighted (multiplicative random effects)	1.25441	2.94658	0.534026	0.602902
2	104	Vitamin D levels	Acidic leucine-rich nuclear phosphoprotein 32 family member A	MR Egger	0.168719	17.3136	0.00164415	0.364262
2	104	Vitamin D levels	Acidic leucine-rich nuclear phosphoprotein 32 family member A	Inverse variance weighted (fixed effects)	1.25441	3.20938	0.490297	0.63627
2	104	Vitamin D levels	Acidic leucine-rich nuclear phosphoprotein 32 family member A	Weighted median	1.0597	3.22363	0.348353	0.918633
2	104	Vitamin D levels	Acidic leucine-rich nuclear phosphoprotein 32 family member A	Weighted mode	0.993601	3.64209	0.271065	0.992736
2	104	Vitamin D levels	Acidic leucine-rich nuclear phosphoprotein 32 family member A	MR RAPS	1.2558	3.2399	0.486758	0.637607
2	105	Vitamin D levels	Acidic leucine-rich nuclear phosphoprotein 32 family member B	Inverse variance weighted (multiplicative random effects)	1.10839	2.37977	0.516237	0.791802
2	105	Vitamin D levels	Acidic leucine-rich nuclear phosphoprotein 32 family member B	MR Egger	0.283204	29.1218	0.00275411	0.504581
2	105	Vitamin D levels	Acidic leucine-rich nuclear phosphoprotein 32 family member B	Inverse variance weighted (fixed effects)	1.10839	2.83665	0.433091	0.830049
2	105	Vitamin D levels	Acidic leucine-rich nuclear phosphoprotein 32 family member B	Weighted median	0.768326	2.46202	0.239772	0.657358
2	105	Vitamin D levels	Acidic leucine-rich nuclear phosphoprotein 32 family member B	Weighted mode	0.69842	2.69208	0.181194	0.629618
2	105	Vitamin D levels	Acidic leucine-rich nuclear phosphoprotein 32 family member B	MR RAPS	1.10885	2.86228	0.429567	0.830899
2	106	Vitamin D levels	Annexin A10	Inverse variance weighted (multiplicative random effects)	2.44017	5.31837	1.11959	0.02482
2	106	Vitamin D levels	Annexin A10	MR Egger	0.78849	39.5853	0.0157058	0.883599
2	106	Vitamin D levels	Annexin A10	Inverse variance weighted (fixed effects)	2.44017	5.96999	0.99739	0.0506687
2	106	Vitamin D levels	Annexin A10	Weighted median	2.55543	8.09484	0.806717	0.110737
2	106	Vitamin D levels	Annexin A10	Weighted mode	4.96406	27.9292	0.882298	0.128754
2	106	Vitamin D levels	Annexin A10	MR RAPS	2.45228	6.06668	0.991267	0.0522558
2	107	Vitamin D levels	Annexin A1	Inverse variance weighted (multiplicative random effects)	1.73773	3.95524	0.763473	0.187887
2	107	Vitamin D levels	Annexin A1	MR Egger	0.361104	557.652	0.000233831	0.701999
2	107	Vitamin D levels	Annexin A1	Inverse variance weighted (fixed effects)	1.73773	4.64934	0.649494	0.27111
2	107	Vitamin D levels	Annexin A1	Weighted median	1.59314	5.00249	0.507364	0.42503
2	107	Vitamin D levels	Annexin A1	Weighted mode	0.956558	4.92556	0.185766	0.960978
2	107	Vitamin D levels	Annexin A1	MR RAPS	1.74086	4.698	0.645084	0.273729
2	108	Vitamin D levels	Annexin A2	Inverse variance weighted (multiplicative random effects)	0.854321	1.91903	0.38033	0.702958
2	108	Vitamin D levels	Annexin A2	MR Egger	1.72169	239.963	0.0123529	0.779935
2	108	Vitamin D levels	Annexin A2	Inverse variance weighted (fixed effects)	0.854321	2.17193	0.336045	0.740843
2	108	Vitamin D levels	Annexin A2	Weighted median	1.0334	3.14864	0.33917	0.953903
2	108	Vitamin D levels	Annexin A2	Weighted mode	1.11179	4.37745	0.282371	0.88688
2	108	Vitamin D levels	Annexin A2	MR RAPS	0.853725	2.18824	0.333074	0.741916
2	109	Vitamin D levels	Annexin A2	Inverse variance weighted (multiplicative random effects)	0.970423	2.2913	0.410999	0.945393
2	109	Vitamin D levels	Annexin A2	MR Egger	2.01551	332.749	0.0122083	0.728537
2	109	Vitamin D levels	Annexin A2	Inverse variance weighted (fixed effects)	0.970423	2.46709	0.381713	0.949714
2	109	Vitamin D levels	Annexin A2	Weighted median	1.24374	3.72932	0.414791	0.697034
2	109	Vitamin D levels	Annexin A2	Weighted mode	1.14637	4.17097	0.315076	0.845897
2	109	Vitamin D levels	Annexin A2	MR RAPS	0.97028	2.48618	0.37867	0.949888
2	110	Vitamin D levels	Annexin A9	Inverse variance weighted (multiplicative random effects)	1.38151	2.42808	0.786035	0.26134
2	110	Vitamin D levels	Annexin A9	MR Egger	3.38569	170.121	0.067381	0.46834
2	110	Vitamin D levels	Annexin A9	Inverse variance weighted (fixed effects)	1.38151	3.38081	0.564526	0.479084
2	110	Vitamin D levels	Annexin A9	Weighted median	1.40002	4.25021	0.461169	0.552576
2	110	Vitamin D levels	Annexin A9	Weighted mode	0.737243	3.84874	0.141222	0.732469
2	110	Vitamin D levels	Annexin A9	MR RAPS	1.38271	3.41827	0.559314	0.482847
2	111	Vitamin D levels	Retina-specific copper amine oxidase	Inverse variance weighted (multiplicative random effects)	0.927756	2.02038	0.426024	0.850215
2	111	Vitamin D levels	Retina-specific copper amine oxidase	MR Egger	0.719261	36.1407	0.0143145	0.839365
2	111	Vitamin D levels	Retina-specific copper amine oxidase	Inverse variance weighted (fixed effects)	0.927756	2.2704	0.37911	0.869554
2	111	Vitamin D levels	Retina-specific copper amine oxidase	Weighted median	1.16411	3.70671	0.365592	0.797063
2	111	Vitamin D levels	Retina-specific copper amine oxidase	Weighted mode	1.56651	8.53961	0.287361	0.626063
2	111	Vitamin D levels	Retina-specific copper amine oxidase	MR RAPS	0.927385	2.28886	0.375752	0.870086
2	112	Vitamin D levels	AP-4 complex subunit mu-1	Inverse variance weighted (multiplicative random effects)	0.951052	2.8261	0.320052	0.928033
2	112	Vitamin D levels	AP-4 complex subunit mu-1	MR Egger	4.34788	11582	0.00163219	0.613312
2	112	Vitamin D levels	AP-4 complex subunit mu-1	Inverse variance weighted (fixed effects)	0.951052	2.53328	0.357046	0.920024
2	112	Vitamin D levels	AP-4 complex subunit mu-1	Weighted median	0.783587	2.69092	0.228178	0.698439
2	112	Vitamin D levels	AP-4 complex subunit mu-1	Weighted mode	0.443069	3.29052	0.0596593	0.484335
2	112	Vitamin D levels	AP-4 complex subunit mu-1	MR RAPS	0.950778	2.54979	0.354531	0.920117
2	113	Vitamin D levels	Apoptotic protease-activating factor 1	Inverse variance weighted (multiplicative random effects)	1.49033	3.39463	0.65429	0.342117
2	113	Vitamin D levels	Apoptotic protease-activating factor 1	MR Egger	9.59465	1337.26	0.06884	0.293145
2	113	Vitamin D levels	Apoptotic protease-activating factor 1	Inverse variance weighted (fixed effects)	1.49033	3.78884	0.586216	0.401955
2	113	Vitamin D levels	Apoptotic protease-activating factor 1	Weighted median	1.38643	4.78034	0.402104	0.604892
2	113	Vitamin D levels	Apoptotic protease-activating factor 1	Weighted mode	1.45637	5.83749	0.363344	0.623696
2	113	Vitamin D levels	Apoptotic protease-activating factor 1	MR RAPS	1.49303	3.82753	0.582394	0.404018
2	114	Vitamin D levels	Amyloid beta A4 precursor protein-binding family B member 1	Inverse variance weighted (multiplicative random effects)	0.855123	1.91267	0.382312	0.703155
2	114	Vitamin D levels	Amyloid beta A4 precursor protein-binding family B member 1	MR Egger	1.31943	66.2974	0.0262589	0.864494
2	114	Vitamin D levels	Amyloid beta A4 precursor protein-binding family B member 1	Inverse variance weighted (fixed effects)	0.855123	2.09265	0.34943	0.731771
2	114	Vitamin D levels	Amyloid beta A4 precursor protein-binding family B member 1	Weighted median	0.606211	1.8965	0.193773	0.389707
2	114	Vitamin D levels	Amyloid beta A4 precursor protein-binding family B member 1	Weighted mode	0.527124	3.27159	0.0849312	0.522375
2	114	Vitamin D levels	Amyloid beta A4 precursor protein-binding family B member 1	MR RAPS	0.854387	2.10886	0.346149	0.732813
2	115	Vitamin D levels	Amyloid beta A4 precursor protein-binding family B member 1	Inverse variance weighted (multiplicative random effects)	0.972442	2.35977	0.400735	0.950735
2	115	Vitamin D levels	Amyloid beta A4 precursor protein-binding family B member 1	MR Egger	1.60051	116.29	0.0220279	0.791863
2	115	Vitamin D levels	Amyloid beta A4 precursor protein-binding family B member 1	Inverse variance weighted (fixed effects)	0.972442	2.37976	0.39737	0.951199
2	115	Vitamin D levels	Amyloid beta A4 precursor protein-binding family B member 1	Weighted median	0.663168	2.05307	0.214212	0.476234
2	115	Vitamin D levels	Amyloid beta A4 precursor protein-binding family B member 1	Weighted mode	0.498427	3.06515	0.0810497	0.486281
2	115	Vitamin D levels	Amyloid beta A4 precursor protein-binding family B member 1	MR RAPS	0.972263	2.3982	0.394168	0.951307
2	116	Vitamin D levels	Amyloid beta A4 precursor protein-binding family B member 2	Inverse variance weighted (multiplicative random effects)	0.765117	1.57102	0.372627	0.465777
2	116	Vitamin D levels	Amyloid beta A4 precursor protein-binding family B member 2	MR Egger	0.34194	17.1815	0.00680519	0.520112
2	116	Vitamin D levels	Amyloid beta A4 precursor protein-binding family B member 2	Inverse variance weighted (fixed effects)	0.765117	1.87239	0.312651	0.557645
2	116	Vitamin D levels	Amyloid beta A4 precursor protein-binding family B member 2	Weighted median	0.853337	2.5788	0.282373	0.778647
2	116	Vitamin D levels	Amyloid beta A4 precursor protein-binding family B member 2	Weighted mode	1.23073	5.872	0.257951	0.804937
2	116	Vitamin D levels	Amyloid beta A4 precursor protein-binding family B member 2	MR RAPS	0.764219	1.88759	0.309406	0.559971
2	117	Vitamin D levels	Amyloid beta A4 precursor protein-binding family B member 2	Inverse variance weighted (multiplicative random effects)	0.781568	1.21237	0.503845	0.271223
2	117	Vitamin D levels	Amyloid beta A4 precursor protein-binding family B member 2	MR Egger	2.70928	136.017	0.0539657	0.548666
2	117	Vitamin D levels	Amyloid beta A4 precursor protein-binding family B member 2	Inverse variance weighted (fixed effects)	0.781568	1.91215	0.319457	0.589259
2	117	Vitamin D levels	Amyloid beta A4 precursor protein-binding family B member 2	Weighted median	0.852916	2.48228	0.293064	0.770365
2	117	Vitamin D levels	Amyloid beta A4 precursor protein-binding family B member 2	Weighted mode	0.935903	3.10206	0.282365	0.917931
2	117	Vitamin D levels	Amyloid beta A4 precursor protein-binding family B member 2	MR RAPS	0.78126	1.93129	0.31604	0.592936
2	118	Vitamin D levels	Amyloid beta A4 precursor protein-binding family B member 3	Inverse variance weighted (multiplicative random effects)	1.32359	2.80574	0.624393	0.464566
2	118	Vitamin D levels	Amyloid beta A4 precursor protein-binding family B member 3	MR Egger	6.49835	1032.27	0.0409083	0.360865
2	118	Vitamin D levels	Amyloid beta A4 precursor protein-binding family B member 3	Inverse variance weighted (fixed effects)	1.32359	3.65502	0.47931	0.588538
2	118	Vitamin D levels	Amyloid beta A4 precursor protein-binding family B member 3	Weighted median	1.59386	5.1555	0.492753	0.436383
2	118	Vitamin D levels	Amyloid beta A4 precursor protein-binding family B member 3	Weighted mode	1.7097	6.47184	0.451662	0.487372
2	118	Vitamin D levels	Amyloid beta A4 precursor protein-binding family B member 3	MR RAPS	1.3247	3.69269	0.475218	0.590856
2	119	Vitamin D levels	Protein APCDD1	Inverse variance weighted (multiplicative random effects)	1.10827	1.72564	0.711779	0.649066
2	119	Vitamin D levels	Protein APCDD1	MR Egger	1.21079	60.8385	0.0240967	0.906163
2	119	Vitamin D levels	Protein APCDD1	Inverse variance weighted (fixed effects)	1.10827	2.71217	0.452875	0.821862
2	119	Vitamin D levels	Protein APCDD1	Weighted median	1.27439	3.79414	0.428049	0.663123
2	119	Vitamin D levels	Protein APCDD1	Weighted mode	1.33047	4.60823	0.384126	0.671226
2	119	Vitamin D levels	Protein APCDD1	MR RAPS	1.10847	2.74043	0.448366	0.823532
2	120	Vitamin D levels	Serum amyloid P-component	Inverse variance weighted (multiplicative random effects)	1.55063	3.97106	0.605494	0.360563
2	120	Vitamin D levels	Serum amyloid P-component	MR Egger	2.86418	264.901	0.0309683	0.582347
2	120	Vitamin D levels	Serum amyloid P-component	Inverse variance weighted (fixed effects)	1.55063	3.7937	0.633802	0.336558
2	120	Vitamin D levels	Serum amyloid P-component	Weighted median	2.13558	6.769	0.673761	0.197365
2	120	Vitamin D levels	Serum amyloid P-component	Weighted mode	2.4773	9.57065	0.641233	0.245406
2	120	Vitamin D levels	Serum amyloid P-component	MR RAPS	1.55549	3.83736	0.630524	0.337594
2	121	Vitamin D levels	DNA-(apurinic or apyrimidinic site) lyase	Inverse variance weighted (multiplicative random effects)	1.92221	3.11952	1.18444	0.00816469
2	121	Vitamin D levels	DNA-(apurinic or apyrimidinic site) lyase	MR Egger	3.55912	5496.32	0.00230469	0.637391
2	121	Vitamin D levels	DNA-(apurinic or apyrimidinic site) lyase	Inverse variance weighted (fixed effects)	1.92221	5.1429	0.718443	0.193105
2	121	Vitamin D levels	DNA-(apurinic or apyrimidinic site) lyase	Weighted median	1.6353	5.09485	0.524884	0.396287
2	121	Vitamin D levels	DNA-(apurinic or apyrimidinic site) lyase	Weighted mode	1.56873	6.36362	0.386714	0.573284
2	121	Vitamin D levels	DNA-(apurinic or apyrimidinic site) lyase	MR RAPS	1.9235	5.19842	0.711728	0.19719
2	122	Vitamin D levels	Amyloid-like protein 2	Inverse variance weighted (multiplicative random effects)	0.876884	1.3695	0.561465	0.563538
2	122	Vitamin D levels	Amyloid-like protein 2	MR Egger	0.644572	46.1973	0.00899344	0.793896
2	122	Vitamin D levels	Amyloid-like protein 2	Inverse variance weighted (fixed effects)	0.876884	2.29944	0.334397	0.789385
2	122	Vitamin D levels	Amyloid-like protein 2	Weighted median	0.834382	2.54844	0.273184	0.750605
2	122	Vitamin D levels	Amyloid-like protein 2	Weighted mode	0.833511	2.87826	0.241376	0.787644
2	122	Vitamin D levels	Amyloid-like protein 2	MR RAPS	0.876726	2.3235	0.330815	0.791342
2	123	Vitamin D levels	Amyloid-like protein 2	Inverse variance weighted (multiplicative random effects)	1.08961	2.43633	0.487312	0.834418
2	123	Vitamin D levels	Amyloid-like protein 2	MR Egger	0.658791	47.2164	0.00919184	0.803802
2	123	Vitamin D levels	Amyloid-like protein 2	Inverse variance weighted (fixed effects)	1.08961	2.85727	0.415519	0.861488
2	123	Vitamin D levels	Amyloid-like protein 2	Weighted median	0.678372	2.1093	0.218171	0.502555
2	123	Vitamin D levels	Amyloid-like protein 2	Weighted mode	0.567487	2.55103	0.12624	0.501044
2	123	Vitamin D levels	Amyloid-like protein 2	MR RAPS	1.08998	2.88472	0.411849	0.862243
2	124	Vitamin D levels	Adipocyte plasma membrane-associated protein	Inverse variance weighted (multiplicative random effects)	1.45671	2.62261	0.809121	0.209855
2	124	Vitamin D levels	Adipocyte plasma membrane-associated protein	MR Egger	2.59981	130.633	0.0517406	0.564653
2	124	Vitamin D levels	Adipocyte plasma membrane-associated protein	Inverse variance weighted (fixed effects)	1.45671	3.56486	0.595258	0.410013
2	124	Vitamin D levels	Adipocyte plasma membrane-associated protein	Weighted median	1.15308	3.62825	0.366453	0.807591
2	124	Vitamin D levels	Adipocyte plasma membrane-associated protein	Weighted mode	0.889782	4.57628	0.173003	0.894302
2	124	Vitamin D levels	Adipocyte plasma membrane-associated protein	MR RAPS	1.45831	3.60524	0.589885	0.413931
2	125	Vitamin D levels	Apolipoprotein A-V	Inverse variance weighted (multiplicative random effects)	1.11736	2.85981	0.436563	0.816983
2	125	Vitamin D levels	Apolipoprotein A-V	MR Egger	0.392885	31.3113	0.0049298	0.612512
2	125	Vitamin D levels	Apolipoprotein A-V	Inverse variance weighted (fixed effects)	1.11736	2.73367	0.456707	0.807932
2	125	Vitamin D levels	Apolipoprotein A-V	Weighted median	1.32159	4.18402	0.417444	0.63534
2	125	Vitamin D levels	Apolipoprotein A-V	Weighted mode	0.983783	4.64224	0.208483	0.984321
2	125	Vitamin D levels	Apolipoprotein A-V	MR RAPS	1.11821	2.75716	0.453507	0.808273
2	126	Vitamin D levels	Apolipoprotein A-V	Inverse variance weighted (multiplicative random effects)	1.70205	4.62798	0.625973	0.297364
2	126	Vitamin D levels	Apolipoprotein A-V	MR Egger	2.02779	269.351	0.015266	0.728969
2	126	Vitamin D levels	Apolipoprotein A-V	Inverse variance weighted (fixed effects)	1.70205	4.16526	0.695512	0.244114
2	126	Vitamin D levels	Apolipoprotein A-V	Weighted median	2.3047	7.9312	0.669715	0.18544
2	126	Vitamin D levels	Apolipoprotein A-V	Weighted mode	4.1348	43.8851	0.389576	0.291881
2	126	Vitamin D levels	Apolipoprotein A-V	MR RAPS	1.70993	4.21912	0.693001	0.244357
2	127	Vitamin D levels	Apolipoprotein B	Inverse variance weighted (multiplicative random effects)	1.05639	2.74498	0.406546	0.910349
2	127	Vitamin D levels	Apolipoprotein B	MR Egger	0.411554	36.9445	0.00458462	0.638527
2	127	Vitamin D levels	Apolipoprotein B	Inverse variance weighted (fixed effects)	1.05639	2.58452	0.431788	0.904341
2	127	Vitamin D levels	Apolipoprotein B	Weighted median	1.16573	3.88823	0.3495	0.802962
2	127	Vitamin D levels	Apolipoprotein B	Weighted mode	2.15408	10.7883	0.4301	0.393393
2	127	Vitamin D levels	Apolipoprotein B	MR RAPS	1.05685	2.60454	0.428843	0.904355
2	128	Vitamin D levels	DNA dC->dU-editing enzyme APOBEC-3G	Inverse variance weighted (multiplicative random effects)	0.848117	2.26476	0.317606	0.742358
2	128	Vitamin D levels	DNA dC->dU-editing enzyme APOBEC-3G	MR Egger	0.140501	15.6541	0.00126104	0.331358
2	128	Vitamin D levels	DNA dC->dU-editing enzyme APOBEC-3G	Inverse variance weighted (fixed effects)	0.848117	2.17055	0.331393	0.731149
2	128	Vitamin D levels	DNA dC->dU-editing enzyme APOBEC-3G	Weighted median	0.741554	2.5523	0.215453	0.635391
2	128	Vitamin D levels	DNA dC->dU-editing enzyme APOBEC-3G	Weighted mode	0.519341	2.8051	0.0961516	0.488841
2	128	Vitamin D levels	DNA dC->dU-editing enzyme APOBEC-3G	MR RAPS	0.847215	2.18479	0.328533	0.731568
2	129	Vitamin D levels	Apolipoprotein D	Inverse variance weighted (multiplicative random effects)	1.38146	1.83581	1.03956	0.0259204
2	129	Vitamin D levels	Apolipoprotein D	MR Egger	1.12091	115.263	0.0109007	0.94977
2	129	Vitamin D levels	Apolipoprotein D	Inverse variance weighted (fixed effects)	1.38146	3.5355	0.53979	0.500321
2	129	Vitamin D levels	Apolipoprotein D	Weighted median	1.2472	3.78821	0.410619	0.69675
2	129	Vitamin D levels	Apolipoprotein D	Weighted mode	1.23942	4.54009	0.338355	0.762144
2	129	Vitamin D levels	Apolipoprotein D	MR RAPS	1.38169	3.57341	0.534241	0.504847
2	130	Vitamin D levels	Apolipoprotein D	Inverse variance weighted (multiplicative random effects)	1.67076	2.92581	0.954076	0.0725669
2	130	Vitamin D levels	Apolipoprotein D	MR Egger	0.788772	39.6334	0.0156979	0.883797
2	130	Vitamin D levels	Apolipoprotein D	Inverse variance weighted (fixed effects)	1.67076	4.08868	0.682725	0.260959
2	130	Vitamin D levels	Apolipoprotein D	Weighted median	1.49731	4.36896	0.513151	0.460003
2	130	Vitamin D levels	Apolipoprotein D	Weighted mode	1.50906	6.58874	0.345631	0.607761
2	130	Vitamin D levels	Apolipoprotein D	MR RAPS	1.67281	4.13642	0.6765	0.265329
2	131	Vitamin D levels	Apolipoprotein E (isoform E3)	Inverse variance weighted (multiplicative random effects)	0.827619	1.1432	0.599156	0.250972
2	131	Vitamin D levels	Apolipoprotein E (isoform E3)	MR Egger	1.93919	97.3548	0.0386263	0.686188
2	131	Vitamin D levels	Apolipoprotein E (isoform E3)	Inverse variance weighted (fixed effects)	0.827619	2.02481	0.33828	0.678515
2	131	Vitamin D levels	Apolipoprotein E (isoform E3)	Weighted median	0.860442	2.50498	0.295556	0.782781
2	131	Vitamin D levels	Apolipoprotein E (isoform E3)	Weighted mode	0.838538	2.99619	0.23468	0.797197
2	131	Vitamin D levels	Apolipoprotein E (isoform E3)	MR RAPS	0.827498	2.04625	0.334638	0.681864
2	132	Vitamin D levels	Apolipoprotein E (isoform E2)	Inverse variance weighted (multiplicative random effects)	0.893452	1.61791	0.493386	0.709985
2	132	Vitamin D levels	Apolipoprotein E (isoform E2)	MR Egger	3.98162	199.893	0.0793091	0.415723
2	132	Vitamin D levels	Apolipoprotein E (isoform E2)	Inverse variance weighted (fixed effects)	0.893452	2.18588	0.365188	0.805052
2	132	Vitamin D levels	Apolipoprotein E (isoform E2)	Weighted median	1.08041	3.1967	0.365153	0.888866
2	132	Vitamin D levels	Apolipoprotein E (isoform E2)	Weighted mode	1.14831	3.79438	0.347518	0.829577
2	132	Vitamin D levels	Apolipoprotein E (isoform E2)	MR RAPS	0.893143	2.20614	0.361584	0.806495
2	133	Vitamin D levels	Apolipoprotein F	Inverse variance weighted (multiplicative random effects)	1.39294	2.56346	0.756896	0.286889
2	133	Vitamin D levels	Apolipoprotein F	MR Egger	2.45759	123.487	0.0489102	0.586843
2	133	Vitamin D levels	Apolipoprotein F	Inverse variance weighted (fixed effects)	1.39294	3.40879	0.569197	0.467945
2	133	Vitamin D levels	Apolipoprotein F	Weighted median	1.21765	3.72079	0.398485	0.729686
2	133	Vitamin D levels	Apolipoprotein F	Weighted mode	1.20532	5.67522	0.255991	0.822617
2	133	Vitamin D levels	Apolipoprotein F	MR RAPS	1.39441	3.44632	0.564189	0.471417
2	134	Vitamin D levels	Apolipoprotein L1	Inverse variance weighted (multiplicative random effects)	2.08056	4.35811	0.993256	0.0521296
2	134	Vitamin D levels	Apolipoprotein L1	MR Egger	3.17241	159.404	0.0631363	0.490838
2	134	Vitamin D levels	Apolipoprotein L1	Inverse variance weighted (fixed effects)	2.08056	5.09153	0.85018	0.108596
2	134	Vitamin D levels	Apolipoprotein L1	Weighted median	2.58382	7.55282	0.883926	0.0828205
2	134	Vitamin D levels	Apolipoprotein L1	Weighted mode	2.58919	8.54431	0.784605	0.179097
2	134	Vitamin D levels	Apolipoprotein L1	MR RAPS	2.08689	5.16048	0.843939	0.111234
2	135	Vitamin D levels	Apolipoprotein L1	Inverse variance weighted (multiplicative random effects)	1.00543	1.77105	0.570788	0.985039
2	135	Vitamin D levels	Apolipoprotein L1	MR Egger	0.460018	64.1156	0.00330056	0.691875
2	135	Vitamin D levels	Apolipoprotein L1	Inverse variance weighted (fixed effects)	1.00543	2.55609	0.395483	0.990922
2	135	Vitamin D levels	Apolipoprotein L1	Weighted median	1.29709	3.74622	0.449104	0.630729
2	135	Vitamin D levels	Apolipoprotein L1	Weighted mode	1.73696	7.19512	0.419315	0.488823
2	135	Vitamin D levels	Apolipoprotein L1	MR RAPS	1.00544	2.57959	0.39189	0.99099
2	136	Vitamin D levels	Apolipoprotein M	Inverse variance weighted (multiplicative random effects)	0.877651	2.02165	0.381011	0.759185
2	136	Vitamin D levels	Apolipoprotein M	MR Egger	5.74335	589.371	0.0559682	0.371623
2	136	Vitamin D levels	Apolipoprotein M	Inverse variance weighted (fixed effects)	0.877651	2.24544	0.343037	0.785398
2	136	Vitamin D levels	Apolipoprotein M	Weighted median	1.07434	3.45299	0.334264	0.904182
2	136	Vitamin D levels	Apolipoprotein M	Weighted mode	1.27332	4.63196	0.350033	0.732392
2	136	Vitamin D levels	Apolipoprotein M	MR RAPS	0.877082	2.26233	0.340035	0.786166
2	137	Vitamin D levels	Apolipoprotein M	Inverse variance weighted (multiplicative random effects)	1.23206	2.71427	0.559259	0.604547
2	137	Vitamin D levels	Apolipoprotein M	MR Egger	0.208416	10.4723	0.00414783	0.361556
2	137	Vitamin D levels	Apolipoprotein M	Inverse variance weighted (fixed effects)	1.23206	3.0151	0.503459	0.647635
2	137	Vitamin D levels	Apolipoprotein M	Weighted median	0.899841	2.69486	0.300466	0.850419
2	137	Vitamin D levels	Apolipoprotein M	Weighted mode	0.776996	3.36855	0.179223	0.749689
2	137	Vitamin D levels	Apolipoprotein M	MR RAPS	1.23334	3.04477	0.499589	0.649202
2	138	Vitamin D levels	MICOS complex subunit MIC26	Inverse variance weighted (multiplicative random effects)	1.03331	3.67887	0.290232	0.959667
2	138	Vitamin D levels	MICOS complex subunit MIC26	MR Egger	6.15935	20360.8	0.00186326	0.549323
2	138	Vitamin D levels	MICOS complex subunit MIC26	Inverse variance weighted (fixed effects)	1.03331	2.77368	0.384948	0.948144
2	138	Vitamin D levels	MICOS complex subunit MIC26	Weighted median	0.528647	1.92342	0.145297	0.33337
2	138	Vitamin D levels	MICOS complex subunit MIC26	Weighted mode	0.39806	4.45224	0.0355892	0.508895
2	138	Vitamin D levels	MICOS complex subunit MIC26	MR RAPS	1.03357	2.79143	0.382696	0.948062
2	139	Vitamin D levels	Amyloid beta A4 protein	Inverse variance weighted (multiplicative random effects)	0.665393	1.23545	0.358369	0.196944
2	139	Vitamin D levels	Amyloid beta A4 protein	MR Egger	1.18509	84.9368	0.016535	0.919089
2	139	Vitamin D levels	Amyloid beta A4 protein	Inverse variance weighted (fixed effects)	0.665393	1.74485	0.253745	0.407536
2	139	Vitamin D levels	Amyloid beta A4 protein	Weighted median	0.785635	2.40187	0.256976	0.672185
2	139	Vitamin D levels	Amyloid beta A4 protein	Weighted mode	0.792221	3.15087	0.199187	0.757493
2	139	Vitamin D levels	Amyloid beta A4 protein	MR RAPS	0.664714	1.76144	0.250843	0.411427
2	140	Vitamin D levels	DCC-interacting protein 13-alpha	Inverse variance weighted (multiplicative random effects)	0.565906	1.1313	0.283081	0.107197
2	140	Vitamin D levels	DCC-interacting protein 13-alpha	MR Egger	1.53765	77.2621	0.0306017	0.791674
2	140	Vitamin D levels	DCC-interacting protein 13-alpha	Inverse variance weighted (fixed effects)	0.565906	1.38488	0.231247	0.212444
2	140	Vitamin D levels	DCC-interacting protein 13-alpha	Weighted median	0.725397	2.24061	0.234847	0.576888
2	140	Vitamin D levels	DCC-interacting protein 13-alpha	Weighted mode	0.869698	3.67891	0.205598	0.856982
2	140	Vitamin D levels	DCC-interacting protein 13-alpha	MR RAPS	0.564561	1.39527	0.228436	0.215548
2	141	Vitamin D levels	Amphiregulin	Inverse variance weighted (multiplicative random effects)	0.918503	2.21065	0.38163	0.849538
2	141	Vitamin D levels	Amphiregulin	MR Egger	1.04852	76.8221	0.0143109	0.978731
2	141	Vitamin D levels	Amphiregulin	Inverse variance weighted (fixed effects)	0.918503	2.24776	0.375329	0.852305
2	141	Vitamin D levels	Amphiregulin	Weighted median	1.00712	2.99439	0.33873	0.989818
2	141	Vitamin D levels	Amphiregulin	Weighted mode	1.00747	4.85626	0.20901	0.992954
2	141	Vitamin D levels	Amphiregulin	MR RAPS	0.917996	2.26465	0.372118	0.852665
2	142	Vitamin D levels	ADP-ribosylation factor 3	Inverse variance weighted (multiplicative random effects)	1.07199	2.82676	0.406528	0.888251
2	142	Vitamin D levels	ADP-ribosylation factor 3	MR Egger	0.363116	33.1805	0.00397382	0.595003
2	142	Vitamin D levels	ADP-ribosylation factor 3	Inverse variance weighted (fixed effects)	1.07199	2.62336	0.438047	0.878996
2	142	Vitamin D levels	ADP-ribosylation factor 3	Weighted median	1.09002	3.95802	0.300184	0.895771
2	142	Vitamin D levels	ADP-ribosylation factor 3	Weighted mode	0.293656	4.43556	0.0194414	0.416878
2	142	Vitamin D levels	ADP-ribosylation factor 3	MR RAPS	1.07256	2.64422	0.435058	0.879061
2	143	Vitamin D levels	ADP-ribosylation factor 6	Inverse variance weighted (multiplicative random effects)	1.63498	3.57356	0.748042	0.217823
2	143	Vitamin D levels	ADP-ribosylation factor 6	MR Egger	3.91742	545.994	0.0281068	0.498475
2	143	Vitamin D levels	ADP-ribosylation factor 6	Inverse variance weighted (fixed effects)	1.63498	4.1566	0.643116	0.301731
2	143	Vitamin D levels	ADP-ribosylation factor 6	Weighted median	1.06582	3.5767	0.317606	0.917802
2	143	Vitamin D levels	ADP-ribosylation factor 6	Weighted mode	1.03494	5.76928	0.185656	0.970627
2	143	Vitamin D levels	ADP-ribosylation factor 6	MR RAPS	1.63828	4.20159	0.638798	0.304267
2	144	Vitamin D levels	ADP-ribosylation factor GTPase-activating protein 2	Inverse variance weighted (multiplicative random effects)	1.43276	4.60871	0.445415	0.546337
2	144	Vitamin D levels	ADP-ribosylation factor GTPase-activating protein 2	MR Egger	1.66433	71643.8	3.86636e-05	0.893176
2	144	Vitamin D levels	ADP-ribosylation factor GTPase-activating protein 2	Inverse variance weighted (fixed effects)	1.43276	3.83337	0.535506	0.473885
2	144	Vitamin D levels	ADP-ribosylation factor GTPase-activating protein 2	Weighted median	1.57364	5.09634	0.485904	0.449526
2	144	Vitamin D levels	ADP-ribosylation factor GTPase-activating protein 2	Weighted mode	2.61288	16.3732	0.416972	0.380482
2	144	Vitamin D levels	ADP-ribosylation factor GTPase-activating protein 2	MR RAPS	1.43609	3.86653	0.533387	0.473853
2	145	Vitamin D levels	Arfaptin-1	Inverse variance weighted (multiplicative random effects)	1.76559	3.89859	0.799596	0.159541
2	145	Vitamin D levels	Arfaptin-1	MR Egger	2.2791	234.359	0.0221639	0.655424
2	145	Vitamin D levels	Arfaptin-1	Inverse variance weighted (fixed effects)	1.76559	4.51858	0.689884	0.235738
2	145	Vitamin D levels	Arfaptin-1	Weighted median	2.05671	6.23283	0.678672	0.202391
2	145	Vitamin D levels	Arfaptin-1	Weighted mode	2.33938	8.96922	0.610166	0.282913
2	145	Vitamin D levels	Arfaptin-1	MR RAPS	1.76934	4.57064	0.684933	0.23862
2	146	Vitamin D levels	Arfaptin-2	Inverse variance weighted (multiplicative random effects)	0.608572	1.13295	0.326898	0.117275
2	146	Vitamin D levels	Arfaptin-2	MR Egger	0.900107	92.5576	0.00875339	0.95368
2	146	Vitamin D levels	Arfaptin-2	Inverse variance weighted (fixed effects)	0.608572	1.55749	0.237793	0.300267
2	146	Vitamin D levels	Arfaptin-2	Weighted median	0.450668	1.4306	0.141969	0.176252
2	146	Vitamin D levels	Arfaptin-2	Weighted mode	0.417035	1.74376	0.0997375	0.296977
2	146	Vitamin D levels	Arfaptin-2	MR RAPS	0.607729	1.57111	0.235079	0.304084
2	147	Vitamin D levels	Rho GTPase-activating protein 1	Inverse variance weighted (multiplicative random effects)	1.35697	3.49031	0.527563	0.526545
2	147	Vitamin D levels	Rho GTPase-activating protein 1	MR Egger	3.98727	321.207	0.0494956	0.463337
2	147	Vitamin D levels	Rho GTPase-activating protein 1	Inverse variance weighted (fixed effects)	1.35697	3.32076	0.554498	0.503798
2	147	Vitamin D levels	Rho GTPase-activating protein 1	Weighted median	1.24741	3.97391	0.391564	0.708433
2	147	Vitamin D levels	Rho GTPase-activating protein 1	Weighted mode	0.813918	4.08517	0.162163	0.812425
2	147	Vitamin D levels	Rho GTPase-activating protein 1	MR RAPS	1.36002	3.35489	0.551332	0.50445
2	148	Vitamin D levels	Rho GTPase-activating protein 25	Inverse variance weighted (multiplicative random effects)	2.10891	4.31064	1.03175	0.0407863
2	148	Vitamin D levels	Rho GTPase-activating protein 25	MR Egger	0.349544	539.798	0.000226345	0.693362
2	148	Vitamin D levels	Rho GTPase-activating protein 25	Inverse variance weighted (fixed effects)	2.10891	5.64243	0.788225	0.137263
2	148	Vitamin D levels	Rho GTPase-activating protein 25	Weighted median	1.88738	6.1505	0.579175	0.291944
2	148	Vitamin D levels	Rho GTPase-activating protein 25	Weighted mode	1.25943	6.23191	0.254523	0.795769
2	148	Vitamin D levels	Rho GTPase-activating protein 25	MR RAPS	2.11246	5.70746	0.781867	0.140279
2	149	Vitamin D levels	Rho GTPase-activating protein 30	Inverse variance weighted (multiplicative random effects)	1.23764	1.86374	0.821868	0.307366
2	149	Vitamin D levels	Rho GTPase-activating protein 30	MR Egger	0.33826	34.7831	0.00328952	0.562272
2	149	Vitamin D levels	Rho GTPase-activating protein 30	Inverse variance weighted (fixed effects)	1.23764	3.16743	0.483594	0.656544
2	149	Vitamin D levels	Rho GTPase-activating protein 30	Weighted median	1.0064	3.01935	0.335448	0.990924
2	149	Vitamin D levels	Rho GTPase-activating protein 30	Weighted mode	1.01092	3.65626	0.279508	0.987584
2	149	Vitamin D levels	Rho GTPase-activating protein 30	MR RAPS	1.23792	3.20035	0.478839	0.659625
2	150	Vitamin D levels	Rho GTPase-activating protein 36	Inverse variance weighted (multiplicative random effects)	1.0228	2.34388	0.446321	0.957504
2	150	Vitamin D levels	Rho GTPase-activating protein 36	MR Egger	9.81947	493.399	0.195424	0.208205
2	150	Vitamin D levels	Rho GTPase-activating protein 36	Inverse variance weighted (fixed effects)	1.0228	2.50299	0.417948	0.96062
2	150	Vitamin D levels	Rho GTPase-activating protein 36	Weighted median	0.862915	2.80397	0.26556	0.806289
2	150	Vitamin D levels	Rho GTPase-activating protein 36	Weighted mode	0.676862	3.84529	0.119144	0.678062
2	150	Vitamin D levels	Rho GTPase-activating protein 36	MR RAPS	1.02293	2.52451	0.41449	0.960773
2	151	Vitamin D levels	Rho GTPase-activating protein 5	Inverse variance weighted (multiplicative random effects)	1.55467	4.0429	0.597838	0.365483
2	151	Vitamin D levels	Rho GTPase-activating protein 5	MR Egger	11.0288	554.162	0.219491	0.190291
2	151	Vitamin D levels	Rho GTPase-activating protein 5	Inverse variance weighted (fixed effects)	1.55467	3.80458	0.635286	0.333843
2	151	Vitamin D levels	Rho GTPase-activating protein 5	Weighted median	1.56704	5.12849	0.478819	0.45774
2	151	Vitamin D levels	Rho GTPase-activating protein 5	Weighted mode	0.871808	4.29204	0.177083	0.872651
2	151	Vitamin D levels	Rho GTPase-activating protein 5	MR RAPS	1.56001	3.84726	0.632565	0.334252
2	152	Vitamin D levels	Rho GDP-dissociation inhibitor 1	Inverse variance weighted (multiplicative random effects)	1.40318	3.92047	0.502213	0.518163
2	152	Vitamin D levels	Rho GDP-dissociation inhibitor 1	MR Egger	1.67446	254.853	0.0110017	0.805044
2	152	Vitamin D levels	Rho GDP-dissociation inhibitor 1	Inverse variance weighted (fixed effects)	1.40318	3.43037	0.573964	0.457657
2	152	Vitamin D levels	Rho GDP-dissociation inhibitor 1	Weighted median	0.934696	3.16107	0.27638	0.913491
2	152	Vitamin D levels	Rho GDP-dissociation inhibitor 1	Weighted mode	0.69753	3.39146	0.143462	0.673959
2	152	Vitamin D levels	Rho GDP-dissociation inhibitor 1	MR RAPS	1.4074	3.46487	0.571672	0.457199
2	153	Vitamin D levels	Rho GDP-dissociation inhibitor 2	Inverse variance weighted (multiplicative random effects)	2.38032	5.64478	1.00374	0.0490125
2	153	Vitamin D levels	Rho GDP-dissociation inhibitor 2	MR Egger	5.64566	11679.3	0.00272906	0.545546
2	153	Vitamin D levels	Rho GDP-dissociation inhibitor 2	Inverse variance weighted (fixed effects)	2.38032	6.36859	0.889666	0.0841377
2	153	Vitamin D levels	Rho GDP-dissociation inhibitor 2	Weighted median	2.51238	8.01479	0.787549	0.119594
2	153	Vitamin D levels	Rho GDP-dissociation inhibitor 2	Weighted mode	2.48246	12.0123	0.513028	0.340547
2	153	Vitamin D levels	Rho GDP-dissociation inhibitor 2	MR RAPS	2.38702	6.44812	0.883646	0.0861575
2	154	Vitamin D levels	Rho guanine nucleotide exchange factor 10	Inverse variance weighted (multiplicative random effects)	0.431467	0.885069	0.210338	0.0218444
2	154	Vitamin D levels	Rho guanine nucleotide exchange factor 10	MR Egger	0.20688	10.3951	0.00411727	0.359538
2	154	Vitamin D levels	Rho guanine nucleotide exchange factor 10	Inverse variance weighted (fixed effects)	0.431467	1.05588	0.176311	0.0656354
2	154	Vitamin D levels	Rho guanine nucleotide exchange factor 10	Weighted median	0.347533	1.00922	0.119675	0.0520019
2	154	Vitamin D levels	Rho guanine nucleotide exchange factor 10	Weighted mode	0.347476	1.23693	0.0976119	0.163658
2	154	Vitamin D levels	Rho guanine nucleotide exchange factor 10	MR RAPS	0.429785	1.06342	0.173699	0.0677033
2	155	Vitamin D levels	Rho guanine nucleotide exchange factor 1	Inverse variance weighted (multiplicative random effects)	0.939185	1.81148	0.486932	0.851495
2	155	Vitamin D levels	Rho guanine nucleotide exchange factor 1	MR Egger	0.912708	93.8534	0.00887593	0.95979
2	155	Vitamin D levels	Rho guanine nucleotide exchange factor 1	Inverse variance weighted (fixed effects)	0.939185	2.40361	0.366976	0.895882
2	155	Vitamin D levels	Rho guanine nucleotide exchange factor 1	Weighted median	0.766657	2.35106	0.249999	0.642103
2	155	Vitamin D levels	Rho guanine nucleotide exchange factor 1	Weighted mode	0.499777	2.61271	0.095601	0.45729
2	155	Vitamin D levels	Rho guanine nucleotide exchange factor 1	MR RAPS	0.939016	2.42529	0.363566	0.896587
2	156	Vitamin D levels	Rho guanine nucleotide exchange factor 2	Inverse variance weighted (multiplicative random effects)	1.09816	1.99654	0.60402	0.758838
2	156	Vitamin D levels	Rho guanine nucleotide exchange factor 2	MR Egger	1.14646	57.6061	0.0228165	0.932839
2	156	Vitamin D levels	Rho guanine nucleotide exchange factor 2	Inverse variance weighted (fixed effects)	1.09816	2.68741	0.448741	0.83752
2	156	Vitamin D levels	Rho guanine nucleotide exchange factor 2	Weighted median	0.896053	2.70111	0.297253	0.845425
2	156	Vitamin D levels	Rho guanine nucleotide exchange factor 2	Weighted mode	0.850646	3.42136	0.211494	0.828825
2	156	Vitamin D levels	Rho guanine nucleotide exchange factor 2	MR RAPS	1.09847	2.71407	0.444584	0.83874
2	157	Vitamin D levels	Rho guanine nucleotide exchange factor 25	Inverse variance weighted (multiplicative random effects)	1.33541	2.77881	0.641756	0.439149
2	157	Vitamin D levels	Rho guanine nucleotide exchange factor 25	MR Egger	0.247543	12.4383	0.00492653	0.411371
2	157	Vitamin D levels	Rho guanine nucleotide exchange factor 25	Inverse variance weighted (fixed effects)	1.33541	3.26801	0.545689	0.526438
2	157	Vitamin D levels	Rho guanine nucleotide exchange factor 25	Weighted median	1.00959	2.99619	0.340191	0.986278
2	157	Vitamin D levels	Rho guanine nucleotide exchange factor 25	Weighted mode	0.99487	3.17904	0.311341	0.993412
2	157	Vitamin D levels	Rho guanine nucleotide exchange factor 25	MR RAPS	1.33714	3.30201	0.541474	0.528744
2	158	Vitamin D levels	Rho guanine nucleotide exchange factor 7	Inverse variance weighted (multiplicative random effects)	1.04959	2.50331	0.440073	0.913092
2	158	Vitamin D levels	Rho guanine nucleotide exchange factor 7	MR Egger	0.244454	12.2725	0.00486923	0.407453
2	158	Vitamin D levels	Rho guanine nucleotide exchange factor 7	Inverse variance weighted (fixed effects)	1.04959	2.56788	0.429008	0.915557
2	158	Vitamin D levels	Rho guanine nucleotide exchange factor 7	Weighted median	1.35094	4.46375	0.40886	0.621806
2	158	Vitamin D levels	Rho guanine nucleotide exchange factor 7	Weighted mode	0.39929	3.04227	0.0524057	0.416132
2	158	Vitamin D levels	Rho guanine nucleotide exchange factor 7	MR RAPS	1.04991	2.58935	0.425713	0.915775
2	159	Vitamin D levels	AT-rich interactive domain-containing protein 3A	Inverse variance weighted (multiplicative random effects)	0.718887	1.5401	0.335561	0.395847
2	159	Vitamin D levels	AT-rich interactive domain-containing protein 3A	MR Egger	0.197857	9.94171	0.00393768	0.347578
2	159	Vitamin D levels	AT-rich interactive domain-containing protein 3A	Inverse variance weighted (fixed effects)	0.718887	1.75926	0.293759	0.469778
2	159	Vitamin D levels	AT-rich interactive domain-containing protein 3A	Weighted median	0.510944	1.54095	0.169418	0.233158
2	159	Vitamin D levels	AT-rich interactive domain-containing protein 3A	Weighted mode	0.402819	1.47856	0.109744	0.228844
2	159	Vitamin D levels	AT-rich interactive domain-containing protein 3A	MR RAPS	0.717686	1.77233	0.29062	0.472012
2	160	Vitamin D levels	ADP-ribosylation factor-like protein 11	Inverse variance weighted (multiplicative random effects)	1.00814	2.38833	0.425549	0.985295
2	160	Vitamin D levels	ADP-ribosylation factor-like protein 11	MR Egger	1.7873	113.34	0.0281846	0.73724
2	160	Vitamin D levels	ADP-ribosylation factor-like protein 11	Inverse variance weighted (fixed effects)	1.00814	2.46647	0.412067	0.985824
2	160	Vitamin D levels	ADP-ribosylation factor-like protein 11	Weighted median	1.15659	3.63602	0.367904	0.803409
2	160	Vitamin D levels	ADP-ribosylation factor-like protein 11	Weighted mode	1.42871	5.5001	0.371124	0.626067
2	160	Vitamin D levels	ADP-ribosylation factor-like protein 11	MR RAPS	1.00819	2.48693	0.408718	0.98587
2	161	Vitamin D levels	ADP-ribosylation factor-like protein 1	Inverse variance weighted (multiplicative random effects)	0.761894	1.77484	0.327062	0.528498
2	161	Vitamin D levels	ADP-ribosylation factor-like protein 1	MR Egger	0.654561	40.8237	0.0104951	0.805125
2	161	Vitamin D levels	ADP-ribosylation factor-like protein 1	Inverse variance weighted (fixed effects)	0.761894	1.8645	0.311333	0.55145
2	161	Vitamin D levels	ADP-ribosylation factor-like protein 1	Weighted median	0.657811	1.98555	0.217932	0.457425
2	161	Vitamin D levels	ADP-ribosylation factor-like protein 1	Weighted mode	0.537918	2.48447	0.116466	0.463061
2	161	Vitamin D levels	ADP-ribosylation factor-like protein 1	MR RAPS	0.760572	1.87666	0.308245	0.552561
2	162	Vitamin D levels	ADP-ribosylation factor-like protein 3	Inverse variance weighted (multiplicative random effects)	0.708559	1.34436	0.373452	0.291715
2	162	Vitamin D levels	ADP-ribosylation factor-like protein 3	MR Egger	0.741984	18158.1	3.03193e-05	0.919539
2	162	Vitamin D levels	ADP-ribosylation factor-like protein 3	Inverse variance weighted (fixed effects)	0.708559	2.39069	0.210004	0.578713
2	162	Vitamin D levels	ADP-ribosylation factor-like protein 3	Weighted median	0.654601	2.49001	0.172089	0.534185
2	162	Vitamin D levels	ADP-ribosylation factor-like protein 3	Weighted mode	0.55884	2.70746	0.115349	0.544899
2	162	Vitamin D levels	ADP-ribosylation factor-like protein 3	MR RAPS	0.708194	2.41991	0.207255	0.582067
2	163	Vitamin D levels	Armadillo repeat-containing protein 5	Inverse variance weighted (multiplicative random effects)	1.00166	2.55221	0.393122	0.997219
2	163	Vitamin D levels	Armadillo repeat-containing protein 5	MR Egger	8.20153	1137.93	0.059112	0.32152
2	163	Vitamin D levels	Armadillo repeat-containing protein 5	Inverse variance weighted (fixed effects)	1.00166	2.54284	0.394572	0.997208
2	163	Vitamin D levels	Armadillo repeat-containing protein 5	Weighted median	0.948198	3.06634	0.293209	0.929217
2	163	Vitamin D levels	Armadillo repeat-containing protein 5	Weighted mode	0.495436	4.05093	0.0605927	0.548164
2	163	Vitamin D levels	Armadillo repeat-containing protein 5	MR RAPS	1.00167	2.562	0.391628	0.997215
2	164	Vitamin D levels	Armadillo repeat-containing protein 5	Inverse variance weighted (multiplicative random effects)	1.42076	2.26708	0.890379	0.140749
2	164	Vitamin D levels	Armadillo repeat-containing protein 5	MR Egger	1.13425	56.9924	0.0225734	0.938087
2	164	Vitamin D levels	Armadillo repeat-containing protein 5	Inverse variance weighted (fixed effects)	1.42076	3.47688	0.580567	0.44181
2	164	Vitamin D levels	Armadillo repeat-containing protein 5	Weighted median	1.50881	4.54173	0.501243	0.464424
2	164	Vitamin D levels	Armadillo repeat-containing protein 5	Weighted mode	1.1585	4.85657	0.27635	0.848472
2	164	Vitamin D levels	Armadillo repeat-containing protein 5	MR RAPS	1.4217	3.51587	0.57489	0.44626
2	165	Vitamin D levels	Armadillo repeat-containing protein 5	Inverse variance weighted (multiplicative random effects)	1.0307	1.90014	0.559091	0.922802
2	165	Vitamin D levels	Armadillo repeat-containing protein 5	MR Egger	0.549826	27.6271	0.0109425	0.714671
2	165	Vitamin D levels	Armadillo repeat-containing protein 5	Inverse variance weighted (fixed effects)	1.0307	2.52234	0.421178	0.947192
2	165	Vitamin D levels	Armadillo repeat-containing protein 5	Weighted median	0.965654	2.77442	0.336102	0.948249
2	165	Vitamin D levels	Armadillo repeat-containing protein 5	Weighted mode	0.89387	3.22058	0.248093	0.870508
2	165	Vitamin D levels	Armadillo repeat-containing protein 5	MR RAPS	1.03081	2.54656	0.417253	0.947575
2	166	Vitamin D levels	Actin-related protein 2/3 complex subunit 3	Inverse variance weighted (multiplicative random effects)	0.596642	1.2731	0.279619	0.181689
2	166	Vitamin D levels	Actin-related protein 2/3 complex subunit 3	MR Egger	0.234171	11.7664	0.0046604	0.394686
2	166	Vitamin D levels	Actin-related protein 2/3 complex subunit 3	Inverse variance weighted (fixed effects)	0.596642	1.4601	0.243806	0.258037
2	166	Vitamin D levels	Actin-related protein 2/3 complex subunit 3	Weighted median	1.12743	3.56798	0.356249	0.838315
2	166	Vitamin D levels	Actin-related protein 2/3 complex subunit 3	Weighted mode	1.23482	9.45141	0.161328	0.847044
2	166	Vitamin D levels	Actin-related protein 2/3 complex subunit 3	MR RAPS	0.595165	1.47081	0.240834	0.260936
2	167	Vitamin D levels	cAMP-regulated phosphoprotein 19	Inverse variance weighted (multiplicative random effects)	1.60413	4.09085	0.62902	0.322463
2	167	Vitamin D levels	cAMP-regulated phosphoprotein 19	MR Egger	1.84334	9506.41	0.000357433	0.841047
2	167	Vitamin D levels	cAMP-regulated phosphoprotein 19	Inverse variance weighted (fixed effects)	1.60413	4.29188	0.599558	0.346611
2	167	Vitamin D levels	cAMP-regulated phosphoprotein 19	Weighted median	2.32303	7.36467	0.732749	0.152205
2	167	Vitamin D levels	cAMP-regulated phosphoprotein 19	Weighted mode	2.90638	17.0039	0.496771	0.321763
2	167	Vitamin D levels	cAMP-regulated phosphoprotein 19	MR RAPS	1.60719	4.33358	0.596053	0.348463
2	168	Vitamin D levels	cAMP-regulated phosphoprotein 21	Inverse variance weighted (multiplicative random effects)	1.99706	3.30323	1.20738	0.00706033
2	168	Vitamin D levels	cAMP-regulated phosphoprotein 21	MR Egger	2.38278	193.193	0.0293885	0.621556
2	168	Vitamin D levels	cAMP-regulated phosphoprotein 21	Inverse variance weighted (fixed effects)	1.99706	5.08936	0.783642	0.147285
2	168	Vitamin D levels	cAMP-regulated phosphoprotein 21	Weighted median	1.88444	5.67661	0.625569	0.26007
2	168	Vitamin D levels	cAMP-regulated phosphoprotein 21	Weighted mode	1.83369	7.35241	0.457321	0.44036
2	168	Vitamin D levels	cAMP-regulated phosphoprotein 21	MR RAPS	1.99939	5.15239	0.775864	0.151417
2	169	Vitamin D levels	Beta-arrestin-1	Inverse variance weighted (multiplicative random effects)	1.72122	5.52498	0.536219	0.36144
2	169	Vitamin D levels	Beta-arrestin-1	MR Egger	0.777954	520.089	0.00116367	0.921421
2	169	Vitamin D levels	Beta-arrestin-1	Inverse variance weighted (fixed effects)	1.72122	4.40503	0.672548	0.257372
2	169	Vitamin D levels	Beta-arrestin-1	Weighted median	2.18527	7.97304	0.598946	0.236495
2	169	Vitamin D levels	Beta-arrestin-1	Weighted mode	4.75637	33.4422	0.676483	0.192132
2	169	Vitamin D levels	Beta-arrestin-1	MR RAPS	1.72909	4.45536	0.671049	0.256818
2	170	Vitamin D levels	Arrestin domain-containing protein 3	Inverse variance weighted (multiplicative random effects)	0.704474	1.5794	0.314224	0.395084
2	170	Vitamin D levels	Arrestin domain-containing protein 3	MR Egger	0.0639132	3.21145	0.00127198	0.145408
2	170	Vitamin D levels	Arrestin domain-containing protein 3	Inverse variance weighted (fixed effects)	0.704474	1.72399	0.28787	0.442967
2	170	Vitamin D levels	Arrestin domain-containing protein 3	Weighted median	0.623171	1.96415	0.197715	0.419406
2	170	Vitamin D levels	Arrestin domain-containing protein 3	Weighted mode	0.426431	1.79474	0.10132	0.297545
2	170	Vitamin D levels	Arrestin domain-containing protein 3	MR RAPS	0.703188	1.73642	0.284766	0.445161
2	171	Vitamin D levels	Arylsulfatase A	Inverse variance weighted (multiplicative random effects)	1.30277	2.68685	0.631672	0.473897
2	171	Vitamin D levels	Arylsulfatase A	MR Egger	0.333125	16.7385	0.00662976	0.510579
2	171	Vitamin D levels	Arylsulfatase A	Inverse variance weighted (fixed effects)	1.30277	3.18813	0.532352	0.562412
2	171	Vitamin D levels	Arylsulfatase A	Weighted median	1.08414	3.26693	0.359774	0.885859
2	171	Vitamin D levels	Arylsulfatase A	Weighted mode	0.88849	3.33668	0.236587	0.867848
2	171	Vitamin D levels	Arylsulfatase A	MR RAPS	1.30428	3.22073	0.528184	0.564622
2	172	Vitamin D levels	Arylsulfatase B	Inverse variance weighted (multiplicative random effects)	0.451213	0.717751	0.283655	0.000778539
2	172	Vitamin D levels	Arylsulfatase B	MR Egger	0.163955	13.3358	0.00201571	0.336587
2	172	Vitamin D levels	Arylsulfatase B	Inverse variance weighted (fixed effects)	0.451213	1.15031	0.17699	0.0955695
2	172	Vitamin D levels	Arylsulfatase B	Weighted median	0.393359	1.19411	0.129579	0.0995834
2	172	Vitamin D levels	Arylsulfatase B	Weighted mode	0.380308	1.46168	0.0989506	0.232061
2	172	Vitamin D levels	Arylsulfatase B	MR RAPS	0.450689	1.16261	0.174711	0.0992756
2	173	Vitamin D levels	Arylsulfatase K	Inverse variance weighted (multiplicative random effects)	1.37624	2.63501	0.718801	0.335204
2	173	Vitamin D levels	Arylsulfatase K	MR Egger	0.237209	33.0613	0.00170194	0.477661
2	173	Vitamin D levels	Arylsulfatase K	Inverse variance weighted (fixed effects)	1.37624	3.4988	0.541341	0.502319
2	173	Vitamin D levels	Arylsulfatase K	Weighted median	1.23213	3.69331	0.411052	0.709374
2	173	Vitamin D levels	Arylsulfatase K	Weighted mode	1.12573	4.38064	0.289288	0.872648
2	173	Vitamin D levels	Arylsulfatase K	MR RAPS	1.37743	3.53427	0.536832	0.505367
2	174	Vitamin D levels	Ecto-ADP-ribosyltransferase 3	Inverse variance weighted (multiplicative random effects)	0.934263	1.69088	0.516209	0.822248
2	174	Vitamin D levels	Ecto-ADP-ribosyltransferase 3	MR Egger	1.17722	164.076	0.00844635	0.932679
2	174	Vitamin D levels	Ecto-ADP-ribosyltransferase 3	Inverse variance weighted (fixed effects)	0.934263	2.37516	0.367489	0.88642
2	174	Vitamin D levels	Ecto-ADP-ribosyltransferase 3	Weighted median	1.14988	3.31932	0.398343	0.796243
2	174	Vitamin D levels	Ecto-ADP-ribosyltransferase 3	Weighted mode	1.16754	4.05847	0.33588	0.819462
2	174	Vitamin D levels	Ecto-ADP-ribosyltransferase 3	MR RAPS	0.934113	2.39645	0.364108	0.887244
2	175	Vitamin D levels	Ecto-ADP-ribosyltransferase 3	Inverse variance weighted (multiplicative random effects)	1.10517	2.00278	0.609858	0.741642
2	175	Vitamin D levels	Ecto-ADP-ribosyltransferase 3	MR Egger	0.789193	109.995	0.00566233	0.902516
2	175	Vitamin D levels	Ecto-ADP-ribosyltransferase 3	Inverse variance weighted (fixed effects)	1.10517	2.80967	0.434717	0.833616
2	175	Vitamin D levels	Ecto-ADP-ribosyltransferase 3	Weighted median	1.18501	3.47027	0.404654	0.756823
2	175	Vitamin D levels	Ecto-ADP-ribosyltransferase 3	Weighted mode	1.11692	3.97856	0.313561	0.872812
2	175	Vitamin D levels	Ecto-ADP-ribosyltransferase 3	MR RAPS	1.10544	2.83598	0.430888	0.83481
2	176	Vitamin D levels	Ecto-ADP-ribosyltransferase 4	Inverse variance weighted (multiplicative random effects)	0.748214	1.09344	0.511985	0.133995
2	176	Vitamin D levels	Ecto-ADP-ribosyltransferase 4	MR Egger	0.874227	43.9273	0.0173986	0.933948
2	176	Vitamin D levels	Ecto-ADP-ribosyltransferase 4	Inverse variance weighted (fixed effects)	0.748214	1.83103	0.305743	0.525252
2	176	Vitamin D levels	Ecto-ADP-ribosyltransferase 4	Weighted median	0.794388	2.21132	0.285374	0.659442
2	176	Vitamin D levels	Ecto-ADP-ribosyltransferase 4	Weighted mode	0.798357	2.69959	0.236101	0.731937
2	176	Vitamin D levels	Ecto-ADP-ribosyltransferase 4	MR RAPS	0.747947	1.84987	0.302413	0.529605
2	177	Vitamin D levels	Artemin	Inverse variance weighted (multiplicative random effects)	0.968518	1.5405	0.608911	0.892538
2	177	Vitamin D levels	Artemin	MR Egger	1.04743	52.6302	0.0208456	0.977196
2	177	Vitamin D levels	Artemin	Inverse variance weighted (fixed effects)	0.968518	2.37015	0.395767	0.944149
2	177	Vitamin D levels	Artemin	Weighted median	0.998986	2.88039	0.346471	0.998502
2	177	Vitamin D levels	Artemin	Weighted mode	1.02717	3.59425	0.293547	0.968162
2	177	Vitamin D levels	Artemin	MR RAPS	0.968464	2.39418	0.391751	0.944678
2	178	Vitamin D levels	Acid ceramidase	Inverse variance weighted (multiplicative random effects)	0.82867	2.97175	0.231074	0.773018
2	178	Vitamin D levels	Acid ceramidase	MR Egger	7.36824	7342.83	0.00739373	0.480638
2	178	Vitamin D levels	Acid ceramidase	Inverse variance weighted (fixed effects)	0.82867	2.10672	0.325955	0.69301
2	178	Vitamin D levels	Acid ceramidase	Weighted median	0.628585	2.2194	0.178029	0.470695
2	178	Vitamin D levels	Acid ceramidase	Weighted mode	0.454415	2.95453	0.0698902	0.455332
2	178	Vitamin D levels	Acid ceramidase	MR RAPS	0.826902	2.11293	0.323612	0.691295
2	179	Vitamin D levels	Neutral ceramidase	Inverse variance weighted (multiplicative random effects)	0.692031	1.60208	0.298929	0.39004
2	179	Vitamin D levels	Neutral ceramidase	MR Egger	0.235548	11.8356	0.00468781	0.396421
2	179	Vitamin D levels	Neutral ceramidase	Inverse variance weighted (fixed effects)	0.692031	1.69354	0.282785	0.420114
2	179	Vitamin D levels	Neutral ceramidase	Weighted median	0.661635	1.89978	0.230427	0.442774
2	179	Vitamin D levels	Neutral ceramidase	Weighted mode	0.642737	2.39384	0.172573	0.539107
2	179	Vitamin D levels	Neutral ceramidase	MR RAPS	0.690486	1.70415	0.279771	0.421684
2	180	Vitamin D levels	Arf-GAP with SH3 domain, ANK repeat and PH domain-containing protein 2	Inverse variance weighted (multiplicative random effects)	2.08598	4.85119	0.896961	0.0877357
2	180	Vitamin D levels	Arf-GAP with SH3 domain, ANK repeat and PH domain-containing protein 2	MR Egger	1.66889	102.63	0.0271382	0.765247
2	180	Vitamin D levels	Arf-GAP with SH3 domain, ANK repeat and PH domain-containing protein 2	Inverse variance weighted (fixed effects)	2.08598	5.10481	0.852397	0.107346
2	180	Vitamin D levels	Arf-GAP with SH3 domain, ANK repeat and PH domain-containing protein 2	Weighted median	2.35384	7.15814	0.774021	0.131405
2	180	Vitamin D levels	Arf-GAP with SH3 domain, ANK repeat and PH domain-containing protein 2	Weighted mode	2.51259	9.41046	0.67086	0.229738
2	180	Vitamin D levels	Arf-GAP with SH3 domain, ANK repeat and PH domain-containing protein 2	MR RAPS	2.09507	5.17628	0.847967	0.109014
2	181	Vitamin D levels	Activating signal cointegrator 1 complex subunit 1	Inverse variance weighted (multiplicative random effects)	0.994271	2.41823	0.408802	0.989891
2	181	Vitamin D levels	Activating signal cointegrator 1 complex subunit 1	MR Egger	6.5543	329.334	0.130442	0.284793
2	181	Vitamin D levels	Activating signal cointegrator 1 complex subunit 1	Inverse variance weighted (fixed effects)	0.994271	2.43318	0.40629	0.98996
2	181	Vitamin D levels	Activating signal cointegrator 1 complex subunit 1	Weighted median	1.53542	4.77137	0.494096	0.45854
2	181	Vitamin D levels	Activating signal cointegrator 1 complex subunit 1	Weighted mode	1.92399	7.47507	0.495209	0.388019
2	181	Vitamin D levels	Activating signal cointegrator 1 complex subunit 1	MR RAPS	0.994233	2.45237	0.403079	0.989982
2	182	Vitamin D levels	Asialoglycoprotein receptor 1	Inverse variance weighted (multiplicative random effects)	0.912182	1.62338	0.51256	0.754631
2	182	Vitamin D levels	Asialoglycoprotein receptor 1	MR Egger	1.34193	67.428	0.0267067	0.856351
2	182	Vitamin D levels	Asialoglycoprotein receptor 1	Inverse variance weighted (fixed effects)	0.912182	2.23229	0.372746	0.840462
2	182	Vitamin D levels	Asialoglycoprotein receptor 1	Weighted median	0.874163	2.52612	0.302504	0.803824
2	182	Vitamin D levels	Asialoglycoprotein receptor 1	Weighted mode	0.830657	3.4641	0.199183	0.809126
2	182	Vitamin D levels	Asialoglycoprotein receptor 1	MR RAPS	0.911942	2.25337	0.369064	0.841698
2	183	Vitamin D levels	Asialoglycoprotein receptor 2	Inverse variance weighted (multiplicative random effects)	0.99555	2.24859	0.440774	0.99144
2	183	Vitamin D levels	Asialoglycoprotein receptor 2	MR Egger	0.491314	68.2835	0.00353511	0.716015
2	183	Vitamin D levels	Asialoglycoprotein receptor 2	Inverse variance weighted (fixed effects)	0.99555	2.53022	0.391714	0.992523
2	183	Vitamin D levels	Asialoglycoprotein receptor 2	Weighted median	0.810872	2.6896	0.244465	0.731828
2	183	Vitamin D levels	Asialoglycoprotein receptor 2	Weighted mode	0.670621	2.81664	0.15967	0.614283
2	183	Vitamin D levels	Asialoglycoprotein receptor 2	MR RAPS	0.995529	2.55041	0.388595	0.992552
2	184	Vitamin D levels	Histone-lysine N-methyltransferase ASH1L	Inverse variance weighted (multiplicative random effects)	1.43883	2.39852	0.863135	0.162872
2	184	Vitamin D levels	Histone-lysine N-methyltransferase ASH1L	MR Egger	1.42777	71.7413	0.0284151	0.826685
2	184	Vitamin D levels	Histone-lysine N-methyltransferase ASH1L	Inverse variance weighted (fixed effects)	1.43883	3.52111	0.587952	0.425552
2	184	Vitamin D levels	Histone-lysine N-methyltransferase ASH1L	Weighted median	1.37227	3.96318	0.475155	0.558653
2	184	Vitamin D levels	Histone-lysine N-methyltransferase ASH1L	Weighted mode	1.28526	5.2215	0.316366	0.739969
2	184	Vitamin D levels	Histone-lysine N-methyltransferase ASH1L	MR RAPS	1.44004	3.56032	0.582449	0.42975
2	185	Vitamin D levels	Set1/Ash2 histone methyltransferase complex subunit ASH2	Inverse variance weighted (multiplicative random effects)	0.969665	1.7708	0.530976	0.920143
2	185	Vitamin D levels	Set1/Ash2 histone methyltransferase complex subunit ASH2	MR Egger	7.48071	11552.4	0.0048441	0.475058
2	185	Vitamin D levels	Set1/Ash2 histone methyltransferase complex subunit ASH2	Inverse variance weighted (fixed effects)	0.969665	2.59436	0.362421	0.951081
2	185	Vitamin D levels	Set1/Ash2 histone methyltransferase complex subunit ASH2	Weighted median	0.882453	2.74569	0.283617	0.829043
2	185	Vitamin D levels	Set1/Ash2 histone methyltransferase complex subunit ASH2	Weighted mode	0.853871	3.71268	0.19638	0.846641
2	185	Vitamin D levels	Set1/Ash2 histone methyltransferase complex subunit ASH2	MR RAPS	0.969616	2.61673	0.359286	0.951426
2	186	Vitamin D levels	Acid-sensing ion channel 4	Inverse variance weighted (multiplicative random effects)	1.0154	2.09444	0.492279	0.966989
2	186	Vitamin D levels	Acid-sensing ion channel 4	MR Egger	0.483614	24.2793	0.00963299	0.658341
2	186	Vitamin D levels	Acid-sensing ion channel 4	Inverse variance weighted (fixed effects)	1.0154	2.48424	0.415035	0.973284
2	186	Vitamin D levels	Acid-sensing ion channel 4	Weighted median	0.867694	2.6028	0.289263	0.800104
2	186	Vitamin D levels	Acid-sensing ion channel 4	Weighted mode	0.722798	3.0683	0.170269	0.678243
2	186	Vitamin D levels	Acid-sensing ion channel 4	MR RAPS	1.01547	2.50674	0.411365	0.973433
2	187	Vitamin D levels	Agouti-signaling protein	Inverse variance weighted (multiplicative random effects)	1.76385	3.35426	0.927529	0.0835264
2	187	Vitamin D levels	Agouti-signaling protein	MR Egger	0.686038	34.4713	0.0136533	0.816852
2	187	Vitamin D levels	Agouti-signaling protein	Inverse variance weighted (fixed effects)	1.76385	4.31649	0.720764	0.213915
2	187	Vitamin D levels	Agouti-signaling protein	Weighted median	1.66312	4.88854	0.565807	0.355106
2	187	Vitamin D levels	Agouti-signaling protein	Weighted mode	1.56414	5.52422	0.442873	0.518104
2	187	Vitamin D levels	Agouti-signaling protein	MR RAPS	1.76723	4.36911	0.714814	0.217574
2	188	Vitamin D levels	Argininosuccinate lyase	Inverse variance weighted (multiplicative random effects)	1.66483	4.20628	0.658936	0.281075
2	188	Vitamin D levels	Argininosuccinate lyase	MR Egger	0.721455	58.3707	0.0089171	0.857806
2	188	Vitamin D levels	Argininosuccinate lyase	Inverse variance weighted (fixed effects)	1.66483	4.07417	0.680303	0.264276
2	188	Vitamin D levels	Argininosuccinate lyase	Weighted median	1.42732	4.41484	0.461452	0.536848
2	188	Vitamin D levels	Argininosuccinate lyase	Weighted mode	1.5965	5.59415	0.455621	0.497443
2	188	Vitamin D levels	Argininosuccinate lyase	MR RAPS	1.67059	4.12271	0.676949	0.265512
2	189	Vitamin D levels	N-acetylserotonin O-methyltransferase-like protein	Inverse variance weighted (multiplicative random effects)	1.38894	2.59221	0.744208	0.302075
2	189	Vitamin D levels	N-acetylserotonin O-methyltransferase-like protein	MR Egger	3.38826	170.25	0.0674322	0.468083
2	189	Vitamin D levels	N-acetylserotonin O-methyltransferase-like protein	Inverse variance weighted (fixed effects)	1.38894	3.399	0.567563	0.471816
2	189	Vitamin D levels	N-acetylserotonin O-methyltransferase-like protein	Weighted median	1.78266	5.18376	0.613042	0.288458
2	189	Vitamin D levels	N-acetylserotonin O-methyltransferase-like protein	Weighted mode	1.72666	5.8377	0.510705	0.419724
2	189	Vitamin D levels	N-acetylserotonin O-methyltransferase-like protein	MR RAPS	1.39047	3.43634	0.562639	0.475156
2	190	Vitamin D levels	ATPase ASNA1	Inverse variance weighted (multiplicative random effects)	0.99144	3.57742	0.274766	0.989524
2	190	Vitamin D levels	ATPase ASNA1	MR Egger	0.247194	443.475	0.000137787	0.640291
2	190	Vitamin D levels	ATPase ASNA1	Inverse variance weighted (fixed effects)	0.99144	2.52052	0.38998	0.985593
2	190	Vitamin D levels	ATPase ASNA1	Weighted median	1.30634	5.10845	0.334061	0.700909
2	190	Vitamin D levels	ATPase ASNA1	Weighted mode	2.61226	32.1037	0.212558	0.494862
2	190	Vitamin D levels	ATPase ASNA1	MR RAPS	0.991351	2.53352	0.387909	0.985522
2	191	Vitamin D levels	Aspartyl/asparaginyl beta-hydroxylase	Inverse variance weighted (multiplicative random effects)	0.290301	0.501704	0.167977	9.37697e-06
2	191	Vitamin D levels	Aspartyl/asparaginyl beta-hydroxylase	MR Egger	0.845332	42.4754	0.0168235	0.917506
2	191	Vitamin D levels	Aspartyl/asparaginyl beta-hydroxylase	Inverse variance weighted (fixed effects)	0.290301	0.710424	0.118626	0.00675319
2	191	Vitamin D levels	Aspartyl/asparaginyl beta-hydroxylase	Weighted median	0.272708	0.836234	0.0889337	0.0230359
2	191	Vitamin D levels	Aspartyl/asparaginyl beta-hydroxylase	Weighted mode	0.27619	1.12947	0.067537	0.133367
2	191	Vitamin D levels	Aspartyl/asparaginyl beta-hydroxylase	MR RAPS	0.289333	0.718153	0.116568	0.0075001
2	192	Vitamin D levels	Asporin	Inverse variance weighted (multiplicative random effects)	0.98306	2.4581	0.393151	0.970853
2	192	Vitamin D levels	Asporin	MR Egger	0.800472	146.001	0.00438871	0.913024
2	192	Vitamin D levels	Asporin	Inverse variance weighted (fixed effects)	0.98306	2.5159	0.38412	0.971573
2	192	Vitamin D levels	Asporin	Weighted median	0.653599	2.26557	0.188558	0.502529
2	192	Vitamin D levels	Asporin	Weighted mode	0.469581	3.20537	0.0687927	0.483528
2	192	Vitamin D levels	Asporin	MR RAPS	0.982964	2.53523	0.381116	0.971645
2	193	Vitamin D levels	Retroviral-like aspartic protease 1	Inverse variance weighted (multiplicative random effects)	0.931942	1.95295	0.444722	0.85187
2	193	Vitamin D levels	Retroviral-like aspartic protease 1	MR Egger	7.26671	365.131	0.14462	0.262959
2	193	Vitamin D levels	Retroviral-like aspartic protease 1	Inverse variance weighted (fixed effects)	0.931942	2.28065	0.380821	0.877321
2	193	Vitamin D levels	Retroviral-like aspartic protease 1	Weighted median	0.655214	2.16884	0.197943	0.488747
2	193	Vitamin D levels	Retroviral-like aspartic protease 1	Weighted mode	0.603972	3.4621	0.105364	0.595854
2	193	Vitamin D levels	Retroviral-like aspartic protease 1	MR RAPS	0.931669	2.3006	0.377296	0.878031
2	194	Vitamin D levels	Astacin-like metalloendopeptidase	Inverse variance weighted (multiplicative random effects)	1.74386	3.76674	0.807337	0.156976
2	194	Vitamin D levels	Astacin-like metalloendopeptidase	MR Egger	2.25362	113.238	0.0448509	0.622114
2	194	Vitamin D levels	Astacin-like metalloendopeptidase	Inverse variance weighted (fixed effects)	1.74386	4.26756	0.712593	0.223261
2	194	Vitamin D levels	Astacin-like metalloendopeptidase	Weighted median	1.34116	4.23386	0.424843	0.61674
2	194	Vitamin D levels	Astacin-like metalloendopeptidase	Weighted mode	1.41806	5.38054	0.373736	0.629548
2	194	Vitamin D levels	Astacin-like metalloendopeptidase	MR RAPS	1.7488	4.31972	0.707987	0.225706
2	195	Vitamin D levels	ATPase family AAA domain-containing protein 1	Inverse variance weighted (multiplicative random effects)	0.936786	2.1025	0.417392	0.874206
2	195	Vitamin D levels	ATPase family AAA domain-containing protein 1	MR Egger	2.22883	111.992	0.0443574	0.626711
2	195	Vitamin D levels	ATPase family AAA domain-containing protein 1	Inverse variance weighted (fixed effects)	0.936786	2.2925	0.3828	0.886279
2	195	Vitamin D levels	ATPase family AAA domain-containing protein 1	Weighted median	0.884356	2.81902	0.277432	0.835402
2	195	Vitamin D levels	ATPase family AAA domain-containing protein 1	Weighted mode	0.640964	3.05761	0.134365	0.600928
2	195	Vitamin D levels	ATPase family AAA domain-containing protein 1	MR RAPS	0.93644	2.31089	0.379472	0.886692
2	196	Vitamin D levels	ATPase family AAA domain-containing protein 2	Inverse variance weighted (multiplicative random effects)	0.501714	0.856391	0.293928	0.0114624
2	196	Vitamin D levels	ATPase family AAA domain-containing protein 2	MR Egger	0.342369	17.1882	0.00681957	0.520486
2	196	Vitamin D levels	ATPase family AAA domain-containing protein 2	Inverse variance weighted (fixed effects)	0.501714	1.22747	0.20507	0.130788
2	196	Vitamin D levels	ATPase family AAA domain-containing protein 2	Weighted median	0.538751	1.61878	0.179304	0.270512
2	196	Vitamin D levels	ATPase family AAA domain-containing protein 2	Weighted mode	0.777448	3.5952	0.16812	0.760332
2	196	Vitamin D levels	ATPase family AAA domain-containing protein 2	MR RAPS	0.500841	1.23942	0.202386	0.134732
2	197	Vitamin D levels	Cyclic AMP-dependent transcription factor ATF-6 alpha	Inverse variance weighted (multiplicative random effects)	1.55155	2.774	0.867812	0.138411
2	197	Vitamin D levels	Cyclic AMP-dependent transcription factor ATF-6 alpha	MR Egger	3.6995	759.776	0.0180136	0.516162
2	197	Vitamin D levels	Cyclic AMP-dependent transcription factor ATF-6 alpha	Inverse variance weighted (fixed effects)	1.55155	4.30579	0.559086	0.398963
2	197	Vitamin D levels	Cyclic AMP-dependent transcription factor ATF-6 alpha	Weighted median	1.61389	5.3245	0.489183	0.431901
2	197	Vitamin D levels	Cyclic AMP-dependent transcription factor ATF-6 alpha	Weighted mode	1.8331	7.31701	0.459241	0.453924
2	197	Vitamin D levels	Cyclic AMP-dependent transcription factor ATF-6 alpha	MR RAPS	1.55263	4.35365	0.553707	0.402978
2	198	Vitamin D levels	Ubiquitin-like modifier-activating enzyme ATG7	Inverse variance weighted (multiplicative random effects)	1.84729	3.6211	0.942385	0.0739064
2	198	Vitamin D levels	Ubiquitin-like modifier-activating enzyme ATG7	MR Egger	0.974026	48.9419	0.0193848	0.987047
2	198	Vitamin D levels	Ubiquitin-like modifier-activating enzyme ATG7	Inverse variance weighted (fixed effects)	1.84729	4.52067	0.754859	0.178918
2	198	Vitamin D levels	Ubiquitin-like modifier-activating enzyme ATG7	Weighted median	2.03569	6.01132	0.689369	0.198205
2	198	Vitamin D levels	Ubiquitin-like modifier-activating enzyme ATG7	Weighted mode	2.04042	7.28819	0.571239	0.32227
2	198	Vitamin D levels	Ubiquitin-like modifier-activating enzyme ATG7	MR RAPS	1.85161	4.57767	0.748949	0.1822
2	199	Vitamin D levels	Sodium/potassium-transporting ATPase subunit alpha-1	Inverse variance weighted (multiplicative random effects)	0.69292	1.9372	0.247851	0.484324
2	199	Vitamin D levels	Sodium/potassium-transporting ATPase subunit alpha-1	MR Egger	0.29778	40.0067	0.00221645	0.559669
2	199	Vitamin D levels	Sodium/potassium-transporting ATPase subunit alpha-1	Inverse variance weighted (fixed effects)	0.69292	1.69571	0.283149	0.421737
2	199	Vitamin D levels	Sodium/potassium-transporting ATPase subunit alpha-1	Weighted median	0.66942	2.09098	0.214313	0.489786
2	199	Vitamin D levels	Sodium/potassium-transporting ATPase subunit alpha-1	Weighted mode	0.498296	2.90292	0.0855343	0.473534
2	199	Vitamin D levels	Sodium/potassium-transporting ATPase subunit alpha-1	MR RAPS	0.690638	1.70205	0.280239	0.421214
2	200	Vitamin D levels	Sodium/potassium-transporting ATPase subunit beta-2	Inverse variance weighted (multiplicative random effects)	0.808292	1.72905	0.377858	0.583287
2	200	Vitamin D levels	Sodium/potassium-transporting ATPase subunit beta-2	MR Egger	0.178748	8.98155	0.00355739	0.321663
2	200	Vitamin D levels	Sodium/potassium-transporting ATPase subunit beta-2	Inverse variance weighted (fixed effects)	0.808292	1.97805	0.330293	0.64113
2	200	Vitamin D levels	Sodium/potassium-transporting ATPase subunit beta-2	Weighted median	0.591601	1.7727	0.197434	0.348496
2	200	Vitamin D levels	Sodium/potassium-transporting ATPase subunit beta-2	Weighted mode	0.559855	1.90202	0.164793	0.395223
2	200	Vitamin D levels	Sodium/potassium-transporting ATPase subunit beta-2	MR RAPS	0.807464	1.99357	0.327051	0.642803
2	201	Vitamin D levels	Sarcoplasmic/endoplasmic reticulum calcium ATPase 3	Inverse variance weighted (multiplicative random effects)	0.836566	1.52108	0.460095	0.55854
2	201	Vitamin D levels	Sarcoplasmic/endoplasmic reticulum calcium ATPase 3	MR Egger	0.51335	25.7943	0.0102165	0.684267
2	201	Vitamin D levels	Sarcoplasmic/endoplasmic reticulum calcium ATPase 3	Inverse variance weighted (fixed effects)	0.836566	2.04724	0.341847	0.695929
2	201	Vitamin D levels	Sarcoplasmic/endoplasmic reticulum calcium ATPase 3	Weighted median	0.738481	2.09394	0.260444	0.56859
2	201	Vitamin D levels	Sarcoplasmic/endoplasmic reticulum calcium ATPase 3	Weighted mode	0.707186	2.61168	0.19149	0.625403
2	201	Vitamin D levels	Sarcoplasmic/endoplasmic reticulum calcium ATPase 3	MR RAPS	0.836141	2.06611	0.338381	0.698211
2	202	Vitamin D levels	Potassium-transporting ATPase subunit beta	Inverse variance weighted (multiplicative random effects)	0.799145	1.9687	0.324393	0.625956
2	202	Vitamin D levels	Potassium-transporting ATPase subunit beta	MR Egger	0.701214	118.29	0.00415675	0.85988
2	202	Vitamin D levels	Potassium-transporting ATPase subunit beta	Inverse variance weighted (fixed effects)	0.799145	2.04521	0.312257	0.640035
2	202	Vitamin D levels	Potassium-transporting ATPase subunit beta	Weighted median	0.952445	3.0666	0.295816	0.934908
2	202	Vitamin D levels	Potassium-transporting ATPase subunit beta	Weighted mode	1.04437	4.07192	0.267859	0.95314
2	202	Vitamin D levels	Potassium-transporting ATPase subunit beta	MR RAPS	0.798129	2.05868	0.309426	0.640919
2	203	Vitamin D levels	ATP synthase subunit beta, mitochondrial	Inverse variance weighted (multiplicative random effects)	2.10127	4.35486	1.01389	0.0458141
2	203	Vitamin D levels	ATP synthase subunit beta, mitochondrial	MR Egger	1.54103	77.4323	0.0306692	0.790643
2	203	Vitamin D levels	ATP synthase subunit beta, mitochondrial	Inverse variance weighted (fixed effects)	2.10127	5.14223	0.858646	0.1039
2	203	Vitamin D levels	ATP synthase subunit beta, mitochondrial	Weighted median	1.90385	5.60959	0.646148	0.242862
2	203	Vitamin D levels	ATP synthase subunit beta, mitochondrial	Weighted mode	1.25347	5.52296	0.284481	0.777273
2	203	Vitamin D levels	ATP synthase subunit beta, mitochondrial	MR RAPS	2.10771	5.21099	0.852517	0.106421
2	204	Vitamin D levels	Aurora kinase A	Inverse variance weighted (multiplicative random effects)	2.06343	6.44237	0.6609	0.212388
2	204	Vitamin D levels	Aurora kinase A	MR Egger	15.5779	3922.81	0.0618615	0.261741
2	204	Vitamin D levels	Aurora kinase A	Inverse variance weighted (fixed effects)	2.06343	5.28085	0.806265	0.130827
2	204	Vitamin D levels	Aurora kinase A	Weighted median	2.1929	7.34187	0.654985	0.202787
2	204	Vitamin D levels	Aurora kinase A	Weighted mode	2.31677	9.09968	0.589845	0.295069
2	204	Vitamin D levels	Aurora kinase A	MR RAPS	2.0757	5.35505	0.804569	0.130966
2	205	Vitamin D levels	Aurora kinase B	Inverse variance weighted (multiplicative random effects)	0.846988	1.53359	0.467783	0.583509
2	205	Vitamin D levels	Aurora kinase B	MR Egger	1.28249	131.878	0.012472	0.890935
2	205	Vitamin D levels	Aurora kinase B	Inverse variance weighted (fixed effects)	0.846988	2.16765	0.330951	0.72906
2	205	Vitamin D levels	Aurora kinase B	Weighted median	1.0276	3.33116	0.316995	0.96381
2	205	Vitamin D levels	Aurora kinase B	Weighted mode	1.37964	6.03891	0.315188	0.691205
2	205	Vitamin D levels	Aurora kinase B	MR RAPS	0.84666	2.18726	0.32773	0.731036
2	206	Vitamin D levels	Axin-2	Inverse variance weighted (multiplicative random effects)	1.98246	4.28647	0.91687	0.0819635
2	206	Vitamin D levels	Axin-2	MR Egger	2.02354	101.677	0.0402719	0.667714
2	206	Vitamin D levels	Axin-2	Inverse variance weighted (fixed effects)	1.98246	4.85146	0.810093	0.133937
2	206	Vitamin D levels	Axin-2	Weighted median	2.06612	6.03112	0.707807	0.184274
2	206	Vitamin D levels	Axin-2	Weighted mode	2.03745	7.19856	0.576669	0.319408
2	206	Vitamin D levels	Axin-2	MR RAPS	1.98866	4.91516	0.804609	0.136461
2	207	Vitamin D levels	Axin-2	Inverse variance weighted (multiplicative random effects)	0.684134	1.16232	0.402678	0.160389
2	207	Vitamin D levels	Axin-2	MR Egger	1.11495	56.0228	0.0221893	0.946502
2	207	Vitamin D levels	Axin-2	Inverse variance weighted (fixed effects)	0.684134	1.67421	0.279558	0.405771
2	207	Vitamin D levels	Axin-2	Weighted median	0.758044	2.22669	0.258065	0.614344
2	207	Vitamin D levels	Axin-2	Weighted mode	0.874893	3.10271	0.2467	0.844227
2	207	Vitamin D levels	Axin-2	MR RAPS	0.683487	1.68975	0.276463	0.409911
2	208	Vitamin D levels	Zinc-alpha-2-glycoprotein	Inverse variance weighted (multiplicative random effects)	2.17312	3.85748	1.22423	0.00802515
2	208	Vitamin D levels	Zinc-alpha-2-glycoprotein	MR Egger	1.73675	87.2663	0.0345642	0.735478
2	208	Vitamin D levels	Zinc-alpha-2-glycoprotein	Inverse variance weighted (fixed effects)	2.17312	5.31805	0.888004	0.0891565
2	208	Vitamin D levels	Zinc-alpha-2-glycoprotein	Weighted median	2.01179	5.84807	0.692073	0.19916
2	208	Vitamin D levels	Zinc-alpha-2-glycoprotein	Weighted mode	1.77449	6.90845	0.455793	0.445894
2	208	Vitamin D levels	Zinc-alpha-2-glycoprotein	MR RAPS	2.17818	5.39211	0.879893	0.0923123
2	209	Vitamin D levels	Beta-1,3-galactosyltransferase 6	Inverse variance weighted (multiplicative random effects)	1.35432	1.93276	0.949003	0.0946164
2	209	Vitamin D levels	Beta-1,3-galactosyltransferase 6	MR Egger	3.50356	1144.81	0.0107222	0.561901
2	209	Vitamin D levels	Beta-1,3-galactosyltransferase 6	Inverse variance weighted (fixed effects)	1.35432	3.63538	0.50454	0.547139
2	209	Vitamin D levels	Beta-1,3-galactosyltransferase 6	Weighted median	1.52349	4.84852	0.478708	0.475978
2	209	Vitamin D levels	Beta-1,3-galactosyltransferase 6	Weighted mode	1.57998	5.52563	0.451773	0.525647
2	209	Vitamin D levels	Beta-1,3-galactosyltransferase 6	MR RAPS	1.3546	3.67267	0.499622	0.550895
2	210	Vitamin D levels	Beta-1,3-glucosyltransferase	Inverse variance weighted (multiplicative random effects)	0.603206	1.34017	0.271501	0.214563
2	210	Vitamin D levels	Beta-1,3-glucosyltransferase	MR Egger	0.0665819	38.0388	0.000116543	0.307299
2	210	Vitamin D levels	Beta-1,3-glucosyltransferase	Inverse variance weighted (fixed effects)	0.603206	1.60674	0.226457	0.311873
2	210	Vitamin D levels	Beta-1,3-glucosyltransferase	Weighted median	0.653241	2.05361	0.207792	0.466225
2	210	Vitamin D levels	Beta-1,3-glucosyltransferase	Weighted mode	0.911025	4.29414	0.193279	0.91367
2	210	Vitamin D levels	Beta-1,3-glucosyltransferase	MR RAPS	0.602211	1.61882	0.224026	0.314791
2	211	Vitamin D levels	Galactosylgalactosylxylosylprotein 3-beta-glucuronosyltransferase 3	Inverse variance weighted (multiplicative random effects)	1.21992	2.6281	0.566265	0.611693
2	211	Vitamin D levels	Galactosylgalactosylxylosylprotein 3-beta-glucuronosyltransferase 3	MR Egger	0.147892	7.43113	0.0029433	0.278024
2	211	Vitamin D levels	Galactosylgalactosylxylosylprotein 3-beta-glucuronosyltransferase 3	Inverse variance weighted (fixed effects)	1.21992	2.98538	0.498496	0.663306
2	211	Vitamin D levels	Galactosylgalactosylxylosylprotein 3-beta-glucuronosyltransferase 3	Weighted median	1.52258	4.66851	0.496573	0.462077
2	211	Vitamin D levels	Galactosylgalactosylxylosylprotein 3-beta-glucuronosyltransferase 3	Weighted mode	0.971186	4.00163	0.235704	0.969284
2	211	Vitamin D levels	Galactosylgalactosylxylosylprotein 3-beta-glucuronosyltransferase 3	MR RAPS	1.22111	3.01451	0.494644	0.664823
2	212	Vitamin D levels	Beta-1,4-glucuronyltransferase 1	Inverse variance weighted (multiplicative random effects)	1.25819	2.89803	0.546252	0.589513
2	212	Vitamin D levels	Beta-1,4-glucuronyltransferase 1	MR Egger	0.516292	25.9421	0.0102751	0.686772
2	212	Vitamin D levels	Beta-1,4-glucuronyltransferase 1	Inverse variance weighted (fixed effects)	1.25819	3.07905	0.514137	0.614955
2	212	Vitamin D levels	Beta-1,4-glucuronyltransferase 1	Weighted median	1.22515	3.80821	0.394147	0.725629
2	212	Vitamin D levels	Beta-1,4-glucuronyltransferase 1	Weighted mode	0.849915	3.74492	0.19289	0.83832
2	212	Vitamin D levels	Beta-1,4-glucuronyltransferase 1	MR RAPS	1.25985	3.109	0.510523	0.616228
2	213	Vitamin D levels	N-acetyllactosaminide beta-1,3-N-acetylglucosaminyltransferase 2	Inverse variance weighted (multiplicative random effects)	1.22508	2.68617	0.558724	0.612293
2	213	Vitamin D levels	N-acetyllactosaminide beta-1,3-N-acetylglucosaminyltransferase 2	MR Egger	0.623054	31.3066	0.0123998	0.771689
2	213	Vitamin D levels	N-acetyllactosaminide beta-1,3-N-acetylglucosaminyltransferase 2	Inverse variance weighted (fixed effects)	1.22508	2.99801	0.500606	0.656606
2	213	Vitamin D levels	N-acetyllactosaminide beta-1,3-N-acetylglucosaminyltransferase 2	Weighted median	1.15635	3.379	0.395722	0.790604
2	213	Vitamin D levels	N-acetyllactosaminide beta-1,3-N-acetylglucosaminyltransferase 2	Weighted mode	1.14722	4.20654	0.312872	0.844045
2	213	Vitamin D levels	N-acetyllactosaminide beta-1,3-N-acetylglucosaminyltransferase 2	MR RAPS	1.22632	3.02734	0.496757	0.658133
2	214	Vitamin D levels	UDP-GlcNAc:betaGal beta-1,3-N-acetylglucosaminyltransferase 6	Inverse variance weighted (multiplicative random effects)	0.717935	1.42583	0.361494	0.343841
2	214	Vitamin D levels	UDP-GlcNAc:betaGal beta-1,3-N-acetylglucosaminyltransferase 6	MR Egger	0.902448	45.3453	0.0179602	0.949526
2	214	Vitamin D levels	UDP-GlcNAc:betaGal beta-1,3-N-acetylglucosaminyltransferase 6	Inverse variance weighted (fixed effects)	0.717935	1.75693	0.293371	0.467998
2	214	Vitamin D levels	UDP-GlcNAc:betaGal beta-1,3-N-acetylglucosaminyltransferase 6	Weighted median	0.587162	1.68371	0.204761	0.321855
2	214	Vitamin D levels	UDP-GlcNAc:betaGal beta-1,3-N-acetylglucosaminyltransferase 6	Weighted mode	0.675086	2.42056	0.188279	0.572749
2	214	Vitamin D levels	UDP-GlcNAc:betaGal beta-1,3-N-acetylglucosaminyltransferase 6	MR RAPS	0.717009	1.77131	0.290238	0.470933
2	215	Vitamin D levels	UDP-GlcNAc:betaGal beta-1,3-N-acetylglucosaminyltransferase 8	Inverse variance weighted (multiplicative random effects)	0.570439	1.52736	0.213047	0.263942
2	215	Vitamin D levels	UDP-GlcNAc:betaGal beta-1,3-N-acetylglucosaminyltransferase 8	MR Egger	0.0891727	9.49775	0.000837227	0.246102
2	215	Vitamin D levels	UDP-GlcNAc:betaGal beta-1,3-N-acetylglucosaminyltransferase 8	Inverse variance weighted (fixed effects)	0.570439	1.4599	0.222893	0.241668
2	215	Vitamin D levels	UDP-GlcNAc:betaGal beta-1,3-N-acetylglucosaminyltransferase 8	Weighted median	0.433982	1.45367	0.129562	0.17591
2	215	Vitamin D levels	UDP-GlcNAc:betaGal beta-1,3-N-acetylglucosaminyltransferase 8	Weighted mode	0.354646	1.44321	0.0871488	0.221272
2	215	Vitamin D levels	UDP-GlcNAc:betaGal beta-1,3-N-acetylglucosaminyltransferase 8	MR RAPS	0.568508	1.46757	0.220228	0.24314
2	216	Vitamin D levels	Beta-1,4-galactosyltransferase 1	Inverse variance weighted (multiplicative random effects)	1.51016	2.68007	0.850935	0.158995
2	216	Vitamin D levels	Beta-1,4-galactosyltransferase 1	MR Egger	0.901601	45.3027	0.0179434	0.949065
2	216	Vitamin D levels	Beta-1,4-galactosyltransferase 1	Inverse variance weighted (fixed effects)	1.51016	3.69565	0.617096	0.366643
2	216	Vitamin D levels	Beta-1,4-galactosyltransferase 1	Weighted median	1.44023	4.16612	0.497889	0.500847
2	216	Vitamin D levels	Beta-1,4-galactosyltransferase 1	Weighted mode	1.44394	5.07413	0.410898	0.591493
2	216	Vitamin D levels	Beta-1,4-galactosyltransferase 1	MR RAPS	1.51175	3.73731	0.611507	0.37082
2	217	Vitamin D levels	Beta-1,4-galactosyltransferase 2	Inverse variance weighted (multiplicative random effects)	0.590979	1.70856	0.204416	0.331515
2	217	Vitamin D levels	Beta-1,4-galactosyltransferase 2	MR Egger	0.101579	19.8808	0.000519012	0.315152
2	217	Vitamin D levels	Beta-1,4-galactosyltransferase 2	Inverse variance weighted (fixed effects)	0.590979	1.51246	0.230919	0.272622
2	217	Vitamin D levels	Beta-1,4-galactosyltransferase 2	Weighted median	0.880125	2.91479	0.265755	0.834448
2	217	Vitamin D levels	Beta-1,4-galactosyltransferase 2	Weighted mode	0.241534	1.51792	0.0384331	0.204352
2	217	Vitamin D levels	Beta-1,4-galactosyltransferase 2	MR RAPS	0.588615	1.51825	0.228202	0.272958
2	218	Vitamin D levels	Beta-1,4-galactosyltransferase 3	Inverse variance weighted (multiplicative random effects)	0.660292	1.44379	0.301972	0.298398
2	218	Vitamin D levels	Beta-1,4-galactosyltransferase 3	MR Egger	0.90766	45.5129	0.0181014	0.952328
2	218	Vitamin D levels	Beta-1,4-galactosyltransferase 3	Inverse variance weighted (fixed effects)	0.660292	1.61423	0.270089	0.362783
2	218	Vitamin D levels	Beta-1,4-galactosyltransferase 3	Weighted median	1.08575	3.69627	0.31893	0.89528
2	218	Vitamin D levels	Beta-1,4-galactosyltransferase 3	Weighted mode	1.33251	9.93065	0.178798	0.790603
2	218	Vitamin D levels	Beta-1,4-galactosyltransferase 3	MR RAPS	0.658918	1.6253	0.267133	0.365146
2	219	Vitamin D levels	Beta-1,4-galactosyltransferase 5	Inverse variance weighted (multiplicative random effects)	1.37924	2.82286	0.673894	0.378907
2	219	Vitamin D levels	Beta-1,4-galactosyltransferase 5	MR Egger	0.519209	26.0887	0.0103331	0.689247
2	219	Vitamin D levels	Beta-1,4-galactosyltransferase 5	Inverse variance weighted (fixed effects)	1.37924	3.37528	0.563601	0.481316
2	219	Vitamin D levels	Beta-1,4-galactosyltransferase 5	Weighted median	1.60021	4.886	0.524081	0.409086
2	219	Vitamin D levels	Beta-1,4-galactosyltransferase 5	Weighted mode	2.2027	10.8564	0.446915	0.376437
2	219	Vitamin D levels	Beta-1,4-galactosyltransferase 5	MR RAPS	1.38127	3.41174	0.559214	0.483842
2	220	Vitamin D levels	Beta-1,4-galactosyltransferase 6	Inverse variance weighted (multiplicative random effects)	0.819969	1.19689	0.561745	0.303664
2	220	Vitamin D levels	Beta-1,4-galactosyltransferase 6	MR Egger	0.465079	151.967	0.00142332	0.714783
2	220	Vitamin D levels	Beta-1,4-galactosyltransferase 6	Inverse variance weighted (fixed effects)	0.819969	2.20102	0.305471	0.693582
2	220	Vitamin D levels	Beta-1,4-galactosyltransferase 6	Weighted median	0.838715	2.50838	0.280437	0.753008
2	220	Vitamin D levels	Beta-1,4-galactosyltransferase 6	Weighted mode	0.830648	3.06798	0.224896	0.798831
2	220	Vitamin D levels	Beta-1,4-galactosyltransferase 6	MR RAPS	0.819845	2.22219	0.30247	0.696202
2	221	Vitamin D levels	Beta-1,4-galactosyltransferase 7	Inverse variance weighted (multiplicative random effects)	0.972284	3.15381	0.299745	0.96266
2	221	Vitamin D levels	Beta-1,4-galactosyltransferase 7	MR Egger	0.406934	114.226	0.00144972	0.702822
2	221	Vitamin D levels	Beta-1,4-galactosyltransferase 7	Inverse variance weighted (fixed effects)	0.972284	2.37937	0.397306	0.950916
2	221	Vitamin D levels	Beta-1,4-galactosyltransferase 7	Weighted median	0.884784	3.01564	0.259594	0.844874
2	221	Vitamin D levels	Beta-1,4-galactosyltransferase 7	Weighted mode	0.669455	3.13442	0.142983	0.632087
2	221	Vitamin D levels	Beta-1,4-galactosyltransferase 7	MR RAPS	0.971963	2.39197	0.394951	0.950648
2	222	Vitamin D levels	Transcription regulator protein BACH1	Inverse variance weighted (multiplicative random effects)	2.20222	4.41219	1.09917	0.0259676
2	222	Vitamin D levels	Transcription regulator protein BACH1	MR Egger	0.584926	29.3908	0.011641	0.742643
2	222	Vitamin D levels	Transcription regulator protein BACH1	Inverse variance weighted (fixed effects)	2.20222	5.38925	0.899893	0.0838106
2	222	Vitamin D levels	Transcription regulator protein BACH1	Weighted median	2.55566	7.99219	0.817225	0.10674
2	222	Vitamin D levels	Transcription regulator protein BACH1	Weighted mode	2.93901	13.7398	0.62867	0.228969
2	222	Vitamin D levels	Transcription regulator protein BACH1	MR RAPS	2.20983	5.4674	0.893175	0.0862408
2	223	Vitamin D levels	Transcription regulator protein BACH2	Inverse variance weighted (multiplicative random effects)	0.958037	1.6084	0.570651	0.871171
2	223	Vitamin D levels	Transcription regulator protein BACH2	MR Egger	0.219366	11.0225	0.00436575	0.375806
2	223	Vitamin D levels	Transcription regulator protein BACH2	Inverse variance weighted (fixed effects)	0.958037	2.34451	0.391484	0.9252
2	223	Vitamin D levels	Transcription regulator protein BACH2	Weighted median	0.887605	2.61959	0.300751	0.829043
2	223	Vitamin D levels	Transcription regulator protein BACH2	Weighted mode	0.700563	2.58592	0.189793	0.616156
2	223	Vitamin D levels	Transcription regulator protein BACH2	MR RAPS	0.95795	2.36779	0.387563	0.925866
2	224	Vitamin D levels	Bcl2-associated agonist of cell death	Inverse variance weighted (multiplicative random effects)	1.46373	4.32649	0.495207	0.490811
2	224	Vitamin D levels	Bcl2-associated agonist of cell death	MR Egger	1.24265	442.615	0.00348879	0.924709
2	224	Vitamin D levels	Bcl2-associated agonist of cell death	Inverse variance weighted (fixed effects)	1.46373	3.73159	0.574153	0.424913
2	224	Vitamin D levels	Bcl2-associated agonist of cell death	Weighted median	1.57287	5.19572	0.476148	0.457553
2	224	Vitamin D levels	Bcl2-associated agonist of cell death	Weighted mode	2.57436	17.5966	0.376625	0.389528
2	224	Vitamin D levels	Bcl2-associated agonist of cell death	MR RAPS	1.4681	3.76948	0.571779	0.424819
2	225	Vitamin D levels	BAG family molecular chaperone regulator 3	Inverse variance weighted (multiplicative random effects)	1.00544	1.72659	0.5855	0.984297
2	225	Vitamin D levels	BAG family molecular chaperone regulator 3	MR Egger	0.215724	15.4612	0.00300991	0.392331
2	225	Vitamin D levels	BAG family molecular chaperone regulator 3	Inverse variance weighted (fixed effects)	1.00544	2.63656	0.383423	0.991192
2	225	Vitamin D levels	BAG family molecular chaperone regulator 3	Weighted median	0.802825	2.46946	0.260999	0.70165
2	225	Vitamin D levels	BAG family molecular chaperone regulator 3	Weighted mode	0.79388	3.03877	0.207401	0.753022
2	225	Vitamin D levels	BAG family molecular chaperone regulator 3	MR RAPS	1.00546	2.66364	0.379534	0.991267
2	226	Vitamin D levels	BAG family molecular chaperone regulator 4	Inverse variance weighted (multiplicative random effects)	0.90514	2.12217	0.386057	0.818675
2	226	Vitamin D levels	BAG family molecular chaperone regulator 4	MR Egger	1.05867	68.1238	0.0164522	0.973611
2	226	Vitamin D levels	BAG family molecular chaperone regulator 4	Inverse variance weighted (fixed effects)	0.90514	2.21506	0.369868	0.827214
2	226	Vitamin D levels	BAG family molecular chaperone regulator 4	Weighted median	0.705305	2.1291	0.233645	0.535679
2	226	Vitamin D levels	BAG family molecular chaperone regulator 4	Weighted mode	0.694831	2.49684	0.19336	0.600972
2	226	Vitamin D levels	BAG family molecular chaperone regulator 4	MR RAPS	0.904564	2.23161	0.366657	0.82766
2	227	Vitamin D levels	B melanoma antigen 2	Inverse variance weighted (multiplicative random effects)	1.57201	4.9597	0.498259	0.440323
2	227	Vitamin D levels	B melanoma antigen 2	MR Egger	23.354	5156.19	0.105777	0.203499
2	227	Vitamin D levels	B melanoma antigen 2	Inverse variance weighted (fixed effects)	1.57201	3.9965	0.618345	0.342
2	227	Vitamin D levels	B melanoma antigen 2	Weighted median	1.44515	4.88686	0.427364	0.553604
2	227	Vitamin D levels	B melanoma antigen 2	Weighted mode	1.30596	5.96534	0.285908	0.747867
2	227	Vitamin D levels	B melanoma antigen 2	MR RAPS	1.57857	4.03877	0.616995	0.340849
2	228	Vitamin D levels	B melanoma antigen 3	Inverse variance weighted (multiplicative random effects)	1.26024	2.46844	0.643406	0.50009
2	228	Vitamin D levels	B melanoma antigen 3	MR Egger	0.228997	18.6262	0.00281535	0.42078
2	228	Vitamin D levels	B melanoma antigen 3	Inverse variance weighted (fixed effects)	1.26024	3.21282	0.494334	0.628081
2	228	Vitamin D levels	B melanoma antigen 3	Weighted median	1.06196	3.14699	0.358364	0.913623
2	228	Vitamin D levels	B melanoma antigen 3	Weighted mode	1.02329	3.61239	0.289871	0.973172
2	228	Vitamin D levels	B melanoma antigen 3	MR RAPS	1.26117	3.24514	0.490132	0.630371
2	229	Vitamin D levels	BRCA1-associated RING domain protein 1	Inverse variance weighted (multiplicative random effects)	1.45933	3.82601	0.556625	0.442112
2	229	Vitamin D levels	BRCA1-associated RING domain protein 1	MR Egger	44.8134	2251.74	0.891862	0.0670903
2	229	Vitamin D levels	BRCA1-associated RING domain protein 1	Inverse variance weighted (fixed effects)	1.45933	3.57127	0.596329	0.40778
2	229	Vitamin D levels	BRCA1-associated RING domain protein 1	Weighted median	1.78956	5.53409	0.578688	0.312323
2	229	Vitamin D levels	BRCA1-associated RING domain protein 1	Weighted mode	2.32523	9.07131	0.596019	0.278631
2	229	Vitamin D levels	BRCA1-associated RING domain protein 1	MR RAPS	1.46364	3.61038	0.593355	0.408285
2	230	Vitamin D levels	Basic leucine zipper transcriptional factor ATF-like 3	Inverse variance weighted (multiplicative random effects)	1.55202	2.74184	0.878518	0.130048
2	230	Vitamin D levels	Basic leucine zipper transcriptional factor ATF-like 3	MR Egger	0.624704	50.8125	0.0076803	0.785865
2	230	Vitamin D levels	Basic leucine zipper transcriptional factor ATF-like 3	Inverse variance weighted (fixed effects)	1.55202	3.95667	0.608784	0.357266
2	230	Vitamin D levels	Basic leucine zipper transcriptional factor ATF-like 3	Weighted median	1.28926	3.82422	0.434646	0.64696
2	230	Vitamin D levels	Basic leucine zipper transcriptional factor ATF-like 3	Weighted mode	1.09536	4.14666	0.289347	0.899792
2	230	Vitamin D levels	Basic leucine zipper transcriptional factor ATF-like 3	MR RAPS	1.55345	4.00047	0.60323	0.36141
2	231	Vitamin D levels	Basal Cell Adhesion Molecule	Inverse variance weighted (multiplicative random effects)	0.745823	2.27601	0.244398	0.606415
2	231	Vitamin D levels	Basal Cell Adhesion Molecule	MR Egger	0.0776849	12.7485	0.000473386	0.258479
2	231	Vitamin D levels	Basal Cell Adhesion Molecule	Inverse variance weighted (fixed effects)	0.745823	1.90875	0.291422	0.540752
2	231	Vitamin D levels	Basal Cell Adhesion Molecule	Weighted median	0.748944	2.27181	0.246903	0.609618
2	231	Vitamin D levels	Basal Cell Adhesion Molecule	Weighted mode	0.771715	3.23166	0.184284	0.740756
2	231	Vitamin D levels	Basal Cell Adhesion Molecule	MR RAPS	0.743929	1.91643	0.288782	0.540072
2	232	Vitamin D levels	Brevican core protein	Inverse variance weighted (multiplicative random effects)	0.718924	1.50707	0.342951	0.382199
2	232	Vitamin D levels	Brevican core protein	MR Egger	0.102207	5.13559	0.00203409	0.208789
2	232	Vitamin D levels	Brevican core protein	Inverse variance weighted (fixed effects)	0.718924	1.75935	0.293775	0.469848
2	232	Vitamin D levels	Brevican core protein	Weighted median	0.656933	1.88023	0.229525	0.433537
2	232	Vitamin D levels	Brevican core protein	Weighted mode	0.602141	2.27916	0.159082	0.488711
2	232	Vitamin D levels	Brevican core protein	MR RAPS	0.717821	1.77274	0.290661	0.472286
2	233	Vitamin D levels	B-cell receptor-associated protein 29	Inverse variance weighted (multiplicative random effects)	0.770663	1.39087	0.427014	0.387166
2	233	Vitamin D levels	B-cell receptor-associated protein 29	MR Egger	1.57963	79.3036	0.0314643	0.779045
2	233	Vitamin D levels	B-cell receptor-associated protein 29	Inverse variance weighted (fixed effects)	0.770663	1.88547	0.315	0.568207
2	233	Vitamin D levels	B-cell receptor-associated protein 29	Weighted median	0.827184	2.35367	0.290709	0.72213
2	233	Vitamin D levels	B-cell receptor-associated protein 29	Weighted mode	0.872348	3.1767	0.239554	0.844094
2	233	Vitamin D levels	B-cell receptor-associated protein 29	MR RAPS	0.77011	1.90275	0.31169	0.571367
2	234	Vitamin D levels	Breast cancer anti-estrogen resistance protein 3	Inverse variance weighted (multiplicative random effects)	2.34875	6.34161	0.869913	0.09199
2	234	Vitamin D levels	Breast cancer anti-estrogen resistance protein 3	MR Egger	9.8654	852.566	0.114157	0.257445
2	234	Vitamin D levels	Breast cancer anti-estrogen resistance protein 3	Inverse variance weighted (fixed effects)	2.34875	5.74786	0.959774	0.0614727
2	234	Vitamin D levels	Breast cancer anti-estrogen resistance protein 3	Weighted median	2.74536	8.3	0.90807	0.0735893
2	234	Vitamin D levels	Breast cancer anti-estrogen resistance protein 3	Weighted mode	2.54319	9.60527	0.673363	0.227051
2	234	Vitamin D levels	Breast cancer anti-estrogen resistance protein 3	MR RAPS	2.36585	5.84278	0.957978	0.0619116
2	235	Vitamin D levels	B-cell lymphoma/leukemia 10	Inverse variance weighted (multiplicative random effects)	1.4774	6.9269	0.315106	0.620547
2	235	Vitamin D levels	B-cell lymphoma/leukemia 10	MR Egger	6.78152	145057	0.000317042	0.603404
2	235	Vitamin D levels	B-cell lymphoma/leukemia 10	Inverse variance weighted (fixed effects)	1.4774	4.06528	0.536915	0.449807
2	235	Vitamin D levels	B-cell lymphoma/leukemia 10	Weighted median	1.8045	6.44323	0.505368	0.363341
2	235	Vitamin D levels	B-cell lymphoma/leukemia 10	Weighted mode	1.91202	11.703	0.312385	0.533661
2	235	Vitamin D levels	B-cell lymphoma/leukemia 10	MR RAPS	1.48451	4.10181	0.537264	0.446117
2	236	Vitamin D levels	Apoptosis regulator Bcl-2	Inverse variance weighted (multiplicative random effects)	1.08007	2.40446	0.485161	0.850372
2	236	Vitamin D levels	Apoptosis regulator Bcl-2	MR Egger	0.413087	33.5998	0.00507861	0.61575
2	236	Vitamin D levels	Apoptosis regulator Bcl-2	Inverse variance weighted (fixed effects)	1.08007	2.7535	0.423661	0.871841
2	236	Vitamin D levels	Apoptosis regulator Bcl-2	Weighted median	0.607091	1.94033	0.189947	0.399863
2	236	Vitamin D levels	Apoptosis regulator Bcl-2	Weighted mode	0.568597	2.71106	0.119253	0.517755
2	236	Vitamin D levels	Apoptosis regulator Bcl-2	MR RAPS	1.08044	2.77805	0.420202	0.872436
2	237	Vitamin D levels	Bcl-2-related protein A1	Inverse variance weighted (multiplicative random effects)	0.802462	1.22358	0.526278	0.30655
2	237	Vitamin D levels	Bcl-2-related protein A1	MR Egger	0.325834	16.3722	0.00648464	0.502603
2	237	Vitamin D levels	Bcl-2-related protein A1	Inverse variance weighted (fixed effects)	0.802462	1.96378	0.327911	0.629824
2	237	Vitamin D levels	Bcl-2-related protein A1	Weighted median	0.713815	2.09569	0.243134	0.539527
2	237	Vitamin D levels	Bcl-2-related protein A1	Weighted mode	0.708848	2.4424	0.205727	0.609045
2	237	Vitamin D levels	Bcl-2-related protein A1	MR RAPS	0.802183	1.98354	0.324419	0.633213
2	238	Vitamin D levels	Bcl-2-like protein 1	Inverse variance weighted (multiplicative random effects)	1.51327	2.37547	0.964014	0.0717508
2	238	Vitamin D levels	Bcl-2-like protein 1	MR Egger	0.574606	59.0865	0.00558795	0.761708
2	238	Vitamin D levels	Bcl-2-like protein 1	Inverse variance weighted (fixed effects)	1.51327	3.87284	0.591294	0.387552
2	238	Vitamin D levels	Bcl-2-like protein 1	Weighted median	1.44378	4.3562	0.47851	0.514516
2	238	Vitamin D levels	Bcl-2-like protein 1	Weighted mode	1.30377	4.94292	0.343888	0.716334
2	238	Vitamin D levels	Bcl-2-like protein 1	MR RAPS	1.51418	3.91527	0.585588	0.392032
2	239	Vitamin D levels	Bcl-2-like protein 2	Inverse variance weighted (multiplicative random effects)	0.763419	1.86917	0.311801	0.554602
2	239	Vitamin D levels	Bcl-2-like protein 2	MR Egger	0.269223	17.089	0.00424137	0.462
2	239	Vitamin D levels	Bcl-2-like protein 2	Inverse variance weighted (fixed effects)	0.763419	1.86824	0.311957	0.554381
2	239	Vitamin D levels	Bcl-2-like protein 2	Weighted median	0.741559	2.22807	0.24681	0.594242
2	239	Vitamin D levels	Bcl-2-like protein 2	Weighted mode	0.731261	2.57815	0.207413	0.64696
2	239	Vitamin D levels	Bcl-2-like protein 2	MR RAPS	0.762081	1.88013	0.308898	0.555382
2	240	Vitamin D levels	Bcl-2-like protein 2	Inverse variance weighted (multiplicative random effects)	0.661495	1.4724	0.297186	0.3114
2	240	Vitamin D levels	Bcl-2-like protein 2	MR Egger	1.30165	65.4039	0.025905	0.871043
2	240	Vitamin D levels	Bcl-2-like protein 2	Inverse variance weighted (fixed effects)	0.661495	1.61881	0.270307	0.365434
2	240	Vitamin D levels	Bcl-2-like protein 2	Weighted median	0.755141	2.17212	0.262525	0.602365
2	240	Vitamin D levels	Bcl-2-like protein 2	Weighted mode	0.857942	3.14955	0.233704	0.826527
2	240	Vitamin D levels	Bcl-2-like protein 2	MR RAPS	0.66	1.62992	0.267252	0.367669
2	241	Vitamin D levels	B-cell lymphoma 6 protein	Inverse variance weighted (multiplicative random effects)	0.914873	1.34335	0.623064	0.649859
2	241	Vitamin D levels	B-cell lymphoma 6 protein	MR Egger	0.387299	19.4606	0.0077079	0.567336
2	241	Vitamin D levels	B-cell lymphoma 6 protein	Inverse variance weighted (fixed effects)	0.914873	2.23887	0.373845	0.845509
2	241	Vitamin D levels	B-cell lymphoma 6 protein	Weighted median	0.777839	2.15578	0.280657	0.629055
2	241	Vitamin D levels	B-cell lymphoma 6 protein	Weighted mode	0.744389	2.80863	0.19729	0.681216
2	241	Vitamin D levels	B-cell lymphoma 6 protein	MR RAPS	0.914773	2.262	0.369942	0.847074
2	242	Vitamin D levels	Brain-derived neurotrophic factor	Inverse variance weighted (multiplicative random effects)	0.75273	2.23626	0.25337	0.609139
2	242	Vitamin D levels	Brain-derived neurotrophic factor	MR Egger	1.94217	342.645	0.0110085	0.758053
2	242	Vitamin D levels	Brain-derived neurotrophic factor	Inverse variance weighted (fixed effects)	0.75273	1.84208	0.307589	0.533882
2	242	Vitamin D levels	Brain-derived neurotrophic factor	Weighted median	0.634573	1.93786	0.207797	0.424592
2	242	Vitamin D levels	Brain-derived neurotrophic factor	Weighted mode	0.606255	2.33997	0.157072	0.500236
2	242	Vitamin D levels	Brain-derived neurotrophic factor	MR RAPS	0.750472	1.84848	0.304687	0.532526
2	243	Vitamin D levels	Transcription factor TFIIIB component B'' homolog	Inverse variance weighted (multiplicative random effects)	1.26867	2.38063	0.67609	0.45866
2	243	Vitamin D levels	Transcription factor TFIIIB component B'' homolog	MR Egger	0.512248	25.7389	0.0101946	0.683327
2	243	Vitamin D levels	Transcription factor TFIIIB component B'' homolog	Inverse variance weighted (fixed effects)	1.26867	3.10468	0.518418	0.602247
2	243	Vitamin D levels	Transcription factor TFIIIB component B'' homolog	Weighted median	1.13271	3.23817	0.396222	0.816132
2	243	Vitamin D levels	Transcription factor TFIIIB component B'' homolog	Weighted mode	1.04086	4.08942	0.264927	0.956474
2	243	Vitamin D levels	Transcription factor TFIIIB component B'' homolog	MR RAPS	1.26965	3.13677	0.513908	0.6049
2	244	Vitamin D levels	Beclin-1	Inverse variance weighted (multiplicative random effects)	0.716884	1.75445	0.292925	0.466058
2	244	Vitamin D levels	Beclin-1	MR Egger	0.102358	5.14317	0.00203709	0.209028
2	244	Vitamin D levels	Beclin-1	Inverse variance weighted (fixed effects)	0.716884	1.75435	0.292941	0.466031
2	244	Vitamin D levels	Beclin-1	Weighted median	0.470094	1.41649	0.156011	0.179826
2	244	Vitamin D levels	Beclin-1	Weighted mode	0.448743	1.42631	0.141183	0.232485
2	244	Vitamin D levels	Beclin-1	MR RAPS	0.715336	1.76501	0.289917	0.467218
2	245	Vitamin D levels	BET1-like protein	Inverse variance weighted (multiplicative random effects)	0.819433	2.20177	0.304968	0.692919
2	245	Vitamin D levels	BET1-like protein	MR Egger	0.395369	45.0766	0.00346779	0.640994
2	245	Vitamin D levels	BET1-like protein	Inverse variance weighted (fixed effects)	0.819433	2.00479	0.334934	0.662643
2	245	Vitamin D levels	BET1-like protein	Weighted median	0.637438	1.88459	0.215605	0.415539
2	245	Vitamin D levels	BET1-like protein	Weighted mode	0.631941	2.27545	0.175504	0.513913
2	245	Vitamin D levels	BET1-like protein	MR RAPS	0.818073	2.01624	0.331927	0.662606
2	246	Vitamin D levels	Osteocalcin	Inverse variance weighted (multiplicative random effects)	1.20617	3.11195	0.467499	0.698292
2	246	Vitamin D levels	Osteocalcin	MR Egger	0.737877	72.7356	0.0074855	0.873107
2	246	Vitamin D levels	Osteocalcin	Inverse variance weighted (fixed effects)	1.20617	2.95095	0.493006	0.681334
2	246	Vitamin D levels	Osteocalcin	Weighted median	1.07182	3.2698	0.351336	0.902994
2	246	Vitamin D levels	Osteocalcin	Weighted mode	0.984102	4.07773	0.237499	0.983226
2	246	Vitamin D levels	Osteocalcin	MR RAPS	1.20786	2.97797	0.489905	0.681672
2	247	Vitamin D levels	Biglycan	Inverse variance weighted (multiplicative random effects)	0.674978	2.09712	0.217248	0.496755
2	247	Vitamin D levels	Biglycan	MR Egger	0.0574921	18.7859	0.000175948	0.256979
2	247	Vitamin D levels	Biglycan	Inverse variance weighted (fixed effects)	0.674978	1.81183	0.251456	0.435243
2	247	Vitamin D levels	Biglycan	Weighted median	0.791937	2.82939	0.22166	0.719543
2	247	Vitamin D levels	Biglycan	Weighted mode	1.1913	8.81544	0.160991	0.874803
2	247	Vitamin D levels	Biglycan	MR RAPS	0.67326	1.82099	0.248919	0.435794
2	248	Vitamin D levels	Biglycan	Inverse variance weighted (multiplicative random effects)	0.664888	1.26339	0.349913	0.21271
2	248	Vitamin D levels	Biglycan	MR Egger	0.15446	7.76116	0.00307402	0.287509
2	248	Vitamin D levels	Biglycan	Inverse variance weighted (fixed effects)	0.664888	1.62711	0.271694	0.371401
2	248	Vitamin D levels	Biglycan	Weighted median	0.814529	2.5024	0.265129	0.720165
2	248	Vitamin D levels	Biglycan	Weighted mode	0.881019	3.98214	0.194919	0.875713
2	248	Vitamin D levels	Biglycan	MR RAPS	0.664033	1.64143	0.268633	0.375231
2	249	Vitamin D levels	BH3-interacting domain death agonist	Inverse variance weighted (multiplicative random effects)	1.17583	2.19332	0.630356	0.6106
2	249	Vitamin D levels	BH3-interacting domain death agonist	MR Egger	1.87543	94.2347	0.0373242	0.700997
2	249	Vitamin D levels	BH3-interacting domain death agonist	Inverse variance weighted (fixed effects)	1.17583	2.87748	0.48048	0.722788
2	249	Vitamin D levels	BH3-interacting domain death agonist	Weighted median	1.23963	3.81501	0.402803	0.707995
2	249	Vitamin D levels	BH3-interacting domain death agonist	Weighted mode	1.37542	5.44042	0.347729	0.66862
2	249	Vitamin D levels	BH3-interacting domain death agonist	MR RAPS	1.17647	2.90639	0.476218	0.724686
2	250	Vitamin D levels	Myc box-dependent-interacting protein 1	Inverse variance weighted (multiplicative random effects)	0.719085	1.40213	0.368784	0.333074
2	250	Vitamin D levels	Myc box-dependent-interacting protein 1	MR Egger	1.13027	116.226	0.0109917	0.946118
2	250	Vitamin D levels	Myc box-dependent-interacting protein 1	Inverse variance weighted (fixed effects)	0.719085	1.84032	0.280975	0.491563
2	250	Vitamin D levels	Myc box-dependent-interacting protein 1	Weighted median	0.695972	2.33602	0.207351	0.557426
2	250	Vitamin D levels	Myc box-dependent-interacting protein 1	Weighted mode	0.491294	2.13519	0.113044	0.39677
2	250	Vitamin D levels	Myc box-dependent-interacting protein 1	MR RAPS	0.718342	1.8557	0.27807	0.494494
2	251	Vitamin D levels	Baculoviral IAP repeat-containing protein 3	Inverse variance weighted (multiplicative random effects)	0.391893	0.698073	0.220005	0.00147157
2	251	Vitamin D levels	Baculoviral IAP repeat-containing protein 3	MR Egger	0.228079	16.3467	0.00318229	0.407618
2	251	Vitamin D levels	Baculoviral IAP repeat-containing protein 3	Inverse variance weighted (fixed effects)	0.391893	1.02766	0.149447	0.0568401
2	251	Vitamin D levels	Baculoviral IAP repeat-containing protein 3	Weighted median	0.347695	1.1403	0.106018	0.0812732
2	251	Vitamin D levels	Baculoviral IAP repeat-containing protein 3	Weighted mode	0.231411	1.19253	0.0449053	0.155103
2	251	Vitamin D levels	Baculoviral IAP repeat-containing protein 3	MR RAPS	0.39099	1.03876	0.147169	0.0596022
2	252	Vitamin D levels	Baculoviral IAP repeat-containing protein 5	Inverse variance weighted (multiplicative random effects)	0.670359	1.38907	0.323512	0.281966
2	252	Vitamin D levels	Baculoviral IAP repeat-containing protein 5	MR Egger	1.52843	157.168	0.0148637	0.815745
2	252	Vitamin D levels	Baculoviral IAP repeat-containing protein 5	Inverse variance weighted (fixed effects)	0.670359	1.71562	0.261936	0.404183
2	252	Vitamin D levels	Baculoviral IAP repeat-containing protein 5	Weighted median	0.447199	1.39774	0.143079	0.166332
2	252	Vitamin D levels	Baculoviral IAP repeat-containing protein 5	Weighted mode	0.422549	2.1652	0.0824622	0.359824
2	252	Vitamin D levels	Baculoviral IAP repeat-containing protein 5	MR RAPS	0.669479	1.72913	0.259206	0.407199
2	253	Vitamin D levels	Biliverdin reductase A	Inverse variance weighted (multiplicative random effects)	1.30884	3.81897	0.448568	0.622278
2	253	Vitamin D levels	Biliverdin reductase A	MR Egger	2.09286	380.025	0.0115257	0.733614
2	253	Vitamin D levels	Biliverdin reductase A	Inverse variance weighted (fixed effects)	1.30884	3.20299	0.534833	0.555562
2	253	Vitamin D levels	Biliverdin reductase A	Weighted median	0.977818	3.21913	0.297014	0.970566
2	253	Vitamin D levels	Biliverdin reductase A	Weighted mode	0.77476	4.12324	0.145578	0.776833
2	253	Vitamin D levels	Biliverdin reductase A	MR RAPS	1.31232	3.23254	0.532764	0.554557
2	254	Vitamin D levels	Bone morphogenetic protein 10	Inverse variance weighted (multiplicative random effects)	0.899776	1.95515	0.414086	0.789686
2	254	Vitamin D levels	Bone morphogenetic protein 10	MR Egger	0.594321	29.8629	0.011828	0.749926
2	254	Vitamin D levels	Bone morphogenetic protein 10	Inverse variance weighted (fixed effects)	0.899776	2.20193	0.367677	0.817088
2	254	Vitamin D levels	Bone morphogenetic protein 10	Weighted median	0.758661	2.29827	0.250435	0.625247
2	254	Vitamin D levels	Bone morphogenetic protein 10	Weighted mode	0.750486	2.73348	0.206049	0.681539
2	254	Vitamin D levels	Bone morphogenetic protein 10	MR RAPS	0.899305	2.22008	0.364288	0.817941
2	255	Vitamin D levels	Bone morphogenetic protein 6	Inverse variance weighted (multiplicative random effects)	1.54778	2.83688	0.844463	0.157622
2	255	Vitamin D levels	Bone morphogenetic protein 6	MR Egger	0.213881	21.9481	0.00208425	0.423334
2	255	Vitamin D levels	Bone morphogenetic protein 6	Inverse variance weighted (fixed effects)	1.54778	3.95996	0.604964	0.362086
2	255	Vitamin D levels	Bone morphogenetic protein 6	Weighted median	1.07465	3.166	0.364776	0.896086
2	255	Vitamin D levels	Bone morphogenetic protein 6	Weighted mode	1.13537	4.06941	0.316772	0.854941
2	255	Vitamin D levels	Bone morphogenetic protein 6	MR RAPS	1.54941	4.00344	0.599655	0.365944
2	256	Vitamin D levels	Bone morphogenetic protein 6	Inverse variance weighted (multiplicative random effects)	1.32428	2.5908	0.676903	0.412041
2	256	Vitamin D levels	Bone morphogenetic protein 6	MR Egger	0.532833	26.7733	0.0106043	0.700682
2	256	Vitamin D levels	Bone morphogenetic protein 6	Inverse variance weighted (fixed effects)	1.32428	3.24078	0.541142	0.538469
2	256	Vitamin D levels	Bone morphogenetic protein 6	Weighted median	1.83641	5.54772	0.607893	0.281231
2	256	Vitamin D levels	Bone morphogenetic protein 6	Weighted mode	1.62757	5.55303	0.477034	0.471809
2	256	Vitamin D levels	Bone morphogenetic protein 6	MR RAPS	1.32578	3.27489	0.53672	0.541046
2	257	Vitamin D levels	Bone morphogenetic protein 7	Inverse variance weighted (multiplicative random effects)	0.658833	1.00837	0.430459	0.0546528
2	257	Vitamin D levels	Bone morphogenetic protein 7	MR Egger	0.686562	95.6903	0.00492597	0.846066
2	257	Vitamin D levels	Bone morphogenetic protein 7	Inverse variance weighted (fixed effects)	0.658833	1.67494	0.25915	0.38073
2	257	Vitamin D levels	Bone morphogenetic protein 7	Weighted median	0.623913	1.91045	0.203757	0.408674
2	257	Vitamin D levels	Bone morphogenetic protein 7	Weighted mode	0.640143	2.40936	0.17008	0.545537
2	257	Vitamin D levels	Bone morphogenetic protein 7	MR RAPS	0.658515	1.6912	0.25641	0.385325
2	258	Vitamin D levels	BMP-binding endothelial regulator protein	Inverse variance weighted (multiplicative random effects)	1.8693	3.51563	0.993929	0.0522457
2	258	Vitamin D levels	BMP-binding endothelial regulator protein	MR Egger	1.11121	55.8347	0.0221149	0.948151
2	258	Vitamin D levels	BMP-binding endothelial regulator protein	Inverse variance weighted (fixed effects)	1.8693	4.57454	0.763854	0.170675
2	258	Vitamin D levels	BMP-binding endothelial regulator protein	Weighted median	2.14949	6.35661	0.726853	0.166575
2	258	Vitamin D levels	BMP-binding endothelial regulator protein	Weighted mode	2.88948	14.1616	0.589559	0.247638
2	258	Vitamin D levels	BMP-binding endothelial regulator protein	MR RAPS	1.87351	4.63388	0.757472	0.174206
2	259	Vitamin D levels	Bone morphogenetic protein receptor type-1A	Inverse variance weighted (multiplicative random effects)	1.71325	4.03567	0.72732	0.218082
2	259	Vitamin D levels	Bone morphogenetic protein receptor type-1A	MR Egger	0.679836	69.9073	0.00661129	0.831989
2	259	Vitamin D levels	Bone morphogenetic protein receptor type-1A	Inverse variance weighted (fixed effects)	1.71325	4.38464	0.669434	0.261461
2	259	Vitamin D levels	Bone morphogenetic protein receptor type-1A	Weighted median	1.38669	4.31396	0.445741	0.57236
2	259	Vitamin D levels	Bone morphogenetic protein receptor type-1A	Weighted mode	1.20638	4.65784	0.31245	0.798934
2	259	Vitamin D levels	Bone morphogenetic protein receptor type-1A	MR RAPS	1.71761	4.43445	0.665287	0.263639
2	260	Vitamin D levels	Cytoplasmic tyrosine-protein kinase BMX	Inverse variance weighted (multiplicative random effects)	0.548888	1.26689	0.237808	0.159827
2	260	Vitamin D levels	Cytoplasmic tyrosine-protein kinase BMX	MR Egger	0.522061	48.8506	0.00557921	0.717525
2	260	Vitamin D levels	Cytoplasmic tyrosine-protein kinase BMX	Inverse variance weighted (fixed effects)	0.548888	1.39932	0.215303	0.208998
2	260	Vitamin D levels	Cytoplasmic tyrosine-protein kinase BMX	Weighted median	0.379365	1.26445	0.113818	0.114566
2	260	Vitamin D levels	Cytoplasmic tyrosine-protein kinase BMX	Weighted mode	0.262773	1.34182	0.05146	0.183427
2	260	Vitamin D levels	Cytoplasmic tyrosine-protein kinase BMX	MR RAPS	0.547408	1.40855	0.21274	0.211449
2	261	Vitamin D levels	BCL2/adenovirus E1B 19 kDa protein-interacting protein 3	Inverse variance weighted (multiplicative random effects)	1.53641	3.64535	0.647554	0.329951
2	261	Vitamin D levels	BCL2/adenovirus E1B 19 kDa protein-interacting protein 3	MR Egger	0.0867992	4.3614	0.00172745	0.183974
2	261	Vitamin D levels	BCL2/adenovirus E1B 19 kDa protein-interacting protein 3	Inverse variance weighted (fixed effects)	1.53641	3.7599	0.627826	0.346945
2	261	Vitamin D levels	BCL2/adenovirus E1B 19 kDa protein-interacting protein 3	Weighted median	0.935769	2.69709	0.324671	0.902171
2	261	Vitamin D levels	BCL2/adenovirus E1B 19 kDa protein-interacting protein 3	Weighted mode	0.876699	2.92618	0.262664	0.839007
2	261	Vitamin D levels	BCL2/adenovirus E1B 19 kDa protein-interacting protein 3	MR RAPS	1.54061	3.80269	0.62416	0.348493
2	262	Vitamin D levels	BCL2/adenovirus E1B 19 kDa protein-interacting protein 3-like	Inverse variance weighted (multiplicative random effects)	1.12047	3.17228	0.395758	0.830369
2	262	Vitamin D levels	BCL2/adenovirus E1B 19 kDa protein-interacting protein 3-like	MR Egger	1.06485	173.28	0.00654378	0.976215
2	262	Vitamin D levels	BCL2/adenovirus E1B 19 kDa protein-interacting protein 3-like	Inverse variance weighted (fixed effects)	1.12047	2.74201	0.457859	0.803269
2	262	Vitamin D levels	BCL2/adenovirus E1B 19 kDa protein-interacting protein 3-like	Weighted median	1.21208	3.81826	0.384769	0.7425
2	262	Vitamin D levels	BCL2/adenovirus E1B 19 kDa protein-interacting protein 3-like	Weighted mode	1.92961	10.5321	0.353527	0.482004
2	262	Vitamin D levels	BCL2/adenovirus E1B 19 kDa protein-interacting protein 3-like	MR RAPS	1.12163	2.7634	0.45526	0.802961
2	263	Vitamin D levels	Brother of CDO	Inverse variance weighted (multiplicative random effects)	0.935581	2.13804	0.409398	0.874525
2	263	Vitamin D levels	Brother of CDO	MR Egger	0.205105	10.297	0.00408543	0.357104
2	263	Vitamin D levels	Brother of CDO	Inverse variance weighted (fixed effects)	0.935581	2.28895	0.382408	0.884019
2	263	Vitamin D levels	Brother of CDO	Weighted median	1.10306	3.52521	0.345156	0.86857
2	263	Vitamin D levels	Brother of CDO	Weighted mode	0.504902	2.49788	0.102057	0.440359
2	263	Vitamin D levels	Brother of CDO	MR RAPS	0.935241	2.30757	0.379046	0.884477
2	264	Vitamin D levels	BolA-like protein 2	Inverse variance weighted (multiplicative random effects)	0.653442	1.33938	0.318795	0.245229
2	264	Vitamin D levels	BolA-like protein 2	MR Egger	5.4615	274.189	0.108787	0.327543
2	264	Vitamin D levels	BolA-like protein 2	Inverse variance weighted (fixed effects)	0.653442	1.59868	0.267087	0.351254
2	264	Vitamin D levels	BolA-like protein 2	Weighted median	0.800574	2.45347	0.26123	0.697076
2	264	Vitamin D levels	BolA-like protein 2	Weighted mode	0.927785	3.48046	0.247319	0.915845
2	264	Vitamin D levels	BolA-like protein 2	MR RAPS	0.652354	1.61143	0.264092	0.354516
2	265	Vitamin D levels	Bisphosphoglycerate mutase	Inverse variance weighted (multiplicative random effects)	0.57967	1.02731	0.327085	0.0618012
2	265	Vitamin D levels	Bisphosphoglycerate mutase	MR Egger	0.557684	28.0219	0.0110988	0.72104
2	265	Vitamin D levels	Bisphosphoglycerate mutase	Inverse variance weighted (fixed effects)	0.57967	1.41857	0.236871	0.232382
2	265	Vitamin D levels	Bisphosphoglycerate mutase	Weighted median	0.715486	2.12415	0.241	0.54649
2	265	Vitamin D levels	Bisphosphoglycerate mutase	Weighted mode	0.719249	2.57966	0.200538	0.634551
2	265	Vitamin D levels	Bisphosphoglycerate mutase	MR RAPS	0.578773	1.43116	0.23406	0.236455
2	266	Vitamin D levels	Bactericidal permeability-increasing protein	Inverse variance weighted (multiplicative random effects)	1.07828	2.33433	0.49808	0.84833
2	266	Vitamin D levels	Bactericidal permeability-increasing protein	MR Egger	6.36697	9832.49	0.0041229	0.50654
2	266	Vitamin D levels	Bactericidal permeability-increasing protein	Inverse variance weighted (fixed effects)	1.07828	2.88495	0.403016	0.880691
2	266	Vitamin D levels	Bactericidal permeability-increasing protein	Weighted median	1.35142	4.19921	0.434927	0.602616
2	266	Vitamin D levels	Bactericidal permeability-increasing protein	Weighted mode	1.50092	6.79881	0.331348	0.634761
2	266	Vitamin D levels	Bactericidal permeability-increasing protein	MR RAPS	1.07853	2.90869	0.399914	0.881276
2	267	Vitamin D levels	BPI fold-containing family A member 1	Inverse variance weighted (multiplicative random effects)	0.940308	2.64984	0.333673	0.907306
2	267	Vitamin D levels	BPI fold-containing family A member 1	MR Egger	0.321166	41.5385	0.00248318	0.580566
2	267	Vitamin D levels	BPI fold-containing family A member 1	Inverse variance weighted (fixed effects)	0.940308	2.29818	0.384729	0.892621
2	267	Vitamin D levels	BPI fold-containing family A member 1	Weighted median	1.14417	3.71633	0.352261	0.822704
2	267	Vitamin D levels	BPI fold-containing family A member 1	Weighted mode	1.16231	5.48833	0.246151	0.856842
2	267	Vitamin D levels	BPI fold-containing family A member 1	MR RAPS	0.939803	2.31311	0.381837	0.892529
2	268	Vitamin D levels	BPI fold-containing family B member 1	Inverse variance weighted (multiplicative random effects)	0.580431	1.22768	0.27442	0.154648
2	268	Vitamin D levels	BPI fold-containing family B member 1	MR Egger	0.0870679	8.95316	0.000846721	0.239693
2	268	Vitamin D levels	BPI fold-containing family B member 1	Inverse variance weighted (fixed effects)	0.580431	1.48547	0.226797	0.256539
2	268	Vitamin D levels	BPI fold-containing family B member 1	Weighted median	0.507864	1.44692	0.178259	0.204657
2	268	Vitamin D levels	BPI fold-containing family B member 1	Weighted mode	0.485994	1.81017	0.13048	0.342698
2	268	Vitamin D levels	BPI fold-containing family B member 1	MR RAPS	0.579193	1.49637	0.224185	0.259437
2	269	Vitamin D levels	Bromodomain-containing protein 1	Inverse variance weighted (multiplicative random effects)	1.14705	2.12937	0.617893	0.663807
2	269	Vitamin D levels	Bromodomain-containing protein 1	MR Egger	0.361683	29.4187	0.00444663	0.566599
2	269	Vitamin D levels	Bromodomain-containing protein 1	Inverse variance weighted (fixed effects)	1.14705	2.92425	0.449934	0.77386
2	269	Vitamin D levels	Bromodomain-containing protein 1	Weighted median	1.11397	3.47715	0.356879	0.85257
2	269	Vitamin D levels	Bromodomain-containing protein 1	Weighted mode	1.53134	7.41204	0.316378	0.624386
2	269	Vitamin D levels	Bromodomain-containing protein 1	MR RAPS	1.14743	2.95308	0.44584	0.775534
2	270	Vitamin D levels	Bromodomain testis-specific protein	Inverse variance weighted (multiplicative random effects)	0.926783	2.00383	0.428643	0.846748
2	270	Vitamin D levels	Bromodomain testis-specific protein	MR Egger	0.955275	77.7006	0.0117444	0.978773
2	270	Vitamin D levels	Bromodomain testis-specific protein	Inverse variance weighted (fixed effects)	0.926783	2.36272	0.363534	0.873475
2	270	Vitamin D levels	Bromodomain testis-specific protein	Weighted median	1.09245	3.70106	0.322461	0.887054
2	270	Vitamin D levels	Bromodomain testis-specific protein	Weighted mode	1.66918	9.34672	0.29809	0.591236
2	270	Vitamin D levels	Bromodomain testis-specific protein	MR RAPS	0.926501	2.38268	0.360269	0.874136
2	271	Vitamin D levels	Transcription factor IIIB 90 kDa subunit	Inverse variance weighted (multiplicative random effects)	2.00739	3.21014	1.25527	0.00362404
2	271	Vitamin D levels	Transcription factor IIIB 90 kDa subunit	MR Egger	0.813803	40.8912	0.0161961	0.898972
2	271	Vitamin D levels	Transcription factor IIIB 90 kDa subunit	Inverse variance weighted (fixed effects)	2.00739	4.91247	0.82028	0.126979
2	271	Vitamin D levels	Transcription factor IIIB 90 kDa subunit	Weighted median	2.24657	6.2351	0.80946	0.120156
2	271	Vitamin D levels	Transcription factor IIIB 90 kDa subunit	Weighted mode	2.29869	10.0553	0.525492	0.319295
2	271	Vitamin D levels	Transcription factor IIIB 90 kDa subunit	MR RAPS	2.01018	4.97616	0.812032	0.131101
2	272	Vitamin D levels	BRICHOS domain-containing protein 5	Inverse variance weighted (multiplicative random effects)	1.1811	3.81276	0.365874	0.780725
2	272	Vitamin D levels	BRICHOS domain-containing protein 5	MR Egger	15.3722	4821.74	0.0490082	0.278569
2	272	Vitamin D levels	BRICHOS domain-containing protein 5	Inverse variance weighted (fixed effects)	1.1811	3.00269	0.464581	0.726614
2	272	Vitamin D levels	BRICHOS domain-containing protein 5	Weighted median	1.16243	3.94707	0.342343	0.809304
2	272	Vitamin D levels	BRICHOS domain-containing protein 5	Weighted mode	1.22536	6.55469	0.229073	0.823911
2	272	Vitamin D levels	BRICHOS domain-containing protein 5	MR RAPS	1.18295	3.02466	0.462655	0.725754
2	273	Vitamin D levels	Peregrin	Inverse variance weighted (multiplicative random effects)	1.38148	3.41274	0.559227	0.483693
2	273	Vitamin D levels	Peregrin	MR Egger	0.372244	26.6792	0.00519376	0.566425
2	273	Vitamin D levels	Peregrin	Inverse variance weighted (fixed effects)	1.38148	3.62265	0.526824	0.511174
2	273	Vitamin D levels	Peregrin	Weighted median	1.43572	5.03569	0.409335	0.572153
2	273	Vitamin D levels	Peregrin	Weighted mode	1.77849	8.33038	0.379697	0.505393
2	273	Vitamin D levels	Peregrin	MR RAPS	1.38408	3.66129	0.523224	0.512536
2	274	Vitamin D levels	Serine/threonine-protein kinase BRSK2	Inverse variance weighted (multiplicative random effects)	0.836674	1.99148	0.351509	0.686924
2	274	Vitamin D levels	Serine/threonine-protein kinase BRSK2	MR Egger	0.101589	33.1949	0.000310902	0.335627
2	274	Vitamin D levels	Serine/threonine-protein kinase BRSK2	Inverse variance weighted (fixed effects)	0.836674	2.24586	0.311694	0.723365
2	274	Vitamin D levels	Serine/threonine-protein kinase BRSK2	Weighted median	0.697353	2.23472	0.217612	0.544074
2	274	Vitamin D levels	Serine/threonine-protein kinase BRSK2	Weighted mode	0.633485	2.31998	0.172978	0.540158
2	274	Vitamin D levels	Serine/threonine-protein kinase BRSK2	MR RAPS	0.836072	2.26244	0.308965	0.724456
2	275	Vitamin D levels	Basigin	Inverse variance weighted (multiplicative random effects)	1.95997	4.08571	0.940227	0.0725669
2	275	Vitamin D levels	Basigin	MR Egger	0.251082	12.6161	0.00499695	0.415728
2	275	Vitamin D levels	Basigin	Inverse variance weighted (fixed effects)	1.95997	4.79644	0.800906	0.140542
2	275	Vitamin D levels	Basigin	Weighted median	1.78111	5.2091	0.609001	0.291772
2	275	Vitamin D levels	Basigin	Weighted mode	1.3815	4.66467	0.409146	0.624914
2	275	Vitamin D levels	Basigin	MR RAPS	1.96559	4.85846	0.79522	0.143273
2	276	Vitamin D levels	ADP-ribosyl cyclase/cyclic ADP-ribose hydrolase 2	Inverse variance weighted (multiplicative random effects)	1.78084	2.56289	1.23743	0.00189014
2	276	Vitamin D levels	ADP-ribosyl cyclase/cyclic ADP-ribose hydrolase 2	MR Egger	3.51786	360.996	0.0342812	0.505568
2	276	Vitamin D levels	ADP-ribosyl cyclase/cyclic ADP-ribose hydrolase 2	Inverse variance weighted (fixed effects)	1.78084	4.55624	0.696058	0.228572
2	276	Vitamin D levels	ADP-ribosyl cyclase/cyclic ADP-ribose hydrolase 2	Weighted median	2.23756	6.32567	0.791482	0.128772
2	276	Vitamin D levels	ADP-ribosyl cyclase/cyclic ADP-ribose hydrolase 2	Weighted mode	2.32052	8.69731	0.619137	0.279841
2	276	Vitamin D levels	ADP-ribosyl cyclase/cyclic ADP-ribose hydrolase 2	MR RAPS	1.78185	4.60982	0.688748	0.233606
2	277	Vitamin D levels	Tyrosine-protein kinase BTK	Inverse variance weighted (multiplicative random effects)	1.0147	3.25995	0.315838	0.980447
2	277	Vitamin D levels	Tyrosine-protein kinase BTK	MR Egger	3.25773	790.113	0.013432	0.609789
2	277	Vitamin D levels	Tyrosine-protein kinase BTK	Inverse variance weighted (fixed effects)	1.0147	2.48252	0.414747	0.974495
2	277	Vitamin D levels	Tyrosine-protein kinase BTK	Weighted median	1.15931	3.67456	0.365759	0.801691
2	277	Vitamin D levels	Tyrosine-protein kinase BTK	Weighted mode	1.38231	5.40513	0.353513	0.661238
2	277	Vitamin D levels	Tyrosine-protein kinase BTK	MR RAPS	1.01487	2.49705	0.412474	0.974362
2	278	Vitamin D levels	Butyrophilin-like protein 9	Inverse variance weighted (multiplicative random effects)	0.599805	1.36872	0.262849	0.22462
2	278	Vitamin D levels	Butyrophilin-like protein 9	MR Egger	0.270412	13.5874	0.00538165	0.439125
2	278	Vitamin D levels	Butyrophilin-like protein 9	Inverse variance weighted (fixed effects)	0.599805	1.46784	0.245099	0.262942
2	278	Vitamin D levels	Butyrophilin-like protein 9	Weighted median	0.70938	2.25256	0.2234	0.560256
2	278	Vitamin D levels	Butyrophilin-like protein 9	Weighted mode	0.62667	2.6799	0.146541	0.556146
2	278	Vitamin D levels	Butyrophilin-like protein 9	MR RAPS	0.597997	1.47662	0.242175	0.264901
2	279	Vitamin D levels	Mitotic checkpoint serine/threonine-protein kinase BUB1	Inverse variance weighted (multiplicative random effects)	1.66328	3.61908	0.764422	0.199585
2	279	Vitamin D levels	Mitotic checkpoint serine/threonine-protein kinase BUB1	MR Egger	6.76067	339.412	0.134664	0.277967
2	279	Vitamin D levels	Mitotic checkpoint serine/threonine-protein kinase BUB1	Inverse variance weighted (fixed effects)	1.66328	4.06931	0.679848	0.26501
2	279	Vitamin D levels	Mitotic checkpoint serine/threonine-protein kinase BUB1	Weighted median	2.56346	7.96546	0.824979	0.103654
2	279	Vitamin D levels	Mitotic checkpoint serine/threonine-protein kinase BUB1	Weighted mode	2.83665	9.80614	0.820567	0.16037
2	279	Vitamin D levels	Mitotic checkpoint serine/threonine-protein kinase BUB1	MR RAPS	1.66782	4.11889	0.67533	0.267451
2	280	Vitamin D levels	Uncharacterized protein C10orf35	Inverse variance weighted (multiplicative random effects)	0.828799	1.91199	0.359264	0.659731
2	280	Vitamin D levels	Uncharacterized protein C10orf35	MR Egger	0.150593	7.56037	0.00299964	0.281848
2	280	Vitamin D levels	Uncharacterized protein C10orf35	Inverse variance weighted (fixed effects)	0.828799	2.0277	0.338762	0.680802
2	280	Vitamin D levels	Uncharacterized protein C10orf35	Weighted median	0.702808	2.08114	0.23734	0.524295
2	280	Vitamin D levels	Uncharacterized protein C10orf35	Weighted mode	0.710399	2.63583	0.191464	0.631011
2	280	Vitamin D levels	Uncharacterized protein C10orf35	MR RAPS	0.827932	2.04275	0.335563	0.681955
2	281	Vitamin D levels	Platelet receptor Gi24	Inverse variance weighted (multiplicative random effects)	0.768814	2.07207	0.285258	0.603247
2	281	Vitamin D levels	Platelet receptor Gi24	MR Egger	0.518229	64.4181	0.00416903	0.743733
2	281	Vitamin D levels	Platelet receptor Gi24	Inverse variance weighted (fixed effects)	0.768814	1.88094	0.314244	0.564645
2	281	Vitamin D levels	Platelet receptor Gi24	Weighted median	0.758709	2.44483	0.235452	0.643691
2	281	Vitamin D levels	Platelet receptor Gi24	Weighted mode	1.49696	9.30373	0.240859	0.683186
2	281	Vitamin D levels	Platelet receptor Gi24	MR RAPS	0.767173	1.89133	0.311186	0.564806
2	282	Vitamin D levels	UPF0696 protein C11orf68	Inverse variance weighted (multiplicative random effects)	1.59474	4.12249	0.616907	0.335471
2	282	Vitamin D levels	UPF0696 protein C11orf68	MR Egger	1.92866	11202.9	0.000332032	0.831889
2	282	Vitamin D levels	UPF0696 protein C11orf68	Inverse variance weighted (fixed effects)	1.59474	4.26675	0.596048	0.352635
2	282	Vitamin D levels	UPF0696 protein C11orf68	Weighted median	1.64322	5.40315	0.49974	0.413471
2	282	Vitamin D levels	UPF0696 protein C11orf68	Weighted mode	0.869096	5.24982	0.143877	0.888182
2	282	Vitamin D levels	UPF0696 protein C11orf68	MR RAPS	1.59787	4.30809	0.592647	0.354362
2	283	Vitamin D levels	UPF0454 protein C12orf49	Inverse variance weighted (multiplicative random effects)	1.07082	2.24484	0.510799	0.856221
2	283	Vitamin D levels	UPF0454 protein C12orf49	MR Egger	3.96241	322.297	0.048715	0.44875
2	283	Vitamin D levels	UPF0454 protein C12orf49	Inverse variance weighted (fixed effects)	1.07082	2.72992	0.420034	0.886046
2	283	Vitamin D levels	UPF0454 protein C12orf49	Weighted median	1.38189	4.19082	0.455665	0.567714
2	283	Vitamin D levels	UPF0454 protein C12orf49	Weighted mode	1.47367	5.67118	0.382939	0.602903
2	283	Vitamin D levels	UPF0454 protein C12orf49	MR RAPS	1.0711	2.75494	0.416437	0.886679
2	284	Vitamin D levels	Uncharacterized protein C14orf93	Inverse variance weighted (multiplicative random effects)	1.23757	1.95664	0.782762	0.361757
2	284	Vitamin D levels	Uncharacterized protein C14orf93	MR Egger	2.2256	111.83	0.0442931	0.627315
2	284	Vitamin D levels	Uncharacterized protein C14orf93	Inverse variance weighted (fixed effects)	1.23757	3.02858	0.50571	0.640628
2	284	Vitamin D levels	Uncharacterized protein C14orf93	Weighted median	1.40654	4.01605	0.492609	0.523943
2	284	Vitamin D levels	Uncharacterized protein C14orf93	Weighted mode	1.41483	4.97732	0.402174	0.611919
2	284	Vitamin D levels	Uncharacterized protein C14orf93	MR RAPS	1.23798	3.06101	0.500685	0.643926
2	285	Vitamin D levels	Transmembrane protein C16orf54	Inverse variance weighted (multiplicative random effects)	1.82033	3.60259	0.919786	0.085446
2	285	Vitamin D levels	Transmembrane protein C16orf54	MR Egger	5.19319	260.942	0.103353	0.340475
2	285	Vitamin D levels	Transmembrane protein C16orf54	Inverse variance weighted (fixed effects)	1.82033	4.45471	0.743845	0.189553
2	285	Vitamin D levels	Transmembrane protein C16orf54	Weighted median	1.10932	3.46723	0.354919	0.858385
2	285	Vitamin D levels	Transmembrane protein C16orf54	Weighted mode	0.935017	5.70709	0.153188	0.944785
2	285	Vitamin D levels	Transmembrane protein C16orf54	MR RAPS	1.82469	4.51257	0.737829	0.192967
2	286	Vitamin D levels	Uncharacterized protein C17orf67	Inverse variance weighted (multiplicative random effects)	0.790865	2.16835	0.288453	0.648424
2	286	Vitamin D levels	Uncharacterized protein C17orf67	MR Egger	0.305142	35.8296	0.00259874	0.556851
2	286	Vitamin D levels	Uncharacterized protein C17orf67	Inverse variance weighted (fixed effects)	0.790865	1.9354	0.323172	0.607353
2	286	Vitamin D levels	Uncharacterized protein C17orf67	Weighted median	0.991562	3.01209	0.326416	0.988074
2	286	Vitamin D levels	Uncharacterized protein C17orf67	Weighted mode	1.02335	3.71937	0.281567	0.973388
2	286	Vitamin D levels	Uncharacterized protein C17orf67	MR RAPS	0.789186	1.9448	0.320245	0.606901
2	287	Vitamin D levels	Uncharacterized protein C17orf78	Inverse variance weighted (multiplicative random effects)	1.38803	3.22051	0.598235	0.445131
2	287	Vitamin D levels	Uncharacterized protein C17orf78	MR Egger	0.195567	9.82665	0.00389211	0.344515
2	287	Vitamin D levels	Uncharacterized protein C17orf78	Inverse variance weighted (fixed effects)	1.38803	3.39678	0.567191	0.4727
2	287	Vitamin D levels	Uncharacterized protein C17orf78	Weighted median	0.79725	2.49171	0.255089	0.696741
2	287	Vitamin D levels	Uncharacterized protein C17orf78	Weighted mode	0.741443	2.79303	0.196825	0.676885
2	287	Vitamin D levels	Uncharacterized protein C17orf78	MR RAPS	1.3908	3.43209	0.5636	0.474122
2	288	Vitamin D levels	Uncharacterized protein C17orf78	Inverse variance weighted (multiplicative random effects)	0.557583	2.3886	0.130159	0.4313
2	288	Vitamin D levels	Uncharacterized protein C17orf78	MR Egger	10.9372	3926.03	0.0304693	0.354921
2	288	Vitamin D levels	Uncharacterized protein C17orf78	Inverse variance weighted (fixed effects)	0.557583	1.36415	0.227906	0.20065
2	288	Vitamin D levels	Uncharacterized protein C17orf78	Weighted median	0.242179	0.991839	0.0591333	0.0486791
2	288	Vitamin D levels	Uncharacterized protein C17orf78	Weighted mode	0.158444	1.50464	0.0166848	0.169564
2	288	Vitamin D levels	Uncharacterized protein C17orf78	MR RAPS	0.552337	1.35679	0.224852	0.195469
2	289	Vitamin D levels	Uncharacterized protein C17orf89	Inverse variance weighted (multiplicative random effects)	0.854835	3.55131	0.205767	0.829097
2	289	Vitamin D levels	Uncharacterized protein C17orf89	MR Egger	0.182804	265.6	0.000125818	0.563172
2	289	Vitamin D levels	Uncharacterized protein C17orf89	Inverse variance weighted (fixed effects)	0.854835	2.17929	0.335312	0.742538
2	289	Vitamin D levels	Uncharacterized protein C17orf89	Weighted median	0.531457	1.81912	0.155265	0.313982
2	289	Vitamin D levels	Uncharacterized protein C17orf89	Weighted mode	0.411328	1.71037	0.0989203	0.288853
2	289	Vitamin D levels	Uncharacterized protein C17orf89	MR RAPS	0.852855	2.18251	0.333269	0.739886
2	290	Vitamin D levels	UPF0729 protein C18orf32	Inverse variance weighted (multiplicative random effects)	1.9615	3.84809	0.999842	0.0500496
2	290	Vitamin D levels	UPF0729 protein C18orf32	MR Egger	0.436237	21.9196	0.00868185	0.615079
2	290	Vitamin D levels	UPF0729 protein C18orf32	Inverse variance weighted (fixed effects)	1.9615	4.80017	0.801529	0.140084
2	290	Vitamin D levels	UPF0729 protein C18orf32	Weighted median	1.89443	5.58992	0.642022	0.247142
2	290	Vitamin D levels	UPF0729 protein C18orf32	Weighted mode	1.81717	7.4046	0.445951	0.44264
2	290	Vitamin D levels	UPF0729 protein C18orf32	MR RAPS	1.96695	4.86414	0.795393	0.143073
2	291	Vitamin D levels	Uncharacterized protein C19orf18	Inverse variance weighted (multiplicative random effects)	0.537923	1.63731	0.17673	0.274919
2	291	Vitamin D levels	Uncharacterized protein C19orf18	MR Egger	0.345383	77.803	0.00153322	0.640461
2	291	Vitamin D levels	Uncharacterized protein C19orf18	Inverse variance weighted (fixed effects)	0.537923	1.31507	0.220035	0.173995
2	291	Vitamin D levels	Uncharacterized protein C19orf18	Weighted median	0.662959	2.21418	0.1985	0.504088
2	291	Vitamin D levels	Uncharacterized protein C19orf18	Weighted mode	0.56118	3.36223	0.0936649	0.554871
2	291	Vitamin D levels	Uncharacterized protein C19orf18	MR RAPS	0.534252	1.31531	0.217002	0.17264
2	292	Vitamin D levels	Angiopoietin-like protein 8	Inverse variance weighted (multiplicative random effects)	1.27728	2.96841	0.549602	0.569484
2	292	Vitamin D levels	Angiopoietin-like protein 8	MR Egger	1.91077	114.231	0.0319619	0.704922
2	292	Vitamin D levels	Angiopoietin-like protein 8	Inverse variance weighted (fixed effects)	1.27728	3.12575	0.521936	0.591969
2	292	Vitamin D levels	Angiopoietin-like protein 8	Weighted median	1.51622	4.67808	0.491428	0.469015
2	292	Vitamin D levels	Angiopoietin-like protein 8	Weighted mode	1.76439	7.42447	0.419298	0.473665
2	292	Vitamin D levels	Angiopoietin-like protein 8	MR RAPS	1.27919	3.15684	0.518347	0.593167
2	293	Vitamin D levels	Nuclear nucleic acid-binding protein C1D	Inverse variance weighted (multiplicative random effects)	0.993175	2.1804	0.452392	0.986381
2	293	Vitamin D levels	Nuclear nucleic acid-binding protein C1D	MR Egger	0.372472	18.7156	0.00741282	0.552227
2	293	Vitamin D levels	Nuclear nucleic acid-binding protein C1D	Inverse variance weighted (fixed effects)	0.993175	2.43049	0.405842	0.988033
2	293	Vitamin D levels	Nuclear nucleic acid-binding protein C1D	Weighted median	0.742535	2.17433	0.253576	0.587091
2	293	Vitamin D levels	Nuclear nucleic acid-binding protein C1D	Weighted mode	0.760643	2.97493	0.194485	0.710383
2	293	Vitamin D levels	Nuclear nucleic acid-binding protein C1D	MR RAPS	0.99314	2.45138	0.402357	0.988086
2	294	Vitamin D levels	C1GALT1-specific chaperone 1	Inverse variance weighted (multiplicative random effects)	0.943475	2.40379	0.370309	0.902946
2	294	Vitamin D levels	C1GALT1-specific chaperone 1	MR Egger	0.315194	23.9739	0.00414399	0.530871
2	294	Vitamin D levels	C1GALT1-specific chaperone 1	Inverse variance weighted (fixed effects)	0.943475	2.30887	0.385533	0.8986
2	294	Vitamin D levels	C1GALT1-specific chaperone 1	Weighted median	0.787567	2.53472	0.244706	0.688838
2	294	Vitamin D levels	C1GALT1-specific chaperone 1	Weighted mode	0.552367	2.90025	0.105201	0.514283
2	294	Vitamin D levels	C1GALT1-specific chaperone 1	MR RAPS	0.943071	2.32554	0.382441	0.898716
2	295	Vitamin D levels	Uncharacterized protein C1orf115	Inverse variance weighted (multiplicative random effects)	0.963971	2.19758	0.422846	0.930451
2	295	Vitamin D levels	Uncharacterized protein C1orf115	MR Egger	0.233603	100.118	0.000545058	0.55295
2	295	Vitamin D levels	Uncharacterized protein C1orf115	Inverse variance weighted (fixed effects)	0.963971	2.84868	0.3262	0.947079
2	295	Vitamin D levels	Uncharacterized protein C1orf115	Weighted median	0.863215	3.30382	0.225539	0.829923
2	295	Vitamin D levels	Uncharacterized protein C1orf115	Weighted mode	0.893504	3.99585	0.199795	0.889987
2	295	Vitamin D levels	Uncharacterized protein C1orf115	MR RAPS	0.963813	2.8889	0.321553	0.94753
2	296	Vitamin D levels	Uncharacterized protein C1orf185	Inverse variance weighted (multiplicative random effects)	0.982186	2.10684	0.457884	0.96318
2	296	Vitamin D levels	Uncharacterized protein C1orf185	MR Egger	2.34957	168.397	0.0327826	0.61749
2	296	Vitamin D levels	Uncharacterized protein C1orf185	Inverse variance weighted (fixed effects)	0.982186	2.57557	0.374553	0.970849
2	296	Vitamin D levels	Uncharacterized protein C1orf185	Weighted median	0.859161	2.75321	0.268108	0.798351
2	296	Vitamin D levels	Uncharacterized protein C1orf185	Weighted mode	1.03632	3.85178	0.278824	0.960073
2	296	Vitamin D levels	Uncharacterized protein C1orf185	MR RAPS	0.982118	2.59939	0.37107	0.971015
2	297	Vitamin D levels	Uncharacterized protein C1orf198	Inverse variance weighted (multiplicative random effects)	0.581209	0.906571	0.372617	0.0167364
2	297	Vitamin D levels	Uncharacterized protein C1orf198	MR Egger	0.84545	60.5946	0.0117962	0.920004
2	297	Vitamin D levels	Uncharacterized protein C1orf198	Inverse variance weighted (fixed effects)	0.581209	1.5241	0.221642	0.269919
2	297	Vitamin D levels	Uncharacterized protein C1orf198	Weighted median	0.613064	1.95087	0.192657	0.407406
2	297	Vitamin D levels	Uncharacterized protein C1orf198	Weighted mode	0.663355	2.47334	0.177913	0.574039
2	297	Vitamin D levels	Uncharacterized protein C1orf198	MR RAPS	0.580769	1.54055	0.218943	0.274933
2	298	Vitamin D levels	Type III endosome membrane protein TEMP	Inverse variance weighted (multiplicative random effects)	0.626938	1.54368	0.254619	0.309818
2	298	Vitamin D levels	Type III endosome membrane protein TEMP	MR Egger	1.31925	96.6693	0.018004	0.876316
2	298	Vitamin D levels	Type III endosome membrane protein TEMP	Inverse variance weighted (fixed effects)	0.626938	1.53384	0.256254	0.30637
2	298	Vitamin D levels	Type III endosome membrane protein TEMP	Weighted median	0.827214	2.61327	0.261849	0.74653
2	298	Vitamin D levels	Type III endosome membrane protein TEMP	Weighted mode	1.15407	6.34025	0.210065	0.875516
2	298	Vitamin D levels	Type III endosome membrane protein TEMP	MR RAPS	0.624898	1.54216	0.253214	0.307672
2	299	Vitamin D levels	Uncharacterized protein C1orf226	Inverse variance weighted (multiplicative random effects)	0.835243	2.38074	0.293031	0.736206
2	299	Vitamin D levels	Uncharacterized protein C1orf226	MR Egger	0.336587	57.1422	0.00198262	0.597379
2	299	Vitamin D levels	Uncharacterized protein C1orf226	Inverse variance weighted (fixed effects)	0.835243	2.19025	0.318517	0.714347
2	299	Vitamin D levels	Uncharacterized protein C1orf226	Weighted median	0.703143	2.16299	0.228577	0.539005
2	299	Vitamin D levels	Uncharacterized protein C1orf226	Weighted mode	0.742851	2.75064	0.200618	0.679297
2	299	Vitamin D levels	Uncharacterized protein C1orf226	MR RAPS	0.834111	2.20391	0.315685	0.714436
2	300	Vitamin D levels	Complement component 1 Q subcomponent-binding protein, mitochondrial	Inverse variance weighted (multiplicative random effects)	1.02959	1.70569	0.621477	0.909867
2	300	Vitamin D levels	Complement component 1 Q subcomponent-binding protein, mitochondrial	MR Egger	0.427364	21.4737	0.00850526	0.606655
2	300	Vitamin D levels	Complement component 1 Q subcomponent-binding protein, mitochondrial	Inverse variance weighted (fixed effects)	1.02959	2.5196	0.420721	0.949084
2	300	Vitamin D levels	Complement component 1 Q subcomponent-binding protein, mitochondrial	Weighted median	1.12683	3.36874	0.376922	0.83077
2	300	Vitamin D levels	Complement component 1 Q subcomponent-binding protein, mitochondrial	Weighted mode	1.22202	4.61316	0.323712	0.779248
2	300	Vitamin D levels	Complement component 1 Q subcomponent-binding protein, mitochondrial	MR RAPS	1.02965	2.54486	0.4166	0.949528
2	301	Vitamin D levels	Complement C1q subcomponent subunit C	Inverse variance weighted (multiplicative random effects)	0.637699	1.32714	0.306419	0.22893
2	301	Vitamin D levels	Complement C1q subcomponent subunit C	MR Egger	0.142541	7.16227	0.00283681	0.270216
2	301	Vitamin D levels	Complement C1q subcomponent subunit C	Inverse variance weighted (fixed effects)	0.637699	1.56058	0.260584	0.32448
2	301	Vitamin D levels	Complement C1q subcomponent subunit C	Weighted median	0.591494	1.75254	0.199633	0.343358
2	301	Vitamin D levels	Complement C1q subcomponent subunit C	Weighted mode	0.499291	2.01229	0.123884	0.373578
2	301	Vitamin D levels	Complement C1q subcomponent subunit C	MR RAPS	0.636466	1.5722	0.257657	0.327435
2	302	Vitamin D levels	Complement C1q-like protein 4	Inverse variance weighted (multiplicative random effects)	0.620316	0.81096	0.47449	0.000478535
2	302	Vitamin D levels	Complement C1q-like protein 4	MR Egger	0.431391	21.6761	0.0085854	0.610491
2	302	Vitamin D levels	Complement C1q-like protein 4	Inverse variance weighted (fixed effects)	0.620316	1.51804	0.25348	0.295644
2	302	Vitamin D levels	Complement C1q-like protein 4	Weighted median	0.665944	1.91683	0.231362	0.451023
2	302	Vitamin D levels	Complement C1q-like protein 4	Weighted mode	0.647502	2.50918	0.16709	0.557033
2	302	Vitamin D levels	Complement C1q-like protein 4	MR RAPS	0.620154	1.5348	0.25058	0.301413
2	303	Vitamin D levels	Complement C1q tumor necrosis factor-related protein 1	Inverse variance weighted (multiplicative random effects)	1.47871	2.32892	0.93889	0.0914282
2	303	Vitamin D levels	Complement C1q tumor necrosis factor-related protein 1	MR Egger	1.53974	77.3007	0.0306697	0.790993
2	303	Vitamin D levels	Complement C1q tumor necrosis factor-related protein 1	Inverse variance weighted (fixed effects)	1.47871	3.61775	0.604408	0.39147
2	303	Vitamin D levels	Complement C1q tumor necrosis factor-related protein 1	Weighted median	1.57433	4.47874	0.553397	0.394887
2	303	Vitamin D levels	Complement C1q tumor necrosis factor-related protein 1	Weighted mode	1.55474	5.68415	0.425253	0.534189
2	303	Vitamin D levels	Complement C1q tumor necrosis factor-related protein 1	MR RAPS	1.47973	3.6588	0.598448	0.396209
2	304	Vitamin D levels	Complement C1q tumor necrosis factor-related protein 3	Inverse variance weighted (multiplicative random effects)	0.846255	2.79065	0.256624	0.783921
2	304	Vitamin D levels	Complement C1q tumor necrosis factor-related protein 3	MR Egger	0.0349418	1.82699	0.000668272	0.0948458
2	304	Vitamin D levels	Complement C1q tumor necrosis factor-related protein 3	Inverse variance weighted (fixed effects)	0.846255	2.07095	0.345806	0.714662
2	304	Vitamin D levels	Complement C1q tumor necrosis factor-related protein 3	Weighted median	0.688579	2.48833	0.190546	0.569193
2	304	Vitamin D levels	Complement C1q tumor necrosis factor-related protein 3	Weighted mode	0.259631	2.0636	0.0326654	0.258334
2	304	Vitamin D levels	Complement C1q tumor necrosis factor-related protein 3	MR RAPS	0.844609	2.07895	0.343137	0.71326
2	305	Vitamin D levels	Complement C1q tumor necrosis factor-related protein 5	Inverse variance weighted (multiplicative random effects)	0.576481	0.997669	0.333107	0.0490291
2	305	Vitamin D levels	Complement C1q tumor necrosis factor-related protein 5	MR Egger	0.391976	19.6956	0.00780099	0.572038
2	305	Vitamin D levels	Complement C1q tumor necrosis factor-related protein 5	Inverse variance weighted (fixed effects)	0.576481	1.41076	0.235568	0.227692
2	305	Vitamin D levels	Complement C1q tumor necrosis factor-related protein 5	Weighted median	0.64435	1.8896	0.219722	0.423311
2	305	Vitamin D levels	Complement C1q tumor necrosis factor-related protein 5	Weighted mode	0.672445	2.23354	0.202451	0.545599
2	305	Vitamin D levels	Complement C1q tumor necrosis factor-related protein 5	MR RAPS	0.575672	1.42366	0.232778	0.231943
2	306	Vitamin D levels	Complement C1q and tumor necrosis factor-related protein 9A	Inverse variance weighted (multiplicative random effects)	1.8487	3.55518	0.961324	0.0655078
2	306	Vitamin D levels	Complement C1q and tumor necrosis factor-related protein 9A	MR Egger	2.45777	123.496	0.0489138	0.586814
2	306	Vitamin D levels	Complement C1q and tumor necrosis factor-related protein 9A	Inverse variance weighted (fixed effects)	1.8487	4.52412	0.755435	0.178378
2	306	Vitamin D levels	Complement C1q and tumor necrosis factor-related protein 9A	Weighted median	1.43212	4.094	0.50097	0.502735
2	306	Vitamin D levels	Complement C1q and tumor necrosis factor-related protein 9A	Weighted mode	1.10127	4.5483	0.266648	0.899149
2	306	Vitamin D levels	Complement C1q and tumor necrosis factor-related protein 9A	MR RAPS	1.85284	4.58208	0.749227	0.18187
2	307	Vitamin D levels	Complement C1r subcomponent-like protein	Inverse variance weighted (multiplicative random effects)	1.33356	3.49015	0.509546	0.55759
2	307	Vitamin D levels	Complement C1r subcomponent-like protein	MR Egger	4.80844	383.791	0.060244	0.408848
2	307	Vitamin D levels	Complement C1r subcomponent-like protein	Inverse variance weighted (fixed effects)	1.33356	3.26263	0.545078	0.528296
2	307	Vitamin D levels	Complement C1r subcomponent-like protein	Weighted median	1.07358	3.50402	0.328927	0.906359
2	307	Vitamin D levels	Complement C1r subcomponent-like protein	Weighted mode	1.26758	6.37776	0.25193	0.78517
2	307	Vitamin D levels	Complement C1r subcomponent-like protein	MR RAPS	1.3364	3.29548	0.541942	0.528888
2	308	Vitamin D levels	ES1 protein homolog, mitochondrial	Inverse variance weighted (multiplicative random effects)	1.57426	4.44606	0.557416	0.391627
2	308	Vitamin D levels	ES1 protein homolog, mitochondrial	MR Egger	1.38606	222.297	0.00864232	0.876742
2	308	Vitamin D levels	ES1 protein homolog, mitochondrial	Inverse variance weighted (fixed effects)	1.57426	3.85253	0.643292	0.320305
2	308	Vitamin D levels	ES1 protein homolog, mitochondrial	Weighted median	1.40238	4.85154	0.405372	0.593309
2	308	Vitamin D levels	ES1 protein homolog, mitochondrial	Weighted mode	0.57597	7.29436	0.0454791	0.687877
2	308	Vitamin D levels	ES1 protein homolog, mitochondrial	MR RAPS	1.58094	3.89846	0.641116	0.319917
2	309	Vitamin D levels	Uncharacterized protein C22orf15	Inverse variance weighted (multiplicative random effects)	0.710911	1.38503	0.364898	0.315978
2	309	Vitamin D levels	Uncharacterized protein C22orf15	MR Egger	3.38938	170.16	0.0675123	0.46788
2	309	Vitamin D levels	Uncharacterized protein C22orf15	Inverse variance weighted (fixed effects)	0.710911	1.73928	0.290577	0.454765
2	309	Vitamin D levels	Uncharacterized protein C22orf15	Weighted median	0.846277	2.4286	0.294897	0.756321
2	309	Vitamin D levels	Uncharacterized protein C22orf15	Weighted mode	0.892693	3.09107	0.257807	0.864868
2	309	Vitamin D levels	Uncharacterized protein C22orf15	MR RAPS	0.709994	1.75382	0.287425	0.457879
2	310	Vitamin D levels	Augurin	Inverse variance weighted (multiplicative random effects)	1.04862	1.81336	0.606394	0.865083
2	310	Vitamin D levels	Augurin	MR Egger	0.25694	12.9105	0.00511354	0.422891
2	310	Vitamin D levels	Augurin	Inverse variance weighted (fixed effects)	1.04862	2.56619	0.4285	0.917183
2	310	Vitamin D levels	Augurin	Weighted median	0.966249	2.85384	0.327151	0.950455
2	310	Vitamin D levels	Augurin	Weighted mode	0.904055	3.18273	0.256797	0.881331
2	310	Vitamin D levels	Augurin	MR RAPS	1.04875	2.59169	0.424389	0.917862
2	311	Vitamin D levels	Uncharacterized protein C2orf66	Inverse variance weighted (multiplicative random effects)	1.68616	3.88348	0.732112	0.219664
2	311	Vitamin D levels	Uncharacterized protein C2orf66	MR Egger	0.176112	12.6222	0.00245722	0.34115
2	311	Vitamin D levels	Uncharacterized protein C2orf66	Inverse variance weighted (fixed effects)	1.68616	4.4216	0.643011	0.288145
2	311	Vitamin D levels	Uncharacterized protein C2orf66	Weighted median	1.73866	5.68518	0.531721	0.360166
2	311	Vitamin D levels	Uncharacterized protein C2orf66	Weighted mode	1.42784	6.22882	0.327308	0.660271
2	311	Vitamin D levels	Uncharacterized protein C2orf66	MR RAPS	1.68998	4.4743	0.638318	0.290834
2	312	Vitamin D levels	Uncharacterized protein C2orf82	Inverse variance weighted (multiplicative random effects)	0.931555	2.25368	0.385057	0.875012
2	312	Vitamin D levels	Uncharacterized protein C2orf82	MR Egger	2.45486	223.109	0.0270108	0.61885
2	312	Vitamin D levels	Uncharacterized protein C2orf82	Inverse variance weighted (fixed effects)	0.931555	2.37488	0.365406	0.881956
2	312	Vitamin D levels	Uncharacterized protein C2orf82	Weighted median	0.666574	2.19597	0.202335	0.504895
2	312	Vitamin D levels	Uncharacterized protein C2orf82	Weighted mode	0.548129	3.04097	0.0987989	0.529404
2	312	Vitamin D levels	Uncharacterized protein C2orf82	MR RAPS	0.931214	2.39346	0.362305	0.882369
2	313	Vitamin D levels	C3a anaphylatoxin des Arginine	Inverse variance weighted (multiplicative random effects)	1.0545	1.66114	0.669404	0.818956
2	313	Vitamin D levels	C3a anaphylatoxin des Arginine	MR Egger	2.06619	103.731	0.041156	0.658668
2	313	Vitamin D levels	C3a anaphylatoxin des Arginine	Inverse variance weighted (fixed effects)	1.0545	2.57989	0.431016	0.907447
2	313	Vitamin D levels	C3a anaphylatoxin des Arginine	Weighted median	1.14215	3.19574	0.408205	0.800115
2	313	Vitamin D levels	C3a anaphylatoxin des Arginine	Weighted mode	1.20666	4.54132	0.320617	0.79228
2	313	Vitamin D levels	C3a anaphylatoxin des Arginine	MR RAPS	1.0546	2.60646	0.4267	0.908325
2	314	Vitamin D levels	Uncharacterized protein C3orf18	Inverse variance weighted (multiplicative random effects)	1.45272	2.89043	0.730129	0.287372
2	314	Vitamin D levels	Uncharacterized protein C3orf18	MR Egger	0.684374	34.3878	0.0136202	0.815702
2	314	Vitamin D levels	Uncharacterized protein C3orf18	Inverse variance weighted (fixed effects)	1.45272	3.55508	0.593625	0.41344
2	314	Vitamin D levels	Uncharacterized protein C3orf18	Weighted median	1.32596	3.86229	0.455212	0.604996
2	314	Vitamin D levels	Uncharacterized protein C3orf18	Weighted mode	1.22191	4.22245	0.353599	0.764211
2	314	Vitamin D levels	Uncharacterized protein C3orf18	MR RAPS	1.45497	3.59465	0.588912	0.416446
2	315	Vitamin D levels	Complement C4	Inverse variance weighted (multiplicative random effects)	1.11825	2.21065	0.565664	0.747887
2	315	Vitamin D levels	Complement C4	MR Egger	0.858344	43.0922	0.0170972	0.924957
2	315	Vitamin D levels	Complement C4	Inverse variance weighted (fixed effects)	1.11825	2.73586	0.457072	0.806575
2	315	Vitamin D levels	Complement C4	Weighted median	1.02393	3.14442	0.333427	0.967048
2	315	Vitamin D levels	Complement C4	Weighted mode	1.03223	4.01509	0.265373	0.965266
2	315	Vitamin D levels	Complement C4	MR RAPS	1.11875	2.76217	0.453126	0.807732
2	316	Vitamin D levels	Protein CEI	Inverse variance weighted (multiplicative random effects)	1.30455	2.04404	0.832594	0.245899
2	316	Vitamin D levels	Protein CEI	MR Egger	1.59399	80.0243	0.0317503	0.774837
2	316	Vitamin D levels	Protein CEI	Inverse variance weighted (fixed effects)	1.30455	3.19165	0.533221	0.56028
2	316	Vitamin D levels	Protein CEI	Weighted median	0.991034	2.84636	0.345055	0.986651
2	316	Vitamin D levels	Protein CEI	Weighted mode	0.92489	3.38563	0.252662	0.910708
2	316	Vitamin D levels	Protein CEI	MR RAPS	1.30515	3.22651	0.527947	0.56412
2	317	Vitamin D levels	Glutaredoxin-like protein C5orf63	Inverse variance weighted (multiplicative random effects)	0.985547	2.84289	0.341661	0.978512
2	317	Vitamin D levels	Glutaredoxin-like protein C5orf63	MR Egger	0.132227	13.5977	0.0012858	0.312115
2	317	Vitamin D levels	Glutaredoxin-like protein C5orf63	Inverse variance weighted (fixed effects)	0.985547	2.84085	0.341906	0.978498
2	317	Vitamin D levels	Glutaredoxin-like protein C5orf63	Weighted median	0.655284	2.35419	0.182397	0.517112
2	317	Vitamin D levels	Glutaredoxin-like protein C5orf63	Weighted mode	0.5658	2.39219	0.133823	0.482003
2	317	Vitamin D levels	Glutaredoxin-like protein C5orf63	MR RAPS	0.985437	2.87111	0.338226	0.978548
2	318	Vitamin D levels	Complement component C6	Inverse variance weighted (multiplicative random effects)	2.07796	2.97824	1.44983	6.81573e-05
2	318	Vitamin D levels	Complement component C6	MR Egger	1.40573	70.6337	0.0279764	0.834099
2	318	Vitamin D levels	Complement component C6	Inverse variance weighted (fixed effects)	2.07796	5.08519	0.849121	0.109199
2	318	Vitamin D levels	Complement component C6	Weighted median	2.06877	6.35941	0.672988	0.204516
2	318	Vitamin D levels	Complement component C6	Weighted mode	2.10579	8.05188	0.550724	0.32613
2	318	Vitamin D levels	Complement component C6	MR RAPS	2.07935	5.14928	0.83967	0.113582
2	319	Vitamin D levels	Uncharacterized protein C6orf226	Inverse variance weighted (multiplicative random effects)	0.67412	1.28068	0.354841	0.228429
2	319	Vitamin D levels	Uncharacterized protein C6orf226	MR Egger	0.365915	18.3861	0.00728233	0.545446
2	319	Vitamin D levels	Uncharacterized protein C6orf226	Inverse variance weighted (fixed effects)	0.67412	1.6497	0.275466	0.387779
2	319	Vitamin D levels	Uncharacterized protein C6orf226	Weighted median	0.479082	1.43196	0.160283	0.187745
2	319	Vitamin D levels	Uncharacterized protein C6orf226	Weighted mode	0.461066	1.62273	0.131003	0.281788
2	319	Vitamin D levels	Uncharacterized protein C6orf226	MR RAPS	0.673154	1.66357	0.272388	0.391223
2	320	Vitamin D levels	Bombesin receptor-activated protein C6orf89	Inverse variance weighted (multiplicative random effects)	0.878785	1.62318	0.475772	0.679792
2	320	Vitamin D levels	Bombesin receptor-activated protein C6orf89	MR Egger	1.11903	80.2026	0.0156134	0.946334
2	320	Vitamin D levels	Bombesin receptor-activated protein C6orf89	Inverse variance weighted (fixed effects)	0.878785	2.30443	0.335121	0.792776
2	320	Vitamin D levels	Bombesin receptor-activated protein C6orf89	Weighted median	0.805992	2.56514	0.253251	0.714997
2	320	Vitamin D levels	Bombesin receptor-activated protein C6orf89	Weighted mode	0.865995	3.27602	0.228921	0.84251
2	320	Vitamin D levels	Bombesin receptor-activated protein C6orf89	MR RAPS	0.878516	2.32693	0.331677	0.794387
2	321	Vitamin D levels	Uncharacterized protein C7orf69	Inverse variance weighted (multiplicative random effects)	0.576598	0.962005	0.345596	0.0350031
2	321	Vitamin D levels	Uncharacterized protein C7orf69	MR Egger	0.178713	8.97979	0.00355669	0.321615
2	321	Vitamin D levels	Uncharacterized protein C7orf69	Inverse variance weighted (fixed effects)	0.576598	1.41105	0.235616	0.227863
2	321	Vitamin D levels	Uncharacterized protein C7orf69	Weighted median	0.410237	1.23631	0.136126	0.1134
2	321	Vitamin D levels	Uncharacterized protein C7orf69	Weighted mode	0.403732	1.39226	0.117075	0.210476
2	321	Vitamin D levels	Uncharacterized protein C7orf69	MR RAPS	0.575925	1.42478	0.2328	0.232493
2	322	Vitamin D levels	Complement component C8	Inverse variance weighted (multiplicative random effects)	1.3794	2.18679	0.870105	0.171264
2	322	Vitamin D levels	Complement component C8	MR Egger	0.323584	33.274	0.0031468	0.547405
2	322	Vitamin D levels	Complement component C8	Inverse variance weighted (fixed effects)	1.3794	3.53023	0.538985	0.502301
2	322	Vitamin D levels	Complement component C8	Weighted median	1.10006	3.42194	0.353639	0.869176
2	322	Vitamin D levels	Complement component C8	Weighted mode	1.08848	3.92665	0.301729	0.9032
2	322	Vitamin D levels	Complement component C8	MR RAPS	1.38002	3.56775	0.533796	0.506274
2	323	Vitamin D levels	UPF0488 protein C8orf33	Inverse variance weighted (multiplicative random effects)	1.09488	2.71977	0.440762	0.845188
2	323	Vitamin D levels	UPF0488 protein C8orf33	MR Egger	9.18251	746.892	0.112893	0.256121
2	323	Vitamin D levels	UPF0488 protein C8orf33	Inverse variance weighted (fixed effects)	1.09488	2.79126	0.429472	0.849428
2	323	Vitamin D levels	UPF0488 protein C8orf33	Weighted median	1.50127	5.13334	0.439051	0.517152
2	323	Vitamin D levels	UPF0488 protein C8orf33	Weighted mode	1.91368	7.66531	0.477761	0.411163
2	323	Vitamin D levels	UPF0488 protein C8orf33	MR RAPS	1.09544	2.81526	0.426242	0.849873
2	324	Vitamin D levels	Complement component C9	Inverse variance weighted (multiplicative random effects)	0.975301	1.84952	0.514302	0.938943
2	324	Vitamin D levels	Complement component C9	MR Egger	1.2463	62.6226	0.0248034	0.892098
2	324	Vitamin D levels	Complement component C9	Inverse variance weighted (fixed effects)	0.975301	2.38675	0.398538	0.95632
2	324	Vitamin D levels	Complement component C9	Weighted median	1.2226	3.70921	0.402983	0.722639
2	324	Vitamin D levels	Complement component C9	Weighted mode	1.63537	8.31082	0.3218	0.578976
2	324	Vitamin D levels	Complement component C9	MR RAPS	0.975216	2.40895	0.394796	0.95662
2	325	Vitamin D levels	Bcl10-interacting CARD protein	Inverse variance weighted (multiplicative random effects)	2.79862	4.68659	1.67121	9.14291e-05
2	325	Vitamin D levels	Bcl10-interacting CARD protein	MR Egger	2.82678	4362.36	0.00183173	0.69651
2	325	Vitamin D levels	Bcl10-interacting CARD protein	Inverse variance weighted (fixed effects)	2.79862	7.47768	1.04742	0.0401308
2	325	Vitamin D levels	Bcl10-interacting CARD protein	Weighted median	2.41362	7.45069	0.781879	0.125486
2	325	Vitamin D levels	Bcl10-interacting CARD protein	Weighted mode	2.3349	8.30232	0.656654	0.28143
2	325	Vitamin D levels	Bcl10-interacting CARD protein	MR RAPS	2.80238	7.57734	1.03642	0.0423062
2	326	Vitamin D levels	Carbonic anhydrase-related protein 10	Inverse variance weighted (multiplicative random effects)	1.25009	2.64118	0.591673	0.558629
2	326	Vitamin D levels	Carbonic anhydrase-related protein 10	MR Egger	1.45435	73.0769	0.0289441	0.817924
2	326	Vitamin D levels	Carbonic anhydrase-related protein 10	Inverse variance weighted (fixed effects)	1.25009	3.05921	0.510824	0.624944
2	326	Vitamin D levels	Carbonic anhydrase-related protein 10	Weighted median	0.971398	3.06465	0.307903	0.960518
2	326	Vitamin D levels	Carbonic anhydrase-related protein 10	Weighted mode	0.997631	4.73957	0.209991	0.997735
2	326	Vitamin D levels	Carbonic anhydrase-related protein 10	MR RAPS	1.2514	3.09032	0.506745	0.626806
2	327	Vitamin D levels	Carbonic anhydrase-related protein 10	Inverse variance weighted (multiplicative random effects)	1.05042	1.23722	0.891832	0.555791
2	327	Vitamin D levels	Carbonic anhydrase-related protein 10	MR Egger	1.38093	142.001	0.0134293	0.858985
2	327	Vitamin D levels	Carbonic anhydrase-related protein 10	Inverse variance weighted (fixed effects)	1.05042	2.6883	0.410442	0.918276
2	327	Vitamin D levels	Carbonic anhydrase-related protein 10	Weighted median	1.14274	3.27428	0.39882	0.803801
2	327	Vitamin D levels	Carbonic anhydrase-related protein 10	Weighted mode	1.15642	4.12642	0.324084	0.833792
2	327	Vitamin D levels	Carbonic anhydrase-related protein 10	MR RAPS	1.05043	2.71647	0.406193	0.919155
2	328	Vitamin D levels	Carbonic anhydrase 1	Inverse variance weighted (multiplicative random effects)	0.560096	0.929838	0.337378	0.0250081
2	328	Vitamin D levels	Carbonic anhydrase 1	MR Egger	0.310739	15.6137	0.00618422	0.48582
2	328	Vitamin D levels	Carbonic anhydrase 1	Inverse variance weighted (fixed effects)	0.560096	1.37066	0.228872	0.204271
2	328	Vitamin D levels	Carbonic anhydrase 1	Weighted median	0.619716	1.79094	0.214439	0.376841
2	328	Vitamin D levels	Carbonic anhydrase 1	Weighted mode	0.629312	2.39834	0.165129	0.527598
2	328	Vitamin D levels	Carbonic anhydrase 1	MR RAPS	0.559355	1.38373	0.226112	0.208684
2	329	Vitamin D levels	Carbonic anhydrase 2	Inverse variance weighted (multiplicative random effects)	0.62238	1.30638	0.296511	0.210017
2	329	Vitamin D levels	Carbonic anhydrase 2	MR Egger	1.44249	72.4809	0.028708	0.82181
2	329	Vitamin D levels	Carbonic anhydrase 2	Inverse variance weighted (fixed effects)	0.62238	1.52309	0.254324	0.299015
2	329	Vitamin D levels	Carbonic anhydrase 2	Weighted median	1.0132	3.07955	0.333353	0.981552
2	329	Vitamin D levels	Carbonic anhydrase 2	Weighted mode	1.11797	4.84861	0.257776	0.887399
2	329	Vitamin D levels	Carbonic anhydrase 2	MR RAPS	0.62108	1.5344	0.251395	0.301989
2	330	Vitamin D levels	Carbonic anhydrase 3	Inverse variance weighted (multiplicative random effects)	0.883645	1.69955	0.459433	0.710872
2	330	Vitamin D levels	Carbonic anhydrase 3	MR Egger	0.165833	11.8855	0.0023138	0.327283
2	330	Vitamin D levels	Carbonic anhydrase 3	Inverse variance weighted (fixed effects)	0.883645	2.31717	0.336975	0.801433
2	330	Vitamin D levels	Carbonic anhydrase 3	Weighted median	0.69748	2.1934	0.221792	0.537675
2	330	Vitamin D levels	Carbonic anhydrase 3	Weighted mode	0.590171	2.30834	0.150888	0.490743
2	330	Vitamin D levels	Carbonic anhydrase 3	MR RAPS	0.883336	2.33922	0.333566	0.80285
2	331	Vitamin D levels	Carbonic anhydrase 4	Inverse variance weighted (multiplicative random effects)	1.18675	1.48615	0.947672	0.135769
2	331	Vitamin D levels	Carbonic anhydrase 4	MR Egger	1.22353	125.815	0.0118986	0.911415
2	331	Vitamin D levels	Carbonic anhydrase 4	Inverse variance weighted (fixed effects)	1.18675	3.03719	0.46371	0.721003
2	331	Vitamin D levels	Carbonic anhydrase 4	Weighted median	1.17871	3.47555	0.39975	0.765687
2	331	Vitamin D levels	Carbonic anhydrase 4	Weighted mode	1.16137	4.20326	0.320891	0.830853
2	331	Vitamin D levels	Carbonic anhydrase 4	MR RAPS	1.18682	3.0692	0.458931	0.723842
2	332	Vitamin D levels	Carbonic anhydrase 5A, mitochondrial	Inverse variance weighted (multiplicative random effects)	1.0066	2.99749	0.338034	0.990566
2	332	Vitamin D levels	Carbonic anhydrase 5A, mitochondrial	MR Egger	0.0863951	5.71284	0.00130655	0.207555
2	332	Vitamin D levels	Carbonic anhydrase 5A, mitochondrial	Inverse variance weighted (fixed effects)	1.0066	2.46336	0.41133	0.988498
2	332	Vitamin D levels	Carbonic anhydrase 5A, mitochondrial	Weighted median	0.936979	2.93148	0.299484	0.910936
2	332	Vitamin D levels	Carbonic anhydrase 5A, mitochondrial	Weighted mode	0.970091	3.63063	0.259205	0.965777
[truncated: 37,390 more rows]
