# Supplementary material for: Investigating the mechanisms linking vitamin D to coronary artery disease: A mediating proteomics Mendelian randomisation study
Source: Medicine (Baltimore). 2026 Jul 17;105(29):e49798. doi: 10.1097/MD.0000000000049798 (PMC13384664; doi:10.1097/MD.0000000000049798)
Supplement: Supplementary file 4 [file medi-105-e49798-s004.xlsx]

## Sheet: 4
Supplementary Table 4. MR-Steiger test results for SNPs
Note: SNP, rsID of SNPs; Rsq.exposure, R-squared value for the exposure; Rsq.outcome, R-squared value for the outcome; Direction, Direction of the SNP effect as determined by MR-Steiger test, TRUE for correct; Pval, P-value from the MR-Steiger test.
Pre-batch	Batch	Exposure	Outcome	SNP	Rsq.exposure	Rsq.outcome	Direction	Pval
1	1	Vitamin D levels	Major coronary heart disease event	rs12785878	0.00341867	2.82429e-06	TRUE	1.04701e-48
1	1	Vitamin D levels	Major coronary heart disease event	rs17216707	0.0011941	6.57007e-08	TRUE	8.60947e-19
1	1	Vitamin D levels	Major coronary heart disease event	rs17775309	0.000854395	1.91729e-06	TRUE	6.69813e-13
1	1	Vitamin D levels	Major coronary heart disease event	rs2060793	0.0024971	2.54539e-06	TRUE	8.43876e-36
1	1	Vitamin D levels	Major coronary heart disease event	rs2597193	0.000909534	2.64592e-06	TRUE	1.80141e-13
1	1	Vitamin D levels	Major coronary heart disease event	rs4762258	0.000712758	5.23331e-06	TRUE	3.00171e-10
2	1	Vitamin D levels	APOBEC1 complementation factor	rs12785878	0.00341867	9.85078e-06	TRUE	0.00182534
2	1	Vitamin D levels	APOBEC1 complementation factor	rs17216707	0.0011941	0.000187413	TRUE	0.240046
2	1	Vitamin D levels	APOBEC1 complementation factor	rs17775309	0.000854395	5.07701e-05	TRUE	0.213384
2	1	Vitamin D levels	APOBEC1 complementation factor	rs2060793	0.0024971	5.15706e-06	TRUE	0.00722115
2	1	Vitamin D levels	APOBEC1 complementation factor	rs2597193	0.000909534	3.87149e-06	TRUE	0.112549
2	1	Vitamin D levels	APOBEC1 complementation factor	rs4762258	0.000712758	0.000203583	TRUE	0.484108
2	2	Vitamin D levels	Lactosylceramide 4-alpha-galactosyltransferase	rs12785878	0.00341867	1.06083e-05	TRUE	0.00186704
2	2	Vitamin D levels	Lactosylceramide 4-alpha-galactosyltransferase	rs17216707	0.0011941	9.10164e-05	TRUE	0.159011
2	2	Vitamin D levels	Lactosylceramide 4-alpha-galactosyltransferase	rs17775309	0.000854395	5.87222e-05	TRUE	0.224727
2	2	Vitamin D levels	Lactosylceramide 4-alpha-galactosyltransferase	rs2060793	0.0024971	1.1839e-07	TRUE	0.00519166
2	2	Vitamin D levels	Lactosylceramide 4-alpha-galactosyltransferase	rs2597193	0.000909534	0.000255276	TRUE	0.424625
2	2	Vitamin D levels	Lactosylceramide 4-alpha-galactosyltransferase	rs4762258	0.000712758	2.2842e-07	TRUE	0.140009
2	3	Vitamin D levels	Alanine--tRNA ligase, cytoplasmic	rs12785878	0.00341867	0.000446751	TRUE	0.0353491
2	3	Vitamin D levels	Alanine--tRNA ligase, cytoplasmic	rs17216707	0.0011941	0.000526991	TRUE	0.513587
2	3	Vitamin D levels	Alanine--tRNA ligase, cytoplasmic	rs17775309	0.000854395	0.000289157	TRUE	0.491256
2	3	Vitamin D levels	Alanine--tRNA ligase, cytoplasmic	rs2060793	0.0024971	0.000915976	TRUE	0.266701
2	3	Vitamin D levels	Alanine--tRNA ligase, cytoplasmic	rs2597193	0.000909534	0.000635706	TRUE	0.780637
2	3	Vitamin D levels	Alanine--tRNA ligase, cytoplasmic	rs4762258	0.000712758	0.000802204	FALSE	0.927058
2	4	Vitamin D levels	Multidrug resistance-associated protein 6	rs12785878	0.00341867	1.62156e-05	TRUE	0.00216011
2	4	Vitamin D levels	Multidrug resistance-associated protein 6	rs17216707	0.0011941	0.000408411	TRUE	0.419139
2	4	Vitamin D levels	Multidrug resistance-associated protein 6	rs17775309	0.000854395	0.000733347	TRUE	0.903644
2	4	Vitamin D levels	Multidrug resistance-associated protein 6	rs2060793	0.0024971	0.000411947	TRUE	0.0945248
2	4	Vitamin D levels	Multidrug resistance-associated protein 6	rs2597193	0.000909534	6.00776e-05	TRUE	0.207166
2	4	Vitamin D levels	Multidrug resistance-associated protein 6	rs4762258	0.000712758	2.2842e-07	TRUE	0.140009
2	5	Vitamin D levels	Monoacylglycerol lipase ABHD12	rs12785878	0.00341867	4.29593e-06	TRUE	0.00148677
2	5	Vitamin D levels	Monoacylglycerol lipase ABHD12	rs17216707	0.0011941	2.6221e-05	TRUE	0.0974963
2	5	Vitamin D levels	Monoacylglycerol lipase ABHD12	rs17775309	0.000854395	0.00015463	TRUE	0.344402
2	5	Vitamin D levels	Monoacylglycerol lipase ABHD12	rs2060793	0.0024971	0.000384503	TRUE	0.0871341
2	5	Vitamin D levels	Monoacylglycerol lipase ABHD12	rs2597193	0.000909534	0.00036164	TRUE	0.530438
2	5	Vitamin D levels	Monoacylglycerol lipase ABHD12	rs4762258	0.000712758	0.000217445	TRUE	0.501062
2	6	Vitamin D levels	Alpha/beta hydrolase domain-containing protein 14A	rs12785878	0.00341867	8.07983e-06	TRUE	0.0017248
2	6	Vitamin D levels	Alpha/beta hydrolase domain-containing protein 14A	rs17216707	0.0011941	2.11806e-06	TRUE	0.0624108
2	6	Vitamin D levels	Alpha/beta hydrolase domain-containing protein 14A	rs17775309	0.000854395	0.00128208	FALSE	0.711057
2	6	Vitamin D levels	Alpha/beta hydrolase domain-containing protein 14A	rs2060793	0.0024971	0.00120148	TRUE	0.388141
2	6	Vitamin D levels	Alpha/beta hydrolase domain-containing protein 14A	rs2597193	0.000909534	2.69078e-05	TRUE	0.159824
2	6	Vitamin D levels	Alpha/beta hydrolase domain-containing protein 14A	rs4762258	0.000712758	0.00102869	FALSE	0.762074
2	7	Vitamin D levels	Tyrosine-protein kinase ABL1	rs12785878	0.00341867	0.000174364	TRUE	0.0107476
2	7	Vitamin D levels	Tyrosine-protein kinase ABL1	rs17216707	0.0011941	0.000539427	TRUE	0.523408
2	7	Vitamin D levels	Tyrosine-protein kinase ABL1	rs17775309	0.000854395	6.52503e-06	TRUE	0.133218
2	7	Vitamin D levels	Tyrosine-protein kinase ABL1	rs2060793	0.0024971	0.00119672	TRUE	0.386017
2	7	Vitamin D levels	Tyrosine-protein kinase ABL1	rs2597193	0.000909534	0.000206441	TRUE	0.374003
2	7	Vitamin D levels	Tyrosine-protein kinase ABL1	rs4762258	0.000712758	1.85016e-05	TRUE	0.20745
2	8	Vitamin D levels	Abelson tyrosine-protein kinase 2	rs12785878	0.00341867	0.000203643	TRUE	0.0127447
2	8	Vitamin D levels	Abelson tyrosine-protein kinase 2	rs17216707	0.0011941	0.000453117	TRUE	0.454903
2	8	Vitamin D levels	Abelson tyrosine-protein kinase 2	rs17775309	0.000854395	0.00080407	TRUE	0.960746
2	8	Vitamin D levels	Abelson tyrosine-protein kinase 2	rs2060793	0.0024971	0.000248279	TRUE	0.0539137
2	8	Vitamin D levels	Abelson tyrosine-protein kinase 2	rs2597193	0.000909534	8.53573e-06	TRUE	0.125237
2	8	Vitamin D levels	Abelson tyrosine-protein kinase 2	rs4762258	0.000712758	5.07648e-06	TRUE	0.168863
2	9	Vitamin D levels	Actin-binding LIM protein 3	rs12785878	0.00341867	2.71567e-05	TRUE	0.00269412
2	9	Vitamin D levels	Actin-binding LIM protein 3	rs17216707	0.0011941	0.000376404	TRUE	0.393435
2	9	Vitamin D levels	Actin-binding LIM protein 3	rs17775309	0.000854395	0.0001631	TRUE	0.354139
2	9	Vitamin D levels	Actin-binding LIM protein 3	rs2060793	0.0024971	0.000772332	TRUE	0.211286
2	9	Vitamin D levels	Actin-binding LIM protein 3	rs2597193	0.000909534	0.000128323	TRUE	0.2891
2	9	Vitamin D levels	Actin-binding LIM protein 3	rs4762258	0.000712758	3.77591e-07	TRUE	0.142084
2	10	Vitamin D levels	Histo-blood group ABO system transferase	rs12785878	0.00341867	1.09975e-05	TRUE	0.00188821
2	10	Vitamin D levels	Histo-blood group ABO system transferase	rs17216707	0.0011941	1.96408e-06	TRUE	0.0619855
2	10	Vitamin D levels	Histo-blood group ABO system transferase	rs17775309	0.000854395	0.000206898	TRUE	0.403258
2	10	Vitamin D levels	Histo-blood group ABO system transferase	rs2060793	0.0024971	1.33022e-05	TRUE	0.00908011
2	10	Vitamin D levels	Histo-blood group ABO system transferase	rs2597193	0.000909534	0.000613149	TRUE	0.761201
2	10	Vitamin D levels	Histo-blood group ABO system transferase	rs4762258	0.000712758	0.000337206	TRUE	0.63891
2	11	Vitamin D levels	Acetyl-CoA carboxylase 2	rs12785878	0.00341867	6.18613e-06	TRUE	0.0016109
2	11	Vitamin D levels	Acetyl-CoA carboxylase 2	rs17216707	0.0011941	0.000219676	TRUE	0.26649
2	11	Vitamin D levels	Acetyl-CoA carboxylase 2	rs17775309	0.000854395	0.000565951	TRUE	0.75934
2	11	Vitamin D levels	Acetyl-CoA carboxylase 2	rs2060793	0.0024971	0.000243962	TRUE	0.0529568
2	11	Vitamin D levels	Acetyl-CoA carboxylase 2	rs2597193	0.000909534	5.37822e-05	TRUE	0.198833
2	11	Vitamin D levels	Acetyl-CoA carboxylase 2	rs4762258	0.000712758	0.00026177	TRUE	0.553752
2	12	Vitamin D levels	Aggrecan core protein	rs12785878	0.00341867	0.000814073	TRUE	0.0914252
2	12	Vitamin D levels	Aggrecan core protein	rs17216707	0.0011941	8.16133e-06	TRUE	0.0743416
2	12	Vitamin D levels	Aggrecan core protein	rs17775309	0.000854395	0.00031484	TRUE	0.51782
2	12	Vitamin D levels	Aggrecan core protein	rs2060793	0.0024971	2.0884e-06	TRUE	0.00627723
2	12	Vitamin D levels	Aggrecan core protein	rs2597193	0.000909534	1.32284e-05	TRUE	0.135464
2	12	Vitamin D levels	Aggrecan core protein	rs4762258	0.000712758	5.64025e-05	TRUE	0.280124
2	13	Vitamin D levels	Arf-GAP with coiled-coil, ANK repeat and PH domain-containing protein 2	rs12785878	0.00341867	2.96815e-05	TRUE	0.00281442
2	13	Vitamin D levels	Arf-GAP with coiled-coil, ANK repeat and PH domain-containing protein 2	rs17216707	0.0011941	8.9991e-05	TRUE	0.158115
2	13	Vitamin D levels	Arf-GAP with coiled-coil, ANK repeat and PH domain-containing protein 2	rs17775309	0.000854395	0.000559578	TRUE	0.753589
2	13	Vitamin D levels	Arf-GAP with coiled-coil, ANK repeat and PH domain-containing protein 2	rs2060793	0.0024971	0.000248279	TRUE	0.0539137
2	13	Vitamin D levels	Arf-GAP with coiled-coil, ANK repeat and PH domain-containing protein 2	rs2597193	0.000909534	0.00191958	FALSE	0.441647
2	13	Vitamin D levels	Arf-GAP with coiled-coil, ANK repeat and PH domain-containing protein 2	rs4762258	0.000712758	1.30943e-05	TRUE	0.193934
2	14	Vitamin D levels	Acyl-CoA-binding domain-containing protein 6	rs12785878	0.00341867	6.20297e-05	TRUE	0.00436244
2	14	Vitamin D levels	Acyl-CoA-binding domain-containing protein 6	rs17216707	0.0011941	7.26361e-08	TRUE	0.0535951
2	14	Vitamin D levels	Acyl-CoA-binding domain-containing protein 6	rs17775309	0.000854395	0.00161332	FALSE	0.537809
2	14	Vitamin D levels	Acyl-CoA-binding domain-containing protein 6	rs2060793	0.0024971	0.000899412	TRUE	0.260092
2	14	Vitamin D levels	Acyl-CoA-binding domain-containing protein 6	rs2597193	0.000909534	0.000705166	TRUE	0.839184
2	14	Vitamin D levels	Acyl-CoA-binding domain-containing protein 6	rs4762258	0.000712758	0.000959913	FALSE	0.809309
2	15	Vitamin D levels	Acyl-CoA-binding domain-containing protein 7	rs12785878	0.00341867	0.00110641	TRUE	0.15518
2	15	Vitamin D levels	Acyl-CoA-binding domain-containing protein 7	rs17216707	0.0011941	3.3888e-05	TRUE	0.105731
2	15	Vitamin D levels	Acyl-CoA-binding domain-containing protein 7	rs17775309	0.000854395	0.000161388	TRUE	0.352178
2	15	Vitamin D levels	Acyl-CoA-binding domain-containing protein 7	rs2060793	0.0024971	0.000466695	TRUE	0.109945
2	15	Vitamin D levels	Acyl-CoA-binding domain-containing protein 7	rs2597193	0.000909534	0.000497775	TRUE	0.658562
2	15	Vitamin D levels	Acyl-CoA-binding domain-containing protein 7	rs4762258	0.000712758	0.000190177	TRUE	0.46747
2	16	Vitamin D levels	Angiotensin-converting enzyme 2	rs12785878	0.00341867	5.39191e-05	TRUE	0.00396818
2	16	Vitamin D levels	Angiotensin-converting enzyme 2	rs17216707	0.0011941	2.14882e-05	TRUE	0.092102
2	16	Vitamin D levels	Angiotensin-converting enzyme 2	rs17775309	0.000854395	5.53544e-06	TRUE	0.130311
2	16	Vitamin D levels	Angiotensin-converting enzyme 2	rs2060793	0.0024971	2.0884e-06	TRUE	0.00627723
2	16	Vitamin D levels	Angiotensin-converting enzyme 2	rs2597193	0.000909534	2.16288e-05	TRUE	0.151042
2	16	Vitamin D levels	Angiotensin-converting enzyme 2	rs4762258	0.000712758	1.26049e-05	TRUE	0.192619
2	17	Vitamin D levels	ATP-citrate synthase	rs12785878	0.00341867	0.000117429	TRUE	0.00727292
2	17	Vitamin D levels	ATP-citrate synthase	rs17216707	0.0011941	0.000421579	TRUE	0.429691
2	17	Vitamin D levels	ATP-citrate synthase	rs17775309	0.000854395	0.000253749	TRUE	0.453962
2	17	Vitamin D levels	ATP-citrate synthase	rs2060793	0.0024971	0.000481669	TRUE	0.114317
2	17	Vitamin D levels	ATP-citrate synthase	rs2597193	0.000909534	0.000583903	TRUE	0.735694
2	17	Vitamin D levels	ATP-citrate synthase	rs4762258	0.000712758	0.00142354	FALSE	0.534306
2	18	Vitamin D levels	Low molecular weight phosphotyrosine protein phosphatase	rs12785878	0.00341867	0.00106357	TRUE	0.144811
2	18	Vitamin D levels	Low molecular weight phosphotyrosine protein phosphatase	rs17216707	0.0011941	0.000256221	TRUE	0.296272
2	18	Vitamin D levels	Low molecular weight phosphotyrosine protein phosphatase	rs17775309	0.000854395	4.51875e-07	TRUE	0.107957
2	18	Vitamin D levels	Low molecular weight phosphotyrosine protein phosphatase	rs2060793	0.0024971	6.48302e-06	TRUE	0.00756301
2	18	Vitamin D levels	Low molecular weight phosphotyrosine protein phosphatase	rs2597193	0.000909534	0.000377679	TRUE	0.54594
2	18	Vitamin D levels	Low molecular weight phosphotyrosine protein phosphatase	rs4762258	0.000712758	8.61927e-06	TRUE	0.181076
2	19	Vitamin D levels	Lysosomal acid phosphatase	rs12785878	0.00341867	2.35798e-05	TRUE	0.00252245
2	19	Vitamin D levels	Lysosomal acid phosphatase	rs17216707	0.0011941	0.00108349	TRUE	0.926415
2	19	Vitamin D levels	Lysosomal acid phosphatase	rs17775309	0.000854395	0.000275608	TRUE	0.477081
2	19	Vitamin D levels	Lysosomal acid phosphatase	rs2060793	0.0024971	2.32045e-07	TRUE	0.00531739
2	19	Vitamin D levels	Lysosomal acid phosphatase	rs2597193	0.000909534	0.000408389	TRUE	0.575311
2	19	Vitamin D levels	Lysosomal acid phosphatase	rs4762258	0.000712758	2.09256e-05	TRUE	0.213043
2	20	Vitamin D levels	Tartrate-resistant acid phosphatase type 5	rs12785878	0.00341867	1.0226e-05	TRUE	0.00184608
2	20	Vitamin D levels	Tartrate-resistant acid phosphatase type 5	rs17216707	0.0011941	9.10164e-05	TRUE	0.159011
2	20	Vitamin D levels	Tartrate-resistant acid phosphatase type 5	rs17775309	0.000854395	0.000151305	TRUE	0.340556
2	20	Vitamin D levels	Tartrate-resistant acid phosphatase type 5	rs2060793	0.0024971	1.1839e-07	TRUE	0.00519166
2	20	Vitamin D levels	Tartrate-resistant acid phosphatase type 5	rs2597193	0.000909534	0.000148945	TRUE	0.312123
2	20	Vitamin D levels	Tartrate-resistant acid phosphatase type 5	rs4762258	0.000712758	7.99917e-05	TRUE	0.317619
2	21	Vitamin D levels	2-phosphoxylose phosphatase 1	rs12785878	0.00341867	0.000321861	TRUE	0.022357
2	21	Vitamin D levels	2-phosphoxylose phosphatase 1	rs17216707	0.0011941	0.00021491	TRUE	0.262595
2	21	Vitamin D levels	2-phosphoxylose phosphatase 1	rs17775309	0.000854395	0.000422939	TRUE	0.625643
2	21	Vitamin D levels	2-phosphoxylose phosphatase 1	rs2060793	0.0024971	0.000169132	TRUE	0.0373053
2	21	Vitamin D levels	2-phosphoxylose phosphatase 1	rs2597193	0.000909534	9.32914e-05	TRUE	0.248485
2	21	Vitamin D levels	2-phosphoxylose phosphatase 1	rs4762258	0.000712758	0.000142742	TRUE	0.406355
2	22	Vitamin D levels	Activin receptor type-1B	rs12785878	0.00341867	5.06393e-06	TRUE	0.00153885
2	22	Vitamin D levels	Activin receptor type-1B	rs17216707	0.0011941	9.77382e-06	TRUE	0.0768372
2	22	Vitamin D levels	Activin receptor type-1B	rs17775309	0.000854395	6.18533e-05	TRUE	0.229089
2	22	Vitamin D levels	Activin receptor type-1B	rs2060793	0.0024971	0.000239683	TRUE	0.0520141
2	22	Vitamin D levels	Activin receptor type-1B	rs2597193	0.000909534	0.000300952	TRUE	0.470739
2	22	Vitamin D levels	Activin receptor type-1B	rs4762258	0.000712758	0.00113631	FALSE	0.692905
2	23	Vitamin D levels	Serine/threonine-protein kinase receptor R3	rs12785878	0.00341867	0.000583432	TRUE	0.05306
2	23	Vitamin D levels	Serine/threonine-protein kinase receptor R3	rs17216707	0.0011941	2.6221e-05	TRUE	0.0974963
2	23	Vitamin D levels	Serine/threonine-protein kinase receptor R3	rs17775309	0.000854395	0.000114225	TRUE	0.296557
2	23	Vitamin D levels	Serine/threonine-protein kinase receptor R3	rs2060793	0.0024971	0.000274974	TRUE	0.0599627
2	23	Vitamin D levels	Serine/threonine-protein kinase receptor R3	rs2597193	0.000909534	0.000128323	TRUE	0.2891
2	23	Vitamin D levels	Serine/threonine-protein kinase receptor R3	rs4762258	0.000712758	0.000177227	TRUE	0.451154
2	24	Vitamin D levels	Acylphosphatase-2	rs12785878	0.00341867	6.11004e-05	TRUE	0.00431694
2	24	Vitamin D levels	Acylphosphatase-2	rs17216707	0.0011941	5.62491e-06	TRUE	0.0700166
2	24	Vitamin D levels	Acylphosphatase-2	rs17775309	0.000854395	0.000846498	TRUE	0.993916
2	24	Vitamin D levels	Acylphosphatase-2	rs2060793	0.0024971	0.000826742	TRUE	0.231757
2	24	Vitamin D levels	Acylphosphatase-2	rs2597193	0.000909534	0.000392028	TRUE	0.559713
2	24	Vitamin D levels	Acylphosphatase-2	rs4762258	0.000712758	0.00107736	FALSE	0.730096
2	25	Vitamin D levels	Disintegrin and metalloproteinase domain-containing protein 11	rs12785878	0.00341867	7.89051e-07	TRUE	0.00117906
2	25	Vitamin D levels	Disintegrin and metalloproteinase domain-containing protein 11	rs17216707	0.0011941	5.29489e-05	TRUE	0.124589
2	25	Vitamin D levels	Disintegrin and metalloproteinase domain-containing protein 11	rs17775309	0.000854395	9.15038e-06	TRUE	0.140198
2	25	Vitamin D levels	Disintegrin and metalloproteinase domain-containing protein 11	rs2060793	0.0024971	0.000460772	TRUE	0.108234
2	25	Vitamin D levels	Disintegrin and metalloproteinase domain-containing protein 11	rs2597193	0.000909534	2.21869e-05	TRUE	0.151999
2	25	Vitamin D levels	Disintegrin and metalloproteinase domain-containing protein 11	rs4762258	0.000712758	4.38593e-05	TRUE	0.258483
2	26	Vitamin D levels	Disintegrin and metalloproteinase domain-containing protein 12	rs12785878	0.00341867	0.000530386	TRUE	0.0457461
2	26	Vitamin D levels	Disintegrin and metalloproteinase domain-containing protein 12	rs17216707	0.0011941	8.78889e-06	TRUE	0.0753318
2	26	Vitamin D levels	Disintegrin and metalloproteinase domain-containing protein 12	rs17775309	0.000854395	6.18533e-05	TRUE	0.229089
2	26	Vitamin D levels	Disintegrin and metalloproteinase domain-containing protein 12	rs2060793	0.0024971	3.92141e-05	TRUE	0.0138212
2	26	Vitamin D levels	Disintegrin and metalloproteinase domain-containing protein 12	rs2597193	0.000909534	0.000192966	TRUE	0.359751
2	26	Vitamin D levels	Disintegrin and metalloproteinase domain-containing protein 12	rs4762258	0.000712758	0.000217445	TRUE	0.501062
2	27	Vitamin D levels	Disintegrin and metalloproteinase domain-containing protein 19	rs12785878	0.00341867	0.000317627	TRUE	0.0219686
2	27	Vitamin D levels	Disintegrin and metalloproteinase domain-containing protein 19	rs17216707	0.0011941	5.13918e-05	TRUE	0.123108
2	27	Vitamin D levels	Disintegrin and metalloproteinase domain-containing protein 19	rs17775309	0.000854395	2.47441e-05	TRUE	0.172141
2	27	Vitamin D levels	Disintegrin and metalloproteinase domain-containing protein 19	rs2060793	0.0024971	0.000334961	TRUE	0.0743791
2	27	Vitamin D levels	Disintegrin and metalloproteinase domain-containing protein 19	rs2597193	0.000909534	0.00100449	FALSE	0.931091
2	27	Vitamin D levels	Disintegrin and metalloproteinase domain-containing protein 19	rs4762258	0.000712758	3.28913e-05	TRUE	0.238028
2	28	Vitamin D levels	Disintegrin and metalloproteinase domain-containing protein 23	rs12785878	0.00341867	0.000171251	TRUE	0.0105439
2	28	Vitamin D levels	Disintegrin and metalloproteinase domain-containing protein 23	rs17216707	0.0011941	3.32633e-05	TRUE	0.105078
2	28	Vitamin D levels	Disintegrin and metalloproteinase domain-containing protein 23	rs17775309	0.000854395	0.000509888	TRUE	0.708094
2	28	Vitamin D levels	Disintegrin and metalloproteinase domain-containing protein 23	rs2060793	0.0024971	0.00016205	TRUE	0.0359145
2	28	Vitamin D levels	Disintegrin and metalloproteinase domain-containing protein 23	rs2597193	0.000909534	5.20475e-05	TRUE	0.196498
2	28	Vitamin D levels	Disintegrin and metalloproteinase domain-containing protein 23	rs4762258	0.000712758	1.46186e-05	TRUE	0.197919
2	29	Vitamin D levels	Disintegrin and metalloproteinase domain-containing protein 29	rs12785878	0.00341867	0.000589162	TRUE	0.0538837
2	29	Vitamin D levels	Disintegrin and metalloproteinase domain-containing protein 29	rs17216707	0.0011941	7.81387e-05	TRUE	0.147663
2	29	Vitamin D levels	Disintegrin and metalloproteinase domain-containing protein 29	rs17775309	0.000854395	0.000197344	TRUE	0.392702
2	29	Vitamin D levels	Disintegrin and metalloproteinase domain-containing protein 29	rs2060793	0.0024971	4.73539e-05	TRUE	0.0152231
2	29	Vitamin D levels	Disintegrin and metalloproteinase domain-containing protein 29	rs2597193	0.000909534	0.000527552	TRUE	0.685569
2	29	Vitamin D levels	Disintegrin and metalloproteinase domain-containing protein 29	rs4762258	0.000712758	1.02974e-05	TRUE	0.186141
2	30	Vitamin D levels	Disintegrin and metalloproteinase domain-containing protein 9	rs12785878	0.00341867	3.8662e-05	TRUE	0.00324007
2	30	Vitamin D levels	Disintegrin and metalloproteinase domain-containing protein 9	rs17216707	0.0011941	0.000936488	TRUE	0.823758
2	30	Vitamin D levels	Disintegrin and metalloproteinase domain-containing protein 9	rs17775309	0.000854395	4.51854e-05	TRUE	0.205152
2	30	Vitamin D levels	Disintegrin and metalloproteinase domain-containing protein 9	rs2060793	0.0024971	4.27371e-05	TRUE	0.0144296
2	30	Vitamin D levels	Disintegrin and metalloproteinase domain-containing protein 9	rs2597193	0.000909534	0.000266832	TRUE	0.436395
2	30	Vitamin D levels	Disintegrin and metalloproteinase domain-containing protein 9	rs4762258	0.000712758	2.09256e-05	TRUE	0.213043
2	31	Vitamin D levels	A disintegrin and metalloproteinase with thrombospondin motifs 1	rs12785878	0.00341867	6.77522e-05	TRUE	0.00464466
2	31	Vitamin D levels	A disintegrin and metalloproteinase with thrombospondin motifs 1	rs17216707	0.0011941	0.000149692	TRUE	0.208841
2	31	Vitamin D levels	A disintegrin and metalloproteinase with thrombospondin motifs 1	rs17775309	0.000854395	0.000182529	TRUE	0.376164
2	31	Vitamin D levels	A disintegrin and metalloproteinase with thrombospondin motifs 1	rs2060793	0.0024971	1.09107e-05	TRUE	0.00857914
2	31	Vitamin D levels	A disintegrin and metalloproteinase with thrombospondin motifs 1	rs2597193	0.000909534	0.000319915	TRUE	0.489577
2	31	Vitamin D levels	A disintegrin and metalloproteinase with thrombospondin motifs 1	rs4762258	0.000712758	0.000248687	TRUE	0.538425
2	32	Vitamin D levels	A disintegrin and metalloproteinase with thrombospondin motifs 13	rs12785878	0.00341867	3.03302e-05	TRUE	0.00284525
2	32	Vitamin D levels	A disintegrin and metalloproteinase with thrombospondin motifs 13	rs17216707	0.0011941	1.2656e-05	TRUE	0.0809719
2	32	Vitamin D levels	A disintegrin and metalloproteinase with thrombospondin motifs 13	rs17775309	0.000854395	0.000697429	TRUE	0.87377
2	32	Vitamin D levels	A disintegrin and metalloproteinase with thrombospondin motifs 13	rs2060793	0.0024971	2.73522e-05	TRUE	0.0117368
2	32	Vitamin D levels	A disintegrin and metalloproteinase with thrombospondin motifs 13	rs2597193	0.000909534	0.000354872	TRUE	0.523864
2	32	Vitamin D levels	A disintegrin and metalloproteinase with thrombospondin motifs 13	rs4762258	0.000712758	0.00112714	FALSE	0.698581
2	33	Vitamin D levels	A disintegrin and metalloproteinase with thrombospondin motifs 15	rs12785878	0.00341867	2.19181e-06	TRUE	0.00132469
2	33	Vitamin D levels	A disintegrin and metalloproteinase with thrombospondin motifs 15	rs17216707	0.0011941	9.10164e-05	TRUE	0.159011
2	33	Vitamin D levels	A disintegrin and metalloproteinase with thrombospondin motifs 15	rs17775309	0.000854395	2.15133e-05	TRUE	0.166276
2	33	Vitamin D levels	A disintegrin and metalloproteinase with thrombospondin motifs 15	rs2060793	0.0024971	0.000274974	TRUE	0.0599627
2	33	Vitamin D levels	A disintegrin and metalloproteinase with thrombospondin motifs 15	rs2597193	0.000909534	0.00128271	FALSE	0.749999
2	33	Vitamin D levels	A disintegrin and metalloproteinase with thrombospondin motifs 15	rs4762258	0.000712758	2.83605e-05	TRUE	0.228984
2	34	Vitamin D levels	A disintegrin and metalloproteinase with thrombospondin motifs 3	rs12785878	0.00341867	1.06083e-05	TRUE	0.00186704
2	34	Vitamin D levels	A disintegrin and metalloproteinase with thrombospondin motifs 3	rs17216707	0.0011941	0.000862246	TRUE	0.769947
2	34	Vitamin D levels	A disintegrin and metalloproteinase with thrombospondin motifs 3	rs17775309	0.000854395	0.00150737	FALSE	0.588827
2	34	Vitamin D levels	A disintegrin and metalloproteinase with thrombospondin motifs 3	rs2060793	0.0024971	9.58953e-06	TRUE	0.00829056
2	34	Vitamin D levels	A disintegrin and metalloproteinase with thrombospondin motifs 3	rs2597193	0.000909534	0.000257033	TRUE	0.42642
2	34	Vitamin D levels	A disintegrin and metalloproteinase with thrombospondin motifs 3	rs4762258	0.000712758	4.66141e-05	TRUE	0.263371
2	35	Vitamin D levels	A disintegrin and metalloproteinase with thrombospondin motifs 4	rs12785878	0.00341867	9.12136e-06	TRUE	0.00178449
2	35	Vitamin D levels	A disintegrin and metalloproteinase with thrombospondin motifs 4	rs17216707	0.0011941	4.18384e-07	TRUE	0.0562798
2	35	Vitamin D levels	A disintegrin and metalloproteinase with thrombospondin motifs 4	rs17775309	0.000854395	1.57295e-05	TRUE	0.154998
2	35	Vitamin D levels	A disintegrin and metalloproteinase with thrombospondin motifs 4	rs2060793	0.0024971	0.00029826	TRUE	0.065424
2	35	Vitamin D levels	A disintegrin and metalloproteinase with thrombospondin motifs 4	rs2597193	0.000909534	0.00196162	FALSE	0.425845
2	35	Vitamin D levels	A disintegrin and metalloproteinase with thrombospondin motifs 4	rs4762258	0.000712758	2.03056e-05	TRUE	0.211634
2	36	Vitamin D levels	A disintegrin and metalloproteinase with thrombospondin motifs 5	rs12785878	0.00341867	3.03302e-05	TRUE	0.00284525
2	36	Vitamin D levels	A disintegrin and metalloproteinase with thrombospondin motifs 5	rs17216707	0.0011941	0.000708531	TRUE	0.654822
2	36	Vitamin D levels	A disintegrin and metalloproteinase with thrombospondin motifs 5	rs17775309	0.000854395	2.27785e-05	TRUE	0.168604
2	36	Vitamin D levels	A disintegrin and metalloproteinase with thrombospondin motifs 5	rs2060793	0.0024971	0.000141712	TRUE	0.0320041
2	36	Vitamin D levels	A disintegrin and metalloproteinase with thrombospondin motifs 5	rs2597193	0.000909534	0.000113896	TRUE	0.27264
2	36	Vitamin D levels	A disintegrin and metalloproteinase with thrombospondin motifs 5	rs4762258	0.000712758	0.000170032	TRUE	0.441977
2	37	Vitamin D levels	A disintegrin and metalloproteinase with thrombospondin motifs 6	rs12785878	0.00341867	2.90398e-05	TRUE	0.00278389
2	37	Vitamin D levels	A disintegrin and metalloproteinase with thrombospondin motifs 6	rs17216707	0.0011941	5.69435e-05	TRUE	0.128353
2	37	Vitamin D levels	A disintegrin and metalloproteinase with thrombospondin motifs 6	rs17775309	0.000854395	8.35718e-05	TRUE	0.258122
2	37	Vitamin D levels	A disintegrin and metalloproteinase with thrombospondin motifs 6	rs2060793	0.0024971	8.62992e-05	TRUE	0.0219346
2	37	Vitamin D levels	A disintegrin and metalloproteinase with thrombospondin motifs 6	rs2597193	0.000909534	0.000112627	TRUE	0.271176
2	37	Vitamin D levels	A disintegrin and metalloproteinase with thrombospondin motifs 6	rs4762258	0.000712758	0.00100694	FALSE	0.776749
2	38	Vitamin D levels	ADAMTS-like protein 1	rs12785878	0.00341867	5.89506e-06	TRUE	0.0015926
2	38	Vitamin D levels	ADAMTS-like protein 1	rs17216707	0.0011941	7.26356e-06	TRUE	0.0728763
2	38	Vitamin D levels	ADAMTS-like protein 1	rs17775309	0.000854395	0.000115667	TRUE	0.298311
2	38	Vitamin D levels	ADAMTS-like protein 1	rs2060793	0.0024971	1.36859e-06	TRUE	0.0059882
2	38	Vitamin D levels	ADAMTS-like protein 1	rs2597193	0.000909534	3.19959e-08	TRUE	0.0915082
2	38	Vitamin D levels	ADAMTS-like protein 1	rs4762258	0.000712758	6.93788e-05	TRUE	0.301165
2	39	Vitamin D levels	AarF domain-containing protein kinase 4	rs12785878	0.00341867	1.85515e-06	TRUE	0.0012943
2	39	Vitamin D levels	AarF domain-containing protein kinase 4	rs17216707	0.0011941	0.000862246	TRUE	0.769947
2	39	Vitamin D levels	AarF domain-containing protein kinase 4	rs17775309	0.000854395	0.00110152	FALSE	0.823533
2	39	Vitamin D levels	AarF domain-containing protein kinase 4	rs2060793	0.0024971	5.83441e-05	TRUE	0.0171055
2	39	Vitamin D levels	AarF domain-containing protein kinase 4	rs2597193	0.000909534	0.00106599	FALSE	0.888414
2	39	Vitamin D levels	AarF domain-containing protein kinase 4	rs4762258	0.000712758	1.51036e-06	TRUE	0.151716
2	40	Vitamin D levels	Pituitary adenylate cyclase-activating polypeptide 27	rs12785878	0.00341867	8.07983e-06	TRUE	0.0017248
2	40	Vitamin D levels	Pituitary adenylate cyclase-activating polypeptide 27	rs17216707	0.0011941	0.000399748	TRUE	0.41219
2	40	Vitamin D levels	Pituitary adenylate cyclase-activating polypeptide 27	rs17775309	0.000854395	0.00137499	FALSE	0.658302
2	40	Vitamin D levels	Pituitary adenylate cyclase-activating polypeptide 27	rs2060793	0.0024971	1.76209e-05	TRUE	0.00993611
2	40	Vitamin D levels	Pituitary adenylate cyclase-activating polypeptide 27	rs2597193	0.000909534	1.88065e-06	TRUE	0.105148
2	40	Vitamin D levels	Pituitary adenylate cyclase-activating polypeptide 27	rs4762258	0.000712758	0.000734175	FALSE	0.982114
2	41	Vitamin D levels	Pituitary adenylate cyclase-activating polypeptide 38	rs12785878	0.00341867	1.69734e-06	TRUE	0.00127935
2	41	Vitamin D levels	Pituitary adenylate cyclase-activating polypeptide 38	rs17216707	0.0011941	0.00049055	TRUE	0.48471
2	41	Vitamin D levels	Pituitary adenylate cyclase-activating polypeptide 38	rs17775309	0.000854395	3.18833e-05	TRUE	0.184333
2	41	Vitamin D levels	Pituitary adenylate cyclase-activating polypeptide 38	rs2060793	0.0024971	0.000115233	TRUE	0.0270924
2	41	Vitamin D levels	Pituitary adenylate cyclase-activating polypeptide 38	rs2597193	0.000909534	6.27116e-06	TRUE	0.119555
2	41	Vitamin D levels	Pituitary adenylate cyclase-activating polypeptide 38	rs4762258	0.000712758	6.82462e-05	TRUE	0.299372
2	42	Vitamin D levels	Pituitary adenylate cyclase-activating polypeptide	rs12785878	0.00341867	2.84059e-07	TRUE	0.00109893
2	42	Vitamin D levels	Pituitary adenylate cyclase-activating polypeptide	rs17216707	0.0011941	0.000207083	TRUE	0.256189
2	42	Vitamin D levels	Pituitary adenylate cyclase-activating polypeptide	rs17775309	0.000854395	1.79346e-05	TRUE	0.159438
2	42	Vitamin D levels	Pituitary adenylate cyclase-activating polypeptide	rs2060793	0.0024971	0.000454886	TRUE	0.106544
2	42	Vitamin D levels	Pituitary adenylate cyclase-activating polypeptide	rs2597193	0.000909534	0.000326284	TRUE	0.495865
2	42	Vitamin D levels	Pituitary adenylate cyclase-activating polypeptide	rs4762258	0.000712758	0.000231764	TRUE	0.518326
2	43	Vitamin D levels	Adhesion G-protein coupled receptor F1	rs12785878	0.00341867	1.69734e-06	TRUE	0.00127935
2	43	Vitamin D levels	Adhesion G-protein coupled receptor F1	rs17216707	0.0011941	0.000382701	TRUE	0.398498
2	43	Vitamin D levels	Adhesion G-protein coupled receptor F1	rs17775309	0.000854395	0.000143152	TRUE	0.331061
2	43	Vitamin D levels	Adhesion G-protein coupled receptor F1	rs2060793	0.0024971	3.8357e-05	TRUE	0.0136727
2	43	Vitamin D levels	Adhesion G-protein coupled receptor F1	rs2597193	0.000909534	4.57055e-05	TRUE	0.187795
2	43	Vitamin D levels	Adhesion G-protein coupled receptor F1	rs4762258	0.000712758	7.45854e-06	TRUE	0.177345
2	44	Vitamin D levels	Adhesion G protein-coupled receptor F5	rs12785878	0.00341867	3.37012e-06	TRUE	0.00141987
2	44	Vitamin D levels	Adhesion G protein-coupled receptor F5	rs17216707	0.0011941	0.000105982	TRUE	0.171957
2	44	Vitamin D levels	Adhesion G protein-coupled receptor F5	rs17775309	0.000854395	0.00110152	FALSE	0.823533
2	44	Vitamin D levels	Adhesion G protein-coupled receptor F5	rs2060793	0.0024971	0.000169132	TRUE	0.0373053
2	44	Vitamin D levels	Adhesion G protein-coupled receptor F5	rs2597193	0.000909534	9.10023e-05	TRUE	0.245745
2	44	Vitamin D levels	Adhesion G protein-coupled receptor F5	rs4762258	0.000712758	2.83605e-05	TRUE	0.228984
2	45	Vitamin D levels	Adhesion G-protein coupled receptor G5	rs12785878	0.00341867	0.000345647	TRUE	0.0246018
2	45	Vitamin D levels	Adhesion G-protein coupled receptor G5	rs17216707	0.0011941	0.000755136	TRUE	0.690217
2	45	Vitamin D levels	Adhesion G-protein coupled receptor G5	rs17775309	0.000854395	0.000665873	TRUE	0.847034
2	45	Vitamin D levels	Adhesion G-protein coupled receptor G5	rs2060793	0.0024971	7.75823e-05	TRUE	0.0204165
2	45	Vitamin D levels	Adhesion G-protein coupled receptor G5	rs2597193	0.000909534	0.000111365	TRUE	0.269718
2	45	Vitamin D levels	Adhesion G-protein coupled receptor G5	rs4762258	0.000712758	0.000286626	TRUE	0.582394
2	46	Vitamin D levels	Alcohol dehydrogenase 1B	rs12785878	0.00341867	0.000657073	TRUE	0.0641479
2	46	Vitamin D levels	Alcohol dehydrogenase 1B	rs17216707	0.0011941	1.72261e-05	TRUE	0.08695
2	46	Vitamin D levels	Alcohol dehydrogenase 1B	rs17775309	0.000854395	0.000127521	TRUE	0.31259
2	46	Vitamin D levels	Alcohol dehydrogenase 1B	rs2060793	0.0024971	2.3204e-05	TRUE	0.0109844
2	46	Vitamin D levels	Alcohol dehydrogenase 1B	rs2597193	0.000909534	1.28339e-06	TRUE	0.102298
2	46	Vitamin D levels	Alcohol dehydrogenase 1B	rs4762258	0.000712758	7.87753e-05	TRUE	0.315762
2	47	Vitamin D levels	Alcohol dehydrogenase 4	rs12785878	0.00341867	0.000201956	TRUE	0.0126257
2	47	Vitamin D levels	Alcohol dehydrogenase 4	rs17216707	0.0011941	0.000213333	TRUE	0.261305
2	47	Vitamin D levels	Alcohol dehydrogenase 4	rs17775309	0.000854395	0.00100569	FALSE	0.888795
2	47	Vitamin D levels	Alcohol dehydrogenase 4	rs2060793	0.0024971	2.06279e-05	TRUE	0.0105069
2	47	Vitamin D levels	Alcohol dehydrogenase 4	rs2597193	0.000909534	0.000225712	TRUE	0.394159
2	47	Vitamin D levels	Alcohol dehydrogenase 4	rs4762258	0.000712758	3.0584e-05	TRUE	0.233475
2	48	Vitamin D levels	Adrenomedullin	rs12785878	0.00341867	0	TRUE	0.000988135
2	48	Vitamin D levels	Adrenomedullin	rs17216707	0.0011941	0.000552009	TRUE	0.533324
2	48	Vitamin D levels	Adrenomedullin	rs17775309	0.000854395	4.3425e-06	TRUE	0.12651
2	48	Vitamin D levels	Adrenomedullin	rs2060793	0.0024971	0.000712411	TRUE	0.18953
2	48	Vitamin D levels	Adrenomedullin	rs2597193	0.000909534	0.000330604	TRUE	0.50012
2	48	Vitamin D levels	Adrenomedullin	rs4762258	0.000712758	4.84972e-05	TRUE	0.266665
2	49	Vitamin D levels	ADP-dependent glucokinase	rs12785878	0.00341867	0.000687752	TRUE	0.0690888
2	49	Vitamin D levels	ADP-dependent glucokinase	rs17216707	0.0011941	2.11806e-06	TRUE	0.0624108
2	49	Vitamin D levels	ADP-dependent glucokinase	rs17775309	0.000854395	0.000624932	TRUE	0.811663
2	49	Vitamin D levels	ADP-dependent glucokinase	rs2060793	0.0024971	1.00205e-05	TRUE	0.00838577
2	49	Vitamin D levels	ADP-dependent glucokinase	rs2597193	0.000909534	0.000452889	TRUE	0.617168
2	49	Vitamin D levels	ADP-dependent glucokinase	rs4762258	0.000712758	8.87681e-05	TRUE	0.330817
2	50	Vitamin D levels	beta-adrenergic receptor kinase 1	rs12785878	0.00341867	1.7678e-05	TRUE	0.00223348
2	50	Vitamin D levels	beta-adrenergic receptor kinase 1	rs17216707	0.0011941	0.000107095	TRUE	0.172911
2	50	Vitamin D levels	beta-adrenergic receptor kinase 1	rs17775309	0.000854395	0.00235515	FALSE	0.276727
2	50	Vitamin D levels	beta-adrenergic receptor kinase 1	rs2060793	0.0024971	0.000846622	TRUE	0.239398
2	50	Vitamin D levels	beta-adrenergic receptor kinase 1	rs2597193	0.000909534	0.000131038	TRUE	0.292163
2	50	Vitamin D levels	beta-adrenergic receptor kinase 1	rs4762258	0.000712758	0.00101128	FALSE	0.773807
2	51	Vitamin D levels	Adenylosuccinate synthetase isozyme 2	rs12785878	0.00341867	0.00026707	TRUE	0.0175867
2	51	Vitamin D levels	Adenylosuccinate synthetase isozyme 2	rs17216707	0.0011941	0.000190375	TRUE	0.242482
2	51	Vitamin D levels	Adenylosuccinate synthetase isozyme 2	rs17775309	0.000854395	0.000101662	TRUE	0.281085
2	51	Vitamin D levels	Adenylosuccinate synthetase isozyme 2	rs2060793	0.0024971	0.000730877	TRUE	0.196144
2	51	Vitamin D levels	Adenylosuccinate synthetase isozyme 2	rs2597193	0.000909534	9.56089e-05	TRUE	0.251246
2	51	Vitamin D levels	Adenylosuccinate synthetase isozyme 2	rs4762258	0.000712758	0.00157111	FALSE	0.466038
2	52	Vitamin D levels	Adenylosuccinate synthetase isozyme 1	rs12785878	0.00341867	0.000274865	TRUE	0.0182317
2	52	Vitamin D levels	Adenylosuccinate synthetase isozyme 1	rs17216707	0.0011941	4.61247e-05	TRUE	0.118032
2	52	Vitamin D levels	Adenylosuccinate synthetase isozyme 1	rs17775309	0.000854395	0.000296053	TRUE	0.498427
2	52	Vitamin D levels	Adenylosuccinate synthetase isozyme 1	rs2060793	0.0024971	0.000183751	TRUE	0.040225
2	52	Vitamin D levels	Adenylosuccinate synthetase isozyme 1	rs2597193	0.000909534	0.000238423	TRUE	0.407322
2	52	Vitamin D levels	Adenylosuccinate synthetase isozyme 1	rs4762258	0.000712758	0.00031989	TRUE	0.619815
2	53	Vitamin D levels	alpha-Fetoprotein	rs12785878	0.00341867	8.865e-05	TRUE	0.00570881
2	53	Vitamin D levels	alpha-Fetoprotein	rs17216707	0.0011941	0.000366025	TRUE	0.385084
2	53	Vitamin D levels	alpha-Fetoprotein	rs17775309	0.000854395	0.000926429	FALSE	0.945791
2	53	Vitamin D levels	alpha-Fetoprotein	rs2060793	0.0024971	0.000379127	TRUE	0.0857134
2	53	Vitamin D levels	alpha-Fetoprotein	rs2597193	0.000909534	0.000178349	TRUE	0.344132
2	53	Vitamin D levels	alpha-Fetoprotein	rs4762258	0.000712758	0.00145455	FALSE	0.519263
2	54	Vitamin D levels	Advanced glycosylation end product-specific receptor, soluble	rs12785878	0.00341867	0.000157589	TRUE	0.00966887
2	54	Vitamin D levels	Advanced glycosylation end product-specific receptor, soluble	rs17216707	0.0011941	2.79031e-05	TRUE	0.0993495
2	54	Vitamin D levels	Advanced glycosylation end product-specific receptor, soluble	rs17775309	0.000854395	1.12967e-05	TRUE	0.145354
2	54	Vitamin D levels	Advanced glycosylation end product-specific receptor, soluble	rs2060793	0.0024971	3.20127e-06	TRUE	0.00665613
2	54	Vitamin D levels	Advanced glycosylation end product-specific receptor, soluble	rs2597193	0.000909534	5.24058e-05	TRUE	0.196982
2	54	Vitamin D levels	Advanced glycosylation end product-specific receptor, soluble	rs4762258	0.000712758	0.000760273	FALSE	0.960678
2	55	Vitamin D levels	Arf-GAP domain and FG repeat-containing protein 1	rs12785878	0.00341867	3.50677e-05	TRUE	0.00306986
2	55	Vitamin D levels	Arf-GAP domain and FG repeat-containing protein 1	rs17216707	0.0011941	8.10234e-05	TRUE	0.150226
2	55	Vitamin D levels	Arf-GAP domain and FG repeat-containing protein 1	rs17775309	0.000854395	0.00211982	FALSE	0.343456
2	55	Vitamin D levels	Arf-GAP domain and FG repeat-containing protein 1	rs2060793	0.0024971	0.00110355	TRUE	0.345034
2	55	Vitamin D levels	Arf-GAP domain and FG repeat-containing protein 1	rs2597193	0.000909534	6.67212e-05	TRUE	0.215749
2	55	Vitamin D levels	Arf-GAP domain and FG repeat-containing protein 1	rs4762258	0.000712758	0.00149642	FALSE	0.499552
2	56	Vitamin D levels	Angiogenic factor with G patch and FHA domains 1	rs12785878	0.00341867	8.10168e-05	TRUE	0.00531363
2	56	Vitamin D levels	Angiogenic factor with G patch and FHA domains 1	rs17216707	0.0011941	0.000183012	TRUE	0.236425
2	56	Vitamin D levels	Angiogenic factor with G patch and FHA domains 1	rs17775309	0.000854395	0.000195461	TRUE	0.390611
2	56	Vitamin D levels	Angiogenic factor with G patch and FHA domains 1	rs2060793	0.0024971	5.12178e-05	TRUE	0.0158854
2	56	Vitamin D levels	Angiogenic factor with G patch and FHA domains 1	rs2597193	0.000909534	9.67908e-06	TRUE	0.127885
2	56	Vitamin D levels	Angiogenic factor with G patch and FHA domains 1	rs4762258	0.000712758	0.000389192	TRUE	0.694764
2	57	Vitamin D levels	Protein argonaute-1	rs12785878	0.00341867	0.00102157	TRUE	0.134982
2	57	Vitamin D levels	Protein argonaute-1	rs17216707	0.0011941	0.000557082	TRUE	0.537317
2	57	Vitamin D levels	Protein argonaute-1	rs17775309	0.000854395	0.00039043	TRUE	0.59386
2	57	Vitamin D levels	Protein argonaute-1	rs2060793	0.0024971	2.80767e-05	TRUE	0.0118665
2	57	Vitamin D levels	Protein argonaute-1	rs2597193	0.000909534	1.74197e-05	TRUE	0.143549
2	57	Vitamin D levels	Protein argonaute-1	rs4762258	0.000712758	1.35931e-05	TRUE	0.195256
2	58	Vitamin D levels	Anterior gradient protein 2 homolog	rs12785878	0.00341867	1.66961e-05	TRUE	0.00218432
2	58	Vitamin D levels	Anterior gradient protein 2 homolog	rs17216707	0.0011941	5.94099e-05	TRUE	0.130654
2	58	Vitamin D levels	Anterior gradient protein 2 homolog	rs17775309	0.000854395	0.000546939	TRUE	0.742128
2	58	Vitamin D levels	Anterior gradient protein 2 homolog	rs2060793	0.0024971	6.37184e-05	TRUE	0.0180266
2	58	Vitamin D levels	Anterior gradient protein 2 homolog	rs2597193	0.000909534	0.000311387	TRUE	0.481126
2	58	Vitamin D levels	Anterior gradient protein 2 homolog	rs4762258	0.000712758	0.000215437	TRUE	0.498621
2	59	Vitamin D levels	Agouti-related protein	rs12785878	0.00341867	0.0010065	TRUE	0.131538
2	59	Vitamin D levels	Agouti-related protein	rs17216707	0.0011941	5.69467e-07	TRUE	0.0570671
2	59	Vitamin D levels	Agouti-related protein	rs17775309	0.000854395	6.18613e-06	TRUE	0.132244
2	59	Vitamin D levels	Agouti-related protein	rs2060793	0.0024971	4.64116e-05	TRUE	0.0150614
2	59	Vitamin D levels	Agouti-related protein	rs2597193	0.000909534	0.000191313	TRUE	0.357994
2	59	Vitamin D levels	Agouti-related protein	rs4762258	0.000712758	6.71229e-05	TRUE	0.297587
2	60	Vitamin D levels	Activator of 90 kDa heat shock protein ATPase homolog 1	rs12785878	0.00341867	1.13623e-06	TRUE	0.00122111
2	60	Vitamin D levels	Activator of 90 kDa heat shock protein ATPase homolog 1	rs17216707	0.0011941	1.30424e-05	TRUE	0.0815012
2	60	Vitamin D levels	Activator of 90 kDa heat shock protein ATPase homolog 1	rs17775309	0.000854395	0.000559578	TRUE	0.753589
2	60	Vitamin D levels	Activator of 90 kDa heat shock protein ATPase homolog 1	rs2060793	0.0024971	0.00205237	TRUE	0.792347
2	60	Vitamin D levels	Activator of 90 kDa heat shock protein ATPase homolog 1	rs2597193	0.000909534	3.5551e-07	TRUE	0.0961106
2	60	Vitamin D levels	Activator of 90 kDa heat shock protein ATPase homolog 1	rs4762258	0.000712758	0.000658608	TRUE	0.953562
2	61	Vitamin D levels	Alpha-2-HS-glycoprotein	rs12785878	0.00341867	3.03302e-05	TRUE	0.00284525
2	61	Vitamin D levels	Alpha-2-HS-glycoprotein	rs17216707	0.0011941	0.000234287	TRUE	0.278415
2	61	Vitamin D levels	Alpha-2-HS-glycoprotein	rs17775309	0.000854395	9.98182e-06	TRUE	0.142244
2	61	Vitamin D levels	Alpha-2-HS-glycoprotein	rs2060793	0.0024971	9.14885e-05	TRUE	0.0228454
2	61	Vitamin D levels	Alpha-2-HS-glycoprotein	rs2597193	0.000909534	0.000266832	TRUE	0.436395
2	61	Vitamin D levels	Alpha-2-HS-glycoprotein	rs4762258	0.000712758	0.00114552	FALSE	0.687246
2	62	Vitamin D levels	Allograft inflammatory factor 1	rs12785878	0.00341867	6.11004e-05	TRUE	0.00431694
2	62	Vitamin D levels	Allograft inflammatory factor 1	rs17216707	0.0011941	8.78889e-06	TRUE	0.0753318
2	62	Vitamin D levels	Allograft inflammatory factor 1	rs17775309	0.000854395	0.0004654	TRUE	0.666365
2	62	Vitamin D levels	Allograft inflammatory factor 1	rs2060793	0.0024971	0.000472656	TRUE	0.111678
2	62	Vitamin D levels	Allograft inflammatory factor 1	rs2597193	0.000909534	8.7622e-05	TRUE	0.241674
2	62	Vitamin D levels	Allograft inflammatory factor 1	rs4762258	0.000712758	0.000922267	FALSE	0.8362
2	63	Vitamin D levels	Apoptosis-inducing factor 1, mitochondrial	rs12785878	0.00341867	0.000514159	TRUE	0.0436207
2	63	Vitamin D levels	Apoptosis-inducing factor 1, mitochondrial	rs17216707	0.0011941	5.45293e-05	TRUE	0.126085
2	63	Vitamin D levels	Apoptosis-inducing factor 1, mitochondrial	rs17775309	0.000854395	0.00121102	FALSE	0.753724
2	63	Vitamin D levels	Apoptosis-inducing factor 1, mitochondrial	rs2060793	0.0024971	9.414e-05	TRUE	0.023313
2	63	Vitamin D levels	Apoptosis-inducing factor 1, mitochondrial	rs2597193	0.000909534	0.00125717	FALSE	0.765357
2	63	Vitamin D levels	Apoptosis-inducing factor 1, mitochondrial	rs4762258	0.000712758	9.00591e-05	TRUE	0.332731
2	64	Vitamin D levels	Apoptosis-inducing factor 1, mitochondrial	rs12785878	0.00341867	0.000175931	TRUE	0.0108508
2	64	Vitamin D levels	Apoptosis-inducing factor 1, mitochondrial	rs17216707	0.0011941	0.000113892	TRUE	0.178718
2	64	Vitamin D levels	Apoptosis-inducing factor 1, mitochondrial	rs17775309	0.000854395	0.000216677	TRUE	0.413982
2	64	Vitamin D levels	Apoptosis-inducing factor 1, mitochondrial	rs2060793	0.0024971	0.000734598	TRUE	0.197487
2	64	Vitamin D levels	Apoptosis-inducing factor 1, mitochondrial	rs2597193	0.000909534	0.000111365	TRUE	0.269718
2	64	Vitamin D levels	Apoptosis-inducing factor 1, mitochondrial	rs4762258	0.000712758	0.000477123	TRUE	0.784605
2	65	Vitamin D levels	Endothelial monocyte-activating polypeptide 2	rs12785878	0.00341867	1.86879e-05	TRUE	0.00228365
2	65	Vitamin D levels	Endothelial monocyte-activating polypeptide 2	rs17216707	0.0011941	0.000139329	TRUE	0.200186
2	65	Vitamin D levels	Endothelial monocyte-activating polypeptide 2	rs17775309	0.000854395	1.96833e-05	TRUE	0.16283
2	65	Vitamin D levels	Endothelial monocyte-activating polypeptide 2	rs2060793	0.0024971	0.000791552	TRUE	0.218442
2	65	Vitamin D levels	Endothelial monocyte-activating polypeptide 2	rs2597193	0.000909534	0.000348168	TRUE	0.517331
2	65	Vitamin D levels	Endothelial monocyte-activating polypeptide 2	rs4762258	0.000712758	0.000147677	TRUE	0.4129
2	66	Vitamin D levels	Adenylate kinase isoenzyme 1	rs12785878	0.00341867	0.000272906	TRUE	0.0180685
2	66	Vitamin D levels	Adenylate kinase isoenzyme 1	rs17216707	0.0011941	0.000174369	TRUE	0.229299
2	66	Vitamin D levels	Adenylate kinase isoenzyme 1	rs17775309	0.000854395	0.000243158	TRUE	0.442643
2	66	Vitamin D levels	Adenylate kinase isoenzyme 1	rs2060793	0.0024971	5.72977e-05	TRUE	0.0169263
2	66	Vitamin D levels	Adenylate kinase isoenzyme 1	rs2597193	0.000909534	0.000242118	TRUE	0.411131
2	66	Vitamin D levels	Adenylate kinase isoenzyme 1	rs4762258	0.000712758	1.19337e-06	TRUE	0.149534
2	67	Vitamin D levels	Alcohol dehydrogenase [NADP(+)]	rs12785878	0.00341867	8.76717e-06	TRUE	0.00176439
2	67	Vitamin D levels	Alcohol dehydrogenase [NADP(+)]	rs17216707	0.0011941	0.00021491	TRUE	0.262595
2	67	Vitamin D levels	Alcohol dehydrogenase [NADP(+)]	rs17775309	0.000854395	0.000942846	FALSE	0.933758
2	67	Vitamin D levels	Alcohol dehydrogenase [NADP(+)]	rs2060793	0.0024971	0.000460772	TRUE	0.108234
2	67	Vitamin D levels	Alcohol dehydrogenase [NADP(+)]	rs2597193	0.000909534	3.19959e-08	TRUE	0.0915082
2	67	Vitamin D levels	Alcohol dehydrogenase [NADP(+)]	rs4762258	0.000712758	0.00114091	FALSE	0.690073
2	68	Vitamin D levels	Aldose reductase	rs12785878	0.00341867	0.000148797	TRUE	0.00912209
2	68	Vitamin D levels	Aldose reductase	rs17216707	0.0011941	6.62427e-05	TRUE	0.136945
2	68	Vitamin D levels	Aldose reductase	rs17775309	0.000854395	0.00113745	FALSE	0.800078
2	68	Vitamin D levels	Aldose reductase	rs2060793	0.0024971	0.000146669	TRUE	0.0329458
2	68	Vitamin D levels	Aldose reductase	rs2597193	0.000909534	3.20838e-05	TRUE	0.167949
2	68	Vitamin D levels	Aldose reductase	rs4762258	0.000712758	0.00075277	FALSE	0.9668
2	69	Vitamin D levels	Aldo-keto reductase family 1 member C1	rs12785878	0.00341867	0.000169705	TRUE	0.0104433
2	69	Vitamin D levels	Aldo-keto reductase family 1 member C1	rs17216707	0.0011941	0.000202457	TRUE	0.252399
2	69	Vitamin D levels	Aldo-keto reductase family 1 member C1	rs17775309	0.000854395	0.000175337	TRUE	0.368059
2	69	Vitamin D levels	Aldo-keto reductase family 1 member C1	rs2060793	0.0024971	0.000118206	TRUE	0.0276342
2	69	Vitamin D levels	Aldo-keto reductase family 1 member C1	rs2597193	0.000909534	0.000132406	TRUE	0.293703
2	69	Vitamin D levels	Aldo-keto reductase family 1 member C1	rs4762258	0.000712758	0.000107691	TRUE	0.35826
2	70	Vitamin D levels	RAC-alpha/beta/gamma serine/threonine-protein kinase	rs12785878	0.00341867	0.000464434	TRUE	0.0374324
2	70	Vitamin D levels	RAC-alpha/beta/gamma serine/threonine-protein kinase	rs17216707	0.0011941	2.24993e-05	TRUE	0.0932795
2	70	Vitamin D levels	RAC-alpha/beta/gamma serine/threonine-protein kinase	rs17775309	0.000854395	0.0019499	FALSE	0.400268
2	70	Vitamin D levels	RAC-alpha/beta/gamma serine/threonine-protein kinase	rs2060793	0.0024971	0.000630505	TRUE	0.161213
2	70	Vitamin D levels	RAC-alpha/beta/gamma serine/threonine-protein kinase	rs2597193	0.000909534	5.68813e-06	TRUE	0.117969
2	70	Vitamin D levels	RAC-alpha/beta/gamma serine/threonine-protein kinase	rs4762258	0.000712758	8.12176e-05	TRUE	0.319483
2	71	Vitamin D levels	RAC-alpha/beta/gamma serine/threonine-protein kinase	rs12785878	0.00341867	5.47923e-05	TRUE	0.00401033
2	71	Vitamin D levels	RAC-alpha/beta/gamma serine/threonine-protein kinase	rs17216707	0.0011941	0.000147067	TRUE	0.206652
2	71	Vitamin D levels	RAC-alpha/beta/gamma serine/threonine-protein kinase	rs17775309	0.000854395	0.00201232	FALSE	0.378494
2	71	Vitamin D levels	RAC-alpha/beta/gamma serine/threonine-protein kinase	rs2060793	0.0024971	0.000239683	TRUE	0.0520141
2	71	Vitamin D levels	RAC-alpha/beta/gamma serine/threonine-protein kinase	rs2597193	0.000909534	3.07471e-05	TRUE	0.165889
2	71	Vitamin D levels	RAC-alpha/beta/gamma serine/threonine-protein kinase	rs4762258	0.000712758	0.000391889	TRUE	0.697604
2	72	Vitamin D levels	RAC-beta serine/threonine-protein kinase	rs12785878	0.00341867	0.000123932	TRUE	0.00764357
2	72	Vitamin D levels	RAC-beta serine/threonine-protein kinase	rs17216707	0.0011941	0.000160427	TRUE	0.217764
2	72	Vitamin D levels	RAC-beta serine/threonine-protein kinase	rs17775309	0.000854395	1.31765e-05	TRUE	0.149582
2	72	Vitamin D levels	RAC-beta serine/threonine-protein kinase	rs2060793	0.0024971	0.00038181	TRUE	0.0864214
2	72	Vitamin D levels	RAC-beta serine/threonine-protein kinase	rs2597193	0.000909534	3.64041e-06	TRUE	0.111791
2	72	Vitamin D levels	RAC-beta serine/threonine-protein kinase	rs4762258	0.000712758	0.000291267	TRUE	0.587675
2	73	Vitamin D levels	RAC-beta serine/threonine-protein kinase	rs12785878	0.00341867	1.52758e-05	TRUE	0.00211244
2	73	Vitamin D levels	RAC-beta serine/threonine-protein kinase	rs17216707	0.0011941	2.30135e-05	TRUE	0.0938728
2	73	Vitamin D levels	RAC-beta serine/threonine-protein kinase	rs17775309	0.000854395	0.00112391	FALSE	0.808854
2	73	Vitamin D levels	RAC-beta serine/threonine-protein kinase	rs2060793	0.0024971	0.000569886	TRUE	0.141376
2	73	Vitamin D levels	RAC-beta serine/threonine-protein kinase	rs2597193	0.000909534	9.98618e-06	TRUE	0.128577
2	73	Vitamin D levels	RAC-beta serine/threonine-protein kinase	rs4762258	0.000712758	0.000504324	TRUE	0.811296
2	74	Vitamin D levels	CD166 antigen	rs12785878	0.00341867	9.89689e-05	TRUE	0.00625578
2	74	Vitamin D levels	CD166 antigen	rs17216707	0.0011941	0.00046698	TRUE	0.465958
2	74	Vitamin D levels	CD166 antigen	rs17775309	0.000854395	0.000846498	TRUE	0.993916
2	74	Vitamin D levels	CD166 antigen	rs2060793	0.0024971	9.24098e-06	TRUE	0.0082127
2	74	Vitamin D levels	CD166 antigen	rs2597193	0.000909534	0.000216575	TRUE	0.384633
2	74	Vitamin D levels	CD166 antigen	rs4762258	0.000712758	0.00030303	TRUE	0.600973
2	75	Vitamin D levels	Aldehyde dehydrogenase, dimeric NADP-preferring	rs12785878	0.00341867	2.90398e-05	TRUE	0.00278389
2	75	Vitamin D levels	Aldehyde dehydrogenase, dimeric NADP-preferring	rs17216707	0.0011941	4.9102e-07	TRUE	0.0566723
2	75	Vitamin D levels	Aldehyde dehydrogenase, dimeric NADP-preferring	rs17775309	0.000854395	0.000471214	TRUE	0.671873
2	75	Vitamin D levels	Aldehyde dehydrogenase, dimeric NADP-preferring	rs2060793	0.0024971	8.25066e-05	TRUE	0.0212723
2	75	Vitamin D levels	Aldehyde dehydrogenase, dimeric NADP-preferring	rs2597193	0.000909534	3.19959e-08	TRUE	0.0915082
2	75	Vitamin D levels	Aldehyde dehydrogenase, dimeric NADP-preferring	rs4762258	0.000712758	6.04143e-06	TRUE	0.17246
2	76	Vitamin D levels	Aldehyde dehydrogenase family 3 member B1	rs12785878	0.00341867	3.43699e-05	TRUE	0.00303682
2	76	Vitamin D levels	Aldehyde dehydrogenase family 3 member B1	rs17216707	0.0011941	0.000627835	TRUE	0.592647
2	76	Vitamin D levels	Aldehyde dehydrogenase family 3 member B1	rs17775309	0.000854395	0.000255894	TRUE	0.456245
2	76	Vitamin D levels	Aldehyde dehydrogenase family 3 member B1	rs2060793	0.0024971	0.00132847	TRUE	0.445836
2	76	Vitamin D levels	Aldehyde dehydrogenase family 3 member B1	rs2597193	0.000909534	0.000478604	TRUE	0.640983
2	76	Vitamin D levels	Aldehyde dehydrogenase family 3 member B1	rs4762258	0.000712758	0.000849228	FALSE	0.890531
2	77	Vitamin D levels	Fructose-bisphosphate aldolase A	rs12785878	0.00341867	1.52758e-05	TRUE	0.00211244
2	77	Vitamin D levels	Fructose-bisphosphate aldolase A	rs17216707	0.0011941	0.000370159	TRUE	0.388412
2	77	Vitamin D levels	Fructose-bisphosphate aldolase A	rs17775309	0.000854395	0.000108551	TRUE	0.289612
2	77	Vitamin D levels	Fructose-bisphosphate aldolase A	rs2060793	0.0024971	0.0022023	TRUE	0.863756
2	77	Vitamin D levels	Fructose-bisphosphate aldolase A	rs2597193	0.000909534	6.28822e-05	TRUE	0.210813
2	77	Vitamin D levels	Fructose-bisphosphate aldolase A	rs4762258	0.000712758	0.000298297	TRUE	0.595637
2	78	Vitamin D levels	Fructose-bisphosphate aldolase C	rs12785878	0.00341867	0.000589162	TRUE	0.0538837
2	78	Vitamin D levels	Fructose-bisphosphate aldolase C	rs17216707	0.0011941	0.000737485	TRUE	0.676859
2	78	Vitamin D levels	Fructose-bisphosphate aldolase C	rs17775309	0.000854395	6.72525e-05	TRUE	0.236494
2	78	Vitamin D levels	Fructose-bisphosphate aldolase C	rs2060793	0.0024971	7.57693e-06	TRUE	0.00782885
2	78	Vitamin D levels	Fructose-bisphosphate aldolase C	rs2597193	0.000909534	3.77146e-05	TRUE	0.17638
2	78	Vitamin D levels	Fructose-bisphosphate aldolase C	rs4762258	0.000712758	0.0003102	TRUE	0.609016
2	79	Vitamin D levels	RNA demethylase ALKBH5	rs12785878	0.00341867	0.000672325	TRUE	0.0665806
2	79	Vitamin D levels	RNA demethylase ALKBH5	rs17216707	0.0011941	4.98579e-05	TRUE	0.121641
2	79	Vitamin D levels	RNA demethylase ALKBH5	rs17775309	0.000854395	0.00031484	TRUE	0.51782
2	79	Vitamin D levels	RNA demethylase ALKBH5	rs2060793	0.0024971	0.000324966	TRUE	0.0718984
2	79	Vitamin D levels	RNA demethylase ALKBH5	rs2597193	0.000909534	0.000470815	TRUE	0.633798
2	79	Vitamin D levels	RNA demethylase ALKBH5	rs4762258	0.000712758	0.00105067	FALSE	0.747484
2	80	Vitamin D levels	Arachidonate 15-lipoxygenase B	rs12785878	0.00341867	8.97685e-05	TRUE	0.00576738
2	80	Vitamin D levels	Arachidonate 15-lipoxygenase B	rs17216707	0.0011941	0.000794092	TRUE	0.719486
2	80	Vitamin D levels	Arachidonate 15-lipoxygenase B	rs17775309	0.000854395	0.000356678	TRUE	0.560286
2	80	Vitamin D levels	Arachidonate 15-lipoxygenase B	rs2060793	0.0024971	1.28049e-05	TRUE	0.00897787
2	80	Vitamin D levels	Arachidonate 15-lipoxygenase B	rs2597193	0.000909534	8.5404e-05	TRUE	0.238987
2	80	Vitamin D levels	Arachidonate 15-lipoxygenase B	rs4762258	0.000712758	0.000266206	TRUE	0.558908
2	81	Vitamin D levels	Intestinal-type alkaline phosphatase	rs12785878	0.00341867	2.84051e-05	TRUE	0.00275367
2	81	Vitamin D levels	Intestinal-type alkaline phosphatase	rs17216707	0.0011941	0.00129868	FALSE	0.933485
2	81	Vitamin D levels	Intestinal-type alkaline phosphatase	rs17775309	0.000854395	0.000361771	TRUE	0.565391
2	81	Vitamin D levels	Intestinal-type alkaline phosphatase	rs2060793	0.0024971	2.0884e-06	TRUE	0.00627723
2	81	Vitamin D levels	Intestinal-type alkaline phosphatase	rs2597193	0.000909534	0.000339458	TRUE	0.508813
2	81	Vitamin D levels	Intestinal-type alkaline phosphatase	rs4762258	0.000712758	0.000365338	TRUE	0.669402
2	82	Vitamin D levels	Ameloblastin	rs12785878	0.00341867	0.000965655	TRUE	0.122418
2	82	Vitamin D levels	Ameloblastin	rs17216707	0.0011941	0.000926631	TRUE	0.816686
2	82	Vitamin D levels	Ameloblastin	rs17775309	0.000854395	1.1568e-06	TRUE	0.113024
2	82	Vitamin D levels	Ameloblastin	rs2060793	0.0024971	0.000145007	TRUE	0.0326293
2	82	Vitamin D levels	Ameloblastin	rs2597193	0.000909534	0.00111331	FALSE	0.856611
2	82	Vitamin D levels	Ameloblastin	rs4762258	0.000712758	0.00030303	TRUE	0.600973
2	83	Vitamin D levels	Amelogenin, X isoform	rs12785878	0.00341867	4.80092e-06	TRUE	0.00152131
2	83	Vitamin D levels	Amelogenin, X isoform	rs17216707	0.0011941	0.000205535	TRUE	0.254921
2	83	Vitamin D levels	Amelogenin, X isoform	rs17775309	0.000854395	1.99276e-06	TRUE	0.117387
2	83	Vitamin D levels	Amelogenin, X isoform	rs2060793	0.0024971	0.000102321	TRUE	0.024766
2	83	Vitamin D levels	Amelogenin, X isoform	rs2597193	0.000909534	0.00100449	FALSE	0.931091
2	83	Vitamin D levels	Amelogenin, X isoform	rs4762258	0.000712758	0.000541765	TRUE	0.847223
2	84	Vitamin D levels	Muellerian-inhibiting factor	rs12785878	0.00341867	3.72033e-05	TRUE	0.00317098
2	84	Vitamin D levels	Muellerian-inhibiting factor	rs17216707	0.0011941	0.000660636	TRUE	0.618048
2	84	Vitamin D levels	Muellerian-inhibiting factor	rs17775309	0.000854395	8.98292e-05	TRUE	0.266169
2	84	Vitamin D levels	Muellerian-inhibiting factor	rs2060793	0.0024971	0.000103718	TRUE	0.0250156
2	84	Vitamin D levels	Muellerian-inhibiting factor	rs2597193	0.000909534	6.19402e-05	TRUE	0.209592
2	84	Vitamin D levels	Muellerian-inhibiting factor	rs4762258	0.000712758	5.23753e-05	TRUE	0.273338
2	85	Vitamin D levels	Junctional adhesion molecule-like	rs12785878	0.00341867	8.97685e-05	TRUE	0.00576738
2	85	Vitamin D levels	Junctional adhesion molecule-like	rs17216707	0.0011941	0.00106234	TRUE	0.911977
2	85	Vitamin D levels	Junctional adhesion molecule-like	rs17775309	0.000854395	0.000271164	TRUE	0.472406
2	85	Vitamin D levels	Junctional adhesion molecule-like	rs2060793	0.0024971	2.88107e-05	TRUE	0.0119976
2	85	Vitamin D levels	Junctional adhesion molecule-like	rs2597193	0.000909534	0.00387153	FALSE	0.0705698
2	85	Vitamin D levels	Junctional adhesion molecule-like	rs4762258	0.000712758	6.60089e-05	TRUE	0.295809
2	86	Vitamin D levels	Junctional adhesion molecule-like	rs12785878	0.00341867	0.00018872	TRUE	0.0117085
2	86	Vitamin D levels	Junctional adhesion molecule-like	rs17216707	0.0011941	0.000202457	TRUE	0.252399
2	86	Vitamin D levels	Junctional adhesion molecule-like	rs17775309	0.000854395	0.000506859	TRUE	0.705283
2	86	Vitamin D levels	Junctional adhesion molecule-like	rs2060793	0.0024971	0.000136841	TRUE	0.0310856
2	86	Vitamin D levels	Junctional adhesion molecule-like	rs2597193	0.000909534	6.28822e-05	TRUE	0.210813
2	86	Vitamin D levels	Junctional adhesion molecule-like	rs4762258	0.000712758	0.000352411	TRUE	0.65547
2	87	Vitamin D levels	Amphoterin-induced protein 1	rs12785878	0.00341867	0.000282772	TRUE	0.0188973
2	87	Vitamin D levels	Amphoterin-induced protein 1	rs17216707	0.0011941	0.000164549	TRUE	0.22118
2	87	Vitamin D levels	Amphoterin-induced protein 1	rs17775309	0.000854395	4.98167e-05	TRUE	0.211995
2	87	Vitamin D levels	Amphoterin-induced protein 1	rs2060793	0.0024971	0.000180039	TRUE	0.0394775
2	87	Vitamin D levels	Amphoterin-induced protein 1	rs2597193	0.000909534	1.27984e-07	TRUE	0.0934584
2	87	Vitamin D levels	Amphoterin-induced protein 1	rs4762258	0.000712758	3.77577e-05	TRUE	0.247322
2	88	Vitamin D levels	Protein amnionless	rs12785878	0.00341867	0.000603611	TRUE	0.05599
2	88	Vitamin D levels	Protein amnionless	rs17216707	0.0011941	2.97517e-06	TRUE	0.0645734
2	88	Vitamin D levels	Protein amnionless	rs17775309	0.000854395	2.60279e-06	TRUE	0.120068
2	88	Vitamin D levels	Protein amnionless	rs2060793	0.0024971	0.00116368	TRUE	0.371347
2	88	Vitamin D levels	Protein amnionless	rs2597193	0.000909534	0.000468862	TRUE	0.631993
2	88	Vitamin D levels	Protein amnionless	rs4762258	0.000712758	0.000250844	TRUE	0.540965
2	89	Vitamin D levels	Alpha-amylase 1	rs12785878	0.00341867	0.000764231	TRUE	0.0822298
2	89	Vitamin D levels	Alpha-amylase 1	rs17216707	0.0011941	3.16402e-06	TRUE	0.0650132
2	89	Vitamin D levels	Alpha-amylase 1	rs17775309	0.000854395	0.00038778	TRUE	0.591245
2	89	Vitamin D levels	Alpha-amylase 1	rs2060793	0.0024971	0.000451957	TRUE	0.105706
2	89	Vitamin D levels	Alpha-amylase 1	rs2597193	0.000909534	0.000128323	TRUE	0.2891
2	89	Vitamin D levels	Alpha-amylase 1	rs4762258	0.000712758	0.000989713	FALSE	0.788546
2	90	Vitamin D levels	Anaphase-promoting complex subunit 10	rs12785878	0.00341867	0.000633032	TRUE	0.0604084
2	90	Vitamin D levels	Anaphase-promoting complex subunit 10	rs17216707	0.0011941	3.32633e-05	TRUE	0.105078
2	90	Vitamin D levels	Anaphase-promoting complex subunit 10	rs17775309	0.000854395	2.15133e-05	TRUE	0.166276
2	90	Vitamin D levels	Anaphase-promoting complex subunit 10	rs2060793	0.0024971	6.81882e-05	TRUE	0.0187945
2	90	Vitamin D levels	Anaphase-promoting complex subunit 10	rs2597193	0.000909534	0.000125636	TRUE	0.286058
2	90	Vitamin D levels	Anaphase-promoting complex subunit 10	rs4762258	0.000712758	9.39882e-05	TRUE	0.338516
2	91	Vitamin D levels	Anaphase-promoting complex subunit 7	rs12785878	0.00341867	0.000391062	TRUE	0.0291861
2	91	Vitamin D levels	Anaphase-promoting complex subunit 7	rs17216707	0.0011941	1.46461e-05	TRUE	0.0836465
2	91	Vitamin D levels	Anaphase-promoting complex subunit 7	rs17775309	0.000854395	0.000114225	TRUE	0.296557
2	91	Vitamin D levels	Anaphase-promoting complex subunit 7	rs2060793	0.0024971	5.42151e-05	TRUE	0.0163986
2	91	Vitamin D levels	Anaphase-promoting complex subunit 7	rs2597193	0.000909534	2.10778e-05	TRUE	0.150089
2	91	Vitamin D levels	Anaphase-promoting complex subunit 7	rs4762258	0.000712758	3.77591e-07	TRUE	0.142084
2	92	Vitamin D levels	Angiopoietin-1	rs12785878	0.00341867	2.24436e-05	TRUE	0.00246749
2	92	Vitamin D levels	Angiopoietin-1	rs17216707	0.0011941	0.0011665	TRUE	0.981943
2	92	Vitamin D levels	Angiopoietin-1	rs17775309	0.000854395	5.668e-05	TRUE	0.221851
2	92	Vitamin D levels	Angiopoietin-1	rs2060793	0.0024971	0.000180039	TRUE	0.0394775
2	92	Vitamin D levels	Angiopoietin-1	rs2597193	0.000909534	0.000139355	TRUE	0.301483
2	92	Vitamin D levels	Angiopoietin-1	rs4762258	0.000712758	0.000162986	TRUE	0.432908
2	93	Vitamin D levels	Angiopoietin-2	rs12785878	0.00341867	0.00123583	TRUE	0.188544
2	93	Vitamin D levels	Angiopoietin-2	rs17216707	0.0011941	1.63429e-05	TRUE	0.0858374
2	93	Vitamin D levels	Angiopoietin-2	rs17775309	0.000854395	0.000715276	TRUE	0.888687
2	93	Vitamin D levels	Angiopoietin-2	rs2060793	0.0024971	0.00087892	TRUE	0.251991
2	93	Vitamin D levels	Angiopoietin-2	rs2597193	0.000909534	0.00114139	FALSE	0.838164
2	93	Vitamin D levels	Angiopoietin-2	rs4762258	0.000712758	0.000129991	TRUE	0.389206
2	94	Vitamin D levels	Angiopoietin-2	rs12785878	0.00341867	0.00119871	TRUE	0.178667
2	94	Vitamin D levels	Angiopoietin-2	rs17216707	0.0011941	0.000219676	TRUE	0.26649
2	94	Vitamin D levels	Angiopoietin-2	rs17775309	0.000854395	1.2693e-05	TRUE	0.148516
2	94	Vitamin D levels	Angiopoietin-2	rs2060793	0.0024971	4.83057e-05	TRUE	0.0153864
2	94	Vitamin D levels	Angiopoietin-2	rs2597193	0.000909534	0.000489088	TRUE	0.650616
2	94	Vitamin D levels	Angiopoietin-2	rs4762258	0.000712758	0.000197782	TRUE	0.476939
2	95	Vitamin D levels	Angiopoietin-4	rs12785878	0.00341867	0.000391062	TRUE	0.0291861
2	95	Vitamin D levels	Angiopoietin-4	rs17216707	0.0011941	0.000512258	TRUE	0.50193
2	95	Vitamin D levels	Angiopoietin-4	rs17775309	0.000854395	1.22185e-05	TRUE	0.147457
2	95	Vitamin D levels	Angiopoietin-4	rs2060793	0.0024971	7.96051e-06	TRUE	0.00791931
2	95	Vitamin D levels	Angiopoietin-4	rs2597193	0.000909534	9.24673e-06	TRUE	0.126898
2	95	Vitamin D levels	Angiopoietin-4	rs4762258	0.000712758	0.000179049	TRUE	0.453465
2	96	Vitamin D levels	Angiopoietin-related protein 1	rs12785878	0.00341867	3.29953e-05	TRUE	0.00297169
2	96	Vitamin D levels	Angiopoietin-related protein 1	rs17216707	0.0011941	5.06219e-05	TRUE	0.122373
2	96	Vitamin D levels	Angiopoietin-related protein 1	rs17775309	0.000854395	0.00189385	FALSE	0.420765
2	96	Vitamin D levels	Angiopoietin-related protein 1	rs2060793	0.0024971	1.09107e-05	TRUE	0.00857914
2	96	Vitamin D levels	Angiopoietin-related protein 1	rs2597193	0.000909534	3.19958e-06	TRUE	0.110287
2	96	Vitamin D levels	Angiopoietin-related protein 1	rs4762258	0.000712758	3.52826e-05	TRUE	0.242644
2	97	Vitamin D levels	Angiopoietin-related protein 1	rs12785878	0.00341867	0.000477275	TRUE	0.0389837
2	97	Vitamin D levels	Angiopoietin-related protein 1	rs17216707	0.0011941	1.63429e-05	TRUE	0.0858374
2	97	Vitamin D levels	Angiopoietin-related protein 1	rs17775309	0.000854395	0.000123008	TRUE	0.307183
2	97	Vitamin D levels	Angiopoietin-related protein 1	rs2060793	0.0024971	5.22075e-05	TRUE	0.0160549
2	97	Vitamin D levels	Angiopoietin-related protein 1	rs2597193	0.000909534	4.94988e-05	TRUE	0.193033
2	97	Vitamin D levels	Angiopoietin-related protein 1	rs4762258	0.000712758	5.53817e-05	TRUE	0.278417
2	98	Vitamin D levels	Angiopoietin-related protein 3	rs12785878	0.00341867	6.77522e-05	TRUE	0.00464466
2	98	Vitamin D levels	Angiopoietin-related protein 3	rs17216707	0.0011941	2.79031e-05	TRUE	0.0993495
2	98	Vitamin D levels	Angiopoietin-related protein 3	rs17775309	0.000854395	4.06686e-06	TRUE	0.125574
2	98	Vitamin D levels	Angiopoietin-related protein 3	rs2060793	0.0024971	5.02376e-05	TRUE	0.0157175
2	98	Vitamin D levels	Angiopoietin-related protein 3	rs2597193	0.000909534	0.000105163	TRUE	0.262506
2	98	Vitamin D levels	Angiopoietin-related protein 3	rs4762258	0.000712758	0.000459406	TRUE	0.766948
2	99	Vitamin D levels	Angiopoietin-related protein 4	rs12785878	0.00341867	0.000222652	TRUE	0.0141209
2	99	Vitamin D levels	Angiopoietin-related protein 4	rs17216707	0.0011941	1.76764e-05	TRUE	0.0875107
2	99	Vitamin D levels	Angiopoietin-related protein 4	rs17775309	0.000854395	5.668e-05	TRUE	0.221851
2	99	Vitamin D levels	Angiopoietin-related protein 4	rs2060793	0.0024971	0.000787689	TRUE	0.216997
2	99	Vitamin D levels	Angiopoietin-related protein 4	rs2597193	0.000909534	1.74197e-05	TRUE	0.143549
2	99	Vitamin D levels	Angiopoietin-related protein 4	rs4762258	0.000712758	0.000337206	TRUE	0.63891
2	100	Vitamin D levels	Angiopoietin-related protein 7	rs12785878	0.00341867	0.000426961	TRUE	0.03309
2	100	Vitamin D levels	Angiopoietin-related protein 7	rs17216707	0.0011941	2.14882e-05	TRUE	0.092102
2	100	Vitamin D levels	Angiopoietin-related protein 7	rs17775309	0.000854395	0.000143152	TRUE	0.331061
2	100	Vitamin D levels	Angiopoietin-related protein 7	rs2060793	0.0024971	1.21232e-06	TRUE	0.00591785
2	100	Vitamin D levels	Angiopoietin-related protein 7	rs2597193	0.000909534	9.44466e-05	TRUE	0.249863
2	100	Vitamin D levels	Angiopoietin-related protein 7	rs4762258	0.000712758	1.07403e-05	TRUE	0.187424
2	101	Vitamin D levels	Ankyrin-2	rs12785878	0.00341867	3.23185e-05	TRUE	0.00293961
2	101	Vitamin D levels	Ankyrin-2	rs17216707	0.0011941	0.000343701	TRUE	0.367097
2	101	Vitamin D levels	Ankyrin-2	rs17775309	0.000854395	1.3669e-05	TRUE	0.150654
2	101	Vitamin D levels	Ankyrin-2	rs2060793	0.0024971	2.32045e-07	TRUE	0.00531739
2	101	Vitamin D levels	Ankyrin-2	rs2597193	0.000909534	0.000139355	TRUE	0.301483
2	101	Vitamin D levels	Ankyrin-2	rs4762258	0.000712758	0.000114891	TRUE	0.368399
2	102	Vitamin D levels	Ankyrin repeat domain-containing protein 27	rs12785878	0.00341867	1.09975e-05	TRUE	0.00188821
2	102	Vitamin D levels	Ankyrin repeat domain-containing protein 27	rs17216707	0.0011941	1.53698e-06	TRUE	0.0607242
2	102	Vitamin D levels	Ankyrin repeat domain-containing protein 27	rs17775309	0.000854395	0.000100311	TRUE	0.2794
2	102	Vitamin D levels	Ankyrin repeat domain-containing protein 27	rs2060793	0.0024971	0.000443228	TRUE	0.103226
2	102	Vitamin D levels	Ankyrin repeat domain-containing protein 27	rs2597193	0.000909534	0.000150842	TRUE	0.314213
2	102	Vitamin D levels	Ankyrin repeat domain-containing protein 27	rs4762258	0.000712758	0.00023804	TRUE	0.525817
2	103	Vitamin D levels	Ankyrin repeat domain-containing protein 46	rs12785878	0.00341867	0.000767505	TRUE	0.0828185
2	103	Vitamin D levels	Ankyrin repeat domain-containing protein 46	rs17216707	0.0011941	0.000183012	TRUE	0.236425
2	103	Vitamin D levels	Ankyrin repeat domain-containing protein 46	rs17775309	0.000854395	0.000130575	TRUE	0.316229
2	103	Vitamin D levels	Ankyrin repeat domain-containing protein 46	rs2060793	0.0024971	1.53434e-06	TRUE	0.00605931
2	103	Vitamin D levels	Ankyrin repeat domain-containing protein 46	rs2597193	0.000909534	0.000737264	TRUE	0.865574
2	103	Vitamin D levels	Ankyrin repeat domain-containing protein 46	rs4762258	0.000712758	0.000686912	TRUE	0.978054
2	104	Vitamin D levels	Acidic leucine-rich nuclear phosphoprotein 32 family member A	rs12785878	0.00341867	4.80092e-06	TRUE	0.00152131
2	104	Vitamin D levels	Acidic leucine-rich nuclear phosphoprotein 32 family member A	rs17216707	0.0011941	0.000200926	TRUE	0.251144
2	104	Vitamin D levels	Acidic leucine-rich nuclear phosphoprotein 32 family member A	rs17775309	0.000854395	0.00111045	FALSE	0.817654
2	104	Vitamin D levels	Acidic leucine-rich nuclear phosphoprotein 32 family member A	rs2060793	0.0024971	0	TRUE	0.00488902
2	104	Vitamin D levels	Acidic leucine-rich nuclear phosphoprotein 32 family member A	rs2597193	0.000909534	0.000558192	TRUE	0.712984
2	104	Vitamin D levels	Acidic leucine-rich nuclear phosphoprotein 32 family member A	rs4762258	0.000712758	0.000305411	TRUE	0.603649
2	105	Vitamin D levels	Acidic leucine-rich nuclear phosphoprotein 32 family member B	rs12785878	0.00341867	3.8662e-05	TRUE	0.00324007
2	105	Vitamin D levels	Acidic leucine-rich nuclear phosphoprotein 32 family member B	rs17216707	0.0011941	0.000448542	TRUE	0.451251
2	105	Vitamin D levels	Acidic leucine-rich nuclear phosphoprotein 32 family member B	rs17775309	0.000854395	0.00106179	FALSE	0.85011
2	105	Vitamin D levels	Acidic leucine-rich nuclear phosphoprotein 32 family member B	rs2060793	0.0024971	0.000122737	TRUE	0.0284645
2	105	Vitamin D levels	Acidic leucine-rich nuclear phosphoprotein 32 family member B	rs2597193	0.000909534	0.000191313	TRUE	0.357994
2	105	Vitamin D levels	Acidic leucine-rich nuclear phosphoprotein 32 family member B	rs4762258	0.000712758	1.41012e-05	TRUE	0.196584
2	106	Vitamin D levels	Annexin A10	rs12785878	0.00341867	0.00103294	TRUE	0.13761
2	106	Vitamin D levels	Annexin A10	rs17216707	0.0011941	2.6149e-08	TRUE	0.052848
2	106	Vitamin D levels	Annexin A10	rs17775309	0.000854395	0.000462506	TRUE	0.663618
2	106	Vitamin D levels	Annexin A10	rs2060793	0.0024971	1.48507e-05	TRUE	0.00939307
2	106	Vitamin D levels	Annexin A10	rs2597193	0.000909534	0.000284581	TRUE	0.454336
2	106	Vitamin D levels	Annexin A10	rs4762258	0.000712758	0.000510472	TRUE	0.817259
2	107	Vitamin D levels	Annexin A1	rs12785878	0.00341867	3.1562e-06	TRUE	0.00140358
2	107	Vitamin D levels	Annexin A1	rs17216707	0.0011941	4.41916e-06	TRUE	0.0677045
2	107	Vitamin D levels	Annexin A1	rs17775309	0.000854395	0.0022455	FALSE	0.306203
2	107	Vitamin D levels	Annexin A1	rs2060793	0.0024971	0.00076471	TRUE	0.208472
2	107	Vitamin D levels	Annexin A1	rs2597193	0.000909534	0.000229308	TRUE	0.397894
2	107	Vitamin D levels	Annexin A1	rs4762258	0.000712758	0.000764039	FALSE	0.957618
2	108	Vitamin D levels	Annexin A2	rs12785878	0.00341867	0.0001111	TRUE	0.00691848
2	108	Vitamin D levels	Annexin A2	rs17216707	0.0011941	4.68597e-05	TRUE	0.118747
2	108	Vitamin D levels	Annexin A2	rs17775309	0.000854395	0.000662412	TRUE	0.844074
2	108	Vitamin D levels	Annexin A2	rs2060793	0.0024971	2.88107e-05	TRUE	0.0119976
2	108	Vitamin D levels	Annexin A2	rs2597193	0.000909534	9.56089e-05	TRUE	0.251246
2	108	Vitamin D levels	Annexin A2	rs4762258	0.000712758	0.000809949	FALSE	0.920957
2	109	Vitamin D levels	Annexin A2	rs12785878	0.00341867	4.39886e-05	TRUE	0.00349283
2	109	Vitamin D levels	Annexin A2	rs17216707	0.0011941	1.42365e-05	TRUE	0.083106
2	109	Vitamin D levels	Annexin A2	rs17775309	0.000854395	0.000669343	TRUE	0.849997
2	109	Vitamin D levels	Annexin A2	rs2060793	0.0024971	8.25066e-05	TRUE	0.0212723
2	109	Vitamin D levels	Annexin A2	rs2597193	0.000909534	0.000218605	TRUE	0.386755
2	109	Vitamin D levels	Annexin A2	rs4762258	0.000712758	0.000947281	FALSE	0.818249
2	110	Vitamin D levels	Annexin A9	rs12785878	0.00341867	0.000533115	TRUE	0.0461086
2	110	Vitamin D levels	Annexin A9	rs17216707	0.0011941	5.45293e-05	TRUE	0.126085
2	110	Vitamin D levels	Annexin A9	rs17775309	0.000854395	6.87297e-06	TRUE	0.134199
2	110	Vitamin D levels	Annexin A9	rs2060793	0.0024971	6.04654e-05	TRUE	0.0174689
2	110	Vitamin D levels	Annexin A9	rs2597193	0.000909534	8.21303e-05	TRUE	0.234996
2	110	Vitamin D levels	Annexin A9	rs4762258	0.000712758	1.62269e-05	TRUE	0.201964
2	111	Vitamin D levels	Retina-specific copper amine oxidase	rs12785878	0.00341867	7.07081e-05	TRUE	0.00479189
2	111	Vitamin D levels	Retina-specific copper amine oxidase	rs17216707	0.0011941	0.00027376	TRUE	0.310519
2	111	Vitamin D levels	Retina-specific copper amine oxidase	rs17775309	0.000854395	1.8075e-08	TRUE	0.101483
2	111	Vitamin D levels	Retina-specific copper amine oxidase	rs2060793	0.0024971	0.000676186	TRUE	0.176798
2	111	Vitamin D levels	Retina-specific copper amine oxidase	rs2597193	0.000909534	5.91569e-05	TRUE	0.20596
2	111	Vitamin D levels	Retina-specific copper amine oxidase	rs4762258	0.000712758	7.40025e-05	TRUE	0.308407
2	112	Vitamin D levels	AP-4 complex subunit mu-1	rs12785878	0.00341867	0.000572054	TRUE	0.0514439
2	112	Vitamin D levels	AP-4 complex subunit mu-1	rs17216707	0.0011941	0.00029929	TRUE	0.331212
2	112	Vitamin D levels	AP-4 complex subunit mu-1	rs17775309	0.000854395	1.62675e-07	TRUE	0.10468
2	112	Vitamin D levels	AP-4 complex subunit mu-1	rs2060793	0.0024971	0.000254825	TRUE	0.0553761
2	112	Vitamin D levels	AP-4 complex subunit mu-1	rs2597193	0.000909534	0.0011739	FALSE	0.81719
2	112	Vitamin D levels	AP-4 complex subunit mu-1	rs4762258	0.000712758	0.00104185	FALSE	0.753309
2	113	Vitamin D levels	Apoptotic protease-activating factor 1	rs12785878	0.00341867	1.57422e-05	TRUE	0.00213615
2	113	Vitamin D levels	Apoptotic protease-activating factor 1	rs17216707	0.0011941	4.11423e-05	TRUE	0.113121
2	113	Vitamin D levels	Apoptotic protease-activating factor 1	rs17775309	0.000854395	0.000175337	TRUE	0.368059
2	113	Vitamin D levels	Apoptotic protease-activating factor 1	rs2060793	0.0024971	0.000862696	TRUE	0.245638
2	113	Vitamin D levels	Apoptotic protease-activating factor 1	rs2597193	0.000909534	6.10054e-05	TRUE	0.208376
2	113	Vitamin D levels	Apoptotic protease-activating factor 1	rs4762258	0.000712758	0.000756517	FALSE	0.963739
2	114	Vitamin D levels	Amyloid beta A4 precursor protein-binding family B member 1	rs12785878	0.00341867	0.00024067	TRUE	0.0154841
2	114	Vitamin D levels	Amyloid beta A4 precursor protein-binding family B member 1	rs17216707	0.0011941	7.62447e-05	TRUE	0.145974
2	114	Vitamin D levels	Amyloid beta A4 precursor protein-binding family B member 1	rs17775309	0.000854395	3.66018e-07	TRUE	0.10713
2	114	Vitamin D levels	Amyloid beta A4 precursor protein-binding family B member 1	rs2060793	0.0024971	0.000547138	TRUE	0.134189
2	114	Vitamin D levels	Amyloid beta A4 precursor protein-binding family B member 1	rs2597193	0.000909534	0.000394066	TRUE	0.561662
2	114	Vitamin D levels	Amyloid beta A4 precursor protein-binding family B member 1	rs4762258	0.000712758	2.91351e-06	TRUE	0.159545
2	115	Vitamin D levels	Amyloid beta A4 precursor protein-binding family B member 1	rs12785878	0.00341867	0.000449256	TRUE	0.0356405
2	115	Vitamin D levels	Amyloid beta A4 precursor protein-binding family B member 1	rs17216707	0.0011941	0.000441723	TRUE	0.445804
2	115	Vitamin D levels	Amyloid beta A4 precursor protein-binding family B member 1	rs17775309	0.000854395	0.000324449	TRUE	0.52766
2	115	Vitamin D levels	Amyloid beta A4 precursor protein-binding family B member 1	rs2060793	0.0024971	0.000165572	TRUE	0.0366043
2	115	Vitamin D levels	Amyloid beta A4 precursor protein-binding family B member 1	rs2597193	0.000909534	1.411e-05	TRUE	0.137229
2	115	Vitamin D levels	Amyloid beta A4 precursor protein-binding family B member 1	rs4762258	0.000712758	9.26692e-05	TRUE	0.33658
2	116	Vitamin D levels	Amyloid beta A4 precursor protein-binding family B member 2	rs12785878	0.00341867	0.000609439	TRUE	0.0568515
2	116	Vitamin D levels	Amyloid beta A4 precursor protein-binding family B member 2	rs17216707	0.0011941	0.000190375	TRUE	0.242482
2	116	Vitamin D levels	Amyloid beta A4 precursor protein-binding family B member 2	rs17775309	0.000854395	0.000232792	TRUE	0.431488
2	116	Vitamin D levels	Amyloid beta A4 precursor protein-binding family B member 2	rs2060793	0.0024971	1.06551e-06	TRUE	0.00584824
2	116	Vitamin D levels	Amyloid beta A4 precursor protein-binding family B member 2	rs2597193	0.000909534	9.24673e-06	TRUE	0.126898
2	116	Vitamin D levels	Amyloid beta A4 precursor protein-binding family B member 2	rs4762258	0.000712758	4.03168e-05	TRUE	0.252063
2	117	Vitamin D levels	Amyloid beta A4 precursor protein-binding family B member 2	rs12785878	0.00341867	6.18613e-06	TRUE	0.0016109
2	117	Vitamin D levels	Amyloid beta A4 precursor protein-binding family B member 2	rs17216707	0.0011941	2.24993e-05	TRUE	0.0932795
2	117	Vitamin D levels	Amyloid beta A4 precursor protein-binding family B member 2	rs17775309	0.000854395	0.000277844	TRUE	0.479428
2	117	Vitamin D levels	Amyloid beta A4 precursor protein-binding family B member 2	rs2060793	0.0024971	3.58426e-05	TRUE	0.0132356
2	117	Vitamin D levels	Amyloid beta A4 precursor protein-binding family B member 2	rs2597193	0.000909534	6.33151e-05	TRUE	0.211373
2	117	Vitamin D levels	Amyloid beta A4 precursor protein-binding family B member 2	rs4762258	0.000712758	4.7551e-05	TRUE	0.265014
2	118	Vitamin D levels	Amyloid beta A4 precursor protein-binding family B member 3	rs12785878	0.00341867	6.87305e-05	TRUE	0.00469328
2	118	Vitamin D levels	Amyloid beta A4 precursor protein-binding family B member 3	rs17216707	0.0011941	0.00181458	FALSE	0.650394
2	118	Vitamin D levels	Amyloid beta A4 precursor protein-binding family B member 3	rs17775309	0.000854395	1.04111e-05	TRUE	0.143275
2	118	Vitamin D levels	Amyloid beta A4 precursor protein-binding family B member 3	rs2060793	0.0024971	0.00027726	TRUE	0.0604913
2	118	Vitamin D levels	Amyloid beta A4 precursor protein-binding family B member 3	rs2597193	0.000909534	0.00111331	FALSE	0.856611
2	118	Vitamin D levels	Amyloid beta A4 precursor protein-binding family B member 3	rs4762258	0.000712758	0.000229691	TRUE	0.515841
2	119	Vitamin D levels	Protein APCDD1	rs12785878	0.00341867	7.78506e-05	TRUE	0.00515196
2	119	Vitamin D levels	Protein APCDD1	rs17216707	0.0011941	0.000207083	TRUE	0.256189
2	119	Vitamin D levels	Protein APCDD1	rs17775309	0.000854395	4.3425e-06	TRUE	0.12651
2	119	Vitamin D levels	Protein APCDD1	rs2060793	0.0024971	1.93967e-05	TRUE	0.0102752
2	119	Vitamin D levels	Protein APCDD1	rs2597193	0.000909534	8.88775e-08	TRUE	0.0928047
2	119	Vitamin D levels	Protein APCDD1	rs4762258	0.000712758	7.75681e-05	TRUE	0.313913
2	120	Vitamin D levels	Serum amyloid P-component	rs12785878	0.00341867	0.000744734	TRUE	0.0787682
2	120	Vitamin D levels	Serum amyloid P-component	rs17216707	0.0011941	0.000153674	TRUE	0.212156
2	120	Vitamin D levels	Serum amyloid P-component	rs17775309	0.000854395	0.000117117	TRUE	0.300072
2	120	Vitamin D levels	Serum amyloid P-component	rs2060793	0.0024971	5.32066e-05	TRUE	0.016226
2	120	Vitamin D levels	Serum amyloid P-component	rs2597193	0.000909534	0.000516624	TRUE	0.6757
2	120	Vitamin D levels	Serum amyloid P-component	rs4762258	0.000712758	0.000367951	TRUE	0.672202
2	121	Vitamin D levels	DNA-(apurinic or apyrimidinic site) lyase	rs12785878	0.00341867	8.20862e-05	TRUE	0.00536853
2	121	Vitamin D levels	DNA-(apurinic or apyrimidinic site) lyase	rs17216707	0.0011941	5.37362e-05	TRUE	0.125335
2	121	Vitamin D levels	DNA-(apurinic or apyrimidinic site) lyase	rs17775309	0.000854395	0.00179028	FALSE	0.461079
2	121	Vitamin D levels	DNA-(apurinic or apyrimidinic site) lyase	rs2060793	0.0024971	0.00059645	TRUE	0.149948
2	121	Vitamin D levels	DNA-(apurinic or apyrimidinic site) lyase	rs2597193	0.000909534	9.10105e-07	TRUE	0.100201
2	121	Vitamin D levels	DNA-(apurinic or apyrimidinic site) lyase	rs4762258	0.000712758	0.00109533	FALSE	0.71858
2	122	Vitamin D levels	Amyloid-like protein 2	rs12785878	0.00341867	3.03302e-05	TRUE	0.00284525
2	122	Vitamin D levels	Amyloid-like protein 2	rs17216707	0.0011941	0.00146249	FALSE	0.835437
2	122	Vitamin D levels	Amyloid-like protein 2	rs17775309	0.000854395	3.57917e-05	TRUE	0.190664
2	122	Vitamin D levels	Amyloid-like protein 2	rs2060793	0.0024971	7.57699e-08	TRUE	0.00512981
2	122	Vitamin D levels	Amyloid-like protein 2	rs2597193	0.000909534	7.68163e-05	TRUE	0.22845
2	122	Vitamin D levels	Amyloid-like protein 2	rs4762258	0.000712758	0.00013789	TRUE	0.399872
2	123	Vitamin D levels	Amyloid-like protein 2	rs12785878	0.00341867	0.000165109	TRUE	0.0101466
2	123	Vitamin D levels	Amyloid-like protein 2	rs17216707	0.0011941	0.00150809	FALSE	0.809499
2	123	Vitamin D levels	Amyloid-like protein 2	rs17775309	0.000854395	1.62672e-05	TRUE	0.156099
2	123	Vitamin D levels	Amyloid-like protein 2	rs2060793	0.0024971	0.000160303	TRUE	0.0355737
2	123	Vitamin D levels	Amyloid-like protein 2	rs2597193	0.000909534	0.000470815	TRUE	0.633798
2	123	Vitamin D levels	Amyloid-like protein 2	rs4762258	0.000712758	4.11884e-05	TRUE	0.253658
2	124	Vitamin D levels	Adipocyte plasma membrane-associated protein	rs12785878	0.00341867	0.000675396	TRUE	0.0670761
2	124	Vitamin D levels	Adipocyte plasma membrane-associated protein	rs17216707	0.0011941	6.19286e-05	TRUE	0.132986
2	124	Vitamin D levels	Adipocyte plasma membrane-associated protein	rs17775309	0.000854395	0.00011137	TRUE	0.293071
2	124	Vitamin D levels	Adipocyte plasma membrane-associated protein	rs2060793	0.0024971	2.72771e-06	TRUE	0.00650217
2	124	Vitamin D levels	Adipocyte plasma membrane-associated protein	rs2597193	0.000909534	2.04773e-06	TRUE	0.10587
2	124	Vitamin D levels	Adipocyte plasma membrane-associated protein	rs4762258	0.000712758	6.04143e-06	TRUE	0.17246
2	125	Vitamin D levels	Apolipoprotein A-V	rs12785878	0.00341867	0.000386395	TRUE	0.0286968
2	125	Vitamin D levels	Apolipoprotein A-V	rs17216707	0.0011941	0.000216493	TRUE	0.263889
2	125	Vitamin D levels	Apolipoprotein A-V	rs17775309	0.000854395	0.000191721	TRUE	0.386449
2	125	Vitamin D levels	Apolipoprotein A-V	rs2060793	0.0024971	9.28095e-05	TRUE	0.0230781
2	125	Vitamin D levels	Apolipoprotein A-V	rs2597193	0.000909534	0.000796837	TRUE	0.913436
2	125	Vitamin D levels	Apolipoprotein A-V	rs4762258	0.000712758	5.07648e-06	TRUE	0.168863
2	126	Vitamin D levels	Apolipoprotein A-V	rs12785878	0.00341867	0.00123999	TRUE	0.189666
2	126	Vitamin D levels	Apolipoprotein A-V	rs17216707	0.0011941	5.94099e-05	TRUE	0.130654
2	126	Vitamin D levels	Apolipoprotein A-V	rs17775309	0.000854395	0.000156306	TRUE	0.346336
2	126	Vitamin D levels	Apolipoprotein A-V	rs2060793	0.0024971	0.000451957	TRUE	0.105706
2	126	Vitamin D levels	Apolipoprotein A-V	rs2597193	0.000909534	0.000389349	TRUE	0.557148
2	126	Vitamin D levels	Apolipoprotein A-V	rs4762258	0.000712758	5.71046e-06	TRUE	0.171255
2	127	Vitamin D levels	Apolipoprotein B	rs12785878	0.00341867	8.97685e-05	TRUE	0.00576738
2	127	Vitamin D levels	Apolipoprotein B	rs17216707	0.0011941	0.000609087	TRUE	0.578054
2	127	Vitamin D levels	Apolipoprotein B	rs17775309	0.000854395	0.000175337	TRUE	0.368059
2	127	Vitamin D levels	Apolipoprotein B	rs2060793	0.0024971	0.000490767	TRUE	0.117005
2	127	Vitamin D levels	Apolipoprotein B	rs2597193	0.000909534	0.000141735	TRUE	0.304133
2	127	Vitamin D levels	Apolipoprotein B	rs4762258	0.000712758	0.000223526	TRUE	0.508423
2	128	Vitamin D levels	DNA dC->dU-editing enzyme APOBEC-3G	rs12785878	0.00341867	0.000651021	TRUE	0.0631956
2	128	Vitamin D levels	DNA dC->dU-editing enzyme APOBEC-3G	rs17216707	0.0011941	4.88403e-06	TRUE	0.0686217
2	128	Vitamin D levels	DNA dC->dU-editing enzyme APOBEC-3G	rs17775309	0.000854395	0.000997196	FALSE	0.894773
2	128	Vitamin D levels	DNA dC->dU-editing enzyme APOBEC-3G	rs2060793	0.0024971	0.000178198	TRUE	0.0391082
2	128	Vitamin D levels	DNA dC->dU-editing enzyme APOBEC-3G	rs2597193	0.000909534	0.000125636	TRUE	0.286058
2	128	Vitamin D levels	DNA dC->dU-editing enzyme APOBEC-3G	rs4762258	0.000712758	0.000400036	TRUE	0.706149
2	129	Vitamin D levels	Apolipoprotein D	rs12785878	0.00341867	1.86879e-05	TRUE	0.00228365
2	129	Vitamin D levels	Apolipoprotein D	rs17216707	0.0011941	0.000153674	TRUE	0.212156
2	129	Vitamin D levels	Apolipoprotein D	rs17775309	0.000854395	0.00197973	FALSE	0.389728
2	129	Vitamin D levels	Apolipoprotein D	rs2060793	0.0024971	2.1897e-05	TRUE	0.0107433
2	129	Vitamin D levels	Apolipoprotein D	rs2597193	0.000909534	2.04773e-06	TRUE	0.10587
2	129	Vitamin D levels	Apolipoprotein D	rs4762258	0.000712758	5.23753e-05	TRUE	0.273338
2	130	Vitamin D levels	Apolipoprotein D	rs12785878	0.00341867	1.40276e-08	TRUE	0.00101182
2	130	Vitamin D levels	Apolipoprotein D	rs17216707	0.0011941	2.09914e-05	TRUE	0.0915177
2	130	Vitamin D levels	Apolipoprotein D	rs17775309	0.000854395	0.000349105	TRUE	0.552671
2	130	Vitamin D levels	Apolipoprotein D	rs2060793	0.0024971	0.000403615	TRUE	0.0922567
2	130	Vitamin D levels	Apolipoprotein D	rs2597193	0.000909534	5.20475e-05	TRUE	0.196498
2	130	Vitamin D levels	Apolipoprotein D	rs4762258	0.000712758	0.000151014	TRUE	0.417299
2	131	Vitamin D levels	Apolipoprotein E (isoform E3)	rs12785878	0.00341867	1.34803e-05	TRUE	0.00201997
2	131	Vitamin D levels	Apolipoprotein E (isoform E3)	rs17216707	0.0011941	2.67759e-05	TRUE	0.0981109
2	131	Vitamin D levels	Apolipoprotein E (isoform E3)	rs17775309	0.000854395	2.15133e-05	TRUE	0.166276
2	131	Vitamin D levels	Apolipoprotein E (isoform E3)	rs2060793	0.0024971	4.55091e-06	TRUE	0.00705548
2	131	Vitamin D levels	Apolipoprotein E (isoform E3)	rs2597193	0.000909534	0.000171651	TRUE	0.336913
2	131	Vitamin D levels	Apolipoprotein E (isoform E3)	rs4762258	0.000712758	1.16539e-05	TRUE	0.190008
2	132	Vitamin D levels	Apolipoprotein E (isoform E2)	rs12785878	0.00341867	1.26248e-07	TRUE	0.00106078
2	132	Vitamin D levels	Apolipoprotein E (isoform E2)	rs17216707	0.0011941	5.8582e-05	TRUE	0.129884
2	132	Vitamin D levels	Apolipoprotein E (isoform E2)	rs17775309	0.000854395	0.000528252	TRUE	0.725043
2	132	Vitamin D levels	Apolipoprotein E (isoform E2)	rs2060793	0.0024971	2.3204e-05	TRUE	0.0109844
2	132	Vitamin D levels	Apolipoprotein E (isoform E2)	rs2597193	0.000909534	2.80638e-06	TRUE	0.10887
2	132	Vitamin D levels	Apolipoprotein E (isoform E2)	rs4762258	0.000712758	7.28326e-05	TRUE	0.306585
2	133	Vitamin D levels	Apolipoprotein F	rs12785878	0.00341867	0.000431867	TRUE	0.0336429
2	133	Vitamin D levels	Apolipoprotein F	rs17216707	0.0011941	2.44347e-06	TRUE	0.0632685
2	133	Vitamin D levels	Apolipoprotein F	rs17775309	0.000854395	0.000170039	TRUE	0.362052
2	133	Vitamin D levels	Apolipoprotein F	rs2060793	0.0024971	1.89425e-08	TRUE	0.00500811
2	133	Vitamin D levels	Apolipoprotein F	rs2597193	0.000909534	1.03666e-05	TRUE	0.129422
2	133	Vitamin D levels	Apolipoprotein F	rs4762258	0.000712758	0.000248687	TRUE	0.538425
2	134	Vitamin D levels	Apolipoprotein L1	rs12785878	0.00341867	0.000407619	TRUE	0.0309556
2	134	Vitamin D levels	Apolipoprotein L1	rs17216707	0.0011941	1.67816e-05	TRUE	0.0863923
2	134	Vitamin D levels	Apolipoprotein L1	rs17775309	0.000854395	8.72991e-05	TRUE	0.26293
2	134	Vitamin D levels	Apolipoprotein L1	rs2060793	0.0024971	0.000472656	TRUE	0.111678
2	134	Vitamin D levels	Apolipoprotein L1	rs2597193	0.000909534	0.00036164	TRUE	0.530438
2	134	Vitamin D levels	Apolipoprotein L1	rs4762258	0.000712758	0.000468223	TRUE	0.775762
2	135	Vitamin D levels	Apolipoprotein L1	rs12785878	0.00341867	6.01782e-05	TRUE	0.00427188
2	135	Vitamin D levels	Apolipoprotein L1	rs17216707	0.0011941	0.000184473	TRUE	0.237628
2	135	Vitamin D levels	Apolipoprotein L1	rs17775309	0.000854395	2.40798e-05	TRUE	0.170956
2	135	Vitamin D levels	Apolipoprotein L1	rs2060793	0.0024971	0.000138455	TRUE	0.0313892
2	135	Vitamin D levels	Apolipoprotein L1	rs2597193	0.000909534	3.91935e-05	TRUE	0.178537
2	135	Vitamin D levels	Apolipoprotein L1	rs4762258	0.000712758	0.000853207	FALSE	0.887497
2	136	Vitamin D levels	Apolipoprotein M	rs12785878	0.00341867	3.1562e-06	TRUE	0.00140358
2	136	Vitamin D levels	Apolipoprotein M	rs17216707	0.0011941	0.00028821	TRUE	0.322237
2	136	Vitamin D levels	Apolipoprotein M	rs17775309	0.000854395	0.00138995	FALSE	0.650117
2	136	Vitamin D levels	Apolipoprotein M	rs2060793	0.0024971	0.000202875	TRUE	0.044145
2	136	Vitamin D levels	Apolipoprotein M	rs2597193	0.000909534	4.38496e-06	TRUE	0.114169
2	136	Vitamin D levels	Apolipoprotein M	rs4762258	0.000712758	0.000480108	TRUE	0.787559
2	137	Vitamin D levels	Apolipoprotein M	rs12785878	0.00341867	0.000168166	TRUE	0.0103435
2	137	Vitamin D levels	Apolipoprotein M	rs17216707	0.0011941	6.44996e-05	TRUE	0.135351
2	137	Vitamin D levels	Apolipoprotein M	rs17775309	0.000854395	0.000442501	TRUE	0.644514
2	137	Vitamin D levels	Apolipoprotein M	rs2060793	0.0024971	0.000128911	TRUE	0.029605
2	137	Vitamin D levels	Apolipoprotein M	rs2597193	0.000909534	0.0004378	TRUE	0.603068
2	137	Vitamin D levels	Apolipoprotein M	rs4762258	0.000712758	1.51036e-06	TRUE	0.151716
2	138	Vitamin D levels	MICOS complex subunit MIC26	rs12785878	0.00341867	0.00094373	TRUE	0.117657
2	138	Vitamin D levels	MICOS complex subunit MIC26	rs17216707	0.0011941	0.000171534	TRUE	0.226958
2	138	Vitamin D levels	MICOS complex subunit MIC26	rs17775309	0.000854395	0.00128689	FALSE	0.708243
2	138	Vitamin D levels	MICOS complex subunit MIC26	rs2060793	0.0024971	0.000373789	TRUE	0.0843116
2	138	Vitamin D levels	MICOS complex subunit MIC26	rs2597193	0.000909534	0.0022743	FALSE	0.323144
2	138	Vitamin D levels	MICOS complex subunit MIC26	rs4762258	0.000712758	1.51454e-05	TRUE	0.199261
2	139	Vitamin D levels	Amyloid beta A4 protein	rs12785878	0.00341867	1.3049e-05	TRUE	0.00199744
2	139	Vitamin D levels	Amyloid beta A4 protein	rs17216707	0.0011941	0.00190264	FALSE	0.609497
2	139	Vitamin D levels	Amyloid beta A4 protein	rs17775309	0.000854395	0.000251613	TRUE	0.451685
2	139	Vitamin D levels	Amyloid beta A4 protein	rs2060793	0.0024971	3.34134e-05	TRUE	0.0128109
2	139	Vitamin D levels	Amyloid beta A4 protein	rs2597193	0.000909534	0.000354872	TRUE	0.523864
2	139	Vitamin D levels	Amyloid beta A4 protein	rs4762258	0.000712758	5.43702e-05	TRUE	0.276717
2	140	Vitamin D levels	DCC-interacting protein 13-alpha	rs12785878	0.00341867	6.97158e-05	TRUE	0.00474235
2	140	Vitamin D levels	DCC-interacting protein 13-alpha	rs17216707	0.0011941	0.000775991	TRUE	0.705923
2	140	Vitamin D levels	DCC-interacting protein 13-alpha	rs17775309	0.000854395	0.000379882	TRUE	0.583432
2	140	Vitamin D levels	DCC-interacting protein 13-alpha	rs2060793	0.0024971	2.12577e-05	TRUE	0.0106245
2	140	Vitamin D levels	DCC-interacting protein 13-alpha	rs2597193	0.000909534	8.88775e-08	TRUE	0.0928047
2	140	Vitamin D levels	DCC-interacting protein 13-alpha	rs4762258	0.000712758	0.000131552	TRUE	0.391325
2	141	Vitamin D levels	Amphiregulin	rs12785878	0.00341867	0.000200277	TRUE	0.0125077
2	141	Vitamin D levels	Amphiregulin	rs17216707	0.0011941	1.50616e-05	TRUE	0.0841899
2	141	Vitamin D levels	Amphiregulin	rs17775309	0.000854395	0.000275608	TRUE	0.477081
2	141	Vitamin D levels	Amphiregulin	rs2060793	0.0024971	0.00029826	TRUE	0.065424
2	141	Vitamin D levels	Amphiregulin	rs2597193	0.000909534	0.00038466	TRUE	0.552651
2	141	Vitamin D levels	Amphiregulin	rs4762258	0.000712758	0.000295944	TRUE	0.592977
2	142	Vitamin D levels	ADP-ribosylation factor 3	rs12785878	0.00341867	0.000751205	TRUE	0.0799086
2	142	Vitamin D levels	ADP-ribosylation factor 3	rs17216707	0.0011941	1.95358e-05	TRUE	0.0897827
2	142	Vitamin D levels	ADP-ribosylation factor 3	rs17775309	0.000854395	5.17325e-05	TRUE	0.214778
2	142	Vitamin D levels	ADP-ribosylation factor 3	rs2060793	0.0024971	0.000953795	TRUE	0.281991
2	142	Vitamin D levels	ADP-ribosylation factor 3	rs2597193	0.000909534	9.10105e-07	TRUE	0.100201
2	142	Vitamin D levels	ADP-ribosylation factor 3	rs4762258	0.000712758	7.45854e-06	TRUE	0.177345
2	143	Vitamin D levels	ADP-ribosylation factor 6	rs12785878	0.00341867	2.84059e-07	TRUE	0.00109893
2	143	Vitamin D levels	ADP-ribosylation factor 6	rs17216707	0.0011941	1.96408e-06	TRUE	0.0619855
2	143	Vitamin D levels	ADP-ribosylation factor 6	rs17775309	0.000854395	2.60996e-05	TRUE	0.17453
2	143	Vitamin D levels	ADP-ribosylation factor 6	rs2060793	0.0024971	0.00114501	TRUE	0.363121
2	143	Vitamin D levels	ADP-ribosylation factor 6	rs2597193	0.000909534	1.27984e-07	TRUE	0.0934584
2	143	Vitamin D levels	ADP-ribosylation factor 6	rs4762258	0.000712758	0.000926413	FALSE	0.833202
2	144	Vitamin D levels	ADP-ribosylation factor GTPase-activating protein 2	rs12785878	0.00341867	0.000126583	TRUE	0.00779651
2	144	Vitamin D levels	ADP-ribosylation factor GTPase-activating protein 2	rs17216707	0.0011941	0.000492939	TRUE	0.486607
2	144	Vitamin D levels	ADP-ribosylation factor GTPase-activating protein 2	rs17775309	0.000854395	0.00200978	FALSE	0.379359
2	144	Vitamin D levels	ADP-ribosylation factor GTPase-activating protein 2	rs2060793	0.0024971	0.000630505	TRUE	0.161213
2	144	Vitamin D levels	ADP-ribosylation factor GTPase-activating protein 2	rs2597193	0.000909534	0.000186398	TRUE	0.352755
2	144	Vitamin D levels	ADP-ribosylation factor GTPase-activating protein 2	rs4762258	0.000712758	0.000893506	FALSE	0.857251
2	145	Vitamin D levels	Arfaptin-1	rs12785878	0.00341867	1.97259e-05	TRUE	0.00233486
2	145	Vitamin D levels	Arfaptin-1	rs17216707	0.0011941	0.000119716	TRUE	0.183667
2	145	Vitamin D levels	Arfaptin-1	rs17775309	0.000854395	0.00131635	FALSE	0.691205
2	145	Vitamin D levels	Arfaptin-1	rs2060793	0.0024971	0.000665503	TRUE	0.173105
2	145	Vitamin D levels	Arfaptin-1	rs2597193	0.000909534	0.00027074	TRUE	0.44036
2	145	Vitamin D levels	Arfaptin-1	rs4762258	0.000712758	0.000211449	TRUE	0.493758
2	146	Vitamin D levels	Arfaptin-2	rs12785878	0.00341867	0.000479864	TRUE	0.0393005
2	146	Vitamin D levels	Arfaptin-2	rs17216707	0.0011941	4.90996e-05	TRUE	0.120912
2	146	Vitamin D levels	Arfaptin-2	rs17775309	0.000854395	0.00147628	FALSE	0.604557
2	146	Vitamin D levels	Arfaptin-2	rs2060793	0.0024971	3.03079e-07	TRUE	0.00538127
2	146	Vitamin D levels	Arfaptin-2	rs2597193	0.000909534	9.21433e-05	TRUE	0.247112
2	146	Vitamin D levels	Arfaptin-2	rs4762258	0.000712758	0.000233847	TRUE	0.520817
2	147	Vitamin D levels	Rho GTPase-activating protein 1	rs12785878	0.00341867	0.000976712	TRUE	0.124855
2	147	Vitamin D levels	Rho GTPase-activating protein 1	rs17216707	0.0011941	0.000252782	TRUE	0.293476
2	147	Vitamin D levels	Rho GTPase-activating protein 1	rs17775309	0.000854395	4.79371e-05	TRUE	0.209238
2	147	Vitamin D levels	Rho GTPase-activating protein 1	rs2060793	0.0024971	5.73009e-07	TRUE	0.00557711
2	147	Vitamin D levels	Rho GTPase-activating protein 1	rs2597193	0.000909534	0.000172037	TRUE	0.337331
2	147	Vitamin D levels	Rho GTPase-activating protein 1	rs4762258	0.000712758	0.000373206	TRUE	0.677816
2	148	Vitamin D levels	Rho GTPase-activating protein 25	rs12785878	0.00341867	1.13623e-06	TRUE	0.00122111
2	148	Vitamin D levels	Rho GTPase-activating protein 25	rs17216707	0.0011941	5.77598e-05	TRUE	0.129117
2	148	Vitamin D levels	Rho GTPase-activating protein 25	rs17775309	0.000854395	0.00207668	FALSE	0.357152
2	148	Vitamin D levels	Rho GTPase-activating protein 25	rs2060793	0.0024971	0.000811008	TRUE	0.22577
2	148	Vitamin D levels	Rho GTPase-activating protein 25	rs2597193	0.000909534	0.000278642	TRUE	0.448351
2	148	Vitamin D levels	Rho GTPase-activating protein 25	rs4762258	0.000712758	0.00119212	FALSE	0.659218
2	149	Vitamin D levels	Rho GTPase-activating protein 30	rs12785878	0.00341867	3.15621e-08	TRUE	0.00102386
2	149	Vitamin D levels	Rho GTPase-activating protein 30	rs17216707	0.0011941	1.8159e-06	TRUE	0.0615627
2	149	Vitamin D levels	Rho GTPase-activating protein 30	rs17775309	0.000854395	0.00207289	FALSE	0.358377
2	149	Vitamin D levels	Rho GTPase-activating protein 30	rs2060793	0.0024971	1.89425e-08	TRUE	0.00500811
2	149	Vitamin D levels	Rho GTPase-activating protein 30	rs2597193	0.000909534	0.000162783	TRUE	0.327293
2	149	Vitamin D levels	Rho GTPase-activating protein 30	rs4762258	0.000712758	0.000125363	TRUE	0.38289
2	150	Vitamin D levels	Rho GTPase-activating protein 36	rs12785878	0.00341867	0.00071596	TRUE	0.0737988
2	150	Vitamin D levels	Rho GTPase-activating protein 36	rs17216707	0.0011941	7.26361e-08	TRUE	0.0535951
2	150	Vitamin D levels	Rho GTPase-activating protein 36	rs17775309	0.000854395	3.05466e-06	TRUE	0.121882
2	150	Vitamin D levels	Rho GTPase-activating protein 36	rs2060793	0.0024971	0.000102321	TRUE	0.024766
2	150	Vitamin D levels	Rho GTPase-activating protein 36	rs2597193	0.000909534	7.16799e-05	TRUE	0.222034
2	150	Vitamin D levels	Rho GTPase-activating protein 36	rs4762258	0.000712758	0.000408266	TRUE	0.714731
2	151	Vitamin D levels	Rho GTPase-activating protein 5	rs12785878	0.00341867	1.13623e-06	TRUE	0.00122111
2	151	Vitamin D levels	Rho GTPase-activating protein 5	rs17216707	0.0011941	0.000603782	TRUE	0.573915
2	151	Vitamin D levels	Rho GTPase-activating protein 5	rs17775309	0.000854395	0.000271164	TRUE	0.472406
2	151	Vitamin D levels	Rho GTPase-activating protein 5	rs2060793	0.0024971	0.00099671	TRUE	0.299665
2	151	Vitamin D levels	Rho GTPase-activating protein 5	rs2597193	0.000909534	6.67212e-05	TRUE	0.215749
2	151	Vitamin D levels	Rho GTPase-activating protein 5	rs4762258	0.000712758	7.05207e-05	TRUE	0.302965
2	152	Vitamin D levels	Rho GDP-dissociation inhibitor 1	rs12785878	0.00341867	2.02554e-05	TRUE	0.00236085
2	152	Vitamin D levels	Rho GDP-dissociation inhibitor 1	rs17216707	0.0011941	3.02273e-05	TRUE	0.101864
2	152	Vitamin D levels	Rho GDP-dissociation inhibitor 1	rs17775309	0.000854395	7.28776e-05	TRUE	0.244066
2	152	Vitamin D levels	Rho GDP-dissociation inhibitor 1	rs2060793	0.0024971	0.00121102	TRUE	0.392411
2	152	Vitamin D levels	Rho GDP-dissociation inhibitor 1	rs2597193	0.000909534	0.000300959	TRUE	0.470746
2	152	Vitamin D levels	Rho GDP-dissociation inhibitor 1	rs4762258	0.000712758	0.000532279	TRUE	0.838209
2	153	Vitamin D levels	Rho GDP-dissociation inhibitor 2	rs12785878	0.00341867	5.74537e-05	TRUE	0.00413923
2	153	Vitamin D levels	Rho GDP-dissociation inhibitor 2	rs17216707	0.0011941	0.000257949	TRUE	0.297677
2	153	Vitamin D levels	Rho GDP-dissociation inhibitor 2	rs17775309	0.000854395	0.00276997	FALSE	0.187156
2	153	Vitamin D levels	Rho GDP-dissociation inhibitor 2	rs2060793	0.0024971	0.00124957	TRUE	0.409773
2	153	Vitamin D levels	Rho GDP-dissociation inhibitor 2	rs2597193	0.000909534	3.77146e-05	TRUE	0.17638
2	153	Vitamin D levels	Rho GDP-dissociation inhibitor 2	rs4762258	0.000712758	0.00132753	FALSE	0.583349
2	154	Vitamin D levels	Rho guanine nucleotide exchange factor 10	rs12785878	0.00341867	0.000555198	TRUE	0.0490972
2	154	Vitamin D levels	Rho guanine nucleotide exchange factor 10	rs17216707	0.0011941	1.96408e-06	TRUE	0.0619855
2	154	Vitamin D levels	Rho guanine nucleotide exchange factor 10	rs17775309	0.000854395	0.000604947	TRUE	0.794116
2	154	Vitamin D levels	Rho guanine nucleotide exchange factor 10	rs2060793	0.0024971	0.000434583	TRUE	0.100792
2	154	Vitamin D levels	Rho guanine nucleotide exchange factor 10	rs2597193	0.000909534	0.00017676	TRUE	0.342424
2	154	Vitamin D levels	Rho guanine nucleotide exchange factor 10	rs4762258	0.000712758	0.000229691	TRUE	0.515841
2	155	Vitamin D levels	Rho guanine nucleotide exchange factor 1	rs12785878	0.00341867	0.000272906	TRUE	0.0180685
2	155	Vitamin D levels	Rho guanine nucleotide exchange factor 1	rs17216707	0.0011941	7.16112e-05	TRUE	0.141815
2	155	Vitamin D levels	Rho guanine nucleotide exchange factor 1	rs17775309	0.000854395	0.000898044	FALSE	0.966875
2	155	Vitamin D levels	Rho guanine nucleotide exchange factor 1	rs2060793	0.0024971	0.000183751	TRUE	0.040225
2	155	Vitamin D levels	Rho guanine nucleotide exchange factor 1	rs2597193	0.000909534	5.46602e-05	TRUE	0.200008
2	155	Vitamin D levels	Rho guanine nucleotide exchange factor 1	rs4762258	0.000712758	1.46186e-05	TRUE	0.197919
2	156	Vitamin D levels	Rho guanine nucleotide exchange factor 2	rs12785878	0.00341867	0.000141662	TRUE	0.00868771
2	156	Vitamin D levels	Rho guanine nucleotide exchange factor 2	rs17216707	0.0011941	1.04886e-06	TRUE	0.0590755
2	156	Vitamin D levels	Rho guanine nucleotide exchange factor 2	rs17775309	0.000854395	6.39859e-05	TRUE	0.232031
2	156	Vitamin D levels	Rho guanine nucleotide exchange factor 2	rs2060793	0.0024971	3.92141e-05	TRUE	0.0138212
2	156	Vitamin D levels	Rho guanine nucleotide exchange factor 2	rs2597193	0.000909534	6.96751e-05	TRUE	0.219504
2	156	Vitamin D levels	Rho guanine nucleotide exchange factor 2	rs4762258	0.000712758	0.000373206	TRUE	0.677816
2	157	Vitamin D levels	Rho guanine nucleotide exchange factor 25	rs12785878	0.00341867	8.76724e-08	TRUE	0.00104834
2	157	Vitamin D levels	Rho guanine nucleotide exchange factor 25	rs17216707	0.0011941	4.64871e-08	TRUE	0.0532204
2	157	Vitamin D levels	Rho guanine nucleotide exchange factor 25	rs17775309	0.000854395	0.000718872	TRUE	0.891676
2	157	Vitamin D levels	Rho guanine nucleotide exchange factor 25	rs2060793	0.0024971	9.2818e-07	TRUE	0.00577936
2	157	Vitamin D levels	Rho guanine nucleotide exchange factor 25	rs2597193	0.000909534	7.99834e-05	TRUE	0.232362
2	157	Vitamin D levels	Rho guanine nucleotide exchange factor 25	rs4762258	0.000712758	0.000337206	TRUE	0.63891
2	158	Vitamin D levels	Rho guanine nucleotide exchange factor 7	rs12785878	0.00341867	0.000417234	TRUE	0.0320076
2	158	Vitamin D levels	Rho guanine nucleotide exchange factor 7	rs17216707	0.0011941	0.000235939	TRUE	0.279762
2	158	Vitamin D levels	Rho guanine nucleotide exchange factor 7	rs17775309	0.000854395	0.000243158	TRUE	0.442643
2	158	Vitamin D levels	Rho guanine nucleotide exchange factor 7	rs2060793	0.0024971	0.000503029	TRUE	0.120666
2	158	Vitamin D levels	Rho guanine nucleotide exchange factor 7	rs2597193	0.000909534	1.12254e-05	TRUE	0.131292
2	158	Vitamin D levels	Rho guanine nucleotide exchange factor 7	rs4762258	0.000712758	2.28414e-05	TRUE	0.217309
2	159	Vitamin D levels	AT-rich interactive domain-containing protein 3A	rs12785878	0.00341867	0.000424519	TRUE	0.0328165
2	159	Vitamin D levels	AT-rich interactive domain-containing protein 3A	rs17216707	0.0011941	2.84755e-05	TRUE	0.0999734
2	159	Vitamin D levels	AT-rich interactive domain-containing protein 3A	rs17775309	0.000854395	0.000108551	TRUE	0.289612
2	159	Vitamin D levels	AT-rich interactive domain-containing protein 3A	rs2060793	0.0024971	1.06551e-06	TRUE	0.00584824
2	159	Vitamin D levels	AT-rich interactive domain-containing protein 3A	rs2597193	0.000909534	0.000116455	TRUE	0.275584
2	159	Vitamin D levels	AT-rich interactive domain-containing protein 3A	rs4762258	0.000712758	0.000577261	TRUE	0.880439
2	160	Vitamin D levels	ADP-ribosylation factor-like protein 11	rs12785878	0.00341867	5.83549e-05	TRUE	0.00418302
2	160	Vitamin D levels	ADP-ribosylation factor-like protein 11	rs17216707	0.0011941	0.000266675	TRUE	0.304767
2	160	Vitamin D levels	ADP-ribosylation factor-like protein 11	rs17775309	0.000854395	1.79346e-05	TRUE	0.159438
2	160	Vitamin D levels	ADP-ribosylation factor-like protein 11	rs2060793	0.0024971	0.000135236	TRUE	0.0307845
2	160	Vitamin D levels	ADP-ribosylation factor-like protein 11	rs2597193	0.000909534	0.000865737	TRUE	0.966976
2	160	Vitamin D levels	ADP-ribosylation factor-like protein 11	rs4762258	0.000712758	6.38089e-05	TRUE	0.292273
2	161	Vitamin D levels	ADP-ribosylation factor-like protein 1	rs12785878	0.00341867	4.80092e-06	TRUE	0.00152131
2	161	Vitamin D levels	ADP-ribosylation factor-like protein 1	rs17216707	0.0011941	0.000337734	TRUE	0.362283
2	161	Vitamin D levels	ADP-ribosylation factor-like protein 1	rs17775309	0.000854395	0.000372066	TRUE	0.575667
2	161	Vitamin D levels	ADP-ribosylation factor-like protein 1	rs2060793	0.0024971	0.000503029	TRUE	0.120666
2	161	Vitamin D levels	ADP-ribosylation factor-like protein 1	rs2597193	0.000909534	4.86634e-05	TRUE	0.191888
2	161	Vitamin D levels	ADP-ribosylation factor-like protein 1	rs4762258	0.000712758	0.000193961	TRUE	0.472192
2	162	Vitamin D levels	ADP-ribosylation factor-like protein 3	rs12785878	0.00341867	0.000131968	TRUE	0.00811063
2	162	Vitamin D levels	ADP-ribosylation factor-like protein 3	rs17216707	0.0011941	3.51546e-05	TRUE	0.107045
2	162	Vitamin D levels	ADP-ribosylation factor-like protein 3	rs17775309	0.000854395	0.00196181	FALSE	0.396032
2	162	Vitamin D levels	ADP-ribosylation factor-like protein 3	rs2060793	0.0024971	0.00197574	TRUE	0.755493
2	162	Vitamin D levels	ADP-ribosylation factor-like protein 3	rs2597193	0.000909534	9.44466e-05	TRUE	0.249863
2	162	Vitamin D levels	ADP-ribosylation factor-like protein 3	rs4762258	0.000712758	0.00101997	FALSE	0.767934
2	163	Vitamin D levels	Armadillo repeat-containing protein 5	rs12785878	0.00341867	0.000644997	TRUE	0.0622549
2	163	Vitamin D levels	Armadillo repeat-containing protein 5	rs17216707	0.0011941	3.76544e-06	TRUE	0.0663476
2	163	Vitamin D levels	Armadillo repeat-containing protein 5	rs17775309	0.000854395	0.000234847	TRUE	0.433706
2	163	Vitamin D levels	Armadillo repeat-containing protein 5	rs2060793	0.0024971	0.000335091	TRUE	0.0744116
2	163	Vitamin D levels	Armadillo repeat-containing protein 5	rs2597193	0.000909534	2.80638e-06	TRUE	0.10887
2	163	Vitamin D levels	Armadillo repeat-containing protein 5	rs4762258	0.000712758	0.000821635	FALSE	0.911815
2	164	Vitamin D levels	Armadillo repeat-containing protein 5	rs12785878	0.00341867	0.000244357	TRUE	0.0157703
2	164	Vitamin D levels	Armadillo repeat-containing protein 5	rs17216707	0.0011941	2.05004e-05	TRUE	0.0909364
2	164	Vitamin D levels	Armadillo repeat-containing protein 5	rs17775309	0.000854395	0.000284605	TRUE	0.486506
2	164	Vitamin D levels	Armadillo repeat-containing protein 5	rs2060793	0.0024971	4.26206e-08	TRUE	0.00506863
2	164	Vitamin D levels	Armadillo repeat-containing protein 5	rs2597193	0.000909534	5.97609e-06	TRUE	0.11876
2	164	Vitamin D levels	Armadillo repeat-containing protein 5	rs4762258	0.000712758	3.69234e-05	TRUE	0.245756
2	165	Vitamin D levels	Armadillo repeat-containing protein 5	rs12785878	0.00341867	3.8662e-05	TRUE	0.00324007
2	165	Vitamin D levels	Armadillo repeat-containing protein 5	rs17216707	0.0011941	9.83571e-05	TRUE	0.165389
2	165	Vitamin D levels	Armadillo repeat-containing protein 5	rs17775309	0.000854395	0.000403817	TRUE	0.607013
2	165	Vitamin D levels	Armadillo repeat-containing protein 5	rs2060793	0.0024971	4.73539e-05	TRUE	0.0152231
2	165	Vitamin D levels	Armadillo repeat-containing protein 5	rs2597193	0.000909534	2.16288e-05	TRUE	0.151042
2	165	Vitamin D levels	Armadillo repeat-containing protein 5	rs4762258	0.000712758	9.93573e-05	TRUE	0.346328
2	166	Vitamin D levels	Actin-related protein 2/3 complex subunit 3	rs12785878	0.00341867	0.00121926	TRUE	0.184106
2	166	Vitamin D levels	Actin-related protein 2/3 complex subunit 3	rs17216707	0.0011941	6.6941e-06	TRUE	0.0719127
2	166	Vitamin D levels	Actin-related protein 2/3 complex subunit 3	rs17775309	0.000854395	0.000216677	TRUE	0.413982
2	166	Vitamin D levels	Actin-related protein 2/3 complex subunit 3	rs2060793	0.0024971	2.3204e-05	TRUE	0.0109844
2	166	Vitamin D levels	Actin-related protein 2/3 complex subunit 3	rs2597193	0.000909534	6.88263e-06	TRUE	0.121157
2	166	Vitamin D levels	Actin-related protein 2/3 complex subunit 3	rs4762258	0.000712758	4.66162e-07	TRUE	0.14313
2	167	Vitamin D levels	cAMP-regulated phosphoprotein 19	rs12785878	0.00341867	2.96815e-05	TRUE	0.00281442
2	167	Vitamin D levels	cAMP-regulated phosphoprotein 19	rs17216707	0.0011941	0.000308684	TRUE	0.338813
2	167	Vitamin D levels	cAMP-regulated phosphoprotein 19	rs17775309	0.000854395	0.00153352	FALSE	0.575865
2	167	Vitamin D levels	cAMP-regulated phosphoprotein 19	rs2060793	0.0024971	0.000679766	TRUE	0.178042
2	167	Vitamin D levels	cAMP-regulated phosphoprotein 19	rs2597193	0.000909534	7.2693e-05	TRUE	0.223307
2	167	Vitamin D levels	cAMP-regulated phosphoprotein 19	rs4762258	0.000712758	0.00128321	FALSE	0.607291
2	168	Vitamin D levels	cAMP-regulated phosphoprotein 21	rs12785878	0.00341867	0.000104947	TRUE	0.00657963
2	168	Vitamin D levels	cAMP-regulated phosphoprotein 21	rs17216707	0.0011941	0.000557082	TRUE	0.537317
2	168	Vitamin D levels	cAMP-regulated phosphoprotein 21	rs17775309	0.000854395	1.13845e-05	TRUE	0.145557
2	168	Vitamin D levels	cAMP-regulated phosphoprotein 21	rs2060793	0.0024971	0.000208797	TRUE	0.0453821
2	168	Vitamin D levels	cAMP-regulated phosphoprotein 21	rs2597193	0.000909534	0.00093383	FALSE	0.982019
2	168	Vitamin D levels	cAMP-regulated phosphoprotein 21	rs4762258	0.000712758	0.000104876	TRUE	0.354255
2	169	Vitamin D levels	Beta-arrestin-1	rs12785878	0.00341867	0.00012131	TRUE	0.00749332
2	169	Vitamin D levels	Beta-arrestin-1	rs17216707	0.0011941	0.000646868	TRUE	0.607406
2	169	Vitamin D levels	Beta-arrestin-1	rs17775309	0.000854395	0.00172842	FALSE	0.486743
2	169	Vitamin D levels	Beta-arrestin-1	rs2060793	0.0024971	0.000783835	TRUE	0.215559
2	169	Vitamin D levels	Beta-arrestin-1	rs2597193	0.000909534	0.00030303	TRUE	0.472812
2	169	Vitamin D levels	Beta-arrestin-1	rs4762258	0.000712758	0.000400036	TRUE	0.706149
2	170	Vitamin D levels	Arrestin domain-containing protein 3	rs12785878	0.00341867	0.00088649	TRUE	0.105667
2	170	Vitamin D levels	Arrestin domain-containing protein 3	rs17216707	0.0011941	6.19286e-05	TRUE	0.132986
2	170	Vitamin D levels	Arrestin domain-containing protein 3	rs17775309	0.000854395	1.8075e-08	TRUE	0.101483
2	170	Vitamin D levels	Arrestin domain-containing protein 3	rs2060793	0.0024971	0.000151711	TRUE	0.0339111
2	170	Vitamin D levels	Arrestin domain-containing protein 3	rs2597193	0.000909534	0.000216846	TRUE	0.384917
2	170	Vitamin D levels	Arrestin domain-containing protein 3	rs4762258	0.000712758	9.39882e-05	TRUE	0.338516
2	171	Vitamin D levels	Arylsulfatase A	rs12785878	0.00341867	0.000145922	TRUE	0.00894606
2	171	Vitamin D levels	Arylsulfatase A	rs17216707	0.0011941	0.000731648	TRUE	0.672429
2	171	Vitamin D levels	Arylsulfatase A	rs17775309	0.000854395	5.53544e-06	TRUE	0.130311
2	171	Vitamin D levels	Arylsulfatase A	rs2060793	0.0024971	1.06551e-06	TRUE	0.00584824
2	171	Vitamin D levels	Arylsulfatase A	rs2597193	0.000909534	4.38005e-05	TRUE	0.185124
2	171	Vitamin D levels	Arylsulfatase A	rs4762258	0.000712758	0.000164733	TRUE	0.435165
2	172	Vitamin D levels	Arylsulfatase B	rs12785878	0.00341867	0.000317627	TRUE	0.0219686
2	172	Vitamin D levels	Arylsulfatase B	rs17216707	0.0011941	0.000277338	TRUE	0.313422
2	172	Vitamin D levels	Arylsulfatase B	rs17775309	0.000854395	3.26469e-05	TRUE	0.185586
2	172	Vitamin D levels	Arylsulfatase B	rs2060793	0.0024971	0.000484692	TRUE	0.115208
2	172	Vitamin D levels	Arylsulfatase B	rs2597193	0.000909534	0.00220097	FALSE	0.345016
2	172	Vitamin D levels	Arylsulfatase B	rs4762258	0.000712758	2.7638e-05	TRUE	0.2275
2	173	Vitamin D levels	Arylsulfatase K	rs12785878	0.00341867	2.7494e-06	TRUE	0.00137152
2	173	Vitamin D levels	Arylsulfatase K	rs17216707	0.0011941	5.13918e-05	TRUE	0.123108
2	173	Vitamin D levels	Arylsulfatase K	rs17775309	0.000854395	0.000152963	TRUE	0.342476
2	173	Vitamin D levels	Arylsulfatase K	rs2060793	0.0024971	8.62992e-05	TRUE	0.0219346
2	173	Vitamin D levels	Arylsulfatase K	rs2597193	0.000909534	0.000430352	TRUE	0.596072
2	173	Vitamin D levels	Arylsulfatase K	rs4762258	0.000712758	0.000790657	FALSE	0.936216
2	174	Vitamin D levels	Ecto-ADP-ribosyltransferase 3	rs12785878	0.00341867	7.74668e-06	TRUE	0.00170532
2	174	Vitamin D levels	Ecto-ADP-ribosyltransferase 3	rs17216707	0.0011941	0.00019637	TRUE	0.247406
2	174	Vitamin D levels	Ecto-ADP-ribosyltransferase 3	rs17775309	0.000854395	0.00011137	TRUE	0.293071
2	174	Vitamin D levels	Ecto-ADP-ribosyltransferase 3	rs2060793	0.0024971	1.18389e-05	TRUE	0.00877648
2	174	Vitamin D levels	Ecto-ADP-ribosyltransferase 3	rs2597193	0.000909534	0.000168924	TRUE	0.333963
2	174	Vitamin D levels	Ecto-ADP-ribosyltransferase 3	rs4762258	0.000712758	0.0010551	FALSE	0.744577
2	175	Vitamin D levels	Ecto-ADP-ribosyltransferase 3	rs12785878	0.00341867	7.74668e-06	TRUE	0.00170532
2	175	Vitamin D levels	Ecto-ADP-ribosyltransferase 3	rs17216707	0.0011941	8.79575e-05	TRUE	0.156336
2	175	Vitamin D levels	Ecto-ADP-ribosyltransferase 3	rs17775309	0.000854395	0.000282342	TRUE	0.48414
2	175	Vitamin D levels	Ecto-ADP-ribosyltransferase 3	rs2060793	0.0024971	3.42137e-05	TRUE	0.0129511
2	175	Vitamin D levels	Ecto-ADP-ribosyltransferase 3	rs2597193	0.000909534	9.32914e-05	TRUE	0.248485
2	175	Vitamin D levels	Ecto-ADP-ribosyltransferase 3	rs4762258	0.000712758	0.000853207	FALSE	0.887497
2	176	Vitamin D levels	Ecto-ADP-ribosyltransferase 4	rs12785878	0.00341867	5.06393e-06	TRUE	0.00153885
2	176	Vitamin D levels	Ecto-ADP-ribosyltransferase 4	rs17216707	0.0011941	8.39603e-05	TRUE	0.152821
2	176	Vitamin D levels	Ecto-ADP-ribosyltransferase 4	rs17775309	0.000854395	0.000199237	TRUE	0.3948
2	176	Vitamin D levels	Ecto-ADP-ribosyltransferase 4	rs2060793	0.0024971	2.59316e-05	TRUE	0.0114811
2	176	Vitamin D levels	Ecto-ADP-ribosyltransferase 4	rs2597193	0.000909534	2.50842e-05	TRUE	0.156854
2	176	Vitamin D levels	Ecto-ADP-ribosyltransferase 4	rs4762258	0.000712758	5.53817e-05	TRUE	0.278417
2	177	Vitamin D levels	Artemin	rs12785878	0.00341867	3.64844e-05	TRUE	0.00313694
2	177	Vitamin D levels	Artemin	rs17216707	0.0011941	6.89008e-05	TRUE	0.139364
2	177	Vitamin D levels	Artemin	rs17775309	0.000854395	0.000135223	TRUE	0.321739
2	177	Vitamin D levels	Artemin	rs2060793	0.0024971	8.35356e-06	TRUE	0.0080107
2	177	Vitamin D levels	Artemin	rs2597193	0.000909534	0.000159755	TRUE	0.32399
2	177	Vitamin D levels	Artemin	rs4762258	0.000712758	2.98344e-07	TRUE	0.141043
2	178	Vitamin D levels	Acid ceramidase	rs12785878	0.00341867	0.000298923	TRUE	0.0202924
2	178	Vitamin D levels	Acid ceramidase	rs17216707	0.0011941	5.88349e-06	TRUE	0.0704868
2	178	Vitamin D levels	Acid ceramidase	rs17775309	0.000854395	0.000598358	TRUE	0.788289
2	178	Vitamin D levels	Acid ceramidase	rs2060793	0.0024971	0.00103614	TRUE	0.31619
2	178	Vitamin D levels	Acid ceramidase	rs2597193	0.000909534	0.000377679	TRUE	0.54594
2	178	Vitamin D levels	Acid ceramidase	rs4762258	0.000712758	0.000749032	FALSE	0.969862
2	179	Vitamin D levels	Neutral ceramidase	rs12785878	0.00341867	1.13938e-05	TRUE	0.00190961
2	179	Vitamin D levels	Neutral ceramidase	rs17216707	0.0011941	0.000476339	TRUE	0.47341
2	179	Vitamin D levels	Neutral ceramidase	rs17775309	0.000854395	0.000693887	TRUE	0.870791
2	179	Vitamin D levels	Neutral ceramidase	rs2060793	0.0024971	0.000241818	TRUE	0.0524837
2	179	Vitamin D levels	Neutral ceramidase	rs2597193	0.000909534	9.67783e-05	TRUE	0.252635
2	179	Vitamin D levels	Neutral ceramidase	rs4762258	0.000712758	9.4397e-06	TRUE	0.183596
2	180	Vitamin D levels	Arf-GAP with SH3 domain, ANK repeat and PH domain-containing protein 2	rs12785878	0.00341867	1.7678e-05	TRUE	0.00223348
2	180	Vitamin D levels	Arf-GAP with SH3 domain, ANK repeat and PH domain-containing protein 2	rs17216707	0.0011941	0.000619765	TRUE	0.586372
2	180	Vitamin D levels	Arf-GAP with SH3 domain, ANK repeat and PH domain-containing protein 2	rs17775309	0.000854395	0.000326874	TRUE	0.530135
2	180	Vitamin D levels	Arf-GAP with SH3 domain, ANK repeat and PH domain-containing protein 2	rs2060793	0.0024971	0.000420365	TRUE	0.0968375
2	180	Vitamin D levels	Arf-GAP with SH3 domain, ANK repeat and PH domain-containing protein 2	rs2597193	0.000909534	0.0002591	TRUE	0.428528
2	180	Vitamin D levels	Arf-GAP with SH3 domain, ANK repeat and PH domain-containing protein 2	rs4762258	0.000712758	0.000489119	TRUE	0.796439
2	181	Vitamin D levels	Activating signal cointegrator 1 complex subunit 1	rs12785878	0.00341867	0.000222652	TRUE	0.0141209
2	181	Vitamin D levels	Activating signal cointegrator 1 complex subunit 1	rs17216707	0.0011941	0.000577606	TRUE	0.553438
2	181	Vitamin D levels	Activating signal cointegrator 1 complex subunit 1	rs17775309	0.000854395	4.60936e-05	TRUE	0.206507
2	181	Vitamin D levels	Activating signal cointegrator 1 complex subunit 1	rs2060793	0.0024971	0.000272697	TRUE	0.059438
2	181	Vitamin D levels	Activating signal cointegrator 1 complex subunit 1	rs2597193	0.000909534	0.000366187	TRUE	0.534844
2	181	Vitamin D levels	Activating signal cointegrator 1 complex subunit 1	rs4762258	0.000712758	9.02482e-06	TRUE	0.182333
2	182	Vitamin D levels	Asialoglycoprotein receptor 1	rs12785878	0.00341867	9.66267e-05	TRUE	0.00613031
2	182	Vitamin D levels	Asialoglycoprotein receptor 1	rs17216707	0.0011941	0.000208637	TRUE	0.257462
2	182	Vitamin D levels	Asialoglycoprotein receptor 1	rs17775309	0.000854395	0.000241067	TRUE	0.440399
2	182	Vitamin D levels	Asialoglycoprotein receptor 1	rs2060793	0.0024971	6.13732e-06	TRUE	0.00747621
2	182	Vitamin D levels	Asialoglycoprotein receptor 1	rs2597193	0.000909534	4.45932e-05	TRUE	0.186239
2	182	Vitamin D levels	Asialoglycoprotein receptor 1	rs4762258	0.000712758	4.38593e-05	TRUE	0.258483
2	183	Vitamin D levels	Asialoglycoprotein receptor 2	rs12785878	0.00341867	1.01349e-06	TRUE	0.00120694
2	183	Vitamin D levels	Asialoglycoprotein receptor 2	rs17216707	0.0011941	0.00041937	TRUE	0.427922
2	183	Vitamin D levels	Asialoglycoprotein receptor 2	rs17775309	0.000854395	0.000166551	TRUE	0.358082
2	183	Vitamin D levels	Asialoglycoprotein receptor 2	rs2060793	0.0024971	0.000227073	TRUE	0.04927
2	183	Vitamin D levels	Asialoglycoprotein receptor 2	rs2597193	0.000909534	0.000110869	TRUE	0.269143
2	183	Vitamin D levels	Asialoglycoprotein receptor 2	rs4762258	0.000712758	0.00184093	FALSE	0.361139
2	184	Vitamin D levels	Histone-lysine N-methyltransferase ASH1L	rs12785878	0.00341867	6.29659e-05	TRUE	0.00440837
2	184	Vitamin D levels	Histone-lysine N-methyltransferase ASH1L	rs17216707	0.0011941	0.00032986	TRUE	0.355927
2	184	Vitamin D levels	Histone-lysine N-methyltransferase ASH1L	rs17775309	0.000854395	8.48052e-05	TRUE	0.259718
2	184	Vitamin D levels	Histone-lysine N-methyltransferase ASH1L	rs2060793	0.0024971	1.06551e-06	TRUE	0.00584824
2	184	Vitamin D levels	Histone-lysine N-methyltransferase ASH1L	rs2597193	0.000909534	9.98618e-06	TRUE	0.128577
2	184	Vitamin D levels	Histone-lysine N-methyltransferase ASH1L	rs4762258	0.000712758	0.000197782	TRUE	0.476939
2	185	Vitamin D levels	Set1/Ash2 histone methyltransferase complex subunit ASH2	rs12785878	0.00341867	0.000153161	TRUE	0.00939193
2	185	Vitamin D levels	Set1/Ash2 histone methyltransferase complex subunit ASH2	rs17216707	0.0011941	1.53698e-06	TRUE	0.0607242
2	185	Vitamin D levels	Set1/Ash2 histone methyltransferase complex subunit ASH2	rs17775309	0.000854395	0.00117855	FALSE	0.773905
2	185	Vitamin D levels	Set1/Ash2 histone methyltransferase complex subunit ASH2	rs2060793	0.0024971	6.26246e-05	TRUE	0.017839
2	185	Vitamin D levels	Set1/Ash2 histone methyltransferase complex subunit ASH2	rs2597193	0.000909534	0.000124303	TRUE	0.284546
2	185	Vitamin D levels	Set1/Ash2 histone methyltransferase complex subunit ASH2	rs4762258	0.000712758	0.00106843	FALSE	0.735877
2	186	Vitamin D levels	Acid-sensing ion channel 4	rs12785878	0.00341867	6.97158e-05	TRUE	0.00474235
2	186	Vitamin D levels	Acid-sensing ion channel 4	rs17216707	0.0011941	1.81326e-05	TRUE	0.0880743
2	186	Vitamin D levels	Acid-sensing ion channel 4	rs17775309	0.000854395	0.00010439	TRUE	0.284475
2	186	Vitamin D levels	Acid-sensing ion channel 4	rs2060793	0.0024971	0.000268172	TRUE	0.0584
2	186	Vitamin D levels	Acid-sensing ion channel 4	rs2597193	0.000909534	0.000343879	TRUE	0.513141
2	186	Vitamin D levels	Acid-sensing ion channel 4	rs4762258	0.000712758	0.000188299	TRUE	0.46512
2	187	Vitamin D levels	Agouti-signaling protein	rs12785878	0.00341867	8.31627e-05	TRUE	0.00542394
2	187	Vitamin D levels	Agouti-signaling protein	rs17216707	0.0011941	2.61489e-06	TRUE	0.063701
2	187	Vitamin D levels	Agouti-signaling protein	rs17775309	0.000854395	0.000658959	TRUE	0.841116
2	187	Vitamin D levels	Agouti-signaling protein	rs2060793	0.0024971	0.00017273	TRUE	0.0380178
2	187	Vitamin D levels	Agouti-signaling protein	rs2597193	0.000909534	6.57508e-05	TRUE	0.214507
2	187	Vitamin D levels	Agouti-signaling protein	rs4762258	0.000712758	0.000266206	TRUE	0.558908
2	188	Vitamin D levels	Argininosuccinate lyase	rs12785878	0.00341867	6.58166e-05	TRUE	0.0045488
2	188	Vitamin D levels	Argininosuccinate lyase	rs17216707	0.0011941	0.00030303	TRUE	0.334239
2	188	Vitamin D levels	Argininosuccinate lyase	rs17775309	0.000854395	0.000655516	TRUE	0.83816
2	188	Vitamin D levels	Argininosuccinate lyase	rs2060793	0.0024971	1.23172e-05	TRUE	0.00887667
2	188	Vitamin D levels	Argininosuccinate lyase	rs2597193	0.000909534	0.000565656	TRUE	0.719604
2	188	Vitamin D levels	Argininosuccinate lyase	rs4762258	0.000712758	0.000400036	TRUE	0.706149
2	189	Vitamin D levels	N-acetylserotonin O-methyltransferase-like protein	rs12785878	0.00341867	0.000210457	TRUE	0.0132308
2	189	Vitamin D levels	N-acetylserotonin O-methyltransferase-like protein	rs17216707	0.0011941	8.19966e-05	TRUE	0.151087
2	189	Vitamin D levels	N-acetylserotonin O-methyltransferase-like protein	rs17775309	0.000854395	4.06687e-08	TRUE	0.102275
2	189	Vitamin D levels	N-acetylserotonin O-methyltransferase-like protein	rs2060793	0.0024971	0.000130478	TRUE	0.0298962
2	189	Vitamin D levels	N-acetylserotonin O-methyltransferase-like protein	rs2597193	0.000909534	0.000309287	TRUE	0.47904
2	189	Vitamin D levels	N-acetylserotonin O-methyltransferase-like protein	rs4762258	0.000712758	0.000161248	TRUE	0.430658
2	190	Vitamin D levels	ATPase ASNA1	rs12785878	0.00341867	0.000969334	TRUE	0.123227
2	190	Vitamin D levels	ATPase ASNA1	rs17216707	0.0011941	7.16112e-05	TRUE	0.141815
2	190	Vitamin D levels	ATPase ASNA1	rs17775309	0.000854395	0.000234847	TRUE	0.433706
2	190	Vitamin D levels	ATPase ASNA1	rs2060793	0.0024971	0.00053753	TRUE	0.131197
2	190	Vitamin D levels	ATPase ASNA1	rs2597193	0.000909534	0.000478604	TRUE	0.640983
2	190	Vitamin D levels	ATPase ASNA1	rs4762258	0.000712758	0.000779194	FALSE	0.945384
2	191	Vitamin D levels	Aspartyl/asparaginyl beta-hydroxylase	rs12785878	0.00341867	0.000697092	TRUE	0.0706306
2	191	Vitamin D levels	Aspartyl/asparaginyl beta-hydroxylase	rs17216707	0.0011941	0.000770003	TRUE	0.701422
2	191	Vitamin D levels	Aspartyl/asparaginyl beta-hydroxylase	rs17775309	0.000854395	0.000307727	TRUE	0.510502
2	191	Vitamin D levels	Aspartyl/asparaginyl beta-hydroxylase	rs2060793	0.0024971	5.62607e-05	TRUE	0.0167488
2	191	Vitamin D levels	Aspartyl/asparaginyl beta-hydroxylase	rs2597193	0.000909534	0.000515796	TRUE	0.67495
2	191	Vitamin D levels	Aspartyl/asparaginyl beta-hydroxylase	rs4762258	0.000712758	0.000442025	TRUE	0.749411
2	192	Vitamin D levels	Asporin	rs12785878	0.00341867	0.000365737	TRUE	0.0265813
2	192	Vitamin D levels	Asporin	rs17216707	0.0011941	6.10832e-05	TRUE	0.132205
2	192	Vitamin D levels	Asporin	rs17775309	0.000854395	0.00187638	FALSE	0.427336
2	192	Vitamin D levels	Asporin	rs2060793	0.0024971	0.000712411	TRUE	0.18953
2	192	Vitamin D levels	Asporin	rs2597193	0.000909534	1.742e-07	TRUE	0.0941159
2	192	Vitamin D levels	Asporin	rs4762258	0.000712758	1.35931e-05	TRUE	0.195256
2	193	Vitamin D levels	Retroviral-like aspartic protease 1	rs12785878	0.00341867	0.000583432	TRUE	0.05306
2	193	Vitamin D levels	Retroviral-like aspartic protease 1	rs17216707	0.0011941	6.89008e-05	TRUE	0.139364
2	193	Vitamin D levels	Retroviral-like aspartic protease 1	rs17775309	0.000854395	7.87285e-05	TRUE	0.251807
2	193	Vitamin D levels	Retroviral-like aspartic protease 1	rs2060793	0.0024971	6.15403e-05	TRUE	0.0176531
2	193	Vitamin D levels	Retroviral-like aspartic protease 1	rs2597193	0.000909534	0.000173605	TRUE	0.339023
2	193	Vitamin D levels	Retroviral-like aspartic protease 1	rs4762258	0.000712758	7.63702e-05	TRUE	0.31207
2	194	Vitamin D levels	Astacin-like metalloendopeptidase	rs12785878	0.00341867	8.41999e-06	TRUE	0.00174449
2	194	Vitamin D levels	Astacin-like metalloendopeptidase	rs17216707	0.0011941	0.000897372	TRUE	0.795562
2	194	Vitamin D levels	Astacin-like metalloendopeptidase	rs17775309	0.000854395	0.000334203	TRUE	0.537595
2	194	Vitamin D levels	Astacin-like metalloendopeptidase	rs2060793	0.0024971	0.000135236	TRUE	0.0307845
2	194	Vitamin D levels	Astacin-like metalloendopeptidase	rs2597193	0.000909534	3.64041e-06	TRUE	0.111791
2	194	Vitamin D levels	Astacin-like metalloendopeptidase	rs4762258	0.000712758	0.000192064	TRUE	0.469828
2	195	Vitamin D levels	ATPase family AAA domain-containing protein 1	rs12785878	0.00341867	6.20297e-05	TRUE	0.00436244
2	195	Vitamin D levels	ATPase family AAA domain-containing protein 1	rs17216707	0.0011941	0.000593242	TRUE	0.565681
2	195	Vitamin D levels	ATPase family AAA domain-containing protein 1	rs17775309	0.000854395	4.078e-05	TRUE	0.19847
2	195	Vitamin D levels	ATPase family AAA domain-containing protein 1	rs2060793	0.0024971	0.000284175	TRUE	0.0621001
2	195	Vitamin D levels	ATPase family AAA domain-containing protein 1	rs2597193	0.000909534	0.000261022	TRUE	0.430487
2	195	Vitamin D levels	ATPase family AAA domain-containing protein 1	rs4762258	0.000712758	1.19337e-06	TRUE	0.149534
2	196	Vitamin D levels	ATPase family AAA domain-containing protein 2	rs12785878	0.00341867	0.000777369	TRUE	0.0846053
2	196	Vitamin D levels	ATPase family AAA domain-containing protein 2	rs17216707	0.0011941	5.06219e-05	TRUE	0.122373
2	196	Vitamin D levels	ATPase family AAA domain-containing protein 2	rs17775309	0.000854395	3.29416e-06	TRUE	0.122797
2	196	Vitamin D levels	ATPase family AAA domain-containing protein 2	rs2060793	0.0024971	2.50514e-06	TRUE	0.0064264
2	196	Vitamin D levels	ATPase family AAA domain-containing protein 2	rs2597193	0.000909534	0.000332879	TRUE	0.502358
2	196	Vitamin D levels	ATPase family AAA domain-containing protein 2	rs4762258	0.000712758	6.60089e-05	TRUE	0.295809
2	197	Vitamin D levels	Cyclic AMP-dependent transcription factor ATF-6 alpha	rs12785878	0.00341867	0.000412413	TRUE	0.0314778
2	197	Vitamin D levels	Cyclic AMP-dependent transcription factor ATF-6 alpha	rs17216707	0.0011941	0.00166658	FALSE	0.723931
2	197	Vitamin D levels	Cyclic AMP-dependent transcription factor ATF-6 alpha	rs17775309	0.000854395	0.00162952	FALSE	0.530352
2	197	Vitamin D levels	Cyclic AMP-dependent transcription factor ATF-6 alpha	rs2060793	0.0024971	1.28049e-05	TRUE	0.00897787
2	197	Vitamin D levels	Cyclic AMP-dependent transcription factor ATF-6 alpha	rs2597193	0.000909534	5.20475e-05	TRUE	0.196498
2	197	Vitamin D levels	Cyclic AMP-dependent transcription factor ATF-6 alpha	rs4762258	0.000712758	3.28913e-05	TRUE	0.238028
2	198	Vitamin D levels	Ubiquitin-like modifier-activating enzyme ATG7	rs12785878	0.00341867	0.000191987	TRUE	0.0119321
2	198	Vitamin D levels	Ubiquitin-like modifier-activating enzyme ATG7	rs17216707	0.0011941	3.97711e-05	TRUE	0.111748
2	198	Vitamin D levels	Ubiquitin-like modifier-activating enzyme ATG7	rs17775309	0.000854395	0.000212738	TRUE	0.409673
2	198	Vitamin D levels	Ubiquitin-like modifier-activating enzyme ATG7	rs2060793	0.0024971	0.00027726	TRUE	0.0604913
2	198	Vitamin D levels	Ubiquitin-like modifier-activating enzyme ATG7	rs2597193	0.000909534	6.86834e-05	TRUE	0.218247
2	198	Vitamin D levels	Ubiquitin-like modifier-activating enzyme ATG7	rs4762258	0.000712758	0.000613881	TRUE	0.913866
2	199	Vitamin D levels	Sodium/potassium-transporting ATPase subunit alpha-1	rs12785878	0.00341867	8.42461e-05	TRUE	0.00547987
2	199	Vitamin D levels	Sodium/potassium-transporting ATPase subunit alpha-1	rs17216707	0.0011941	0.000812402	TRUE	0.733138
2	199	Vitamin D levels	Sodium/potassium-transporting ATPase subunit alpha-1	rs17775309	0.000854395	0.000585287	TRUE	0.776672
2	199	Vitamin D levels	Sodium/potassium-transporting ATPase subunit alpha-1	rs2060793	0.0024971	0.000651391	TRUE	0.168272
2	199	Vitamin D levels	Sodium/potassium-transporting ATPase subunit alpha-1	rs2597193	0.000909534	6.10054e-05	TRUE	0.208376
2	199	Vitamin D levels	Sodium/potassium-transporting ATPase subunit alpha-1	rs4762258	0.000712758	4.66162e-09	TRUE	0.133923
2	200	Vitamin D levels	Sodium/potassium-transporting ATPase subunit beta-2	rs12785878	0.00341867	0.000140256	TRUE	0.00860308
2	200	Vitamin D levels	Sodium/potassium-transporting ATPase subunit beta-2	rs17216707	0.0011941	0.000111603	TRUE	0.176766
2	200	Vitamin D levels	Sodium/potassium-transporting ATPase subunit beta-2	rs17775309	0.000854395	0.000543802	TRUE	0.739271
2	200	Vitamin D levels	Sodium/potassium-transporting ATPase subunit beta-2	rs2060793	0.0024971	9.81881e-05	TRUE	0.02403
2	200	Vitamin D levels	Sodium/potassium-transporting ATPase subunit beta-2	rs2597193	0.000909534	0.000155266	TRUE	0.319077
2	200	Vitamin D levels	Sodium/potassium-transporting ATPase subunit beta-2	rs4762258	0.000712758	0.000110543	TRUE	0.362295
2	201	Vitamin D levels	Sarcoplasmic/endoplasmic reticulum calcium ATPase 3	rs12785878	0.00341867	2.96815e-05	TRUE	0.00281442
2	201	Vitamin D levels	Sarcoplasmic/endoplasmic reticulum calcium ATPase 3	rs17216707	0.0011941	2.09914e-05	TRUE	0.0915177
2	201	Vitamin D levels	Sarcoplasmic/endoplasmic reticulum calcium ATPase 3	rs17775309	0.000854395	5.56724e-05	TRUE	0.220424
2	201	Vitamin D levels	Sarcoplasmic/endoplasmic reticulum calcium ATPase 3	rs2060793	0.0024971	8.75823e-05	TRUE	0.0221592
2	201	Vitamin D levels	Sarcoplasmic/endoplasmic reticulum calcium ATPase 3	rs2597193	0.000909534	0.000294787	TRUE	0.464578
2	201	Vitamin D levels	Sarcoplasmic/endoplasmic reticulum calcium ATPase 3	rs4762258	0.000712758	0.000233847	TRUE	0.520817
2	202	Vitamin D levels	Potassium-transporting ATPase subunit beta	rs12785878	0.00341867	5.47923e-05	TRUE	0.00401033
2	202	Vitamin D levels	Potassium-transporting ATPase subunit beta	rs17216707	0.0011941	0.0009006	TRUE	0.797902
2	202	Vitamin D levels	Potassium-transporting ATPase subunit beta	rs17775309	0.000854395	0.00258225	FALSE	0.223738
2	202	Vitamin D levels	Potassium-transporting ATPase subunit beta	rs2060793	0.0024971	1.87953e-05	TRUE	0.010161
2	202	Vitamin D levels	Potassium-transporting ATPase subunit beta	rs2597193	0.000909534	4.78352e-05	TRUE	0.190748
2	202	Vitamin D levels	Potassium-transporting ATPase subunit beta	rs4762258	0.000712758	0.000159519	TRUE	0.428414
2	203	Vitamin D levels	ATP synthase subunit beta, mitochondrial	rs12785878	0.00341867	5.92665e-07	TRUE	0.00115177
2	203	Vitamin D levels	ATP synthase subunit beta, mitochondrial	rs17216707	0.0011941	0.000722936	TRUE	0.665804
2	203	Vitamin D levels	ATP synthase subunit beta, mitochondrial	rs17775309	0.000854395	0.000565951	TRUE	0.75934
2	203	Vitamin D levels	ATP synthase subunit beta, mitochondrial	rs2060793	0.0024971	0.000503029	TRUE	0.120666
2	203	Vitamin D levels	ATP synthase subunit beta, mitochondrial	rs2597193	0.000909534	1.11487e-05	TRUE	0.131127
2	203	Vitamin D levels	ATP synthase subunit beta, mitochondrial	rs4762258	0.000712758	1.86465e-06	TRUE	0.153922
2	204	Vitamin D levels	Aurora kinase A	rs12785878	0.00341867	0.000712798	TRUE	0.0732629
2	204	Vitamin D levels	Aurora kinase A	rs17216707	0.0011941	0.00108703	TRUE	0.928824
2	204	Vitamin D levels	Aurora kinase A	rs17775309	0.000854395	0.000921304	FALSE	0.949571
2	204	Vitamin D levels	Aurora kinase A	rs2060793	0.0024971	5.72977e-05	TRUE	0.0169263
2	204	Vitamin D levels	Aurora kinase A	rs2597193	0.000909534	0.000603093	TRUE	0.75247
2	204	Vitamin D levels	Aurora kinase A	rs4762258	0.000712758	9.4397e-06	TRUE	0.183596
2	205	Vitamin D levels	Aurora kinase B	rs12785878	0.00341867	8.53366e-05	TRUE	0.00553631
2	205	Vitamin D levels	Aurora kinase B	rs17216707	0.0011941	1.46461e-05	TRUE	0.0836465
2	205	Vitamin D levels	Aurora kinase B	rs17775309	0.000854395	0.0016786	FALSE	0.508302
2	205	Vitamin D levels	Aurora kinase B	rs2060793	0.0024971	0.000398107	TRUE	0.090769
2	205	Vitamin D levels	Aurora kinase B	rs2597193	0.000909534	1.9997e-05	TRUE	0.148198
2	205	Vitamin D levels	Aurora kinase B	rs4762258	0.000712758	2.05577e-06	TRUE	0.155035
2	206	Vitamin D levels	Axin-2	rs12785878	0.00341867	9.20265e-05	TRUE	0.00588615
2	206	Vitamin D levels	Axin-2	rs17216707	0.0011941	0.000254499	TRUE	0.294872
2	206	Vitamin D levels	Axin-2	rs17775309	0.000854395	0.000842596	TRUE	0.990899
2	206	Vitamin D levels	Axin-2	rs2060793	0.0024971	0.00036061	TRUE	0.0808879
2	206	Vitamin D levels	Axin-2	rs2597193	0.000909534	0.000253375	TRUE	0.422682
2	206	Vitamin D levels	Axin-2	rs4762258	0.000712758	2.05577e-06	TRUE	0.155035
2	207	Vitamin D levels	Axin-2	rs12785878	0.00341867	5.3053e-05	TRUE	0.00392643
2	207	Vitamin D levels	Axin-2	rs17216707	0.0011941	0.000349719	TRUE	0.37195
2	207	Vitamin D levels	Axin-2	rs17775309	0.000854395	2.08943e-05	TRUE	0.165121
2	207	Vitamin D levels	Axin-2	rs2060793	0.0024971	8.35356e-06	TRUE	0.0080107
2	207	Vitamin D levels	Axin-2	rs2597193	0.000909534	3.14119e-05	TRUE	0.166917
2	207	Vitamin D levels	Axin-2	rs4762258	0.000712758	0.000277457	TRUE	0.571899
2	208	Vitamin D levels	Zinc-alpha-2-glycoprotein	rs12785878	0.00341867	0.000641995	TRUE	0.061789
2	208	Vitamin D levels	Zinc-alpha-2-glycoprotein	rs17216707	0.0011941	3.16402e-06	TRUE	0.0650132
2	208	Vitamin D levels	Zinc-alpha-2-glycoprotein	rs17775309	0.000854395	0.000693887	TRUE	0.870791
2	208	Vitamin D levels	Zinc-alpha-2-glycoprotein	rs2060793	0.0024971	7.048e-05	TRUE	0.0191891
2	208	Vitamin D levels	Zinc-alpha-2-glycoprotein	rs2597193	0.000909534	7.99834e-05	TRUE	0.232362
2	208	Vitamin D levels	Zinc-alpha-2-glycoprotein	rs4762258	0.000712758	8.61927e-06	TRUE	0.181076
2	209	Vitamin D levels	Beta-1,3-galactosyltransferase 6	rs12785878	0.00341867	0.000151699	TRUE	0.0093012
2	209	Vitamin D levels	Beta-1,3-galactosyltransferase 6	rs17216707	0.0011941	4.18367e-05	TRUE	0.113812
2	209	Vitamin D levels	Beta-1,3-galactosyltransferase 6	rs17775309	0.000854395	0.00107496	FALSE	0.841231
2	209	Vitamin D levels	Beta-1,3-galactosyltransferase 6	rs2060793	0.0024971	8.75608e-06	TRUE	0.00810303
2	209	Vitamin D levels	Beta-1,3-galactosyltransferase 6	rs2597193	0.000909534	0.00107381	FALSE	0.883099
2	209	Vitamin D levels	Beta-1,3-galactosyltransferase 6	rs4762258	0.000712758	2.55264e-05	TRUE	0.223092
2	210	Vitamin D levels	Beta-1,3-glucosyltransferase	rs12785878	0.00341867	0.00083445	TRUE	0.0953273
2	210	Vitamin D levels	Beta-1,3-glucosyltransferase	rs17216707	0.0011941	1.85945e-05	TRUE	0.0886409
2	210	Vitamin D levels	Beta-1,3-glucosyltransferase	rs17775309	0.000854395	2.82007e-05	TRUE	0.178159
2	210	Vitamin D levels	Beta-1,3-glucosyltransferase	rs2060793	0.0024971	3.18413e-05	TRUE	0.0125345
2	210	Vitamin D levels	Beta-1,3-glucosyltransferase	rs2597193	0.000909534	0.000930182	FALSE	0.984704
2	210	Vitamin D levels	Beta-1,3-glucosyltransferase	rs4762258	0.000712758	0.00105953	FALSE	0.741673
2	211	Vitamin D levels	Galactosylgalactosylxylosylprotein 3-beta-glucuronosyltransferase 3	rs12785878	0.00341867	0.000171251	TRUE	0.0105439
2	211	Vitamin D levels	Galactosylgalactosylxylosylprotein 3-beta-glucuronosyltransferase 3	rs17216707	0.0011941	6.27798e-05	TRUE	0.133771
2	211	Vitamin D levels	Galactosylgalactosylxylosylprotein 3-beta-glucuronosyltransferase 3	rs17775309	0.000854395	2.82007e-05	TRUE	0.178159
2	211	Vitamin D levels	Galactosylgalactosylxylosylprotein 3-beta-glucuronosyltransferase 3	rs2060793	0.0024971	0.000135236	TRUE	0.0307845
2	211	Vitamin D levels	Galactosylgalactosylxylosylprotein 3-beta-glucuronosyltransferase 3	rs2597193	0.000909534	7.99834e-05	TRUE	0.232362
2	211	Vitamin D levels	Galactosylgalactosylxylosylprotein 3-beta-glucuronosyltransferase 3	rs4762258	0.000712758	0.000694081	TRUE	0.984181
2	212	Vitamin D levels	Beta-1,4-glucuronyltransferase 1	rs12785878	0.00341867	0.000219133	TRUE	0.0138614
2	212	Vitamin D levels	Beta-1,4-glucuronyltransferase 1	rs17216707	0.0011941	0.000630537	TRUE	0.594745
2	212	Vitamin D levels	Beta-1,4-glucuronyltransferase 1	rs17775309	0.000854395	0.000157991	TRUE	0.348276
2	212	Vitamin D levels	Beta-1,4-glucuronyltransferase 1	rs2060793	0.0024971	6.70566e-05	TRUE	0.0185999
2	212	Vitamin D levels	Beta-1,4-glucuronyltransferase 1	rs2597193	0.000909534	0.000197966	TRUE	0.365055
2	212	Vitamin D levels	Beta-1,4-glucuronyltransferase 1	rs4762258	0.000712758	0.000120819	TRUE	0.376637
2	213	Vitamin D levels	N-acetyllactosaminide beta-1,3-N-acetylglucosaminyltransferase 2	rs12785878	0.00341867	5.92665e-07	TRUE	0.00115177
2	213	Vitamin D levels	N-acetyllactosaminide beta-1,3-N-acetylglucosaminyltransferase 2	rs17216707	0.0011941	1.15316e-05	TRUE	0.0794007
2	213	Vitamin D levels	N-acetyllactosaminide beta-1,3-N-acetylglucosaminyltransferase 2	rs17775309	0.000854395	0.00080407	TRUE	0.960746
2	213	Vitamin D levels	N-acetyllactosaminide beta-1,3-N-acetylglucosaminyltransferase 2	rs2060793	0.0024971	1.13701e-05	TRUE	0.00867731
2	213	Vitamin D levels	N-acetyllactosaminide beta-1,3-N-acetylglucosaminyltransferase 2	rs2597193	0.000909534	0.000377679	TRUE	0.54594
2	213	Vitamin D levels	N-acetyllactosaminide beta-1,3-N-acetylglucosaminyltransferase 2	rs4762258	0.000712758	2.03056e-05	TRUE	0.211634
2	214	Vitamin D levels	UDP-GlcNAc:betaGal beta-1,3-N-acetylglucosaminyltransferase 6	rs12785878	0.00341867	5.92665e-07	TRUE	0.00115177
2	214	Vitamin D levels	UDP-GlcNAc:betaGal beta-1,3-N-acetylglucosaminyltransferase 6	rs17216707	0.0011941	5.69435e-05	TRUE	0.128353
2	214	Vitamin D levels	UDP-GlcNAc:betaGal beta-1,3-N-acetylglucosaminyltransferase 6	rs17775309	0.000854395	0.000349105	TRUE	0.552671
2	214	Vitamin D levels	UDP-GlcNAc:betaGal beta-1,3-N-acetylglucosaminyltransferase 6	rs2060793	0.0024971	0.000118206	TRUE	0.0276342
2	214	Vitamin D levels	UDP-GlcNAc:betaGal beta-1,3-N-acetylglucosaminyltransferase 6	rs2597193	0.000909534	0.000319857	TRUE	0.489519
2	214	Vitamin D levels	UDP-GlcNAc:betaGal beta-1,3-N-acetylglucosaminyltransferase 6	rs4762258	0.000712758	0.000205535	TRUE	0.486511
2	215	Vitamin D levels	UDP-GlcNAc:betaGal beta-1,3-N-acetylglucosaminyltransferase 8	rs12785878	0.00341867	0.000918468	TRUE	0.112286
2	215	Vitamin D levels	UDP-GlcNAc:betaGal beta-1,3-N-acetylglucosaminyltransferase 8	rs17216707	0.0011941	4.11423e-05	TRUE	0.113121
2	215	Vitamin D levels	UDP-GlcNAc:betaGal beta-1,3-N-acetylglucosaminyltransferase 8	rs17775309	0.000854395	0.00103571	FALSE	0.867926
2	215	Vitamin D levels	UDP-GlcNAc:betaGal beta-1,3-N-acetylglucosaminyltransferase 8	rs2060793	0.0024971	0.000229151	TRUE	0.0497187
2	215	Vitamin D levels	UDP-GlcNAc:betaGal beta-1,3-N-acetylglucosaminyltransferase 8	rs2597193	0.000909534	0.000455428	TRUE	0.619532
2	215	Vitamin D levels	UDP-GlcNAc:betaGal beta-1,3-N-acetylglucosaminyltransferase 8	rs4762258	0.000712758	0.000102098	TRUE	0.350277
2	216	Vitamin D levels	Beta-1,4-galactosyltransferase 1	rs12785878	0.00341867	4.96587e-05	TRUE	0.0037634
2	216	Vitamin D levels	Beta-1,4-galactosyltransferase 1	rs17216707	0.0011941	3.26445e-05	TRUE	0.104429
2	216	Vitamin D levels	Beta-1,4-galactosyltransferase 1	rs17775309	0.000854395	0.000436867	TRUE	0.639098
2	216	Vitamin D levels	Beta-1,4-galactosyltransferase 1	rs2060793	0.0024971	5.72977e-05	TRUE	0.0169263
2	216	Vitamin D levels	Beta-1,4-galactosyltransferase 1	rs2597193	0.000909534	0.000175179	TRUE	0.340721
2	216	Vitamin D levels	Beta-1,4-galactosyltransferase 1	rs4762258	0.000712758	0.000117837	TRUE	0.372504
2	217	Vitamin D levels	Beta-1,4-galactosyltransferase 2	rs12785878	0.00341867	0.000929252	TRUE	0.114564
2	217	Vitamin D levels	Beta-1,4-galactosyltransferase 2	rs17216707	0.0011941	0.000749229	TRUE	0.685753
2	217	Vitamin D levels	Beta-1,4-galactosyltransferase 2	rs17775309	0.000854395	0.00124393	FALSE	0.733709
2	217	Vitamin D levels	Beta-1,4-galactosyltransferase 2	rs2060793	0.0024971	9.54799e-05	TRUE	0.0235499
2	217	Vitamin D levels	Beta-1,4-galactosyltransferase 2	rs2597193	0.000909534	0.000132406	TRUE	0.293703
2	217	Vitamin D levels	Beta-1,4-galactosyltransferase 2	rs4762258	0.000712758	4.4798e-06	TRUE	0.166496
2	218	Vitamin D levels	Beta-1,4-galactosyltransferase 3	rs12785878	0.00341867	0.000107387	TRUE	0.00671334
2	218	Vitamin D levels	Beta-1,4-galactosyltransferase 3	rs17216707	0.0011941	2.79212e-06	TRUE	0.064136
2	218	Vitamin D levels	Beta-1,4-galactosyltransferase 3	rs17775309	0.000854395	8.85674e-07	TRUE	0.111314
2	218	Vitamin D levels	Beta-1,4-galactosyltransferase 3	rs2060793	0.0024971	0.00114942	TRUE	0.365061
2	218	Vitamin D levels	Beta-1,4-galactosyltransferase 3	rs2597193	0.000909534	0.000137951	TRUE	0.299916
2	218	Vitamin D levels	Beta-1,4-galactosyltransferase 3	rs4762258	0.000712758	1.21247e-05	TRUE	0.19131
2	219	Vitamin D levels	Beta-1,4-galactosyltransferase 5	rs12785878	0.00341867	0.000292814	TRUE	0.019759
2	219	Vitamin D levels	Beta-1,4-galactosyltransferase 5	rs17216707	0.0011941	0.000170126	TRUE	0.225794
2	219	Vitamin D levels	Beta-1,4-galactosyltransferase 5	rs17775309	0.000854395	0.000425706	TRUE	0.628324
2	219	Vitamin D levels	Beta-1,4-galactosyltransferase 5	rs2060793	0.0024971	6.04654e-05	TRUE	0.0174689
2	219	Vitamin D levels	Beta-1,4-galactosyltransferase 5	rs2597193	0.000909534	7.89206e-05	TRUE	0.231052
2	219	Vitamin D levels	Beta-1,4-galactosyltransferase 5	rs4762258	0.000712758	9.26692e-05	TRUE	0.33658
2	220	Vitamin D levels	Beta-1,4-galactosyltransferase 6	rs12785878	0.00341867	9.12136e-06	TRUE	0.00178449
2	220	Vitamin D levels	Beta-1,4-galactosyltransferase 6	rs17216707	0.0011941	0.000117369	TRUE	0.181675
2	220	Vitamin D levels	Beta-1,4-galactosyltransferase 6	rs17775309	0.000854395	0.00116019	FALSE	0.785507
2	220	Vitamin D levels	Beta-1,4-galactosyltransferase 6	rs2060793	0.0024971	1.70479e-05	TRUE	0.00982532
2	220	Vitamin D levels	Beta-1,4-galactosyltransferase 6	rs2597193	0.000909534	0.00118621	FALSE	0.809358
2	220	Vitamin D levels	Beta-1,4-galactosyltransferase 6	rs4762258	0.000712758	3.69234e-05	TRUE	0.245756
2	221	Vitamin D levels	Beta-1,4-galactosyltransferase 7	rs12785878	0.00341867	0.000615296	TRUE	0.057724
2	221	Vitamin D levels	Beta-1,4-galactosyltransferase 7	rs17216707	0.0011941	0.00107995	TRUE	0.924007
2	221	Vitamin D levels	Beta-1,4-galactosyltransferase 7	rs17775309	0.000854395	0.000598358	TRUE	0.788289
2	221	Vitamin D levels	Beta-1,4-galactosyltransferase 7	rs2060793	0.0024971	4.55091e-06	TRUE	0.00705548
2	221	Vitamin D levels	Beta-1,4-galactosyltransferase 7	rs2597193	0.000909534	0.000249595	TRUE	0.41881
2	221	Vitamin D levels	Beta-1,4-galactosyltransferase 7	rs4762258	0.000712758	7.1672e-05	TRUE	0.304771
2	222	Vitamin D levels	Transcription regulator protein BACH1	rs12785878	0.00341867	0.000516846	TRUE	0.043969
2	222	Vitamin D levels	Transcription regulator protein BACH1	rs17216707	0.0011941	0.000109337	TRUE	0.174831
2	222	Vitamin D levels	Transcription regulator protein BACH1	rs17775309	0.000854395	0.000722477	TRUE	0.894666
2	222	Vitamin D levels	Transcription regulator protein BACH1	rs2060793	0.0024971	3.75094e-05	TRUE	0.0135256
2	222	Vitamin D levels	Transcription regulator protein BACH1	rs2597193	0.000909534	0.000229308	TRUE	0.397894
2	222	Vitamin D levels	Transcription regulator protein BACH1	rs4762258	0.000712758	0.000203583	TRUE	0.484108
2	223	Vitamin D levels	Transcription regulator protein BACH2	rs12785878	0.00341867	0.000169705	TRUE	0.0104433
2	223	Vitamin D levels	Transcription regulator protein BACH2	rs17216707	0.0011941	7.53064e-05	TRUE	0.145135
2	223	Vitamin D levels	Transcription regulator protein BACH2	rs17775309	0.000854395	7.6361e-05	TRUE	0.248691
2	223	Vitamin D levels	Transcription regulator protein BACH2	rs2060793	0.0024971	5.8011e-06	TRUE	0.00739031
2	223	Vitamin D levels	Transcription regulator protein BACH2	rs2597193	0.000909534	0.000164308	TRUE	0.328952
2	223	Vitamin D levels	Transcription regulator protein BACH2	rs4762258	0.000712758	1.90937e-05	TRUE	0.208838
2	224	Vitamin D levels	Bcl2-associated agonist of cell death	rs12785878	0.00341867	0.000118715	TRUE	0.00734573
2	224	Vitamin D levels	Bcl2-associated agonist of cell death	rs17216707	0.0011941	6.53682e-05	TRUE	0.136146
2	224	Vitamin D levels	Bcl2-associated agonist of cell death	rs17775309	0.000854395	0.000322033	TRUE	0.525191
2	224	Vitamin D levels	Bcl2-associated agonist of cell death	rs2060793	0.0024971	0.00099671	TRUE	0.299665
2	224	Vitamin D levels	Bcl2-associated agonist of cell death	rs2597193	0.000909534	0.000948493	FALSE	0.971284
2	224	Vitamin D levels	Bcl2-associated agonist of cell death	rs4762258	0.000712758	0.000315027	TRUE	0.614405
2	225	Vitamin D levels	BAG family molecular chaperone regulator 3	rs12785878	0.00341867	7.47474e-05	TRUE	0.00499475
2	225	Vitamin D levels	BAG family molecular chaperone regulator 3	rs17216707	0.0011941	0.00120354	FALSE	0.993872
2	225	Vitamin D levels	BAG family molecular chaperone regulator 3	rs17775309	0.000854395	4.078e-05	TRUE	0.19847
2	225	Vitamin D levels	BAG family molecular chaperone regulator 3	rs2060793	0.0024971	1.64844e-05	TRUE	0.00971563
2	225	Vitamin D levels	BAG family molecular chaperone regulator 3	rs2597193	0.000909534	9.24673e-06	TRUE	0.126898
2	225	Vitamin D levels	BAG family molecular chaperone regulator 3	rs4762258	0.000712758	0.000240151	TRUE	0.528327
2	226	Vitamin D levels	BAG family molecular chaperone regulator 4	rs12785878	0.00341867	5.13418e-05	TRUE	0.00384413
2	226	Vitamin D levels	BAG family molecular chaperone regulator 4	rs17216707	0.0011941	0.000910318	TRUE	0.804933
2	226	Vitamin D levels	BAG family molecular chaperone regulator 4	rs17775309	0.000854395	1.30592e-06	TRUE	0.113886
2	226	Vitamin D levels	BAG family molecular chaperone regulator 4	rs2060793	0.0024971	9.81881e-05	TRUE	0.02403
2	226	Vitamin D levels	BAG family molecular chaperone regulator 4	rs2597193	0.000909534	0.000326284	TRUE	0.495865
2	226	Vitamin D levels	BAG family molecular chaperone regulator 4	rs4762258	0.000712758	4.19546e-08	TRUE	0.135928
2	227	Vitamin D levels	B melanoma antigen 2	rs12785878	0.00341867	7.17074e-05	TRUE	0.00484189
2	227	Vitamin D levels	B melanoma antigen 2	rs17216707	0.0011941	4.18384e-07	TRUE	0.0562798
2	227	Vitamin D levels	B melanoma antigen 2	rs17775309	0.000854395	0.000733347	TRUE	0.903644
2	227	Vitamin D levels	B melanoma antigen 2	rs2060793	0.0024971	0.00130355	TRUE	0.434376
2	227	Vitamin D levels	B melanoma antigen 2	rs2597193	0.000909534	1.02742e-06	TRUE	0.100896
2	227	Vitamin D levels	B melanoma antigen 2	rs4762258	0.000712758	0.00124445	FALSE	0.628934
2	228	Vitamin D levels	B melanoma antigen 3	rs12785878	0.00341867	5.04993e-07	TRUE	0.00113834
2	228	Vitamin D levels	B melanoma antigen 3	rs17216707	0.0011941	5.29489e-05	TRUE	0.124589
2	228	Vitamin D levels	B melanoma antigen 3	rs17775309	0.000854395	8.23474e-05	TRUE	0.256533
2	228	Vitamin D levels	B melanoma antigen 3	rs2060793	0.0024971	2.95975e-06	TRUE	0.00657875
2	228	Vitamin D levels	B melanoma antigen 3	rs2597193	0.000909534	0.00156627	FALSE	0.595704
2	228	Vitamin D levels	B melanoma antigen 3	rs4762258	0.000712758	0.00055776	TRUE	0.862291
2	229	Vitamin D levels	BRCA1-associated RING domain protein 1	rs12785878	0.00341867	0.00101402	TRUE	0.133251
2	229	Vitamin D levels	BRCA1-associated RING domain protein 1	rs17216707	0.0011941	1.90623e-05	TRUE	0.0892103
2	229	Vitamin D levels	BRCA1-associated RING domain protein 1	rs17775309	0.000854395	0.000132115	TRUE	0.318058
2	229	Vitamin D levels	BRCA1-associated RING domain protein 1	rs2060793	0.0024971	0.00017273	TRUE	0.0380178
2	229	Vitamin D levels	BRCA1-associated RING domain protein 1	rs2597193	0.000909534	3.91935e-05	TRUE	0.178537
2	229	Vitamin D levels	BRCA1-associated RING domain protein 1	rs4762258	0.000712758	0.000587136	TRUE	0.889537
2	230	Vitamin D levels	Basic leucine zipper transcriptional factor ATF-like 3	rs12785878	0.00341867	6.87351e-07	TRUE	0.00116534
2	230	Vitamin D levels	Basic leucine zipper transcriptional factor ATF-like 3	rs17216707	0.0011941	1.67816e-05	TRUE	0.0863923
2	230	Vitamin D levels	Basic leucine zipper transcriptional factor ATF-like 3	rs17775309	0.000854395	1.01672e-06	TRUE	0.112166
2	230	Vitamin D levels	Basic leucine zipper transcriptional factor ATF-like 3	rs2060793	0.0024971	0.000272697	TRUE	0.059438
2	230	Vitamin D levels	Basic leucine zipper transcriptional factor ATF-like 3	rs2597193	0.000909534	0.00138741	FALSE	0.689609
2	230	Vitamin D levels	Basic leucine zipper transcriptional factor ATF-like 3	rs4762258	0.000712758	0.0004138	TRUE	0.720473
2	231	Vitamin D levels	Basal Cell Adhesion Molecule	rs12785878	0.00341867	0.000140256	TRUE	0.00860308
2	231	Vitamin D levels	Basal Cell Adhesion Molecule	rs17216707	0.0011941	0.0011192	TRUE	0.95053
2	231	Vitamin D levels	Basal Cell Adhesion Molecule	rs17775309	0.000854395	0.000874065	FALSE	0.984967
2	231	Vitamin D levels	Basal Cell Adhesion Molecule	rs2060793	0.0024971	1.06551e-06	TRUE	0.00584824
2	231	Vitamin D levels	Basal Cell Adhesion Molecule	rs2597193	0.000909534	0.000208158	TRUE	0.375808
2	231	Vitamin D levels	Basal Cell Adhesion Molecule	rs4762258	0.000712758	0.000352411	TRUE	0.65547
2	232	Vitamin D levels	Brevican core protein	rs12785878	0.00341867	0.00030303	TRUE	0.0206549
2	232	Vitamin D levels	Brevican core protein	rs17216707	0.0011941	0.000539427	TRUE	0.523408
2	232	Vitamin D levels	Brevican core protein	rs17775309	0.000854395	0.000238985	TRUE	0.438162
2	232	Vitamin D levels	Brevican core protein	rs2060793	0.0024971	2.25458e-05	TRUE	0.0108633
2	232	Vitamin D levels	Brevican core protein	rs2597193	0.000909534	7.2693e-05	TRUE	0.223307
2	232	Vitamin D levels	Brevican core protein	rs4762258	0.000712758	1.7919e-05	TRUE	0.206068
2	233	Vitamin D levels	B-cell receptor-associated protein 29	rs12785878	0.00341867	1.97259e-05	TRUE	0.00233486
2	233	Vitamin D levels	B-cell receptor-associated protein 29	rs17216707	0.0011941	4.88403e-06	TRUE	0.0686217
2	233	Vitamin D levels	B-cell receptor-associated protein 29	rs17775309	0.000854395	0.000103021	TRUE	0.282776
2	233	Vitamin D levels	B-cell receptor-associated protein 29	rs2060793	0.0024971	0.000115233	TRUE	0.0270924
2	233	Vitamin D levels	B-cell receptor-associated protein 29	rs2597193	0.000909534	0.000387307	TRUE	0.555191
2	233	Vitamin D levels	B-cell receptor-associated protein 29	rs4762258	0.000712758	0.000128439	TRUE	0.387093
2	234	Vitamin D levels	Breast cancer anti-estrogen resistance protein 3	rs12785878	0.00341867	0.000309244	TRUE	0.0212093
2	234	Vitamin D levels	Breast cancer anti-estrogen resistance protein 3	rs17216707	0.0011941	6.36368e-05	TRUE	0.134559
2	234	Vitamin D levels	Breast cancer anti-estrogen resistance protein 3	rs17775309	0.000854395	0.000762729	TRUE	0.927644
2	234	Vitamin D levels	Breast cancer anti-estrogen resistance protein 3	rs2060793	0.0024971	0.00134857	TRUE	0.455126
2	234	Vitamin D levels	Breast cancer anti-estrogen resistance protein 3	rs2597193	0.000909534	0.000280636	TRUE	0.450362
2	234	Vitamin D levels	Breast cancer anti-estrogen resistance protein 3	rs4762258	0.000712758	0.000159519	TRUE	0.428414
2	235	Vitamin D levels	B-cell lymphoma/leukemia 10	rs12785878	0.00341867	2.6543e-05	TRUE	0.00266478
2	235	Vitamin D levels	B-cell lymphoma/leukemia 10	rs17216707	0.0011941	0.00147486	FALSE	0.828344
2	235	Vitamin D levels	B-cell lymphoma/leukemia 10	rs17775309	0.000854395	0.000770165	TRUE	0.933655
2	235	Vitamin D levels	B-cell lymphoma/leukemia 10	rs2060793	0.0024971	0.00137391	TRUE	0.46689
2	235	Vitamin D levels	B-cell lymphoma/leukemia 10	rs2597193	0.000909534	0.000119043	TRUE	0.27855
2	235	Vitamin D levels	B-cell lymphoma/leukemia 10	rs4762258	0.000712758	0.00123965	FALSE	0.631662
2	236	Vitamin D levels	Apoptosis regulator Bcl-2	rs12785878	0.00341867	0.000137465	TRUE	0.00843604
2	236	Vitamin D levels	Apoptosis regulator Bcl-2	rs17216707	0.0011941	8.9991e-05	TRUE	0.158115
2	236	Vitamin D levels	Apoptosis regulator Bcl-2	rs17775309	0.000854395	3.18833e-05	TRUE	0.184333
2	236	Vitamin D levels	Apoptosis regulator Bcl-2	rs2060793	0.0024971	0.000315122	TRUE	0.0694859
2	236	Vitamin D levels	Apoptosis regulator Bcl-2	rs2597193	0.000909534	0.0013085	FALSE	0.73474
2	236	Vitamin D levels	Apoptosis regulator Bcl-2	rs4762258	0.000712758	0.00031989	TRUE	0.619815
2	237	Vitamin D levels	Bcl-2-related protein A1	rs12785878	0.00341867	2.84051e-05	TRUE	0.00275367
2	237	Vitamin D levels	Bcl-2-related protein A1	rs17216707	0.0011941	2.73366e-05	TRUE	0.0987287
2	237	Vitamin D levels	Bcl-2-related protein A1	rs17775309	0.000854395	4.06686e-06	TRUE	0.125574
2	237	Vitamin D levels	Bcl-2-related protein A1	rs2060793	0.0024971	0.000107965	TRUE	0.0257777
2	237	Vitamin D levels	Bcl-2-related protein A1	rs2597193	0.000909534	2.39039e-05	TRUE	0.154898
2	237	Vitamin D levels	Bcl-2-related protein A1	rs4762258	0.000712758	0.000215437	TRUE	0.498621
2	238	Vitamin D levels	Bcl-2-like protein 1	rs12785878	0.00341867	5.9263e-05	TRUE	0.00422724
2	238	Vitamin D levels	Bcl-2-like protein 1	rs17216707	0.0011941	0.000191865	TRUE	0.243707
2	238	Vitamin D levels	Bcl-2-like protein 1	rs17775309	0.000854395	0.00137997	FALSE	0.655569
2	238	Vitamin D levels	Bcl-2-like protein 1	rs2060793	0.0024971	4.55091e-06	TRUE	0.00705548
2	238	Vitamin D levels	Bcl-2-like protein 1	rs2597193	0.000909534	4.22364e-05	TRUE	0.182908
2	238	Vitamin D levels	Bcl-2-like protein 1	rs4762258	0.000712758	0.000207497	TRUE	0.48892
2	239	Vitamin D levels	Bcl-2-like protein 2	rs12785878	0.00341867	8.97685e-05	TRUE	0.00576738
2	239	Vitamin D levels	Bcl-2-like protein 2	rs17216707	0.0011941	0.000705667	TRUE	0.652634
2	239	Vitamin D levels	Bcl-2-like protein 2	rs17775309	0.000854395	0.000143152	TRUE	0.331061
2	239	Vitamin D levels	Bcl-2-like protein 2	rs2060793	0.0024971	1.21232e-06	TRUE	0.00591785
2	239	Vitamin D levels	Bcl-2-like protein 2	rs2597193	0.000909534	0.00064475	TRUE	0.788371
2	239	Vitamin D levels	Bcl-2-like protein 2	rs4762258	0.000712758	3.77577e-05	TRUE	0.247322
2	240	Vitamin D levels	Bcl-2-like protein 2	rs12785878	0.00341867	0.000179086	TRUE	0.0110598
2	240	Vitamin D levels	Bcl-2-like protein 2	rs17216707	0.0011941	8.79575e-05	TRUE	0.156336
2	240	Vitamin D levels	Bcl-2-like protein 2	rs17775309	0.000854395	0.000497827	TRUE	0.696874
2	240	Vitamin D levels	Bcl-2-like protein 2	rs2060793	0.0024971	4.73562e-09	TRUE	0.00494824
2	240	Vitamin D levels	Bcl-2-like protein 2	rs2597193	0.000909534	0.000623748	TRUE	0.770359
2	240	Vitamin D levels	Bcl-2-like protein 2	rs4762258	0.000712758	7.05207e-05	TRUE	0.302965
2	241	Vitamin D levels	B-cell lymphoma 6 protein	rs12785878	0.00341867	4.29593e-06	TRUE	0.00148677
2	241	Vitamin D levels	B-cell lymphoma 6 protein	rs17216707	0.0011941	2.6221e-05	TRUE	0.0974963
2	241	Vitamin D levels	B-cell lymphoma 6 protein	rs17775309	0.000854395	1.04111e-05	TRUE	0.143275
2	241	Vitamin D levels	B-cell lymphoma 6 protein	rs2060793	0.0024971	7.63749e-05	TRUE	0.0202073
2	241	Vitamin D levels	B-cell lymphoma 6 protein	rs2597193	0.000909534	7.2693e-05	TRUE	0.223307
2	241	Vitamin D levels	B-cell lymphoma 6 protein	rs4762258	0.000712758	0.000100723	TRUE	0.348299
2	242	Vitamin D levels	Brain-derived neurotrophic factor	rs12785878	0.00341867	7.57748e-05	TRUE	0.00504667
2	242	Vitamin D levels	Brain-derived neurotrophic factor	rs17216707	0.0011941	0.0011192	TRUE	0.95053
2	242	Vitamin D levels	Brain-derived neurotrophic factor	rs17775309	0.000854395	0.000665873	TRUE	0.847034
2	242	Vitamin D levels	Brain-derived neurotrophic factor	rs2060793	0.0024971	0.000115233	TRUE	0.0270924
2	242	Vitamin D levels	Brain-derived neurotrophic factor	rs2597193	0.000909534	0.000373061	TRUE	0.541488
2	242	Vitamin D levels	Brain-derived neurotrophic factor	rs4762258	0.000712758	9.8639e-06	TRUE	0.184865
2	243	Vitamin D levels	Transcription factor TFIIIB component B'' homolog	rs12785878	0.00341867	1.92034e-05	TRUE	0.00230912
2	243	Vitamin D levels	Transcription factor TFIIIB component B'' homolog	rs17216707	0.0011941	0.000239261	TRUE	0.28247
2	243	Vitamin D levels	Transcription factor TFIIIB component B'' homolog	rs17775309	0.000854395	9.98182e-06	TRUE	0.142244
2	243	Vitamin D levels	Transcription factor TFIIIB component B'' homolog	rs2060793	0.0024971	1.4325e-05	TRUE	0.0092877
2	243	Vitamin D levels	Transcription factor TFIIIB component B'' homolog	rs2597193	0.000909534	0.000112627	TRUE	0.271176
2	243	Vitamin D levels	Transcription factor TFIIIB component B'' homolog	rs4762258	0.000712758	0.000436305	TRUE	0.743594
2	244	Vitamin D levels	Beclin-1	rs12785878	0.00341867	0.000213907	TRUE	0.0134799
2	244	Vitamin D levels	Beclin-1	rs17216707	0.0011941	0.000200926	TRUE	0.251144
2	244	Vitamin D levels	Beclin-1	rs17775309	0.000854395	0.0004654	TRUE	0.666365
2	244	Vitamin D levels	Beclin-1	rs2060793	0.0024971	0.00027726	TRUE	0.0604913
2	244	Vitamin D levels	Beclin-1	rs2597193	0.000909534	0.000418079	TRUE	0.584496
2	244	Vitamin D levels	Beclin-1	rs4762258	0.000712758	0.000100723	TRUE	0.348299
2	245	Vitamin D levels	BET1-like protein	rs12785878	0.00341867	0.000172804	TRUE	0.0106453
2	245	Vitamin D levels	BET1-like protein	rs17216707	0.0011941	0.000295574	TRUE	0.328202
2	245	Vitamin D levels	BET1-like protein	rs17775309	0.000854395	7.99258e-05	TRUE	0.253376
2	245	Vitamin D levels	BET1-like protein	rs2060793	0.0024971	4.00807e-05	TRUE	0.0139711
2	245	Vitamin D levels	BET1-like protein	rs2597193	0.000909534	0.000676887	TRUE	0.815585
2	245	Vitamin D levels	BET1-like protein	rs4762258	0.000712758	0.000641219	TRUE	0.938275
2	246	Vitamin D levels	Osteocalcin	rs12785878	0.00341867	6.39091e-05	TRUE	0.00445474
2	246	Vitamin D levels	Osteocalcin	rs17216707	0.0011941	0.000143171	TRUE	0.203401
2	246	Vitamin D levels	Osteocalcin	rs17775309	0.000854395	0.000336664	TRUE	0.540093
2	246	Vitamin D levels	Osteocalcin	rs2060793	0.0024971	1.4325e-05	TRUE	0.0092877
2	246	Vitamin D levels	Osteocalcin	rs2597193	0.000909534	0.000865737	TRUE	0.966976
2	246	Vitamin D levels	Osteocalcin	rs4762258	0.000712758	0.000327255	TRUE	0.627968
2	247	Vitamin D levels	Biglycan	rs12785878	0.00341867	0.00117428	TRUE	0.172299
2	247	Vitamin D levels	Biglycan	rs17216707	0.0011941	0.000135538	TRUE	0.197009
2	247	Vitamin D levels	Biglycan	rs17775309	0.000854395	0.00108378	FALSE	0.835322
2	247	Vitamin D levels	Biglycan	rs2060793	0.0024971	3.03079e-07	TRUE	0.00538127
2	247	Vitamin D levels	Biglycan	rs2597193	0.000909534	0.0013085	FALSE	0.73474
2	247	Vitamin D levels	Biglycan	rs4762258	0.000712758	7.1672e-05	TRUE	0.304771
2	248	Vitamin D levels	Biglycan	rs12785878	0.00341867	0.000706494	TRUE	0.0722005
2	248	Vitamin D levels	Biglycan	rs17216707	0.0011941	7.43739e-05	TRUE	0.144299
2	248	Vitamin D levels	Biglycan	rs17775309	0.000854395	2.82421e-06	TRUE	0.120973
2	248	Vitamin D levels	Biglycan	rs2060793	0.0024971	1.53434e-06	TRUE	0.00605931
2	248	Vitamin D levels	Biglycan	rs2597193	0.000909534	0.000231117	TRUE	0.399769
2	248	Vitamin D levels	Biglycan	rs4762258	0.000712758	5.07648e-06	TRUE	0.168863
2	249	Vitamin D levels	BH3-interacting domain death agonist	rs12785878	0.00341867	1.22074e-05	TRUE	0.00195307
2	249	Vitamin D levels	BH3-interacting domain death agonist	rs17216707	0.0011941	5.77598e-05	TRUE	0.129117
2	249	Vitamin D levels	BH3-interacting domain death agonist	rs17775309	0.000854395	0.000141548	TRUE	0.329183
2	249	Vitamin D levels	BH3-interacting domain death agonist	rs2060793	0.0024971	0.00028186	TRUE	0.0615599
2	249	Vitamin D levels	BH3-interacting domain death agonist	rs2597193	0.000909534	6.86834e-05	TRUE	0.218247
2	249	Vitamin D levels	BH3-interacting domain death agonist	rs4762258	0.000712758	0.000211449	TRUE	0.493758
2	250	Vitamin D levels	Myc box-dependent-interacting protein 1	rs12785878	0.00341867	0.00023701	TRUE	0.0152026
2	250	Vitamin D levels	Myc box-dependent-interacting protein 1	rs17216707	0.0011941	0.000147067	TRUE	0.206652
2	250	Vitamin D levels	Myc box-dependent-interacting protein 1	rs17775309	0.000854395	0.00144042	FALSE	0.623144
2	250	Vitamin D levels	Myc box-dependent-interacting protein 1	rs2060793	0.0024971	0.000110844	TRUE	0.0262968
2	250	Vitamin D levels	Myc box-dependent-interacting protein 1	rs2597193	0.000909534	5.40728e-06	TRUE	0.117182
2	250	Vitamin D levels	Myc box-dependent-interacting protein 1	rs4762258	0.000712758	0.000255187	TRUE	0.546062
2	251	Vitamin D levels	Baculoviral IAP repeat-containing protein 3	rs12785878	0.00341867	0.00117023	TRUE	0.171255
2	251	Vitamin D levels	Baculoviral IAP repeat-containing protein 3	rs17216707	0.0011941	0.00127936	FALSE	0.945543
2	251	Vitamin D levels	Baculoviral IAP repeat-containing protein 3	rs17775309	0.000854395	9.98182e-06	TRUE	0.142244
2	251	Vitamin D levels	Baculoviral IAP repeat-containing protein 3	rs2060793	0.0024971	3.92141e-05	TRUE	0.0138212
2	251	Vitamin D levels	Baculoviral IAP repeat-containing protein 3	rs2597193	0.000909534	0.000189668	TRUE	0.356242
2	251	Vitamin D levels	Baculoviral IAP repeat-containing protein 3	rs4762258	0.000712758	0.000123839	TRUE	0.380799
2	252	Vitamin D levels	Baculoviral IAP repeat-containing protein 5	rs12785878	0.00341867	0.000120009	TRUE	0.0074192
2	252	Vitamin D levels	Baculoviral IAP repeat-containing protein 5	rs17216707	0.0011941	0.000441723	TRUE	0.445804
2	252	Vitamin D levels	Baculoviral IAP repeat-containing protein 5	rs17775309	0.000854395	0.000926429	FALSE	0.945791
2	252	Vitamin D levels	Baculoviral IAP repeat-containing protein 5	rs2060793	0.0024971	0.000295889	TRUE	0.06486
2	252	Vitamin D levels	Baculoviral IAP repeat-containing protein 5	rs2597193	0.000909534	7.99834e-05	TRUE	0.232362
2	252	Vitamin D levels	Baculoviral IAP repeat-containing protein 5	rs4762258	0.000712758	1.86465e-06	TRUE	0.153922
2	253	Vitamin D levels	Biliverdin reductase A	rs12785878	0.00341867	1.06083e-05	TRUE	0.00186704
2	253	Vitamin D levels	Biliverdin reductase A	rs17216707	0.0011941	4.53955e-05	TRUE	0.11732
2	253	Vitamin D levels	Biliverdin reductase A	rs17775309	0.000854395	0.000398435	TRUE	0.601736
2	253	Vitamin D levels	Biliverdin reductase A	rs2060793	0.0024971	0.00108537	TRUE	0.337183
2	253	Vitamin D levels	Biliverdin reductase A	rs2597193	0.000909534	0.000159755	TRUE	0.32399
2	253	Vitamin D levels	Biliverdin reductase A	rs4762258	0.000712758	0.000573987	TRUE	0.87741
2	254	Vitamin D levels	Bone morphogenetic protein 10	rs12785878	0.00341867	8.53366e-05	TRUE	0.00553631
2	254	Vitamin D levels	Bone morphogenetic protein 10	rs17216707	0.0011941	0.000129337	TRUE	0.191796
2	254	Vitamin D levels	Bone morphogenetic protein 10	rs17775309	0.000854395	0.00043968	TRUE	0.641804
2	254	Vitamin D levels	Bone morphogenetic protein 10	rs2060793	0.0024971	1.13701e-05	TRUE	0.00867731
2	254	Vitamin D levels	Bone morphogenetic protein 10	rs2597193	0.000909534	0.000468233	TRUE	0.631411
2	254	Vitamin D levels	Bone morphogenetic protein 10	rs4762258	0.000712758	2.15549e-05	TRUE	0.214458
2	255	Vitamin D levels	Bone morphogenetic protein 6	rs12785878	0.00341867	1.13623e-06	TRUE	0.00122111
2	255	Vitamin D levels	Bone morphogenetic protein 6	rs17216707	0.0011941	9.83571e-05	TRUE	0.165389
2	255	Vitamin D levels	Bone morphogenetic protein 6	rs17775309	0.000854395	0.00149178	FALSE	0.596669
2	255	Vitamin D levels	Bone morphogenetic protein 6	rs2060793	0.0024971	6.81928e-07	TRUE	0.00564381
2	255	Vitamin D levels	Bone morphogenetic protein 6	rs2597193	0.000909534	0.000274582	TRUE	0.444249
2	255	Vitamin D levels	Bone morphogenetic protein 6	rs4762258	0.000712758	0.000381157	TRUE	0.68627
2	256	Vitamin D levels	Bone morphogenetic protein 6	rs12785878	0.00341867	1.09975e-05	TRUE	0.00188821
2	256	Vitamin D levels	Bone morphogenetic protein 6	rs17216707	0.0011941	0.000401905	TRUE	0.413921
2	256	Vitamin D levels	Bone morphogenetic protein 6	rs17775309	0.000854395	0.000262385	TRUE	0.463133
2	256	Vitamin D levels	Bone morphogenetic protein 6	rs2060793	0.0024971	0.000158566	TRUE	0.0352358
2	256	Vitamin D levels	Bone morphogenetic protein 6	rs2597193	0.000909534	8.98684e-05	TRUE	0.244383
2	256	Vitamin D levels	Bone morphogenetic protein 6	rs4762258	0.000712758	4.29597e-05	TRUE	0.256867
2	257	Vitamin D levels	Bone morphogenetic protein 7	rs12785878	0.00341867	0.000145922	TRUE	0.00894606
2	257	Vitamin D levels	Bone morphogenetic protein 7	rs17216707	0.0011941	7.34472e-05	TRUE	0.143468
2	257	Vitamin D levels	Bone morphogenetic protein 7	rs17775309	0.000854395	0.000216677	TRUE	0.413982
2	257	Vitamin D levels	Bone morphogenetic protein 7	rs2060793	0.0024971	1.28049e-05	TRUE	0.00897787
2	257	Vitamin D levels	Bone morphogenetic protein 7	rs2597193	0.000909534	3.62643e-05	TRUE	0.174244
2	257	Vitamin D levels	Bone morphogenetic protein 7	rs4762258	0.000712758	0.00081773	FALSE	0.914861
2	258	Vitamin D levels	BMP-binding endothelial regulator protein	rs12785878	0.00341867	0.000654043	TRUE	0.0636702
2	258	Vitamin D levels	BMP-binding endothelial regulator protein	rs17216707	0.0011941	3.64446e-05	TRUE	0.108372
2	258	Vitamin D levels	BMP-binding endothelial regulator protein	rs17775309	0.000854395	0.000448172	TRUE	0.649949
2	258	Vitamin D levels	BMP-binding endothelial regulator protein	rs2060793	0.0024971	0	TRUE	0.00488902
2	258	Vitamin D levels	BMP-binding endothelial regulator protein	rs2597193	0.000909534	3.69859e-05	TRUE	0.17531
2	258	Vitamin D levels	BMP-binding endothelial regulator protein	rs4762258	0.000712758	0.000147677	TRUE	0.4129
2	259	Vitamin D levels	Bone morphogenetic protein receptor type-1A	rs12785878	0.00341867	1.40276e-06	TRUE	0.00124992
2	259	Vitamin D levels	Bone morphogenetic protein receptor type-1A	rs17216707	0.0011941	0.000859087	TRUE	0.76763
2	259	Vitamin D levels	Bone morphogenetic protein receptor type-1A	rs17775309	0.000854395	0.00144646	FALSE	0.619978
2	259	Vitamin D levels	Bone morphogenetic protein receptor type-1A	rs2060793	0.0024971	0.000105124	TRUE	0.0252674
2	259	Vitamin D levels	Bone morphogenetic protein receptor type-1A	rs2597193	0.000909534	6.86834e-05	TRUE	0.218247
2	259	Vitamin D levels	Bone morphogenetic protein receptor type-1A	rs4762258	0.000712758	0.000354978	TRUE	0.658247
2	260	Vitamin D levels	Cytoplasmic tyrosine-protein kinase BMX	rs12785878	0.00341867	1.66961e-05	TRUE	0.00218432
2	260	Vitamin D levels	Cytoplasmic tyrosine-protein kinase BMX	rs17216707	0.0011941	0.00021491	TRUE	0.262595
2	260	Vitamin D levels	Cytoplasmic tyrosine-protein kinase BMX	rs17775309	0.000854395	0.000230746	TRUE	0.429277
2	260	Vitamin D levels	Cytoplasmic tyrosine-protein kinase BMX	rs2060793	0.0024971	0.000887089	TRUE	0.25521
2	260	Vitamin D levels	Cytoplasmic tyrosine-protein kinase BMX	rs2597193	0.000909534	0.00129128	FALSE	0.744902
2	260	Vitamin D levels	Cytoplasmic tyrosine-protein kinase BMX	rs4762258	0.000712758	9.66541e-05	TRUE	0.342408
2	261	Vitamin D levels	BCL2/adenovirus E1B 19 kDa protein-interacting protein 3	rs12785878	0.00341867	3.5069e-09	TRUE	0.000999914
2	261	Vitamin D levels	BCL2/adenovirus E1B 19 kDa protein-interacting protein 3	rs17216707	0.0011941	1.76764e-05	TRUE	0.0875107
2	261	Vitamin D levels	BCL2/adenovirus E1B 19 kDa protein-interacting protein 3	rs17775309	0.000854395	0.000614899	TRUE	0.802877
2	261	Vitamin D levels	BCL2/adenovirus E1B 19 kDa protein-interacting protein 3	rs2060793	0.0024971	2.38717e-05	TRUE	0.0111068
2	261	Vitamin D levels	BCL2/adenovirus E1B 19 kDa protein-interacting protein 3	rs2597193	0.000909534	0.000422967	TRUE	0.589114
2	261	Vitamin D levels	BCL2/adenovirus E1B 19 kDa protein-interacting protein 3	rs4762258	0.000712758	0.000600434	TRUE	0.90169
2	262	Vitamin D levels	BCL2/adenovirus E1B 19 kDa protein-interacting protein 3-like	rs12785878	0.00341867	0.000231573	TRUE	0.0147887
2	262	Vitamin D levels	BCL2/adenovirus E1B 19 kDa protein-interacting protein 3-like	rs17216707	0.0011941	0.00033182	TRUE	0.35751
2	262	Vitamin D levels	BCL2/adenovirus E1B 19 kDa protein-interacting protein 3-like	rs17775309	0.000854395	0.000428483	TRUE	0.63101
2	262	Vitamin D levels	BCL2/adenovirus E1B 19 kDa protein-interacting protein 3-like	rs2060793	0.0024971	0.000389916	TRUE	0.0885737
2	262	Vitamin D levels	BCL2/adenovirus E1B 19 kDa protein-interacting protein 3-like	rs2597193	0.000909534	0.000211612	TRUE	0.379436
2	262	Vitamin D levels	BCL2/adenovirus E1B 19 kDa protein-interacting protein 3-like	rs4762258	0.000712758	0.000474147	TRUE	0.781654
2	263	Vitamin D levels	Brother of CDO	rs12785878	0.00341867	0.00042941	TRUE	0.0333655
2	263	Vitamin D levels	Brother of CDO	rs17216707	0.0011941	0.000224494	TRUE	0.270426
2	263	Vitamin D levels	Brother of CDO	rs17775309	0.000854395	1.63127e-06	TRUE	0.115626
2	263	Vitamin D levels	Brother of CDO	rs2060793	0.0024971	0.000180039	TRUE	0.0394775
2	263	Vitamin D levels	Brother of CDO	rs2597193	0.000909534	0.000453456	TRUE	0.617696
2	263	Vitamin D levels	Brother of CDO	rs4762258	0.000712758	1.02974e-05	TRUE	0.186141
2	264	Vitamin D levels	BolA-like protein 2	rs12785878	0.00341867	4.71866e-05	TRUE	0.00364519
2	264	Vitamin D levels	BolA-like protein 2	rs17216707	0.0011941	0.000104876	TRUE	0.171007
2	264	Vitamin D levels	BolA-like protein 2	rs17775309	0.000854395	7.75402e-05	TRUE	0.250246
2	264	Vitamin D levels	BolA-like protein 2	rs2060793	0.0024971	5.47434e-06	TRUE	0.00730529
2	264	Vitamin D levels	BolA-like protein 2	rs2597193	0.000909534	0.000793467	TRUE	0.910767
2	264	Vitamin D levels	BolA-like protein 2	rs4762258	0.000712758	0.000209468	TRUE	0.491336
2	265	Vitamin D levels	Bisphosphoglycerate mutase	rs12785878	0.00341867	2.53367e-05	TRUE	0.00260699
2	265	Vitamin D levels	Bisphosphoglycerate mutase	rs17216707	0.0011941	0.000772994	TRUE	0.703671
2	265	Vitamin D levels	Bisphosphoglycerate mutase	rs17775309	0.000854395	7.51908e-05	TRUE	0.247143
2	265	Vitamin D levels	Bisphosphoglycerate mutase	rs2060793	0.0024971	5.12178e-05	TRUE	0.0158854
2	265	Vitamin D levels	Bisphosphoglycerate mutase	rs2597193	0.000909534	9.21433e-05	TRUE	0.247112
2	265	Vitamin D levels	Bisphosphoglycerate mutase	rs4762258	0.000712758	3.44762e-05	TRUE	0.241098
2	266	Vitamin D levels	Bactericidal permeability-increasing protein	rs12785878	0.00341867	0.000182269	TRUE	0.0112724
2	266	Vitamin D levels	Bactericidal permeability-increasing protein	rs17216707	0.0011941	0.000351737	TRUE	0.373576
2	266	Vitamin D levels	Bactericidal permeability-increasing protein	rs17775309	0.000854395	0.00113263	FALSE	0.803193
2	266	Vitamin D levels	Bactericidal permeability-increasing protein	rs2060793	0.0024971	2.38717e-05	TRUE	0.0111068
2	266	Vitamin D levels	Bactericidal permeability-increasing protein	rs2597193	0.000909534	8.88767e-06	TRUE	0.126065
2	266	Vitamin D levels	Bactericidal permeability-increasing protein	rs4762258	0.000712758	0.00220808	FALSE	0.252838
2	267	Vitamin D levels	BPI fold-containing family A member 1	rs12785878	0.00341867	0.000479864	TRUE	0.0393005
2	267	Vitamin D levels	BPI fold-containing family A member 1	rs17216707	0.0011941	0.000280939	TRUE	0.316342
2	267	Vitamin D levels	BPI fold-containing family A member 1	rs17775309	0.000854395	0.000485909	TRUE	0.68572
2	267	Vitamin D levels	BPI fold-containing family A member 1	rs2060793	0.0024971	4.86898e-05	TRUE	0.0154523
2	267	Vitamin D levels	BPI fold-containing family A member 1	rs2597193	0.000909534	0.00072756	TRUE	0.85764
2	267	Vitamin D levels	BPI fold-containing family A member 1	rs4762258	0.000712758	1.85016e-05	TRUE	0.20745
2	268	Vitamin D levels	BPI fold-containing family B member 1	rs12785878	0.00341867	0.000222652	TRUE	0.0141209
2	268	Vitamin D levels	BPI fold-containing family B member 1	rs17216707	0.0011941	0.00048579	TRUE	0.480927
2	268	Vitamin D levels	BPI fold-containing family B member 1	rs17775309	0.000854395	0.000886014	FALSE	0.97592
2	268	Vitamin D levels	BPI fold-containing family B member 1	rs2060793	0.0024971	0.00018189	TRUE	0.0398498
2	268	Vitamin D levels	BPI fold-containing family B member 1	rs2597193	0.000909534	1.5678e-06	TRUE	0.103715
2	268	Vitamin D levels	BPI fold-containing family B member 1	rs4762258	0.000712758	0.000268438	TRUE	0.561494
2	269	Vitamin D levels	Bromodomain-containing protein 1	rs12785878	0.00341867	0.000175931	TRUE	0.0108508
2	269	Vitamin D levels	Bromodomain-containing protein 1	rs17216707	0.0011941	1.53698e-06	TRUE	0.0607242
2	269	Vitamin D levels	Bromodomain-containing protein 1	rs17775309	0.000854395	1.99276e-06	TRUE	0.117387
2	269	Vitamin D levels	Bromodomain-containing protein 1	rs2060793	0.0024971	0.000208797	TRUE	0.0453821
2	269	Vitamin D levels	Bromodomain-containing protein 1	rs2597193	0.000909534	0.00134767	FALSE	0.712048
2	269	Vitamin D levels	Bromodomain-containing protein 1	rs4762258	0.000712758	0.00016649	TRUE	0.437429
2	270	Vitamin D levels	Bromodomain testis-specific protein	rs12785878	0.00341867	0.000182269	TRUE	0.0112724
2	270	Vitamin D levels	Bromodomain testis-specific protein	rs17216707	0.0011941	1.42367e-07	TRUE	0.054351
2	270	Vitamin D levels	Bromodomain testis-specific protein	rs17775309	0.000854395	0.000107155	TRUE	0.287892
2	270	Vitamin D levels	Bromodomain testis-specific protein	rs2060793	0.0024971	0.000515443	TRUE	0.124416
2	270	Vitamin D levels	Bromodomain testis-specific protein	rs2597193	0.000909534	0.00173597	FALSE	0.516775
2	270	Vitamin D levels	Bromodomain testis-specific protein	rs4762258	0.000712758	2.55264e-05	TRUE	0.223092
2	271	Vitamin D levels	Transcription factor IIIB 90 kDa subunit	rs12785878	0.00341867	0.000286768	TRUE	0.0192379
2	271	Vitamin D levels	Transcription factor IIIB 90 kDa subunit	rs17216707	0.0011941	0.000159065	TRUE	0.216634
2	271	Vitamin D levels	Transcription factor IIIB 90 kDa subunit	rs17775309	0.000854395	0.000459621	TRUE	0.660875
2	271	Vitamin D levels	Transcription factor IIIB 90 kDa subunit	rs2060793	0.0024971	1.1839e-07	TRUE	0.00519166
2	271	Vitamin D levels	Transcription factor IIIB 90 kDa subunit	rs2597193	0.000909534	0.000129677	TRUE	0.290629
2	271	Vitamin D levels	Transcription factor IIIB 90 kDa subunit	rs4762258	0.000712758	8.74864e-05	TRUE	0.32891
2	272	Vitamin D levels	BRICHOS domain-containing protein 5	rs12785878	0.00341867	1.7678e-05	TRUE	0.00223348
2	272	Vitamin D levels	BRICHOS domain-containing protein 5	rs17216707	0.0011941	4.11423e-05	TRUE	0.113121
2	272	Vitamin D levels	BRICHOS domain-containing protein 5	rs17775309	0.000854395	0.00064524	TRUE	0.829306
2	272	Vitamin D levels	BRICHOS domain-containing protein 5	rs2060793	0.0024971	0.00106733	TRUE	0.329448
2	272	Vitamin D levels	BRICHOS domain-containing protein 5	rs2597193	0.000909534	0.00017676	TRUE	0.342424
2	272	Vitamin D levels	BRICHOS domain-containing protein 5	rs4762258	0.000712758	0.00120628	FALSE	0.650901
2	273	Vitamin D levels	Peregrin	rs12785878	0.00341867	0.000220889	TRUE	0.0139906
2	273	Vitamin D levels	Peregrin	rs17216707	0.0011941	0.00154169	FALSE	0.790763
2	273	Vitamin D levels	Peregrin	rs17775309	0.000854395	0.000349105	TRUE	0.552671
2	273	Vitamin D levels	Peregrin	rs2060793	0.0024971	0.000274974	TRUE	0.0599627
2	273	Vitamin D levels	Peregrin	rs2597193	0.000909534	8.88775e-08	TRUE	0.0928047
2	273	Vitamin D levels	Peregrin	rs4762258	0.000712758	0.000352411	TRUE	0.65547
2	274	Vitamin D levels	Serine/threonine-protein kinase BRSK2	rs12785878	0.00341867	4.01489e-05	TRUE	0.00331053
2	274	Vitamin D levels	Serine/threonine-protein kinase BRSK2	rs17216707	0.0011941	4.18367e-05	TRUE	0.113812
2	274	Vitamin D levels	Serine/threonine-protein kinase BRSK2	rs17775309	0.000854395	0.00219479	FALSE	0.32077
2	274	Vitamin D levels	Serine/threonine-protein kinase BRSK2	rs2060793	0.0024971	0.000322491	TRUE	0.0712889
2	274	Vitamin D levels	Serine/threonine-protein kinase BRSK2	rs2597193	0.000909534	0.00143677	FALSE	0.662551
2	274	Vitamin D levels	Serine/threonine-protein kinase BRSK2	rs4762258	0.000712758	0.000334704	TRUE	0.636167
2	275	Vitamin D levels	Basigin	rs12785878	0.00341867	1.54654e-06	TRUE	0.00126455
2	275	Vitamin D levels	Basigin	rs17216707	0.0011941	6.19286e-05	TRUE	0.132986
2	275	Vitamin D levels	Basigin	rs17775309	0.000854395	0.000726092	TRUE	0.897657
2	275	Vitamin D levels	Basigin	rs2060793	0.0024971	0.000233336	TRUE	0.0506265
2	275	Vitamin D levels	Basigin	rs2597193	0.000909534	4.30167e-07	TRUE	0.0967829
2	275	Vitamin D levels	Basigin	rs4762258	0.000712758	0.000655112	TRUE	0.950503
2	276	Vitamin D levels	ADP-ribosyl cyclase/cyclic ADP-ribose hydrolase 2	rs12785878	0.00341867	0.000326123	TRUE	0.0227514
2	276	Vitamin D levels	ADP-ribosyl cyclase/cyclic ADP-ribose hydrolase 2	rs17216707	0.0011941	0.000129337	TRUE	0.191796
2	276	Vitamin D levels	ADP-ribosyl cyclase/cyclic ADP-ribose hydrolase 2	rs17775309	0.000854395	0.00131635	FALSE	0.691205
2	276	Vitamin D levels	ADP-ribosyl cyclase/cyclic ADP-ribose hydrolase 2	rs2060793	0.0024971	4.73539e-05	TRUE	0.0152231
2	276	Vitamin D levels	ADP-ribosyl cyclase/cyclic ADP-ribose hydrolase 2	rs2597193	0.000909534	0.000103439	TRUE	0.260488
2	276	Vitamin D levels	ADP-ribosyl cyclase/cyclic ADP-ribose hydrolase 2	rs4762258	0.000712758	1.51454e-05	TRUE	0.199261
2	277	Vitamin D levels	Tyrosine-protein kinase BTK	rs12785878	0.00341867	1.97259e-05	TRUE	0.00233486
2	277	Vitamin D levels	Tyrosine-protein kinase BTK	rs17216707	0.0011941	0.000720043	TRUE	0.663602
2	277	Vitamin D levels	Tyrosine-protein kinase BTK	rs17775309	0.000854395	0.000792687	TRUE	0.951709
2	277	Vitamin D levels	Tyrosine-protein kinase BTK	rs2060793	0.0024971	8.37613e-05	TRUE	0.0214911
2	277	Vitamin D levels	Tyrosine-protein kinase BTK	rs2597193	0.000909534	0.000701995	TRUE	0.836554
2	277	Vitamin D levels	Tyrosine-protein kinase BTK	rs4762258	0.000712758	0.000259566	TRUE	0.551183
2	278	Vitamin D levels	Butyrophilin-like protein 9	rs12785878	0.00341867	2.30082e-05	TRUE	0.00249483
2	278	Vitamin D levels	Butyrophilin-like protein 9	rs17216707	0.0011941	1.95358e-05	TRUE	0.0897827
2	278	Vitamin D levels	Butyrophilin-like protein 9	rs17775309	0.000854395	2.47441e-05	TRUE	0.172141
2	278	Vitamin D levels	Butyrophilin-like protein 9	rs2060793	0.0024971	0.000911821	TRUE	0.265038
2	278	Vitamin D levels	Butyrophilin-like protein 9	rs2597193	0.000909534	0.000382326	TRUE	0.55041
2	278	Vitamin D levels	Butyrophilin-like protein 9	rs4762258	0.000712758	0.000305411	TRUE	0.603649
2	279	Vitamin D levels	Mitotic checkpoint serine/threonine-protein kinase BUB1	rs12785878	0.00341867	0.000388725	TRUE	0.0289405
2	279	Vitamin D levels	Mitotic checkpoint serine/threonine-protein kinase BUB1	rs17216707	0.0011941	0.000153674	TRUE	0.212156
2	279	Vitamin D levels	Mitotic checkpoint serine/threonine-protein kinase BUB1	rs17775309	0.000854395	0.000141548	TRUE	0.329183
2	279	Vitamin D levels	Mitotic checkpoint serine/threonine-protein kinase BUB1	rs2060793	0.0024971	0.000563339	TRUE	0.139293
2	279	Vitamin D levels	Mitotic checkpoint serine/threonine-protein kinase BUB1	rs2597193	0.000909534	0.000262819	TRUE	0.432316
2	279	Vitamin D levels	Mitotic checkpoint serine/threonine-protein kinase BUB1	rs4762258	0.000712758	1.02974e-05	TRUE	0.186141
2	280	Vitamin D levels	Uncharacterized protein C10orf35	rs12785878	0.00341867	0.000116149	TRUE	0.00720075
2	280	Vitamin D levels	Uncharacterized protein C10orf35	rs17216707	0.0011941	0.000478693	TRUE	0.475283
2	280	Vitamin D levels	Uncharacterized protein C10orf35	rs17775309	0.000854395	5.668e-05	TRUE	0.221851
2	280	Vitamin D levels	Uncharacterized protein C10orf35	rs2060793	0.0024971	3.26226e-05	TRUE	0.0126721
2	280	Vitamin D levels	Uncharacterized protein C10orf35	rs2597193	0.000909534	0.000689384	TRUE	0.826054
2	280	Vitamin D levels	Uncharacterized protein C10orf35	rs4762258	0.000712758	1.16541e-07	TRUE	0.137957
2	281	Vitamin D levels	Platelet receptor Gi24	rs12785878	0.00341867	0.000700219	TRUE	0.0711507
2	281	Vitamin D levels	Platelet receptor Gi24	rs17216707	0.0011941	0.000128114	TRUE	0.190766
2	281	Vitamin D levels	Platelet receptor Gi24	rs17775309	0.000854395	0.000234847	TRUE	0.433706
2	281	Vitamin D levels	Platelet receptor Gi24	rs2060793	0.0024971	0.000122737	TRUE	0.0284645
2	281	Vitamin D levels	Platelet receptor Gi24	rs2597193	0.000909534	0.000724339	TRUE	0.854999
2	281	Vitamin D levels	Platelet receptor Gi24	rs4762258	0.000712758	5.04176e-05	TRUE	0.269987
2	282	Vitamin D levels	UPF0696 protein C11orf68	rs12785878	0.00341867	3.29953e-05	TRUE	0.00297169
2	282	Vitamin D levels	UPF0696 protein C11orf68	rs17216707	0.0011941	0.000120898	TRUE	0.184669
2	282	Vitamin D levels	UPF0696 protein C11orf68	rs17775309	0.000854395	0.00166763	FALSE	0.51316
2	282	Vitamin D levels	UPF0696 protein C11orf68	rs2060793	0.0024971	0.000899412	TRUE	0.260092
2	282	Vitamin D levels	UPF0696 protein C11orf68	rs2597193	0.000909534	5.46602e-05	TRUE	0.200008
2	282	Vitamin D levels	UPF0696 protein C11orf68	rs4762258	0.000712758	0.00119683	FALSE	0.656441
2	283	Vitamin D levels	UPF0454 protein C12orf49	rs12785878	0.00341867	0.000125254	TRUE	0.0077197
2	283	Vitamin D levels	UPF0454 protein C12orf49	rs17216707	0.0011941	7.81387e-05	TRUE	0.147663
2	283	Vitamin D levels	UPF0454 protein C12orf49	rs17775309	0.000854395	8.85596e-05	TRUE	0.264546
2	283	Vitamin D levels	UPF0454 protein C12orf49	rs2060793	0.0024971	2.1897e-05	TRUE	0.0107433
2	283	Vitamin D levels	UPF0454 protein C12orf49	rs2597193	0.000909534	0.0010699	FALSE	0.885756
2	283	Vitamin D levels	UPF0454 protein C12orf49	rs4762258	0.000712758	0.000450674	TRUE	0.758164
2	284	Vitamin D levels	Uncharacterized protein C14orf93	rs12785878	0.00341867	5.74537e-05	TRUE	0.00413923
2	284	Vitamin D levels	Uncharacterized protein C14orf93	rs17216707	0.0011941	5.69435e-05	TRUE	0.128353
2	284	Vitamin D levels	Uncharacterized protein C14orf93	rs17775309	0.000854395	8.74822e-06	TRUE	0.139184
2	284	Vitamin D levels	Uncharacterized protein C14orf93	rs2060793	0.0024971	4.36415e-05	TRUE	0.0145853
2	284	Vitamin D levels	Uncharacterized protein C14orf93	rs2597193	0.000909534	0.00027074	TRUE	0.44036
2	284	Vitamin D levels	Uncharacterized protein C14orf93	rs4762258	0.000712758	2.55264e-05	TRUE	0.223092
2	285	Vitamin D levels	Transmembrane protein C16orf54	rs12785878	0.00341867	0.00119462	TRUE	0.177594
2	285	Vitamin D levels	Transmembrane protein C16orf54	rs17216707	0.0011941	4.19544e-06	TRUE	0.0672497
2	285	Vitamin D levels	Transmembrane protein C16orf54	rs17775309	0.000854395	1.8075e-08	TRUE	0.101483
2	285	Vitamin D levels	Transmembrane protein C16orf54	rs2060793	0.0024971	6.83819e-06	TRUE	0.00765071
2	285	Vitamin D levels	Transmembrane protein C16orf54	rs2597193	0.000909534	0.000196292	TRUE	0.363282
2	285	Vitamin D levels	Transmembrane protein C16orf54	rs4762258	0.000712758	7.4586e-08	TRUE	0.13694
2	286	Vitamin D levels	Uncharacterized protein C17orf67	rs12785878	0.00341867	7.42054e-06	TRUE	0.00168604
2	286	Vitamin D levels	Uncharacterized protein C17orf67	rs17216707	0.0011941	0.00117755	TRUE	0.989198
2	286	Vitamin D levels	Uncharacterized protein C17orf67	rs17775309	0.000854395	2.47441e-05	TRUE	0.172141
2	286	Vitamin D levels	Uncharacterized protein C17orf67	rs2060793	0.0024971	1.23172e-05	TRUE	0.00887667
2	286	Vitamin D levels	Uncharacterized protein C17orf67	rs2597193	0.000909534	0.000245842	TRUE	0.41496
2	286	Vitamin D levels	Uncharacterized protein C17orf67	rs4762258	0.000712758	0.000535432	TRUE	0.841211
2	287	Vitamin D levels	Uncharacterized protein C17orf78	rs12785878	0.00341867	2.18861e-05	TRUE	0.00244043
2	287	Vitamin D levels	Uncharacterized protein C17orf78	rs17216707	0.0011941	0.000601138	TRUE	0.571852
2	287	Vitamin D levels	Uncharacterized protein C17orf78	rs17775309	0.000854395	0.000445332	TRUE	0.647229
2	287	Vitamin D levels	Uncharacterized protein C17orf78	rs2060793	0.0024971	7.87992e-05	TRUE	0.0206276
2	287	Vitamin D levels	Uncharacterized protein C17orf78	rs2597193	0.000909534	9.24673e-06	TRUE	0.126898
2	287	Vitamin D levels	Uncharacterized protein C17orf78	rs4762258	0.000712758	0.000339717	TRUE	0.641658
2	288	Vitamin D levels	Uncharacterized protein C17orf78	rs12785878	0.00341867	0.00144782	TRUE	0.249434
2	288	Vitamin D levels	Uncharacterized protein C17orf78	rs17216707	0.0011941	0.000147067	TRUE	0.206652
2	288	Vitamin D levels	Uncharacterized protein C17orf78	rs17775309	0.000854395	0.000280088	TRUE	0.481781
2	288	Vitamin D levels	Uncharacterized protein C17orf78	rs2060793	0.0024971	0.00181122	TRUE	0.675941
2	288	Vitamin D levels	Uncharacterized protein C17orf78	rs2597193	0.000909534	0.00057814	TRUE	0.730627
2	288	Vitamin D levels	Uncharacterized protein C17orf78	rs4762258	0.000712758	0.000233847	TRUE	0.520817
2	289	Vitamin D levels	Uncharacterized protein C17orf89	rs12785878	0.00341867	4.80036e-05	TRUE	0.00368421
2	289	Vitamin D levels	Uncharacterized protein C17orf89	rs17216707	0.0011941	0.00108703	TRUE	0.928824
2	289	Vitamin D levels	Uncharacterized protein C17orf89	rs17775309	0.000854395	0.000164821	TRUE	0.356107
2	289	Vitamin D levels	Uncharacterized protein C17orf89	rs2060793	0.0024971	0.000970848	TRUE	0.288974
2	289	Vitamin D levels	Uncharacterized protein C17orf89	rs2597193	0.000909534	0.000919281	FALSE	0.992758
2	289	Vitamin D levels	Uncharacterized protein C17orf89	rs4762258	0.000712758	0.000567468	TRUE	0.871357
2	290	Vitamin D levels	UPF0729 protein C18orf32	rs12785878	0.00341867	0.000278805	TRUE	0.0185619
2	290	Vitamin D levels	UPF0729 protein C18orf32	rs17216707	0.0011941	6.80089e-05	TRUE	0.138554
2	290	Vitamin D levels	UPF0729 protein C18orf32	rs17775309	0.000854395	0.000354144	TRUE	0.557742
2	290	Vitamin D levels	UPF0729 protein C18orf32	rs2060793	0.0024971	3.42137e-05	TRUE	0.0129511
2	290	Vitamin D levels	UPF0729 protein C18orf32	rs2597193	0.000909534	0.000117745	TRUE	0.277064
2	290	Vitamin D levels	UPF0729 protein C18orf32	rs4762258	0.000712758	0.000665628	TRUE	0.959682
2	291	Vitamin D levels	Uncharacterized protein C19orf18	rs12785878	0.00341867	4.09028e-05	TRUE	0.00334628
2	291	Vitamin D levels	Uncharacterized protein C19orf18	rs17216707	0.0011941	0.000529466	TRUE	0.515544
2	291	Vitamin D levels	Uncharacterized protein C19orf18	rs17775309	0.000854395	3.26469e-05	TRUE	0.185586
2	291	Vitamin D levels	Uncharacterized protein C19orf18	rs2060793	0.0024971	0.00174409	TRUE	0.643447
2	291	Vitamin D levels	Uncharacterized protein C19orf18	rs2597193	0.000909534	0.000505028	TRUE	0.665174
2	291	Vitamin D levels	Uncharacterized protein C19orf18	rs4762258	0.000712758	5.43702e-05	TRUE	0.276717
2	292	Vitamin D levels	Angiopoietin-like protein 8	rs12785878	0.00341867	0.000439277	TRUE	0.034487
2	292	Vitamin D levels	Angiopoietin-like protein 8	rs17216707	0.0011941	3.70982e-05	TRUE	0.109041
2	292	Vitamin D levels	Angiopoietin-like protein 8	rs17775309	0.000854395	0.000395758	TRUE	0.599105
2	292	Vitamin D levels	Angiopoietin-like protein 8	rs2060793	0.0024971	0.000116715	TRUE	0.0273621
2	292	Vitamin D levels	Angiopoietin-like protein 8	rs2597193	0.000909534	1.84293e-05	TRUE	0.145395
2	292	Vitamin D levels	Angiopoietin-like protein 8	rs4762258	0.000712758	0.000424978	TRUE	0.732003
2	293	Vitamin D levels	Nuclear nucleic acid-binding protein C1D	rs12785878	0.00341867	0.00010015	TRUE	0.00631938
2	293	Vitamin D levels	Nuclear nucleic acid-binding protein C1D	rs17216707	0.0011941	0.000295574	TRUE	0.328202
2	293	Vitamin D levels	Nuclear nucleic acid-binding protein C1D	rs17775309	0.000854395	0.000346599	TRUE	0.550144
2	293	Vitamin D levels	Nuclear nucleic acid-binding protein C1D	rs2060793	0.0024971	2.95541e-05	TRUE	0.0121299
2	293	Vitamin D levels	Nuclear nucleic acid-binding protein C1D	rs2597193	0.000909534	0.000359377	TRUE	0.528242
2	293	Vitamin D levels	Nuclear nucleic acid-binding protein C1D	rs4762258	0.000712758	3.86014e-05	TRUE	0.248896
2	294	Vitamin D levels	C1GALT1-specific chaperone 1	rs12785878	0.00341867	0.000663153	TRUE	0.065112
2	294	Vitamin D levels	C1GALT1-specific chaperone 1	rs17216707	0.0011941	0.000641401	TRUE	0.603172
2	294	Vitamin D levels	C1GALT1-specific chaperone 1	rs17775309	0.000854395	0.000249486	TRUE	0.449415
2	294	Vitamin D levels	C1GALT1-specific chaperone 1	rs2060793	0.0024971	1.18389e-05	TRUE	0.00877648
2	294	Vitamin D levels	C1GALT1-specific chaperone 1	rs2597193	0.000909534	2.27521e-05	TRUE	0.152961
2	294	Vitamin D levels	C1GALT1-specific chaperone 1	rs4762258	0.000712758	7.05207e-05	TRUE	0.302965
2	295	Vitamin D levels	Uncharacterized protein C1orf115	rs12785878	0.00341867	0.00234106	TRUE	0.569276
2	295	Vitamin D levels	Uncharacterized protein C1orf115	rs17216707	0.0011941	4.64871e-08	TRUE	0.0532204
2	295	Vitamin D levels	Uncharacterized protein C1orf115	rs17775309	0.000854395	0.000139953	TRUE	0.327311
2	295	Vitamin D levels	Uncharacterized protein C1orf115	rs2060793	0.0024971	3.66713e-05	TRUE	0.0133799
2	295	Vitamin D levels	Uncharacterized protein C1orf115	rs2597193	0.000909534	0.000324134	TRUE	0.493745
2	295	Vitamin D levels	Uncharacterized protein C1orf115	rs4762258	0.000712758	0.00020164	TRUE	0.481712
2	296	Vitamin D levels	Uncharacterized protein C1orf185	rs12785878	0.00341867	5.04968e-05	TRUE	0.00380357
2	296	Vitamin D levels	Uncharacterized protein C1orf185	rs17216707	0.0011941	0.00133774	FALSE	0.909418
2	296	Vitamin D levels	Uncharacterized protein C1orf185	rs17775309	0.000854395	5.53544e-06	TRUE	0.130311
2	296	Vitamin D levels	Uncharacterized protein C1orf185	rs2060793	0.0024971	2.06279e-05	TRUE	0.0105069
2	296	Vitamin D levels	Uncharacterized protein C1orf185	rs2597193	0.000909534	0.000238423	TRUE	0.407322
2	296	Vitamin D levels	Uncharacterized protein C1orf185	rs4762258	0.000712758	0.000444899	TRUE	0.752325
2	297	Vitamin D levels	Uncharacterized protein C1orf198	rs12785878	0.00341867	0.000212178	TRUE	0.0133548
2	297	Vitamin D levels	Uncharacterized protein C1orf198	rs17216707	0.0011941	0.00150392	FALSE	0.811849
2	297	Vitamin D levels	Uncharacterized protein C1orf198	rs17775309	0.000854395	3.66018e-07	TRUE	0.10713
2	297	Vitamin D levels	Uncharacterized protein C1orf198	rs2060793	0.0024971	9.16807e-06	TRUE	0.00819632
2	297	Vitamin D levels	Uncharacterized protein C1orf198	rs2597193	0.000909534	0.000220371	TRUE	0.388598
2	297	Vitamin D levels	Uncharacterized protein C1orf198	rs4762258	0.000712758	0.000184571	TRUE	0.460438
2	298	Vitamin D levels	Type III endosome membrane protein TEMP	rs12785878	0.00341867	0.00048246	TRUE	0.0396194
2	298	Vitamin D levels	Type III endosome membrane protein TEMP	rs17216707	0.0011941	3.35868e-06	TRUE	0.0654555
2	298	Vitamin D levels	Type III endosome membrane protein TEMP	rs17775309	0.000854395	0.000456745	TRUE	0.658137
2	298	Vitamin D levels	Type III endosome membrane protein TEMP	rs2060793	0.0024971	0.000174543	TRUE	0.0383784
2	298	Vitamin D levels	Type III endosome membrane protein TEMP	rs2597193	0.000909534	0.00071792	TRUE	0.84972
2	298	Vitamin D levels	Type III endosome membrane protein TEMP	rs4762258	0.000712758	1.85016e-05	TRUE	0.20745
2	299	Vitamin D levels	Uncharacterized protein C1orf226	rs12785878	0.00341867	5.39191e-05	TRUE	0.00396818
2	299	Vitamin D levels	Uncharacterized protein C1orf226	rs17216707	0.0011941	0.00125637	FALSE	0.960028
2	299	Vitamin D levels	Uncharacterized protein C1orf226	rs17775309	0.000854395	0.000662412	TRUE	0.844074
2	299	Vitamin D levels	Uncharacterized protein C1orf226	rs2060793	0.0024971	5.72977e-05	TRUE	0.0169263
2	299	Vitamin D levels	Uncharacterized protein C1orf226	rs2597193	0.000909534	0.000136554	TRUE	0.298354
2	299	Vitamin D levels	Uncharacterized protein C1orf226	rs4762258	0.000712758	0.000560987	TRUE	0.865311
2	300	Vitamin D levels	Complement component 1 Q subcomponent-binding protein, mitochondrial	rs12785878	0.00341867	5.61104e-08	TRUE	0.00103603
2	300	Vitamin D levels	Complement component 1 Q subcomponent-binding protein, mitochondrial	rs17216707	0.0011941	0.000141885	TRUE	0.202325
2	300	Vitamin D levels	Complement component 1 Q subcomponent-binding protein, mitochondrial	rs17775309	0.000854395	2.27785e-05	TRUE	0.168604
2	300	Vitamin D levels	Complement component 1 Q subcomponent-binding protein, mitochondrial	rs2060793	0.0024971	0.000243962	TRUE	0.0529568
2	300	Vitamin D levels	Complement component 1 Q subcomponent-binding protein, mitochondrial	rs2597193	0.000909534	5.37822e-05	TRUE	0.198833
2	300	Vitamin D levels	Complement component 1 Q subcomponent-binding protein, mitochondrial	rs4762258	0.000712758	2.09256e-05	TRUE	0.213043
2	301	Vitamin D levels	Complement C1q subcomponent subunit C	rs12785878	0.00341867	4.09028e-05	TRUE	0.00334628
2	301	Vitamin D levels	Complement C1q subcomponent subunit C	rs17216707	0.0011941	0.000406237	TRUE	0.417395
2	301	Vitamin D levels	Complement C1q subcomponent subunit C	rs17775309	0.000854395	2.18707e-06	TRUE	0.118276
2	301	Vitamin D levels	Complement C1q subcomponent subunit C	rs2060793	0.0024971	0.000540723	TRUE	0.132189
2	301	Vitamin D levels	Complement C1q subcomponent subunit C	rs2597193	0.000909534	0.000268782	TRUE	0.438375
2	301	Vitamin D levels	Complement C1q subcomponent subunit C	rs4762258	0.000712758	5.13918e-05	TRUE	0.271659
2	302	Vitamin D levels	Complement C1q-like protein 4	rs12785878	0.00341867	5.04968e-05	TRUE	0.00380357
2	302	Vitamin D levels	Complement C1q-like protein 4	rs17216707	0.0011941	0.000183012	TRUE	0.236425
2	302	Vitamin D levels	Complement C1q-like protein 4	rs17775309	0.000854395	4.51875e-09	TRUE	0.100696
2	302	Vitamin D levels	Complement C1q-like protein 4	rs2060793	0.0024971	0.000212792	TRUE	0.046223
2	302	Vitamin D levels	Complement C1q-like protein 4	rs2597193	0.000909534	1.27984e-07	TRUE	0.0934584
2	302	Vitamin D levels	Complement C1q-like protein 4	rs4762258	0.000712758	2.09256e-05	TRUE	0.213043
2	303	Vitamin D levels	Complement C1q tumor necrosis factor-related protein 1	rs12785878	0.00341867	0.000177505	TRUE	0.0109549
2	303	Vitamin D levels	Complement C1q tumor necrosis factor-related protein 1	rs17216707	0.0011941	2.40594e-05	TRUE	0.0950684
2	303	Vitamin D levels	Complement C1q tumor necrosis factor-related protein 1	rs17775309	0.000854395	0.00031246	TRUE	0.515375
2	303	Vitamin D levels	Complement C1q tumor necrosis factor-related protein 1	rs2060793	0.0024971	7.28096e-05	TRUE	0.0195908
2	303	Vitamin D levels	Complement C1q tumor necrosis factor-related protein 1	rs2597193	0.000909534	2.12229e-05	TRUE	0.150341
2	303	Vitamin D levels	Complement C1q tumor necrosis factor-related protein 1	rs4762258	0.000712758	5.07648e-06	TRUE	0.168863
2	304	Vitamin D levels	Complement C1q tumor necrosis factor-related protein 3	rs12785878	0.00341867	0.00120281	TRUE	0.179745
2	304	Vitamin D levels	Complement C1q tumor necrosis factor-related protein 3	rs17216707	0.0011941	0.000434956	TRUE	0.440395
2	304	Vitamin D levels	Complement C1q tumor necrosis factor-related protein 3	rs17775309	0.000854395	0.000601648	TRUE	0.791201
2	304	Vitamin D levels	Complement C1q tumor necrosis factor-related protein 3	rs2060793	0.0024971	0.000136841	TRUE	0.0310856
2	304	Vitamin D levels	Complement C1q tumor necrosis factor-related protein 3	rs2597193	0.000909534	0.000296837	TRUE	0.466629
2	304	Vitamin D levels	Complement C1q tumor necrosis factor-related protein 3	rs4762258	0.000712758	5.95207e-05	TRUE	0.285288
2	305	Vitamin D levels	Complement C1q tumor necrosis factor-related protein 5	rs12785878	0.00341867	0.000101339	TRUE	0.00638356
2	305	Vitamin D levels	Complement C1q tumor necrosis factor-related protein 5	rs17216707	0.0011941	0.000737485	TRUE	0.676859
2	305	Vitamin D levels	Complement C1q tumor necrosis factor-related protein 5	rs17775309	0.000854395	1.12967e-05	TRUE	0.145354
2	305	Vitamin D levels	Complement C1q tumor necrosis factor-related protein 5	rs2060793	0.0024971	6.59344e-05	TRUE	0.0184071
2	305	Vitamin D levels	Complement C1q tumor necrosis factor-related protein 5	rs2597193	0.000909534	6.27116e-06	TRUE	0.119555
2	305	Vitamin D levels	Complement C1q tumor necrosis factor-related protein 5	rs4762258	0.000712758	8.74864e-05	TRUE	0.32891
2	306	Vitamin D levels	Complement C1q and tumor necrosis factor-related protein 9A	rs12785878	0.00341867	0.000639	TRUE	0.0613259
2	306	Vitamin D levels	Complement C1q and tumor necrosis factor-related protein 9A	rs17216707	0.0011941	2.44347e-06	TRUE	0.0632685
2	306	Vitamin D levels	Complement C1q and tumor necrosis factor-related protein 9A	rs17775309	0.000854395	0.000683314	TRUE	0.861868
2	306	Vitamin D levels	Complement C1q and tumor necrosis factor-related protein 9A	rs2060793	0.0024971	1.53858e-05	TRUE	0.00949951
2	306	Vitamin D levels	Complement C1q and tumor necrosis factor-related protein 9A	rs2597193	0.000909534	1.59586e-05	TRUE	0.140814
2	306	Vitamin D levels	Complement C1q and tumor necrosis factor-related protein 9A	rs4762258	0.000712758	1.19337e-06	TRUE	0.149534
2	307	Vitamin D levels	Complement C1r subcomponent-like protein	rs12785878	0.00341867	0.000767505	TRUE	0.0828185
2	307	Vitamin D levels	Complement C1r subcomponent-like protein	rs17216707	0.0011941	2.44347e-06	TRUE	0.0632685
2	307	Vitamin D levels	Complement C1r subcomponent-like protein	rs17775309	0.000854395	0.000488875	TRUE	0.688502
2	307	Vitamin D levels	Complement C1r subcomponent-like protein	rs2060793	0.0024971	3.10694e-05	TRUE	0.0123983
2	307	Vitamin D levels	Complement C1r subcomponent-like protein	rs2597193	0.000909534	0.00051391	TRUE	0.673241
2	307	Vitamin D levels	Complement C1r subcomponent-like protein	rs4762258	0.000712758	6.82462e-05	TRUE	0.299372
2	308	Vitamin D levels	ES1 protein homolog, mitochondrial	rs12785878	0.00341867	0.00136364	TRUE	0.224368
2	308	Vitamin D levels	ES1 protein homolog, mitochondrial	rs17216707	0.0011941	0.00013304	TRUE	0.194911
2	308	Vitamin D levels	ES1 protein homolog, mitochondrial	rs17775309	0.000854395	1.96833e-05	TRUE	0.16283
2	308	Vitamin D levels	ES1 protein homolog, mitochondrial	rs2060793	0.0024971	0.000243962	TRUE	0.0529568
2	308	Vitamin D levels	ES1 protein homolog, mitochondrial	rs2597193	0.000909534	1.23752e-05	TRUE	0.133716
2	308	Vitamin D levels	ES1 protein homolog, mitochondrial	rs4762258	0.000712758	0.000564223	TRUE	0.868333
2	309	Vitamin D levels	Uncharacterized protein C22orf15	rs12785878	0.00341867	2.35798e-05	TRUE	0.00252245
2	309	Vitamin D levels	Uncharacterized protein C22orf15	rs17216707	0.0011941	0.000117369	TRUE	0.181675
2	309	Vitamin D levels	Uncharacterized protein C22orf15	rs17775309	0.000854395	0.000382506	TRUE	0.586031
2	309	Vitamin D levels	Uncharacterized protein C22orf15	rs2060793	0.0024971	7.57699e-08	TRUE	0.00512981
2	309	Vitamin D levels	Uncharacterized protein C22orf15	rs2597193	0.000909534	0.000433313	TRUE	0.598856
2	309	Vitamin D levels	Uncharacterized protein C22orf15	rs4762258	0.000712758	5.43702e-05	TRUE	0.276717
2	310	Vitamin D levels	Augurin	rs12785878	0.00341867	3.15621e-08	TRUE	0.00102386
2	310	Vitamin D levels	Augurin	rs17216707	0.0011941	1.2813e-06	TRUE	0.0598951
2	310	Vitamin D levels	Augurin	rs17775309	0.000854395	0.000331751	TRUE	0.535103
2	310	Vitamin D levels	Augurin	rs2060793	0.0024971	0.000158566	TRUE	0.0352358
2	310	Vitamin D levels	Augurin	rs2597193	0.000909534	6.00776e-05	TRUE	0.207166
2	310	Vitamin D levels	Augurin	rs4762258	0.000712758	1.90937e-05	TRUE	0.208838
2	311	Vitamin D levels	Uncharacterized protein C2orf66	rs12785878	0.00341867	7.47474e-05	TRUE	0.00499475
2	311	Vitamin D levels	Uncharacterized protein C2orf66	rs17216707	0.0011941	0.00179631	FALSE	0.659145
2	311	Vitamin D levels	Uncharacterized protein C2orf66	rs17775309	0.000854395	0.000369479	TRUE	0.57309
2	311	Vitamin D levels	Uncharacterized protein C2orf66	rs2060793	0.0024971	0.000183751	TRUE	0.040225
2	311	Vitamin D levels	Uncharacterized protein C2orf66	rs2597193	0.000909534	5.73369e-05	TRUE	0.203564
2	311	Vitamin D levels	Uncharacterized protein C2orf66	rs4762258	0.000712758	0.000564223	TRUE	0.868333
2	312	Vitamin D levels	Uncharacterized protein C2orf82	rs12785878	0.00341867	0.00033473	TRUE	0.0235583
2	312	Vitamin D levels	Uncharacterized protein C2orf82	rs17216707	0.0011941	6.02437e-05	TRUE	0.131428
2	312	Vitamin D levels	Uncharacterized protein C2orf82	rs17775309	0.000854395	0.000136791	TRUE	0.323589
2	312	Vitamin D levels	Uncharacterized protein C2orf82	rs2060793	0.0024971	0.000259236	TRUE	0.0563692
2	312	Vitamin D levels	Uncharacterized protein C2orf82	rs2597193	0.000909534	0.001571	FALSE	0.593374
2	312	Vitamin D levels	Uncharacterized protein C2orf82	rs4762258	0.000712758	0.000295944	TRUE	0.592977
2	313	Vitamin D levels	C3a anaphylatoxin des Arginine	rs12785878	0.00341867	1.85515e-06	TRUE	0.0012943
2	313	Vitamin D levels	C3a anaphylatoxin des Arginine	rs17216707	0.0011941	0.0001318	TRUE	0.193869
2	313	Vitamin D levels	C3a anaphylatoxin des Arginine	rs17775309	0.000854395	9.49977e-05	TRUE	0.27273
2	313	Vitamin D levels	C3a anaphylatoxin des Arginine	rs2060793	0.0024971	1.53858e-05	TRUE	0.00949951
2	313	Vitamin D levels	C3a anaphylatoxin des Arginine	rs2597193	0.000909534	0.00013194	TRUE	0.293178
2	313	Vitamin D levels	C3a anaphylatoxin des Arginine	rs4762258	0.000712758	1.90937e-05	TRUE	0.208838
2	314	Vitamin D levels	Uncharacterized protein C3orf18	rs12785878	0.00341867	8.53366e-05	TRUE	0.00553631
2	314	Vitamin D levels	Uncharacterized protein C3orf18	rs17216707	0.0011941	7.07019e-05	TRUE	0.140994
2	314	Vitamin D levels	Uncharacterized protein C3orf18	rs17775309	0.000854395	0.000722477	TRUE	0.894666
2	314	Vitamin D levels	Uncharacterized protein C3orf18	rs2060793	0.0024971	1.04609e-05	TRUE	0.00848196
2	314	Vitamin D levels	Uncharacterized protein C3orf18	rs2597193	0.000909534	0.000175179	TRUE	0.340721
2	314	Vitamin D levels	Uncharacterized protein C3orf18	rs4762258	0.000712758	3.36791e-05	TRUE	0.23956
2	315	Vitamin D levels	Complement C4	rs12785878	0.00341867	1.40276e-06	TRUE	0.00124992
2	315	Vitamin D levels	Complement C4	rs17216707	0.0011941	0.000152341	TRUE	0.211047
2	315	Vitamin D levels	Complement C4	rs17775309	0.000854395	0.000379882	TRUE	0.583432
2	315	Vitamin D levels	Complement C4	rs2060793	0.0024971	1.64844e-05	TRUE	0.00971563
2	315	Vitamin D levels	Complement C4	rs2597193	0.000909534	6.52335e-05	TRUE	0.213844
2	315	Vitamin D levels	Complement C4	rs4762258	0.000712758	0.000282023	TRUE	0.577135
2	316	Vitamin D levels	Protein CEI	rs12785878	0.00341867	0.000198605	TRUE	0.0123906
2	316	Vitamin D levels	Protein CEI	rs17216707	0.0011941	1.16218e-08	TRUE	0.0524777
2	316	Vitamin D levels	Protein CEI	rs17775309	0.000854395	0.000255894	TRUE	0.456245
2	316	Vitamin D levels	Protein CEI	rs2060793	0.0024971	3.71271e-06	TRUE	0.00681337
2	316	Vitamin D levels	Protein CEI	rs2597193	0.000909534	8.05404e-07	TRUE	0.0995456
2	316	Vitamin D levels	Protein CEI	rs4762258	0.000712758	2.55264e-05	TRUE	0.223092
2	317	Vitamin D levels	Glutaredoxin-like protein C5orf63	rs12785878	0.00341867	6.20297e-05	TRUE	0.00436244
2	317	Vitamin D levels	Glutaredoxin-like protein C5orf63	rs17216707	0.0011941	0.000191865	TRUE	0.243707
2	317	Vitamin D levels	Glutaredoxin-like protein C5orf63	rs17775309	0.000854395	0.000722477	TRUE	0.894666
2	317	Vitamin D levels	Glutaredoxin-like protein C5orf63	rs2060793	0.0024971	0.00211908	TRUE	0.824252
2	317	Vitamin D levels	Glutaredoxin-like protein C5orf63	rs2597193	0.000909534	7.78649e-05	TRUE	0.229748
2	317	Vitamin D levels	Glutaredoxin-like protein C5orf63	rs4762258	0.000712758	0.000159519	TRUE	0.428414
2	318	Vitamin D levels	Complement component C6	rs12785878	0.00341867	0.000104947	TRUE	0.00657963
2	318	Vitamin D levels	Complement component C6	rs17216707	0.0011941	9.7291e-05	TRUE	0.164466
2	318	Vitamin D levels	Complement component C6	rs17775309	0.000854395	0.000329308	TRUE	0.532616
2	318	Vitamin D levels	Complement component C6	rs2060793	0.0024971	0.000373789	TRUE	0.0843116
2	318	Vitamin D levels	Complement component C6	rs2597193	0.000909534	2.40324e-06	TRUE	0.107326
2	318	Vitamin D levels	Complement component C6	rs4762258	0.000712758	0.000114891	TRUE	0.368399
2	319	Vitamin D levels	Uncharacterized protein C6orf226	rs12785878	0.00341867	0.000249941	TRUE	0.0162082
2	319	Vitamin D levels	Uncharacterized protein C6orf226	rs17216707	0.0011941	0.00012328	TRUE	0.186685
2	319	Vitamin D levels	Uncharacterized protein C6orf226	rs17775309	0.000854395	0.000171796	TRUE	0.364048
2	319	Vitamin D levels	Uncharacterized protein C6orf226	rs2060793	0.0024971	0.000225005	TRUE	0.0488246
2	319	Vitamin D levels	Uncharacterized protein C6orf226	rs2597193	0.000909534	0.000111365	TRUE	0.269718
2	319	Vitamin D levels	Uncharacterized protein C6orf226	rs4762258	0.000712758	0.000123839	TRUE	0.380799
2	320	Vitamin D levels	Bombesin receptor-activated protein C6orf89	rs12785878	0.00341867	1.40276e-06	TRUE	0.00124992
2	320	Vitamin D levels	Bombesin receptor-activated protein C6orf89	rs17216707	0.0011941	0.00145428	FALSE	0.840174
2	320	Vitamin D levels	Bombesin receptor-activated protein C6orf89	rs17775309	0.000854395	0.000245258	TRUE	0.444894
2	320	Vitamin D levels	Bombesin receptor-activated protein C6orf89	rs2060793	0.0024971	4.73539e-05	TRUE	0.0152231
2	320	Vitamin D levels	Bombesin receptor-activated protein C6orf89	rs2597193	0.000909534	0.000211612	TRUE	0.379436
2	320	Vitamin D levels	Bombesin receptor-activated protein C6orf89	rs4762258	0.000712758	6.38172e-06	TRUE	0.173672
2	321	Vitamin D levels	Uncharacterized protein C7orf69	rs12785878	0.00341867	0.0004368	TRUE	0.0342036
2	321	Vitamin D levels	Uncharacterized protein C7orf69	rs17216707	0.0011941	0.000177227	TRUE	0.231657
2	321	Vitamin D levels	Uncharacterized protein C7orf69	rs17775309	0.000854395	0.000133665	TRUE	0.319895
2	321	Vitamin D levels	Uncharacterized protein C7orf69	rs2060793	0.0024971	8.37613e-05	TRUE	0.0214911
2	321	Vitamin D levels	Uncharacterized protein C7orf69	rs2597193	0.000909534	6.19402e-05	TRUE	0.209592
2	321	Vitamin D levels	Uncharacterized protein C7orf69	rs4762258	0.000712758	4.29597e-05	TRUE	0.256867
2	322	Vitamin D levels	Complement component C8	rs12785878	0.00341867	2.94929e-06	TRUE	0.00138746
2	322	Vitamin D levels	Complement component C8	rs17216707	0.0011941	5.13918e-05	TRUE	0.123108
2	322	Vitamin D levels	Complement component C8	rs17775309	0.000854395	0.000890015	FALSE	0.972905
2	322	Vitamin D levels	Complement component C8	rs2060793	0.0024971	4.73562e-07	TRUE	0.00551113
2	322	Vitamin D levels	Complement component C8	rs2597193	0.000909534	0.000184774	TRUE	0.35102
2	322	Vitamin D levels	Complement component C8	rs4762258	0.000712758	0.000188299	TRUE	0.46512
2	323	Vitamin D levels	UPF0488 protein C8orf33	rs12785878	0.00341867	0.000456814	TRUE	0.0365271
2	323	Vitamin D levels	UPF0488 protein C8orf33	rs17216707	0.0011941	0.000337734	TRUE	0.362283
2	323	Vitamin D levels	UPF0488 protein C8orf33	rs17775309	0.000854395	0.000273382	TRUE	0.474741
2	323	Vitamin D levels	UPF0488 protein C8orf33	rs2060793	0.0024971	6.59344e-05	TRUE	0.0184071
2	323	Vitamin D levels	UPF0488 protein C8orf33	rs2597193	0.000909534	0.00149159	FALSE	0.63353
2	323	Vitamin D levels	UPF0488 protein C8orf33	rs4762258	0.000712758	2.28414e-05	TRUE	0.217309
2	324	Vitamin D levels	Complement component C9	rs12785878	0.00341867	0.000153161	TRUE	0.00939193
2	324	Vitamin D levels	Complement component C9	rs17216707	0.0011941	8.47221e-06	TRUE	0.0748354
2	324	Vitamin D levels	Complement component C9	rs17775309	0.000854395	0.000326874	TRUE	0.530135
2	324	Vitamin D levels	Complement component C9	rs2060793	0.0024971	0.000268172	TRUE	0.0584
2	324	Vitamin D levels	Complement component C9	rs2597193	0.000909534	4.86691e-06	TRUE	0.115621
2	324	Vitamin D levels	Complement component C9	rs4762258	0.000712758	1.41012e-05	TRUE	0.196584
2	325	Vitamin D levels	Bcl10-interacting CARD protein	rs12785878	0.00341867	0.000419656	TRUE	0.0322753
2	325	Vitamin D levels	Bcl10-interacting CARD protein	rs17216707	0.0011941	0.000815474	TRUE	0.735422
2	325	Vitamin D levels	Bcl10-interacting CARD protein	rs17775309	0.000854395	0.00125341	FALSE	0.728024
2	325	Vitamin D levels	Bcl10-interacting CARD protein	rs2060793	0.0024971	0.000248072	TRUE	0.0538678
2	325	Vitamin D levels	Bcl10-interacting CARD protein	rs2597193	0.000909534	4.30149e-05	TRUE	0.184013
2	325	Vitamin D levels	Bcl10-interacting CARD protein	rs4762258	0.000712758	0.00290088	FALSE	0.125763
2	326	Vitamin D levels	Carbonic anhydrase-related protein 10	rs12785878	0.00341867	0.000384072	TRUE	0.0284548
2	326	Vitamin D levels	Carbonic anhydrase-related protein 10	rs17216707	0.0011941	0.000306793	TRUE	0.337284
2	326	Vitamin D levels	Carbonic anhydrase-related protein 10	rs17775309	0.000854395	1.1568e-06	TRUE	0.113024
2	326	Vitamin D levels	Carbonic anhydrase-related protein 10	rs2060793	0.0024971	1.4325e-05	TRUE	0.0092877
2	326	Vitamin D levels	Carbonic anhydrase-related protein 10	rs2597193	0.000909534	0.000422967	TRUE	0.589114
2	326	Vitamin D levels	Carbonic anhydrase-related protein 10	rs4762258	0.000712758	1.51036e-06	TRUE	0.151716
2	327	Vitamin D levels	Carbonic anhydrase-related protein 10	rs12785878	0.00341867	8.76717e-06	TRUE	0.00176439
2	327	Vitamin D levels	Carbonic anhydrase-related protein 10	rs17216707	0.0011941	1.19006e-05	TRUE	0.0799217
2	327	Vitamin D levels	Carbonic anhydrase-related protein 10	rs17775309	0.000854395	0.00272068	FALSE	0.196186
2	327	Vitamin D levels	Carbonic anhydrase-related protein 10	rs2060793	0.0024971	1.28049e-05	TRUE	0.00897787
2	327	Vitamin D levels	Carbonic anhydrase-related protein 10	rs2597193	0.000909534	6.27116e-06	TRUE	0.119555
2	327	Vitamin D levels	Carbonic anhydrase-related protein 10	rs4762258	0.000712758	2.2842e-07	TRUE	0.140009
2	328	Vitamin D levels	Carbonic anhydrase 1	rs12785878	0.00341867	0.000133332	TRUE	0.00819091
2	328	Vitamin D levels	Carbonic anhydrase 1	rs17216707	0.0011941	0.000685784	TRUE	0.637405
2	328	Vitamin D levels	Carbonic anhydrase 1	rs17775309	0.000854395	1.30592e-06	TRUE	0.113886
2	328	Vitamin D levels	Carbonic anhydrase 1	rs2060793	0.0024971	6.26246e-05	TRUE	0.017839
2	328	Vitamin D levels	Carbonic anhydrase 1	rs2597193	0.000909534	7.2693e-05	TRUE	0.223307
2	328	Vitamin D levels	Carbonic anhydrase 1	rs4762258	0.000712758	1.85016e-05	TRUE	0.20745
2	329	Vitamin D levels	Carbonic anhydrase 2	rs12785878	0.00341867	2.35798e-05	TRUE	0.00252245
2	329	Vitamin D levels	Carbonic anhydrase 2	rs17216707	0.0011941	8.16133e-06	TRUE	0.0743416
2	329	Vitamin D levels	Carbonic anhydrase 2	rs17775309	0.000854395	0.000264566	TRUE	0.465442
2	329	Vitamin D levels	Carbonic anhydrase 2	rs2060793	0.0024971	0.000506119	TRUE	0.121596
2	329	Vitamin D levels	Carbonic anhydrase 2	rs2597193	0.000909534	0.000523946	TRUE	0.682319
2	329	Vitamin D levels	Carbonic anhydrase 2	rs4762258	0.000712758	4.03168e-05	TRUE	0.252063
2	330	Vitamin D levels	Carbonic anhydrase 3	rs12785878	0.00341867	5.39191e-05	TRUE	0.00396818
2	330	Vitamin D levels	Carbonic anhydrase 3	rs17216707	0.0011941	0.00122605	FALSE	0.979363
2	330	Vitamin D levels	Carbonic anhydrase 3	rs17775309	0.000854395	6.83595e-05	TRUE	0.237995
2	330	Vitamin D levels	Carbonic anhydrase 3	rs2060793	0.0024971	0.000239683	TRUE	0.0520141
2	330	Vitamin D levels	Carbonic anhydrase 3	rs2597193	0.000909534	0.000156755	TRUE	0.32071
2	330	Vitamin D levels	Carbonic anhydrase 3	rs4762258	0.000712758	5.8472e-05	TRUE	0.28356
2	331	Vitamin D levels	Carbonic anhydrase 4	rs12785878	0.00341867	2.59363e-05	TRUE	0.00263574
2	331	Vitamin D levels	Carbonic anhydrase 4	rs17216707	0.0011941	4.83472e-05	TRUE	0.120187
2	331	Vitamin D levels	Carbonic anhydrase 4	rs17775309	0.000854395	0.00131593	FALSE	0.691442
2	331	Vitamin D levels	Carbonic anhydrase 4	rs2060793	0.0024971	2.0884e-06	TRUE	0.00627723
2	331	Vitamin D levels	Carbonic anhydrase 4	rs2597193	0.000909534	3.00895e-05	TRUE	0.164866
2	331	Vitamin D levels	Carbonic anhydrase 4	rs4762258	0.000712758	1.68284e-06	TRUE	0.152816
2	332	Vitamin D levels	Carbonic anhydrase 5A, mitochondrial	rs12785878	0.00341867	1.97259e-05	TRUE	0.00233486
2	332	Vitamin D levels	Carbonic anhydrase 5A, mitochondrial	rs17216707	0.0011941	0.00117018	TRUE	0.984361
2	332	Vitamin D levels	Carbonic anhydrase 5A, mitochondrial	rs17775309	0.000854395	0.000195461	TRUE	0.390611
2	332	Vitamin D levels	Carbonic anhydrase 5A, mitochondrial	rs2060793	0.0024971	4.73562e-09	TRUE	0.00494824
2	332	Vitamin D levels	Carbonic anhydrase 5A, mitochondrial	rs2597193	0.000909534	0.000153784	TRUE	0.317451
[truncated: 99,740 more rows]
