# Supplementary material for: Investigating the mechanisms linking vitamin D to coronary artery disease: A mediating proteomics Mendelian randomisation study
Source: Medicine (Baltimore). 2026 Jul 17;105(29):e49798. doi: 10.1097/MD.0000000000049798 (PMC13384664; doi:10.1097/MD.0000000000049798)
Supplement: Supplementary file 5 [file medi-105-e49798-s005.xlsx]

## Sheet: 7
Supplementary Table 7. Results of two-step mediation analysis.
Note：OR, Odds ratio; CI, Confidence interval; X-Y, Total effect; X-M, step 1 mediating effect; M-Y, step 2 mediating effect.
	X-Y		X-M		M-Y
Mediator	OR 95%CI	P	OR 95%CI	P	OR 95%CI	P	Mediating direction	Mediating effect	Mediating ratio
APOBEC1 complementation factor	0.799(0.643~0.993)	0.043	0.698(0.477~1.020)	0.063	1.006(0.979~1.034)	0.661	TRUE	Non-mediation	0.98%
Lactosylceramide 4-alpha-galactosyltransferase	0.799(0.643~0.993)	0.043	0.924(0.581~1.470)	0.740	1.024(0.990~1.060)	0.168	TRUE	Non-mediation	0.84%
Alanine--tRNA ligase, cytoplasmic	0.799(0.643~0.993)	0.043	1.007(0.243~4.173)	0.993	0.923(0.873~0.976)	0.009	TRUE	Non-mediation	0.24%
Multidrug resistance-associated protein 6	0.799(0.643~0.993)	0.043	0.765(0.311~1.877)	0.558	1.004(0.973~1.035)	0.810	TRUE	Non-mediation	0.45%
Monoacylglycerol lipase ABHD12	0.799(0.643~0.993)	0.043	0.612(0.320~1.171)	0.138	0.992(0.964~1.020)	0.570	FALSE	Non-mediation	-1.81%
Alpha/beta hydrolase domain-containing protein 14A	0.799(0.643~0.993)	0.043	2.021(0.883~4.629)	0.096	0.971(0.955~0.988)	0.001	TRUE	Non-mediation	9.17%
Tyrosine-protein kinase ABL1	0.799(0.643~0.993)	0.043	0.358(0.203~0.630)	<0.001	1.007(0.972~1.044)	0.688	TRUE	Non-mediation	3.38%
Abelson tyrosine-protein kinase 2	0.799(0.643~0.993)	0.043	1.551(0.647~3.714)	0.325	1.016(0.985~1.048)	0.305	FALSE	Non-mediation	-3.14%
Actin-binding LIM protein 3	0.799(0.643~0.993)	0.043	0.894(0.372~2.144)	0.801	1.017(0.987~1.049)	0.273	TRUE	Non-mediation	0.86%
Histo-blood group ABO system transferase	0.799(0.643~0.993)	0.043	0.822(0.380~1.779)	0.619	1.004(0.979~1.031)	0.738	TRUE	Non-mediation	0.39%
Acetyl-CoA carboxylase 2	0.799(0.643~0.993)	0.043	1.513(0.705~3.246)	0.287	0.977(0.949~1.004)	0.098	TRUE	Non-mediation	4.39%
Aggrecan core protein	0.799(0.643~0.993)	0.043	0.771(0.358~1.660)	0.506	1.012(0.985~1.040)	0.386	TRUE	Non-mediation	1.38%
Arf-GAP with coiled-coil, ANK repeat and PH domain-containing protein 2	0.799(0.643~0.993)	0.043	1.018(0.447~2.322)	0.966	0.989(0.957~1.021)	0.491	TRUE	Non-mediation	0.09%
Acyl-CoA-binding domain-containing protein 6	0.799(0.643~0.993)	0.043	1.124(0.299~4.233)	0.863	0.998(0.974~1.023)	0.867	TRUE	Non-mediation	0.11%
Acyl-CoA-binding domain-containing protein 7	0.799(0.643~0.993)	0.043	2.779(1.374~5.618)	0.004	0.985(0.954~1.016)	0.334	TRUE	Non-mediation	7.10%
Angiotensin-converting enzyme 2	0.799(0.643~0.993)	0.043	1.095(0.864~1.386)	0.453	0.984(0.959~1.010)	0.222	TRUE	Non-mediation	0.65%
ATP-citrate synthase	0.799(0.643~0.993)	0.043	0.886(0.281~2.795)	0.836	1.003(0.981~1.026)	0.804	TRUE	Non-mediation	0.15%
Low molecular weight phosphotyrosine protein phosphatase	0.799(0.643~0.993)	0.043	0.446(0.236~0.844)	0.013	0.990(0.976~1.003)	0.120	FALSE	Non-mediation	-3.79%
Lysosomal acid phosphatase	0.799(0.643~0.993)	0.043	0.876(0.331~2.316)	0.790	0.977(0.956~0.998)	0.035	FALSE	Non-mediation	-1.37%
Tartrate-resistant acid phosphatase type 5	0.799(0.643~0.993)	0.043	0.937(0.568~1.547)	0.801	1.002(0.982~1.022)	0.855	TRUE	Non-mediation	0.05%
2-phosphoxylose phosphatase 1	0.799(0.643~0.993)	0.043	1.456(0.666~3.186)	0.347	1.014(0.979~1.050)	0.433	FALSE	Non-mediation	-2.32%
Activin receptor type-1B	0.799(0.643~0.993)	0.043	0.730(0.405~1.315)	0.294	0.999(0.966~1.033)	0.942	FALSE	Non-mediation	-0.17%
Serine/threonine-protein kinase receptor R3	0.799(0.643~0.993)	0.043	0.527(0.286~0.973)	0.041	0.981(0.947~1.017)	0.294	FALSE	Non-mediation	-5.45%
Acylphosphatase-2	0.799(0.643~0.993)	0.043	1.221(0.360~4.143)	0.749	0.999(0.979~1.019)	0.911	TRUE	Non-mediation	0.10%
Disintegrin and metalloproteinase domain-containing protein 11	0.799(0.643~0.993)	0.043	0.610(0.429~0.867)	0.006	1.010(0.988~1.032)	0.374	TRUE	Non-mediation	2.18%
Disintegrin and metalloproteinase domain-containing protein 12	0.799(0.643~0.993)	0.043	0.676(0.349~1.310)	0.246	1.000(0.959~1.042)	0.988	FALSE	Non-mediation	-0.06%
Disintegrin and metalloproteinase domain-containing protein 19	0.799(0.643~0.993)	0.043	1.790(1.114~2.876)	0.016	1.020(0.992~1.050)	0.165	FALSE	Non-mediation	-5.25%
Disintegrin and metalloproteinase domain-containing protein 23	0.799(0.643~0.993)	0.043	1.888(1.224~2.914)	0.004	1.005(0.984~1.026)	0.646	FALSE	Non-mediation	-1.38%
Disintegrin and metalloproteinase domain-containing protein 29	0.799(0.643~0.993)	0.043	1.573(0.721~3.432)	0.255	1.001(0.970~1.032)	0.968	FALSE	Non-mediation	-0.13%
Disintegrin and metalloproteinase domain-containing protein 9	0.799(0.643~0.993)	0.043	1.309(0.581~2.947)	0.516	1.002(0.981~1.023)	0.856	FALSE	Non-mediation	-0.24%
A disintegrin and metalloproteinase with thrombospondin motifs 1	0.799(0.643~0.993)	0.043	0.724(0.374~1.402)	0.338	0.996(0.967~1.027)	0.807	FALSE	Non-mediation	-0.54%
A disintegrin and metalloproteinase with thrombospondin motifs 13	0.799(0.643~0.993)	0.043	1.405(0.610~3.235)	0.424	1.007(0.990~1.024)	0.432	FALSE	Non-mediation	-1.01%
A disintegrin and metalloproteinase with thrombospondin motifs 15	0.799(0.643~0.993)	0.043	0.809(0.486~1.345)	0.414	1.003(0.971~1.036)	0.871	TRUE	Non-mediation	0.26%
A disintegrin and metalloproteinase with thrombospondin motifs 3	0.799(0.643~0.993)	0.043	0.799(0.324~1.970)	0.626	0.975(0.947~1.004)	0.085	FALSE	Non-mediation	-2.53%
A disintegrin and metalloproteinase with thrombospondin motifs 4	0.799(0.643~0.993)	0.043	0.859(0.534~1.383)	0.533	1.052(1.008~1.097)	0.034	TRUE	Non-mediation	3.40%
A disintegrin and metalloproteinase with thrombospondin motifs 5	0.799(0.643~0.993)	0.043	0.747(0.353~1.581)	0.445	1.001(0.979~1.024)	0.919	TRUE	Non-mediation	0.15%
A disintegrin and metalloproteinase with thrombospondin motifs 6	0.799(0.643~0.993)	0.043	1.354(0.889~2.061)	0.158	0.991(0.960~1.024)	0.604	TRUE	Non-mediation	1.16%
ADAMTS-like protein 1	0.799(0.643~0.993)	0.043	1.169(0.871~1.569)	0.299	0.992(0.962~1.022)	0.589	TRUE	Non-mediation	0.58%
AarF domain-containing protein kinase 4	0.799(0.643~0.993)	0.043	0.611(0.268~1.395)	0.242	1.020(0.993~1.048)	0.139	TRUE	Non-mediation	4.43%
Pituitary adenylate cyclase-activating polypeptide 27	0.799(0.643~0.993)	0.043	1.308(0.716~2.390)	0.382	1.041(1.008~1.075)	0.015	FALSE	Non-mediation	-4.80%
Pituitary adenylate cyclase-activating polypeptide 38	0.799(0.643~0.993)	0.043	1.143(0.625~2.089)	0.664	1.002(0.980~1.024)	0.874	FALSE	Non-mediation	-0.10%
Pituitary adenylate cyclase-activating polypeptide	0.799(0.643~0.993)	0.043	0.612(0.309~1.215)	0.160	0.969(0.930~1.009)	0.128	FALSE	Non-mediation	-6.91%
Adhesion G-protein coupled receptor F1	0.799(0.643~0.993)	0.043	0.920(0.522~1.623)	0.774	1.006(0.984~1.028)	0.584	TRUE	Non-mediation	0.23%
Adhesion G protein-coupled receptor F5	0.799(0.643~0.993)	0.043	0.783(0.484~1.268)	0.320	1.000(0.984~1.017)	0.963	TRUE	Non-mediation	0.04%
Adhesion G-protein coupled receptor G5	0.799(0.643~0.993)	0.043	0.776(0.267~2.254)	0.641	0.987(0.961~1.014)	0.348	FALSE	Non-mediation	-1.46%
Alcohol dehydrogenase 1B	0.799(0.643~0.993)	0.043	1.445(0.783~2.664)	0.239	1.025(0.999~1.051)	0.058	FALSE	Non-mediation	-4.05%
Alcohol dehydrogenase 4	0.799(0.643~0.993)	0.043	1.458(0.795~2.674)	0.223	0.984(0.960~1.009)	0.211	TRUE	Non-mediation	2.65%
Adrenomedullin	0.799(0.643~0.993)	0.043	0.651(0.277~1.531)	0.325	1.002(0.980~1.025)	0.843	TRUE	Non-mediation	0.43%
ADP-dependent glucokinase	0.799(0.643~0.993)	0.043	0.723(0.279~1.872)	0.504	0.912(0.849~0.980)	0.020	FALSE	Non-mediation	-13.34%
beta-adrenergic receptor kinase 1	0.799(0.643~0.993)	0.043	1.908(0.857~4.248)	0.113	0.959(0.927~0.992)	0.023	TRUE	Non-mediation	12.17%
Adenylosuccinate synthetase isozyme 2	0.799(0.643~0.993)	0.043	1.686(0.716~3.969)	0.232	0.996(0.976~1.017)	0.703	TRUE	Non-mediation	0.92%
Adenylosuccinate synthetase isozyme 1	0.799(0.643~0.993)	0.043	0.894(0.385~2.074)	0.793	0.997(0.974~1.021)	0.831	FALSE	Non-mediation	-0.13%
alpha-Fetoprotein	0.799(0.643~0.993)	0.043	1.062(0.377~2.992)	0.910	1.012(0.986~1.040)	0.366	FALSE	Non-mediation	-0.33%
Advanced glycosylation end product-specific receptor, soluble	0.799(0.643~0.993)	0.043	1.152(0.770~1.723)	0.490	0.994(0.963~1.027)	0.724	TRUE	Non-mediation	0.36%
Arf-GAP domain and FG repeat-containing protein 1	0.799(0.643~0.993)	0.043	1.628(0.580~4.575)	0.355	0.976(0.946~1.008)	0.154	TRUE	Non-mediation	5.17%
Angiogenic factor with G patch and FHA domains 1	0.799(0.643~0.993)	0.043	0.913(0.459~1.818)	0.796	1.002(0.956~1.049)	0.936	TRUE	Non-mediation	0.08%
Protein argonaute-1	0.799(0.643~0.993)	0.043	0.391(0.209~0.732)	0.003	0.998(0.972~1.024)	0.864	FALSE	Non-mediation	-0.95%
Anterior gradient protein 2 homolog	0.799(0.643~0.993)	0.043	1.504(0.735~3.079)	0.264	1.029(0.993~1.066)	0.116	FALSE	Non-mediation	-5.20%
Agouti-related protein	0.799(0.643~0.993)	0.043	0.654(0.310~1.380)	0.265	1.075(1.024~1.129)	0.007	TRUE	Non-mediation	13.77%
Activator of 90 kDa heat shock protein ATPase homolog 1	0.799(0.643~0.993)	0.043	1.980(0.611~6.410)	0.255	0.964(0.924~1.005)	0.098	TRUE	Non-mediation	11.23%
Alpha-2-HS-glycoprotein	0.799(0.643~0.993)	0.043	1.333(0.723~2.460)	0.357	1.003(0.985~1.021)	0.742	FALSE	Non-mediation	-0.38%
Allograft inflammatory factor 1	0.799(0.643~0.993)	0.043	1.460(0.652~3.269)	0.357	0.989(0.968~1.010)	0.295	TRUE	Non-mediation	1.93%
Apoptosis-inducing factor 1, mitochondrial	0.799(0.643~0.993)	0.043	1.778(0.958~3.302)	0.068	1.011(0.983~1.039)	0.455	FALSE	Non-mediation	-2.70%
Apoptosis-inducing factor 1, mitochondrial	0.799(0.643~0.993)	0.043	0.755(0.291~1.956)	0.563	0.976(0.945~1.007)	0.125	FALSE	Non-mediation	-3.10%
Endothelial monocyte-activating polypeptide 2	0.799(0.643~0.993)	0.043	0.431(0.267~0.696)	0.001	1.012(0.976~1.048)	0.524	TRUE	Non-mediation	4.33%
Adenylate kinase isoenzyme 1	0.799(0.643~0.993)	0.043	0.595(0.339~1.045)	0.071	0.991(0.952~1.032)	0.671	FALSE	Non-mediation	-2.04%
Alcohol dehydrogenase [NADP(+)]	0.799(0.643~0.993)	0.043	1.625(0.845~3.125)	0.146	0.997(0.981~1.013)	0.729	TRUE	Non-mediation	0.62%
Aldose reductase	0.799(0.643~0.993)	0.043	1.145(0.610~2.149)	0.673	1.016(0.994~1.039)	0.155	FALSE	Non-mediation	-0.98%
Aldo-keto reductase family 1 member C1	0.799(0.643~0.993)	0.043	1.783(1.114~2.856)	0.016	0.999(0.971~1.027)	0.929	TRUE	Non-mediation	0.33%
RAC-alpha/beta/gamma serine/threonine-protein kinase	0.799(0.643~0.993)	0.043	1.199(0.478~3.008)	0.699	1.055(1.005~1.108)	0.041	FALSE	Non-mediation	-4.36%
RAC-alpha/beta/gamma serine/threonine-protein kinase	0.799(0.643~0.993)	0.043	1.439(0.708~2.923)	0.314	0.998(0.977~1.020)	0.887	TRUE	Non-mediation	0.25%
RAC-beta serine/threonine-protein kinase	0.799(0.643~0.993)	0.043	0.856(0.423~1.731)	0.664	0.962(0.913~1.013)	0.161	FALSE	Non-mediation	-2.72%
RAC-beta serine/threonine-protein kinase	0.799(0.643~0.993)	0.043	1.763(0.864~3.599)	0.119	1.004(0.980~1.028)	0.739	FALSE	Non-mediation	-1.03%
CD166 antigen	0.799(0.643~0.993)	0.043	1.173(0.431~3.195)	0.755	1.015(0.982~1.048)	0.385	FALSE	Non-mediation	-1.03%
Aldehyde dehydrogenase, dimeric NADP-preferring	0.799(0.643~0.993)	0.043	0.993(0.568~1.736)	0.981	1.034(1.009~1.058)	0.006	TRUE	Non-mediation	0.10%
Aldehyde dehydrogenase family 3 member B1	0.799(0.643~0.993)	0.043	1.270(0.320~5.046)	0.734	0.992(0.965~1.020)	0.570	TRUE	Non-mediation	0.85%
Fructose-bisphosphate aldolase A	0.799(0.643~0.993)	0.043	0.694(0.307~1.565)	0.378	0.991(0.947~1.037)	0.700	FALSE	Non-mediation	-1.45%
Fructose-bisphosphate aldolase C	0.799(0.643~0.993)	0.043	0.710(0.285~1.772)	0.463	1.034(1.007~1.061)	0.012	TRUE	Non-mediation	5.03%
RNA demethylase ALKBH5	0.799(0.643~0.993)	0.043	0.784(0.255~2.407)	0.670	0.932(0.880~0.987)	0.023	FALSE	Non-mediation	-7.65%
Arachidonate 15-lipoxygenase B	0.799(0.643~0.993)	0.043	0.849(0.342~2.109)	0.725	0.999(0.977~1.022)	0.940	FALSE	Non-mediation	-0.06%
Intestinal-type alkaline phosphatase	0.799(0.643~0.993)	0.043	1.859(0.936~3.694)	0.077	1.019(0.997~1.041)	0.087	FALSE	Non-mediation	-5.14%
Ameloblastin	0.799(0.643~0.993)	0.043	1.236(0.342~4.464)	0.747	0.995(0.971~1.020)	0.691	TRUE	Non-mediation	0.47%
Amelogenin, X isoform	0.799(0.643~0.993)	0.043	0.791(0.373~1.678)	0.541	0.973(0.945~1.002)	0.064	FALSE	Non-mediation	-2.85%
Muellerian-inhibiting factor	0.799(0.643~0.993)	0.043	0.510(0.332~0.782)	0.002	1.001(0.975~1.029)	0.925	TRUE	Non-mediation	0.39%
Junctional adhesion molecule-like	0.799(0.643~0.993)	0.043	0.604(0.240~1.519)	0.284	1.001(0.978~1.024)	0.962	TRUE	Non-mediation	0.13%
Junctional adhesion molecule-like	0.799(0.643~0.993)	0.043	1.135(0.476~2.705)	0.775	1.015(0.988~1.043)	0.273	FALSE	Non-mediation	-0.86%
Amphoterin-induced protein 1	0.799(0.643~0.993)	0.043	1.090(0.592~2.007)	0.781	0.975(0.942~1.010)	0.160	TRUE	Non-mediation	0.97%
Protein amnionless	0.799(0.643~0.993)	0.043	0.315(0.183~0.541)	<0.001	0.983(0.941~1.026)	0.428	FALSE	Non-mediation	-9.02%
Alpha-amylase 1	0.799(0.643~0.993)	0.043	0.975(0.319~2.978)	0.965	1.006(0.988~1.025)	0.522	TRUE	Non-mediation	0.07%
Anaphase-promoting complex subunit 10	0.799(0.643~0.993)	0.043	1.637(0.922~2.905)	0.092	0.998(0.971~1.025)	0.861	TRUE	Non-mediation	0.54%
Anaphase-promoting complex subunit 7	0.799(0.643~0.993)	0.043	0.572(0.435~0.753)	<0.001	1.005(0.993~1.016)	0.425	TRUE	Non-mediation	1.16%
Angiopoietin-1	0.799(0.643~0.993)	0.043	1.019(0.392~2.651)	0.969	1.007(0.982~1.032)	0.593	FALSE	Non-mediation	-0.06%
Angiopoietin-2	0.799(0.643~0.993)	0.043	1.184(0.276~5.087)	0.820	0.981(0.957~1.006)	0.137	TRUE	Non-mediation	1.44%
Angiopoietin-2	0.799(0.643~0.993)	0.043	0.628(0.233~1.689)	0.356	1.000(0.963~1.038)	0.990	FALSE	Non-mediation	-0.05%
Angiopoietin-4	0.799(0.643~0.993)	0.043	0.939(0.437~2.017)	0.871	0.904(0.850~0.960)	0.003	FALSE	Non-mediation	-2.86%
Angiopoietin-related protein 1	0.799(0.643~0.993)	0.043	1.107(0.824~1.487)	0.499	0.996(0.975~1.017)	0.692	TRUE	Non-mediation	0.19%
Angiopoietin-related protein 1	0.799(0.643~0.993)	0.043	1.421(0.811~2.489)	0.219	1.005(0.984~1.026)	0.628	FALSE	Non-mediation	-0.81%
Angiopoietin-related protein 3	0.799(0.643~0.993)	0.043	1.134(0.619~2.076)	0.684	0.976(0.942~1.013)	0.199	TRUE	Non-mediation	1.33%
Angiopoietin-related protein 4	0.799(0.643~0.993)	0.043	2.229(1.329~3.738)	0.002	1.005(0.976~1.034)	0.738	FALSE	Non-mediation	-1.75%
Angiopoietin-related protein 7	0.799(0.643~0.993)	0.043	1.322(0.758~2.305)	0.325	1.011(0.989~1.033)	0.333	FALSE	Non-mediation	-1.34%
Ankyrin-2	0.799(0.643~0.993)	0.043	0.931(0.521~1.662)	0.808	1.043(1.008~1.078)	0.020	TRUE	Non-mediation	1.34%
Ankyrin repeat domain-containing protein 27	0.799(0.643~0.993)	0.043	1.031(0.509~2.090)	0.932	0.992(0.963~1.021)	0.569	TRUE	Non-mediation	0.12%
Ankyrin repeat domain-containing protein 46	0.799(0.643~0.993)	0.043	1.450(0.481~4.374)	0.509	0.989(0.967~1.011)	0.333	TRUE	Non-mediation	1.81%
Acidic leucine-rich nuclear phosphoprotein 32 family member A	0.799(0.643~0.993)	0.043	1.254(0.534~2.947)	0.603	0.988(0.962~1.014)	0.361	TRUE	Non-mediation	1.24%
Acidic leucine-rich nuclear phosphoprotein 32 family member B	0.799(0.643~0.993)	0.043	1.108(0.516~2.380)	0.792	0.997(0.975~1.019)	0.769	TRUE	Non-mediation	0.15%
Annexin A10	0.799(0.643~0.993)	0.043	2.440(1.120~5.318)	0.025	1.007(0.977~1.038)	0.664	FALSE	Non-mediation	-2.69%
Annexin A1	0.799(0.643~0.993)	0.043	1.738(0.763~3.955)	0.188	0.988(0.966~1.011)	0.310	TRUE	Non-mediation	2.92%
Annexin A2	0.799(0.643~0.993)	0.043	0.854(0.380~1.919)	0.703	0.999(0.972~1.027)	0.933	FALSE	Non-mediation	-0.08%
Annexin A2	0.799(0.643~0.993)	0.043	0.970(0.411~2.291)	0.945	1.010(0.981~1.039)	0.506	TRUE	Non-mediation	0.13%
Annexin A9	0.799(0.643~0.993)	0.043	1.382(0.786~2.428)	0.261	0.997(0.967~1.027)	0.845	TRUE	Non-mediation	0.43%
Retina-specific copper amine oxidase	0.799(0.643~0.993)	0.043	0.928(0.426~2.020)	0.850	1.011(0.981~1.041)	0.472	TRUE	Non-mediation	0.36%
AP-4 complex subunit mu-1	0.799(0.643~0.993)	0.043	0.951(0.320~2.826)	0.928	0.992(0.968~1.017)	0.531	FALSE	Non-mediation	-0.18%
Apoptotic protease-activating factor 1	0.799(0.643~0.993)	0.043	1.490(0.654~3.395)	0.342	0.985(0.957~1.013)	0.278	TRUE	Non-mediation	2.77%
Amyloid beta A4 precursor protein-binding family B member 1	0.799(0.643~0.993)	0.043	0.855(0.382~1.913)	0.703	1.012(0.980~1.045)	0.480	TRUE	Non-mediation	0.81%
Amyloid beta A4 precursor protein-binding family B member 1	0.799(0.643~0.993)	0.043	0.972(0.401~2.360)	0.951	1.003(0.981~1.026)	0.765	TRUE	Non-mediation	0.04%
Amyloid beta A4 precursor protein-binding family B member 2	0.799(0.643~0.993)	0.043	0.765(0.373~1.571)	0.466	0.986(0.952~1.021)	0.432	FALSE	Non-mediation	-1.67%
Amyloid beta A4 precursor protein-binding family B member 2	0.799(0.643~0.993)	0.043	0.782(0.504~1.212)	0.271	1.011(0.980~1.042)	0.500	TRUE	Non-mediation	1.16%
Amyloid beta A4 precursor protein-binding family B member 3	0.799(0.643~0.993)	0.043	1.324(0.624~2.806)	0.465	0.990(0.971~1.010)	0.332	TRUE	Non-mediation	1.22%
Protein APCDD1	0.799(0.643~0.993)	0.043	1.108(0.712~1.726)	0.649	1.016(0.988~1.045)	0.265	FALSE	Non-mediation	-0.72%
Serum amyloid P-component	0.799(0.643~0.993)	0.043	1.551(0.606~3.971)	0.361	1.004(0.968~1.043)	0.818	FALSE	Non-mediation	-0.86%
DNA-(apurinic or apyrimidinic site) lyase	0.799(0.643~0.993)	0.043	1.922(1.184~3.119)	0.008	0.971(0.952~0.989)	0.002	TRUE	Partial mediation	8.70%
Amyloid-like protein 2	0.799(0.643~0.993)	0.043	0.877(0.561~1.369)	0.564	0.995(0.958~1.033)	0.783	FALSE	Non-mediation	-0.31%
Amyloid-like protein 2	0.799(0.643~0.993)	0.043	1.090(0.487~2.436)	0.834	0.999(0.973~1.026)	0.946	TRUE	Non-mediation	0.04%
Adipocyte plasma membrane-associated protein	0.799(0.643~0.993)	0.043	1.457(0.809~2.623)	0.210	0.989(0.964~1.015)	0.408	TRUE	Non-mediation	1.84%
Apolipoprotein A-V	0.799(0.643~0.993)	0.043	1.117(0.437~2.860)	0.817	1.009(0.976~1.042)	0.597	FALSE	Non-mediation	-0.44%
Apolipoprotein A-V	0.799(0.643~0.993)	0.043	1.702(0.626~4.628)	0.297	1.030(0.997~1.063)	0.075	FALSE	Non-mediation	-6.91%
Apolipoprotein B	0.799(0.643~0.993)	0.043	1.056(0.407~2.745)	0.910	1.013(0.988~1.039)	0.305	FALSE	Non-mediation	-0.32%
DNA dC->dU-editing enzyme APOBEC-3G	0.799(0.643~0.993)	0.043	0.848(0.318~2.265)	0.742	0.985(0.959~1.012)	0.284	FALSE	Non-mediation	-1.09%
Apolipoprotein D	0.799(0.643~0.993)	0.043	1.381(1.040~1.836)	0.026	1.008(0.984~1.034)	0.513	FALSE	Non-mediation	-1.20%
Apolipoprotein D	0.799(0.643~0.993)	0.043	1.671(0.954~2.926)	0.073	0.973(0.935~1.012)	0.174	TRUE	Non-mediation	6.26%
Apolipoprotein E (isoform E3)	0.799(0.643~0.993)	0.043	0.828(0.599~1.143)	0.251	1.000(0.963~1.038)	0.995	FALSE	Non-mediation	-0.01%
Apolipoprotein E (isoform E2)	0.799(0.643~0.993)	0.043	0.893(0.493~1.618)	0.710	1.001(0.979~1.023)	0.948	TRUE	Non-mediation	0.04%
Apolipoprotein F	0.799(0.643~0.993)	0.043	1.393(0.757~2.563)	0.287	1.065(1.011~1.122)	0.027	FALSE	Non-mediation	-9.29%
Apolipoprotein L1	0.799(0.643~0.993)	0.043	2.081(0.993~4.358)	0.052	0.989(0.967~1.011)	0.326	TRUE	Non-mediation	3.71%
Apolipoprotein L1	0.799(0.643~0.993)	0.043	1.005(0.571~1.771)	0.985	1.004(0.989~1.018)	0.626	FALSE	Non-mediation	-0.01%
Apolipoprotein M	0.799(0.643~0.993)	0.043	0.878(0.381~2.022)	0.759	1.010(0.990~1.030)	0.345	TRUE	Non-mediation	0.56%
Apolipoprotein M	0.799(0.643~0.993)	0.043	1.232(0.559~2.714)	0.605	0.980(0.956~1.004)	0.109	TRUE	Non-mediation	1.88%
MICOS complex subunit MIC26	0.799(0.643~0.993)	0.043	1.033(0.290~3.679)	0.960	0.942(0.905~0.981)	0.008	TRUE	Non-mediation	0.87%
Amyloid beta A4 protein	0.799(0.643~0.993)	0.043	0.665(0.358~1.235)	0.197	0.972(0.943~1.002)	0.066	FALSE	Non-mediation	-5.19%
DCC-interacting protein 13-alpha	0.799(0.643~0.993)	0.043	0.566(0.283~1.131)	0.107	0.990(0.962~1.019)	0.502	FALSE	Non-mediation	-2.54%
Amphiregulin	0.799(0.643~0.993)	0.043	0.919(0.382~2.211)	0.850	1.001(0.974~1.029)	0.929	TRUE	Non-mediation	0.05%
ADP-ribosylation factor 3	0.799(0.643~0.993)	0.043	1.072(0.407~2.827)	0.888	0.973(0.955~0.992)	0.005	TRUE	Non-mediation	0.85%
ADP-ribosylation factor 6	0.799(0.643~0.993)	0.043	1.635(0.748~3.574)	0.218	0.921(0.875~0.969)	0.005	TRUE	Non-mediation	17.99%
ADP-ribosylation factor GTPase-activating protein 2	0.799(0.643~0.993)	0.043	1.433(0.445~4.609)	0.546	0.994(0.970~1.018)	0.611	TRUE	Non-mediation	1.02%
Arfaptin-1	0.799(0.643~0.993)	0.043	1.766(0.800~3.899)	0.160	0.984(0.953~1.015)	0.303	TRUE	Non-mediation	4.18%
Arfaptin-2	0.799(0.643~0.993)	0.043	0.609(0.327~1.133)	0.117	0.916(0.853~0.984)	0.031	FALSE	Non-mediation	-19.42%
Rho GTPase-activating protein 1	0.799(0.643~0.993)	0.043	1.357(0.528~3.490)	0.527	1.011(0.981~1.042)	0.462	FALSE	Non-mediation	-1.53%
Rho GTPase-activating protein 25	0.799(0.643~0.993)	0.043	2.109(1.032~4.311)	0.041	0.984(0.966~1.002)	0.080	TRUE	Non-mediation	5.35%
Rho GTPase-activating protein 30	0.799(0.643~0.993)	0.043	1.238(0.822~1.864)	0.307	1.001(0.972~1.031)	0.923	FALSE	Non-mediation	-0.14%
Rho GTPase-activating protein 36	0.799(0.643~0.993)	0.043	1.023(0.446~2.344)	0.958	0.986(0.953~1.020)	0.418	TRUE	Non-mediation	0.14%
Rho GTPase-activating protein 5	0.799(0.643~0.993)	0.043	1.555(0.598~4.043)	0.365	0.993(0.974~1.014)	0.522	TRUE	Non-mediation	1.29%
Rho GDP-dissociation inhibitor 1	0.799(0.643~0.993)	0.043	1.403(0.502~3.920)	0.518	0.918(0.863~0.976)	0.013	TRUE	Non-mediation	12.99%
Rho GDP-dissociation inhibitor 2	0.799(0.643~0.993)	0.043	2.380(1.004~5.645)	0.049	1.000(0.980~1.020)	0.984	TRUE	Non-mediation	0.08%
Rho guanine nucleotide exchange factor 10	0.799(0.643~0.993)	0.043	0.431(0.210~0.885)	0.022	1.018(0.992~1.044)	0.178	TRUE	Non-mediation	6.54%
Rho guanine nucleotide exchange factor 1	0.799(0.643~0.993)	0.043	0.939(0.487~1.811)	0.851	0.979(0.955~1.005)	0.109	FALSE	Non-mediation	-0.58%
Rho guanine nucleotide exchange factor 2	0.799(0.643~0.993)	0.043	1.098(0.604~1.997)	0.759	1.031(1.003~1.059)	0.030	FALSE	Non-mediation	-1.26%
Rho guanine nucleotide exchange factor 25	0.799(0.643~0.993)	0.043	1.335(0.642~2.779)	0.439	0.976(0.953~1.000)	0.052	TRUE	Non-mediation	3.07%
Rho guanine nucleotide exchange factor 7	0.799(0.643~0.993)	0.043	1.050(0.440~2.503)	0.913	1.013(0.988~1.038)	0.315	FALSE	Non-mediation	-0.27%
AT-rich interactive domain-containing protein 3A	0.799(0.643~0.993)	0.043	0.719(0.336~1.540)	0.396	1.004(0.966~1.045)	0.828	TRUE	Non-mediation	0.64%
ADP-ribosylation factor-like protein 11	0.799(0.643~0.993)	0.043	1.008(0.426~2.388)	0.985	1.010(0.983~1.037)	0.492	FALSE	Non-mediation	-0.03%
ADP-ribosylation factor-like protein 1	0.799(0.643~0.993)	0.043	0.762(0.327~1.775)	0.528	1.006(0.975~1.039)	0.694	TRUE	Non-mediation	0.78%
ADP-ribosylation factor-like protein 3	0.799(0.643~0.993)	0.043	0.709(0.373~1.344)	0.292	1.003(0.978~1.028)	0.825	TRUE	Non-mediation	0.43%
Armadillo repeat-containing protein 5	0.799(0.643~0.993)	0.043	1.002(0.393~2.552)	0.997	1.082(1.014~1.154)	0.027	FALSE	Non-mediation	-0.06%
Armadillo repeat-containing protein 5	0.799(0.643~0.993)	0.043	1.421(0.890~2.267)	0.141	0.992(0.976~1.008)	0.331	TRUE	Non-mediation	1.28%
Armadillo repeat-containing protein 5	0.799(0.643~0.993)	0.043	1.031(0.559~1.900)	0.923	1.009(0.982~1.036)	0.533	FALSE	Non-mediation	-0.11%
Actin-related protein 2/3 complex subunit 3	0.799(0.643~0.993)	0.043	0.597(0.280~1.273)	0.182	1.011(0.987~1.036)	0.379	TRUE	Non-mediation	2.52%
cAMP-regulated phosphoprotein 19	0.799(0.643~0.993)	0.043	1.604(0.629~4.091)	0.322	0.984(0.955~1.013)	0.278	TRUE	Non-mediation	3.44%
cAMP-regulated phosphoprotein 21	0.799(0.643~0.993)	0.043	1.997(1.207~3.303)	0.007	0.996(0.969~1.023)	0.764	TRUE	Non-mediation	1.28%
Beta-arrestin-1	0.799(0.643~0.993)	0.043	1.721(0.536~5.525)	0.361	0.989(0.964~1.015)	0.404	TRUE	Non-mediation	2.64%
Arrestin domain-containing protein 3	0.799(0.643~0.993)	0.043	0.704(0.314~1.579)	0.395	0.988(0.962~1.014)	0.362	FALSE	Non-mediation	-1.93%
Arylsulfatase A	0.799(0.643~0.993)	0.043	1.303(0.632~2.687)	0.474	0.988(0.956~1.021)	0.472	TRUE	Non-mediation	1.42%
Arylsulfatase B	0.799(0.643~0.993)	0.043	0.451(0.284~0.718)	0.001	0.988(0.955~1.021)	0.457	FALSE	Non-mediation	-4.46%
Arylsulfatase K	0.799(0.643~0.993)	0.043	1.376(0.719~2.635)	0.335	1.005(0.975~1.037)	0.731	FALSE	Non-mediation	-0.77%
Ecto-ADP-ribosyltransferase 3	0.799(0.643~0.993)	0.043	0.934(0.516~1.691)	0.822	1.018(0.997~1.038)	0.093	TRUE	Non-mediation	0.53%
Ecto-ADP-ribosyltransferase 3	0.799(0.643~0.993)	0.043	1.105(0.610~2.003)	0.742	1.012(0.994~1.030)	0.195	FALSE	Non-mediation	-0.53%
Ecto-ADP-ribosyltransferase 4	0.799(0.643~0.993)	0.043	0.748(0.512~1.093)	0.134	0.997(0.981~1.013)	0.706	FALSE	Non-mediation	-0.41%
Artemin	0.799(0.643~0.993)	0.043	0.969(0.609~1.540)	0.893	0.986(0.957~1.017)	0.384	FALSE	Non-mediation	-0.19%
Acid ceramidase	0.799(0.643~0.993)	0.043	0.829(0.231~2.972)	0.773	0.973(0.952~0.994)	0.014	FALSE	Non-mediation	-2.32%
Neutral ceramidase	0.799(0.643~0.993)	0.043	0.692(0.299~1.602)	0.390	0.985(0.964~1.005)	0.136	FALSE	Non-mediation	-2.56%
Arf-GAP with SH3 domain, ANK repeat and PH domain-containing protein 2	0.799(0.643~0.993)	0.043	2.086(0.897~4.851)	0.088	0.987(0.970~1.004)	0.132	TRUE	Non-mediation	4.27%
Activating signal cointegrator 1 complex subunit 1	0.799(0.643~0.993)	0.043	0.994(0.409~2.418)	0.990	1.006(0.982~1.031)	0.617	TRUE	Non-mediation	0.02%
Asialoglycoprotein receptor 1	0.799(0.643~0.993)	0.043	0.912(0.513~1.623)	0.755	0.971(0.943~1.001)	0.057	FALSE	Non-mediation	-1.19%
Asialoglycoprotein receptor 2	0.799(0.643~0.993)	0.043	0.996(0.441~2.249)	0.991	1.021(1.000~1.043)	0.052	TRUE	Non-mediation	0.04%
Histone-lysine N-methyltransferase ASH1L	0.799(0.643~0.993)	0.043	1.439(0.863~2.398)	0.163	1.026(1.006~1.047)	0.010	FALSE	Non-mediation	-4.22%
Set1/Ash2 histone methyltransferase complex subunit ASH2	0.799(0.643~0.993)	0.043	0.970(0.531~1.771)	0.920	1.009(0.986~1.031)	0.448	TRUE	Non-mediation	0.12%
Acid-sensing ion channel 4	0.799(0.643~0.993)	0.043	1.015(0.492~2.094)	0.967	0.993(0.971~1.015)	0.538	TRUE	Non-mediation	0.05%
Agouti-signaling protein	0.799(0.643~0.993)	0.043	1.764(0.928~3.354)	0.084	0.998(0.974~1.023)	0.890	TRUE	Non-mediation	0.44%
Argininosuccinate lyase	0.799(0.643~0.993)	0.043	1.665(0.659~4.206)	0.281	1.000(0.973~1.027)	0.999	FALSE	Non-mediation	-0.00%
N-acetylserotonin O-methyltransferase-like protein	0.799(0.643~0.993)	0.043	1.389(0.744~2.592)	0.302	1.001(0.978~1.025)	0.923	FALSE	Non-mediation	-0.17%
ATPase ASNA1	0.799(0.643~0.993)	0.043	0.991(0.275~3.577)	0.990	0.991(0.960~1.024)	0.595	FALSE	Non-mediation	-0.03%
Aspartyl/asparaginyl beta-hydroxylase	0.799(0.643~0.993)	0.043	0.290(0.168~0.502)	<0.001	1.018(0.986~1.052)	0.263	TRUE	Non-mediation	10.09%
Asporin	0.799(0.643~0.993)	0.043	0.983(0.393~2.458)	0.971	1.025(1.001~1.051)	0.045	TRUE	Non-mediation	0.19%
Retroviral-like aspartic protease 1	0.799(0.643~0.993)	0.043	0.932(0.445~1.953)	0.852	1.001(0.985~1.017)	0.931	TRUE	Non-mediation	0.02%
Astacin-like metalloendopeptidase	0.799(0.643~0.993)	0.043	1.744(0.807~3.767)	0.157	1.007(0.968~1.048)	0.736	FALSE	Non-mediation	-1.69%
ATPase family AAA domain-containing protein 1	0.799(0.643~0.993)	0.043	0.937(0.417~2.102)	0.874	1.007(0.975~1.041)	0.674	TRUE	Non-mediation	0.21%
ATPase family AAA domain-containing protein 2	0.799(0.643~0.993)	0.043	0.502(0.294~0.856)	0.011	1.010(0.991~1.030)	0.297	TRUE	Non-mediation	3.14%
Cyclic AMP-dependent transcription factor ATF-6 alpha	0.799(0.643~0.993)	0.043	1.552(0.868~2.774)	0.138	0.971(0.914~1.032)	0.349	TRUE	Non-mediation	5.79%
Ubiquitin-like modifier-activating enzyme ATG7	0.799(0.643~0.993)	0.043	1.847(0.942~3.621)	0.074	0.989(0.957~1.023)	0.530	TRUE	Non-mediation	2.91%
Sodium/potassium-transporting ATPase subunit alpha-1	0.799(0.643~0.993)	0.043	0.693(0.248~1.937)	0.484	1.010(0.987~1.034)	0.402	TRUE	Non-mediation	1.65%
Sodium/potassium-transporting ATPase subunit beta-2	0.799(0.643~0.993)	0.043	0.808(0.378~1.729)	0.583	0.977(0.954~1.000)	0.053	FALSE	Non-mediation	-2.22%
Sarcoplasmic/endoplasmic reticulum calcium ATPase 3	0.799(0.643~0.993)	0.043	0.837(0.460~1.521)	0.559	1.021(0.996~1.047)	0.104	TRUE	Non-mediation	1.66%
Potassium-transporting ATPase subunit beta	0.799(0.643~0.993)	0.043	0.799(0.324~1.969)	0.626	1.010(0.979~1.041)	0.538	TRUE	Non-mediation	0.96%
ATP synthase subunit beta, mitochondrial	0.799(0.643~0.993)	0.043	2.101(1.014~4.355)	0.046	0.997(0.972~1.024)	0.837	TRUE	Non-mediation	0.90%
Aurora kinase A	0.799(0.643~0.993)	0.043	2.063(0.661~6.442)	0.212	1.029(1.009~1.050)	0.006	FALSE	Non-mediation	-9.32%
Aurora kinase B	0.799(0.643~0.993)	0.043	0.847(0.468~1.534)	0.584	1.006(0.982~1.031)	0.638	TRUE	Non-mediation	0.43%
Axin-2	0.799(0.643~0.993)	0.043	1.982(0.917~4.286)	0.082	1.002(0.981~1.022)	0.886	FALSE	Non-mediation	-0.46%
Axin-2	0.799(0.643~0.993)	0.043	0.684(0.403~1.162)	0.160	0.999(0.984~1.015)	0.941	FALSE	Non-mediation	-0.10%
Zinc-alpha-2-glycoprotein	0.799(0.643~0.993)	0.043	2.173(1.224~3.857)	0.008	1.045(0.997~1.095)	0.081	FALSE	Non-mediation	-15.11%
Beta-1,3-galactosyltransferase 6	0.799(0.643~0.993)	0.043	1.354(0.949~1.933)	0.095	1.016(0.981~1.053)	0.364	FALSE	Non-mediation	-2.20%
Beta-1,3-glucosyltransferase	0.799(0.643~0.993)	0.043	0.603(0.272~1.340)	0.215	1.006(0.978~1.035)	0.694	TRUE	Non-mediation	1.28%
Galactosylgalactosylxylosylprotein 3-beta-glucuronosyltransferase 3	0.799(0.643~0.993)	0.043	1.220(0.566~2.628)	0.612	1.025(0.996~1.055)	0.093	FALSE	Non-mediation	-2.20%
Beta-1,4-glucuronyltransferase 1	0.799(0.643~0.993)	0.043	1.258(0.546~2.898)	0.590	0.994(0.979~1.010)	0.456	TRUE	Non-mediation	0.60%
N-acetyllactosaminide beta-1,3-N-acetylglucosaminyltransferase 2	0.799(0.643~0.993)	0.043	1.225(0.559~2.686)	0.612	0.993(0.964~1.023)	0.655	TRUE	Non-mediation	0.62%
UDP-GlcNAc:betaGal beta-1,3-N-acetylglucosaminyltransferase 6	0.799(0.643~0.993)	0.043	0.718(0.361~1.426)	0.344	1.005(0.980~1.031)	0.686	TRUE	Non-mediation	0.78%
UDP-GlcNAc:betaGal beta-1,3-N-acetylglucosaminyltransferase 8	0.799(0.643~0.993)	0.043	0.570(0.213~1.527)	0.264	0.991(0.967~1.016)	0.485	FALSE	Non-mediation	-2.23%
Beta-1,4-galactosyltransferase 1	0.799(0.643~0.993)	0.043	1.510(0.851~2.680)	0.159	0.986(0.962~1.011)	0.273	TRUE	Non-mediation	2.56%
Beta-1,4-galactosyltransferase 2	0.799(0.643~0.993)	0.043	0.591(0.204~1.709)	0.332	0.979(0.942~1.018)	0.284	FALSE	Non-mediation	-4.97%
Beta-1,4-galactosyltransferase 3	0.799(0.643~0.993)	0.043	0.660(0.302~1.444)	0.298	1.013(0.987~1.041)	0.328	TRUE	Non-mediation	2.46%
Beta-1,4-galactosyltransferase 5	0.799(0.643~0.993)	0.043	1.379(0.674~2.823)	0.379	0.978(0.952~1.004)	0.103	TRUE	Non-mediation	3.18%
Beta-1,4-galactosyltransferase 6	0.799(0.643~0.993)	0.043	0.820(0.562~1.197)	0.304	0.992(0.963~1.022)	0.610	FALSE	Non-mediation	-0.68%
Beta-1,4-galactosyltransferase 7	0.799(0.643~0.993)	0.043	0.972(0.300~3.154)	0.963	0.991(0.959~1.023)	0.566	FALSE	Non-mediation	-0.12%
Transcription regulator protein BACH1	0.799(0.643~0.993)	0.043	2.202(1.099~4.412)	0.026	0.993(0.972~1.014)	0.502	TRUE	Non-mediation	2.57%
Transcription regulator protein BACH2	0.799(0.643~0.993)	0.043	0.958(0.571~1.608)	0.871	1.015(0.985~1.046)	0.344	TRUE	Non-mediation	0.28%
Bcl2-associated agonist of cell death	0.799(0.643~0.993)	0.043	1.464(0.495~4.326)	0.491	1.017(0.988~1.046)	0.254	FALSE	Non-mediation	-2.83%
BAG family molecular chaperone regulator 3	0.799(0.643~0.993)	0.043	1.005(0.586~1.727)	0.984	1.004(0.967~1.042)	0.846	FALSE	Non-mediation	-0.01%
BAG family molecular chaperone regulator 4	0.799(0.643~0.993)	0.043	0.905(0.386~2.122)	0.819	1.021(0.993~1.050)	0.151	TRUE	Non-mediation	0.91%
B melanoma antigen 2	0.799(0.643~0.993)	0.043	1.572(0.498~4.960)	0.440	0.965(0.945~0.985)	0.001	TRUE	Non-mediation	7.20%
B melanoma antigen 3	0.799(0.643~0.993)	0.043	1.260(0.643~2.468)	0.500	1.000(0.976~1.024)	0.985	TRUE	Non-mediation	0.02%
BRCA1-associated RING domain protein 1	0.799(0.643~0.993)	0.043	1.459(0.557~3.826)	0.442	0.994(0.964~1.024)	0.680	TRUE	Non-mediation	1.07%
Basic leucine zipper transcriptional factor ATF-like 3	0.799(0.643~0.993)	0.043	1.552(0.879~2.742)	0.130	0.982(0.957~1.008)	0.179	TRUE	Non-mediation	3.46%
Basal Cell Adhesion Molecule	0.799(0.643~0.993)	0.043	0.746(0.244~2.276)	0.606	0.991(0.966~1.017)	0.490	FALSE	Non-mediation	-1.17%
Brevican core protein	0.799(0.643~0.993)	0.043	0.719(0.343~1.507)	0.382	1.046(0.997~1.097)	0.079	TRUE	Non-mediation	6.57%
B-cell receptor-associated protein 29	0.799(0.643~0.993)	0.043	0.771(0.427~1.391)	0.387	1.022(0.986~1.059)	0.233	TRUE	Non-mediation	2.50%
Breast cancer anti-estrogen resistance protein 3	0.799(0.643~0.993)	0.043	2.349(0.870~6.341)	0.092	0.986(0.968~1.004)	0.135	TRUE	Non-mediation	5.29%
B-cell lymphoma/leukemia 10	0.799(0.643~0.993)	0.043	1.477(0.315~6.927)	0.621	0.966(0.924~1.009)	0.132	TRUE	Non-mediation	6.09%
Apoptosis regulator Bcl-2	0.799(0.643~0.993)	0.043	1.080(0.485~2.404)	0.850	0.976(0.946~1.008)	0.144	TRUE	Non-mediation	0.82%
Bcl-2-related protein A1	0.799(0.643~0.993)	0.043	0.802(0.526~1.224)	0.307	1.004(0.979~1.029)	0.773	TRUE	Non-mediation	0.35%
Bcl-2-like protein 1	0.799(0.643~0.993)	0.043	1.513(0.964~2.375)	0.072	1.004(0.980~1.029)	0.756	FALSE	Non-mediation	-0.71%
Bcl-2-like protein 2	0.799(0.643~0.993)	0.043	0.763(0.312~1.869)	0.555	0.984(0.961~1.008)	0.201	FALSE	Non-mediation	-1.90%
Bcl-2-like protein 2	0.799(0.643~0.993)	0.043	0.661(0.297~1.472)	0.311	0.992(0.956~1.029)	0.651	FALSE	Non-mediation	-1.57%
B-cell lymphoma 6 protein	0.799(0.643~0.993)	0.043	0.915(0.623~1.343)	0.650	0.988(0.960~1.016)	0.396	FALSE	Non-mediation	-0.49%
Brain-derived neurotrophic factor	0.799(0.643~0.993)	0.043	0.753(0.253~2.236)	0.609	1.014(0.992~1.037)	0.202	TRUE	Non-mediation	1.80%
Transcription factor TFIIIB component B'' homolog	0.799(0.643~0.993)	0.043	1.269(0.676~2.381)	0.459	1.011(0.988~1.035)	0.356	FALSE	Non-mediation	-1.15%
Beclin-1	0.799(0.643~0.993)	0.043	0.717(0.293~1.754)	0.466	1.025(0.995~1.055)	0.100	TRUE	Non-mediation	3.61%
BET1-like protein	0.799(0.643~0.993)	0.043	0.819(0.305~2.202)	0.693	1.044(1.013~1.077)	0.006	TRUE	Non-mediation	3.84%
Osteocalcin	0.799(0.643~0.993)	0.043	1.206(0.468~3.112)	0.698	0.991(0.961~1.022)	0.562	TRUE	Non-mediation	0.75%
Biglycan	0.799(0.643~0.993)	0.043	0.675(0.217~2.097)	0.497	1.005(0.983~1.026)	0.667	TRUE	Non-mediation	0.82%
Biglycan	0.799(0.643~0.993)	0.043	0.665(0.350~1.263)	0.213	1.000(0.972~1.029)	0.986	FALSE	Non-mediation	-0.05%
BH3-interacting domain death agonist	0.799(0.643~0.993)	0.043	1.176(0.630~2.193)	0.611	0.997(0.973~1.023)	0.830	TRUE	Non-mediation	0.20%
Myc box-dependent-interacting protein 1	0.799(0.643~0.993)	0.043	0.719(0.369~1.402)	0.333	1.020(0.987~1.053)	0.239	TRUE	Non-mediation	2.85%
Baculoviral IAP repeat-containing protein 3	0.799(0.643~0.993)	0.043	0.392(0.220~0.698)	0.001	1.009(0.981~1.037)	0.548	TRUE	Non-mediation	3.58%
Baculoviral IAP repeat-containing protein 5	0.799(0.643~0.993)	0.043	0.670(0.324~1.389)	0.282	0.993(0.962~1.024)	0.639	FALSE	Non-mediation	-1.33%
Biliverdin reductase A	0.799(0.643~0.993)	0.043	1.309(0.449~3.819)	0.622	0.985(0.958~1.013)	0.285	TRUE	Non-mediation	1.80%
Bone morphogenetic protein 10	0.799(0.643~0.993)	0.043	0.900(0.414~1.955)	0.790	1.092(1.000~1.192)	0.068	TRUE	Non-mediation	4.14%
Bone morphogenetic protein 6	0.799(0.643~0.993)	0.043	1.548(0.844~2.837)	0.158	0.991(0.961~1.021)	0.537	TRUE	Non-mediation	1.86%
Bone morphogenetic protein 6	0.799(0.643~0.993)	0.043	1.324(0.677~2.591)	0.412	0.999(0.977~1.022)	0.950	TRUE	Non-mediation	0.09%
Bone morphogenetic protein 7	0.799(0.643~0.993)	0.043	0.659(0.430~1.008)	0.055	0.985(0.964~1.007)	0.176	FALSE	Non-mediation	-2.75%
BMP-binding endothelial regulator protein	0.799(0.643~0.993)	0.043	1.869(0.994~3.516)	0.052	0.984(0.949~1.020)	0.372	TRUE	Non-mediation	4.55%
Bone morphogenetic protein receptor type-1A	0.799(0.643~0.993)	0.043	1.713(0.727~4.036)	0.218	0.997(0.969~1.026)	0.860	TRUE	Non-mediation	0.62%
Cytoplasmic tyrosine-protein kinase BMX	0.799(0.643~0.993)	0.043	0.549(0.238~1.267)	0.160	1.005(0.973~1.037)	0.767	TRUE	Non-mediation	1.29%
BCL2/adenovirus E1B 19 kDa protein-interacting protein 3	0.799(0.643~0.993)	0.043	1.536(0.648~3.645)	0.330	1.011(0.990~1.033)	0.315	FALSE	Non-mediation	-2.11%
BCL2/adenovirus E1B 19 kDa protein-interacting protein 3-like	0.799(0.643~0.993)	0.043	1.120(0.396~3.172)	0.830	0.973(0.940~1.008)	0.135	TRUE	Non-mediation	1.37%
Brother of CDO	0.799(0.643~0.993)	0.043	0.936(0.409~2.138)	0.875	1.010(0.980~1.041)	0.520	TRUE	Non-mediation	0.29%
BolA-like protein 2	0.799(0.643~0.993)	0.043	0.653(0.319~1.339)	0.245	1.015(0.988~1.043)	0.282	TRUE	Non-mediation	2.86%
Bisphosphoglycerate mutase	0.799(0.643~0.993)	0.043	0.580(0.327~1.027)	0.062	1.008(0.971~1.045)	0.684	TRUE	Non-mediation	1.85%
Bactericidal permeability-increasing protein	0.799(0.643~0.993)	0.043	1.078(0.498~2.334)	0.848	0.981(0.962~1.000)	0.050	TRUE	Non-mediation	0.65%
BPI fold-containing family A member 1	0.799(0.643~0.993)	0.043	0.940(0.334~2.650)	0.907	0.980(0.955~1.005)	0.119	FALSE	Non-mediation	-0.57%
BPI fold-containing family B member 1	0.799(0.643~0.993)	0.043	0.580(0.274~1.228)	0.155	0.995(0.974~1.016)	0.615	FALSE	Non-mediation	-1.33%
Bromodomain-containing protein 1	0.799(0.643~0.993)	0.043	1.147(0.618~2.129)	0.664	0.997(0.972~1.024)	0.846	TRUE	Non-mediation	0.16%
Bromodomain testis-specific protein	0.799(0.643~0.993)	0.043	0.927(0.429~2.004)	0.847	0.994(0.958~1.032)	0.768	FALSE	Non-mediation	-0.19%
Transcription factor IIIB 90 kDa subunit	0.799(0.643~0.993)	0.043	2.007(1.255~3.210)	0.004	1.024(0.998~1.051)	0.072	FALSE	Non-mediation	-7.41%
BRICHOS domain-containing protein 5	0.799(0.643~0.993)	0.043	1.181(0.366~3.813)	0.781	1.000(0.978~1.023)	0.973	FALSE	Non-mediation	-0.03%
Peregrin	0.799(0.643~0.993)	0.043	1.381(0.559~3.413)	0.484	1.005(0.972~1.039)	0.779	FALSE	Non-mediation	-0.69%
Serine/threonine-protein kinase BRSK2	0.799(0.643~0.993)	0.043	0.837(0.352~1.991)	0.687	0.984(0.958~1.011)	0.248	FALSE	Non-mediation	-1.27%
Basigin	0.799(0.643~0.993)	0.043	1.960(0.940~4.086)	0.073	0.996(0.959~1.034)	0.835	TRUE	Non-mediation	1.19%
ADP-ribosyl cyclase/cyclic ADP-ribose hydrolase 2	0.799(0.643~0.993)	0.043	1.781(1.237~2.563)	0.002	1.011(0.998~1.024)	0.098	FALSE	Non-mediation	-2.82%
Tyrosine-protein kinase BTK	0.799(0.643~0.993)	0.043	1.015(0.316~3.260)	0.980	1.002(0.979~1.024)	0.890	FALSE	Non-mediation	-0.01%
Butyrophilin-like protein 9	0.799(0.643~0.993)	0.043	0.600(0.263~1.369)	0.225	0.998(0.953~1.045)	0.927	FALSE	Non-mediation	-0.49%
Mitotic checkpoint serine/threonine-protein kinase BUB1	0.799(0.643~0.993)	0.043	1.663(0.764~3.619)	0.200	0.962(0.919~1.008)	0.118	TRUE	Non-mediation	8.68%
Uncharacterized protein C10orf35	0.799(0.643~0.993)	0.043	0.829(0.359~1.912)	0.660	1.010(0.982~1.039)	0.478	TRUE	Non-mediation	0.85%
Platelet receptor Gi24	0.799(0.643~0.993)	0.043	0.769(0.285~2.072)	0.603	0.985(0.962~1.009)	0.221	FALSE	Non-mediation	-1.75%
UPF0696 protein C11orf68	0.799(0.643~0.993)	0.043	1.595(0.617~4.122)	0.335	0.962(0.918~1.008)	0.115	TRUE	Non-mediation	8.11%
UPF0454 protein C12orf49	0.799(0.643~0.993)	0.043	1.071(0.511~2.245)	0.856	1.005(0.975~1.037)	0.735	FALSE	Non-mediation	-0.16%
Uncharacterized protein C14orf93	0.799(0.643~0.993)	0.043	1.238(0.783~1.957)	0.362	1.026(0.999~1.053)	0.062	FALSE	Non-mediation	-2.41%
Transmembrane protein C16orf54	0.799(0.643~0.993)	0.043	1.820(0.920~3.603)	0.085	1.016(0.991~1.040)	0.211	FALSE	Non-mediation	-4.13%
Uncharacterized protein C17orf67	0.799(0.643~0.993)	0.043	0.791(0.288~2.168)	0.648	0.974(0.951~0.998)	0.031	FALSE	Non-mediation	-2.73%
Uncharacterized protein C17orf78	0.799(0.643~0.993)	0.043	1.388(0.598~3.220)	0.445	1.007(0.983~1.032)	0.578	FALSE	Non-mediation	-1.01%
Uncharacterized protein C17orf78	0.799(0.643~0.993)	0.043	0.558(0.130~2.389)	0.431	1.019(0.991~1.047)	0.188	TRUE	Non-mediation	4.80%
Uncharacterized protein C17orf89	0.799(0.643~0.993)	0.043	0.855(0.206~3.551)	0.829	1.020(0.988~1.052)	0.229	TRUE	Non-mediation	1.36%
UPF0729 protein C18orf32	0.799(0.643~0.993)	0.043	1.961(1.000~3.848)	0.050	0.958(0.916~1.002)	0.071	TRUE	Non-mediation	12.97%
Uncharacterized protein C19orf18	0.799(0.643~0.993)	0.043	0.538(0.177~1.637)	0.275	0.973(0.938~1.010)	0.154	FALSE	Non-mediation	-7.50%
Angiopoietin-like protein 8	0.799(0.643~0.993)	0.043	1.277(0.550~2.968)	0.569	1.029(0.998~1.061)	0.066	FALSE	Non-mediation	-3.12%
Nuclear nucleic acid-binding protein C1D	0.799(0.643~0.993)	0.043	0.993(0.452~2.180)	0.986	1.000(0.960~1.042)	0.987	TRUE	Non-mediation	0.00%
C1GALT1-specific chaperone 1	0.799(0.643~0.993)	0.043	0.943(0.370~2.404)	0.903	1.019(0.993~1.046)	0.157	TRUE	Non-mediation	0.49%
Uncharacterized protein C1orf115	0.799(0.643~0.993)	0.043	0.964(0.423~2.198)	0.930	0.961(0.917~1.008)	0.114	FALSE	Non-mediation	-0.65%
Uncharacterized protein C1orf185	0.799(0.643~0.993)	0.043	0.982(0.458~2.107)	0.963	0.997(0.958~1.037)	0.873	FALSE	Non-mediation	-0.03%
Uncharacterized protein C1orf198	0.799(0.643~0.993)	0.043	0.581(0.373~0.907)	0.017	1.004(0.980~1.029)	0.752	TRUE	Non-mediation	0.95%
Type III endosome membrane protein TEMP	0.799(0.643~0.993)	0.043	0.627(0.255~1.544)	0.310	1.006(0.976~1.036)	0.715	TRUE	Non-mediation	1.15%
Uncharacterized protein C1orf226	0.799(0.643~0.993)	0.043	0.835(0.293~2.381)	0.736	0.999(0.972~1.027)	0.932	FALSE	Non-mediation	-0.10%
Complement component 1 Q subcomponent-binding protein, mitochondrial	0.799(0.643~0.993)	0.043	1.030(0.621~1.706)	0.910	0.976(0.951~1.002)	0.069	TRUE	Non-mediation	0.31%
Complement C1q subcomponent subunit C	0.799(0.643~0.993)	0.043	0.638(0.306~1.327)	0.229	0.998(0.980~1.017)	0.857	FALSE	Non-mediation	-0.34%
Complement C1q-like protein 4	0.799(0.643~0.993)	0.043	0.620(0.474~0.811)	<0.001	1.003(0.974~1.032)	0.852	TRUE	Non-mediation	0.58%
Complement C1q tumor necrosis factor-related protein 1	0.799(0.643~0.993)	0.043	1.479(0.939~2.329)	0.091	1.040(1.014~1.066)	0.002	FALSE	Non-mediation	-6.81%
Complement C1q tumor necrosis factor-related protein 3	0.799(0.643~0.993)	0.043	0.846(0.257~2.791)	0.784	0.974(0.931~1.018)	0.242	FALSE	Non-mediation	-1.98%
Complement C1q tumor necrosis factor-related protein 5	0.799(0.643~0.993)	0.043	0.576(0.333~0.998)	0.049	0.987(0.965~1.009)	0.241	FALSE	Non-mediation	-3.25%
Complement C1q and tumor necrosis factor-related protein 9A	0.799(0.643~0.993)	0.043	1.849(0.961~3.555)	0.066	1.015(0.993~1.038)	0.180	FALSE	Non-mediation	-4.15%
Complement C1r subcomponent-like protein	0.799(0.643~0.993)	0.043	1.334(0.510~3.490)	0.558	1.002(0.975~1.030)	0.880	FALSE	Non-mediation	-0.28%
ES1 protein homolog, mitochondrial	0.799(0.643~0.993)	0.043	1.574(0.557~4.446)	0.392	1.010(0.985~1.035)	0.451	FALSE	Non-mediation	-1.93%
Uncharacterized protein C22orf15	0.799(0.643~0.993)	0.043	0.711(0.365~1.385)	0.316	1.010(0.976~1.046)	0.570	TRUE	Non-mediation	1.54%
Augurin	0.799(0.643~0.993)	0.043	1.049(0.606~1.813)	0.865	0.987(0.963~1.012)	0.306	TRUE	Non-mediation	0.27%
Uncharacterized protein C2orf66	0.799(0.643~0.993)	0.043	1.686(0.732~3.883)	0.220	0.989(0.964~1.015)	0.403	TRUE	Non-mediation	2.55%
Uncharacterized protein C2orf82	0.799(0.643~0.993)	0.043	0.932(0.385~2.254)	0.875	0.933(0.877~0.992)	0.037	FALSE	Non-mediation	-2.18%
C3a anaphylatoxin des Arginine	0.799(0.643~0.993)	0.043	1.055(0.669~1.661)	0.819	0.990(0.964~1.016)	0.453	TRUE	Non-mediation	0.24%
Uncharacterized protein C3orf18	0.799(0.643~0.993)	0.043	1.453(0.730~2.890)	0.287	1.060(1.011~1.112)	0.022	FALSE	Non-mediation	-9.68%
Complement C4	0.799(0.643~0.993)	0.043	1.118(0.566~2.211)	0.748	0.994(0.967~1.023)	0.693	TRUE	Non-mediation	0.28%
Protein CEI	0.799(0.643~0.993)	0.043	1.305(0.833~2.044)	0.246	0.999(0.971~1.028)	0.958	TRUE	Non-mediation	0.09%
Glutaredoxin-like protein C5orf63	0.799(0.643~0.993)	0.043	0.986(0.342~2.843)	0.979	1.011(0.989~1.034)	0.339	TRUE	Non-mediation	0.07%
Complement component C6	0.799(0.643~0.993)	0.043	2.078(1.450~2.978)	<0.001	1.000(0.959~1.043)	0.991	FALSE	Non-mediation	-0.08%
Uncharacterized protein C6orf226	0.799(0.643~0.993)	0.043	0.674(0.355~1.281)	0.228	1.013(0.990~1.036)	0.282	TRUE	Non-mediation	2.19%
Bombesin receptor-activated protein C6orf89	0.799(0.643~0.993)	0.043	0.879(0.476~1.623)	0.680	1.005(0.970~1.041)	0.778	TRUE	Non-mediation	0.29%
Uncharacterized protein C7orf69	0.799(0.643~0.993)	0.043	0.577(0.346~0.962)	0.035	0.989(0.960~1.020)	0.483	FALSE	Non-mediation	-2.65%
Complement component C8	0.799(0.643~0.993)	0.043	1.379(0.870~2.187)	0.171	1.006(0.983~1.029)	0.624	FALSE	Non-mediation	-0.82%
UPF0488 protein C8orf33	0.799(0.643~0.993)	0.043	1.095(0.441~2.720)	0.845	0.996(0.950~1.044)	0.861	TRUE	Non-mediation	0.17%
Complement component C9	0.799(0.643~0.993)	0.043	0.975(0.514~1.849)	0.939	1.007(0.977~1.037)	0.661	TRUE	Non-mediation	0.07%
Bcl10-interacting CARD protein	0.799(0.643~0.993)	0.043	2.799(1.671~4.687)	<0.001	0.980(0.961~1.000)	0.047	TRUE	Partial mediation	9.13%
Carbonic anhydrase-related protein 10	0.799(0.643~0.993)	0.043	1.250(0.592~2.641)	0.559	0.998(0.970~1.027)	0.891	TRUE	Non-mediation	0.20%
Carbonic anhydrase-related protein 10	0.799(0.643~0.993)	0.043	1.050(0.892~1.237)	0.556	1.007(0.985~1.030)	0.535	FALSE	Non-mediation	-0.16%
Carbonic anhydrase 1	0.799(0.643~0.993)	0.043	0.560(0.337~0.930)	0.025	0.987(0.956~1.018)	0.405	FALSE	Non-mediation	-3.49%
Carbonic anhydrase 2	0.799(0.643~0.993)	0.043	0.622(0.297~1.306)	0.210	0.989(0.954~1.024)	0.530	FALSE	Non-mediation	-2.40%
Carbonic anhydrase 3	0.799(0.643~0.993)	0.043	0.884(0.459~1.700)	0.711	1.019(0.983~1.057)	0.307	TRUE	Non-mediation	1.04%
Carbonic anhydrase 4	0.799(0.643~0.993)	0.043	1.187(0.948~1.486)	0.136	1.003(0.974~1.032)	0.850	FALSE	Non-mediation	-0.21%
Carbonic anhydrase 5A, mitochondrial	0.799(0.643~0.993)	0.043	1.007(0.338~2.997)	0.991	1.013(0.990~1.036)	0.263	FALSE	Non-mediation	-0.04%
Carbonic anhydrase 6	0.799(0.643~0.993)	0.043	0.884(0.423~1.848)	0.742	0.998(0.979~1.018)	0.866	FALSE	Non-mediation	-0.10%
Carbonic anhydrase 9	0.799(0.643~0.993)	0.043	1.633(0.662~4.031)	0.287	1.027(1.003~1.053)	0.031	FALSE	Non-mediation	-5.87%
Voltage-dependent calcium channel subunit alpha-2/delta-3	0.799(0.643~0.993)	0.043	0.512(0.226~1.160)	0.109	0.993(0.973~1.013)	0.479	FALSE	Non-mediation	-2.18%
Calcyclin-binding protein	0.799(0.643~0.993)	0.043	1.671(0.577~4.837)	0.344	0.945(0.906~0.985)	0.014	TRUE	Non-mediation	13.01%
Cell adhesion molecule 1	0.799(0.643~0.993)	0.043	0.855(0.308~2.368)	0.763	0.995(0.970~1.020)	0.675	FALSE	Non-mediation	-0.37%
Cell adhesion molecule 3	0.799(0.643~0.993)	0.043	0.986(0.485~2.003)	0.969	0.981(0.949~1.015)	0.280	FALSE	Non-mediation	-0.12%
Cell adhesion molecule 4	0.799(0.643~0.993)	0.043	0.882(0.470~1.656)	0.696	1.024(0.982~1.069)	0.263	TRUE	Non-mediation	1.35%
Calbindin	0.799(0.643~0.993)	0.043	1.491(0.783~2.841)	0.224	0.996(0.965~1.028)	0.814	TRUE	Non-mediation	0.67%
Procalcitonin	0.799(0.643~0.993)	0.043	0.559(0.318~0.983)	0.043	0.999(0.976~1.022)	0.940	FALSE	Non-mediation	-0.23%
Calcium-binding and coiled-coil domain-containing protein 2	0.799(0.643~0.993)	0.043	0.952(0.421~2.153)	0.906	1.019(0.998~1.041)	0.083	TRUE	Non-mediation	0.41%
Calcium-binding protein 8	0.799(0.643~0.993)	0.043	0.833(0.600~1.155)	0.273	0.989(0.958~1.021)	0.495	FALSE	Non-mediation	-0.90%
Calreticulin	0.799(0.643~0.993)	0.043	1.848(1.022~3.339)	0.042	0.995(0.960~1.031)	0.771	TRUE	Non-mediation	1.46%
Neuron-specific vesicular protein calcyon	0.799(0.643~0.993)	0.043	0.764(0.275~2.124)	0.606	1.011(0.986~1.038)	0.385	TRUE	Non-mediation	1.37%
Calcium/calmodulin-dependent protein kinase type 1	0.799(0.643~0.993)	0.043	1.099(0.590~2.046)	0.765	0.987(0.970~1.005)	0.147	TRUE	Non-mediation	0.55%
Calcium/calmodulin-dependent protein kinase type 1D	0.799(0.643~0.993)	0.043	1.676(0.828~3.395)	0.151	0.997(0.975~1.019)	0.791	TRUE	Non-mediation	0.68%
Calcium/calmodulin-dependent protein kinase type II subunit alpha	0.799(0.643~0.993)	0.043	0.822(0.372~1.816)	0.628	0.989(0.960~1.017)	0.434	FALSE	Non-mediation	-1.01%
Calcium/calmodulin-dependent protein kinase type II subunit beta	0.799(0.643~0.993)	0.043	1.449(0.494~4.255)	0.500	0.998(0.976~1.021)	0.886	TRUE	Non-mediation	0.27%
Calcium/calmodulin-dependent protein kinase kinase 1	0.799(0.643~0.993)	0.043	0.704(0.318~1.561)	0.387	1.017(0.986~1.050)	0.290	TRUE	Non-mediation	2.65%
Cullin-associated NEDD8-dissociated protein 1	0.799(0.643~0.993)	0.043	0.769(0.371~1.596)	0.481	1.072(0.997~1.152)	0.074	TRUE	Non-mediation	8.13%
Soluble calcium-activated nucleotidase 1	0.799(0.643~0.993)	0.043	0.718(0.454~1.133)	0.155	0.987(0.954~1.022)	0.468	FALSE	Non-mediation	-1.87%
Calnexin	0.799(0.643~0.993)	0.043	0.748(0.422~1.327)	0.321	0.971(0.946~0.997)	0.031	FALSE	Non-mediation	-3.78%
Calpain-2 catalytic subunit	0.799(0.643~0.993)	0.043	1.125(0.800~1.584)	0.499	1.020(0.983~1.059)	0.300	FALSE	Non-mediation	-1.03%
Calpain-3	0.799(0.643~0.993)	0.043	0.800(0.319~2.006)	0.634	1.039(0.986~1.094)	0.162	TRUE	Non-mediation	3.78%
Calcyphosin-like protein	0.799(0.643~0.993)	0.043	1.089(0.586~2.022)	0.788	0.984(0.955~1.014)	0.297	TRUE	Non-mediation	0.60%
Calcium-regulated heat stable protein 1	0.799(0.643~0.993)	0.043	0.787(0.218~2.833)	0.714	0.977(0.955~0.999)	0.043	FALSE	Non-mediation	-2.52%
Cysteine--tRNA ligase, cytoplasmic	0.799(0.643~0.993)	0.043	0.492(0.158~1.535)	0.222	1.014(0.987~1.041)	0.310	TRUE	Non-mediation	4.36%
Cocaine- and amphetamine-regulated transcript protein	0.799(0.643~0.993)	0.043	0.698(0.236~2.061)	0.515	1.021(0.995~1.047)	0.113	TRUE	Non-mediation	3.32%
Protein CASC4	0.799(0.643~0.993)	0.043	0.944(0.542~1.646)	0.840	1.000(0.964~1.037)	1.000	FALSE	Non-mediation	-0.00%
Protein CASC4	0.799(0.643~0.993)	0.043	0.376(0.199~0.709)	0.003	0.994(0.968~1.021)	0.664	FALSE	Non-mediation	-2.59%
Caspase-10	0.799(0.643~0.993)	0.043	2.169(1.464~3.213)	<0.001	0.989(0.964~1.015)	0.414	TRUE	Non-mediation	3.72%
Caspase-2	0.799(0.643~0.993)	0.043	0.541(0.273~1.072)	0.078	0.996(0.967~1.025)	0.775	FALSE	Non-mediation	-1.15%
Caspase-3	0.799(0.643~0.993)	0.043	1.135(0.547~2.358)	0.733	1.017(0.986~1.049)	0.278	FALSE	Non-mediation	-0.96%
Cas scaffolding protein family member 4	0.799(0.643~0.993)	0.043	0.785(0.294~2.094)	0.628	1.003(0.970~1.037)	0.855	TRUE	Non-mediation	0.33%
Calpastatin	0.799(0.643~0.993)	0.043	1.252(0.499~3.142)	0.633	0.991(0.967~1.015)	0.447	TRUE	Non-mediation	0.95%
Catalase	0.799(0.643~0.993)	0.043	0.788(0.341~1.820)	0.577	1.002(0.979~1.026)	0.868	TRUE	Non-mediation	0.21%
Caveolin-2	0.799(0.643~0.993)	0.043	1.205(0.532~2.732)	0.654	0.998(0.963~1.035)	0.929	TRUE	Non-mediation	0.14%
Core-binding factor subunit beta	0.799(0.643~0.993)	0.043	1.039(0.488~2.214)	0.921	0.985(0.962~1.008)	0.193	TRUE	Non-mediation	0.26%
E3 ubiquitin-protein ligase CBL	0.799(0.643~0.993)	0.043	2.006(0.959~4.198)	0.064	0.989(0.965~1.014)	0.391	TRUE	Non-mediation	3.40%
Cerebellin-1	0.799(0.643~0.993)	0.043	1.431(0.540~3.793)	0.471	1.005(0.988~1.023)	0.535	FALSE	Non-mediation	-0.88%
Cerebellin-4	0.799(0.643~0.993)	0.043	1.521(0.535~4.320)	0.431	1.002(0.975~1.029)	0.902	FALSE	Non-mediation	-0.31%
Carbonyl reductase [NADPH] 1	0.799(0.643~0.993)	0.043	1.096(0.298~4.022)	0.890	1.006(0.978~1.034)	0.695	FALSE	Non-mediation	-0.23%
Carbonyl reductase [NADPH] 3	0.799(0.643~0.993)	0.043	1.344(0.613~2.946)	0.460	0.999(0.981~1.017)	0.896	TRUE	Non-mediation	0.16%
Cystathionine beta-synthase	0.799(0.643~0.993)	0.043	1.460(1.089~1.956)	0.011	0.998(0.961~1.036)	0.922	TRUE	Non-mediation	0.32%
Chromobox protein homolog 5	0.799(0.643~0.993)	0.043	0.938(0.502~1.753)	0.841	0.994(0.965~1.023)	0.669	FALSE	Non-mediation	-0.18%
Chromobox protein homolog 7	0.799(0.643~0.993)	0.043	1.895(0.840~4.278)	0.124	1.008(0.990~1.025)	0.402	FALSE	Non-mediation	-2.15%
Kynurenine--oxoglutarate transaminase 3	0.799(0.643~0.993)	0.043	0.955(0.450~2.028)	0.904	0.991(0.963~1.021)	0.556	FALSE	Non-mediation	-0.18%
SAGA-associated factor 29 homolog	0.799(0.643~0.993)	0.043	0.667(0.341~1.305)	0.237	1.008(0.972~1.046)	0.670	TRUE	Non-mediation	1.44%
Coiled-coil domain-containing protein 126	0.799(0.643~0.993)	0.043	1.452(0.649~3.249)	0.364	1.053(0.996~1.113)	0.080	FALSE	Non-mediation	-8.61%
Coiled-coil domain-containing protein 134	0.799(0.643~0.993)	0.043	0.910(0.680~1.216)	0.523	0.989(0.959~1.019)	0.453	FALSE	Non-mediation	-0.49%
Coiled-coil domain-containing protein 167	0.799(0.643~0.993)	0.043	0.762(0.274~2.122)	0.603	1.011(0.978~1.046)	0.500	TRUE	Non-mediation	1.38%
Coiled-coil domain-containing protein 51	0.799(0.643~0.993)	0.043	1.186(0.504~2.793)	0.696	0.976(0.945~1.008)	0.139	TRUE	Non-mediation	1.85%
Coiled-coil domain-containing protein 80	0.799(0.643~0.993)	0.043	0.849(0.454~1.589)	0.609	0.995(0.967~1.023)	0.710	FALSE	Non-mediation	-0.39%
Coiled-coil domain-containing protein 90B, mitochondrial	0.799(0.643~0.993)	0.043	0.560(0.317~0.991)	0.047	0.975(0.951~1.000)	0.046	FALSE	Partial mediation	-6.53%
C-C motif chemokine 1	0.799(0.643~0.993)	0.043	0.941(0.408~2.167)	0.886	1.000(0.976~1.026)	0.971	TRUE	Non-mediation	0.01%
Eotaxin	0.799(0.643~0.993)	0.043	1.081(0.549~2.130)	0.822	1.006(0.976~1.037)	0.704	FALSE	Non-mediation	-0.20%
C-C motif chemokine 1	0.799(0.643~0.993)	0.043	1.440(0.773~2.681)	0.250	0.998(0.970~1.027)	0.900	TRUE	Non-mediation	0.29%
C-C motif chemokine 13	0.799(0.643~0.993)	0.043	0.845(0.511~1.397)	0.511	1.005(0.984~1.026)	0.660	TRUE	Non-mediation	0.36%
C-C motif chemokine 14	0.799(0.643~0.993)	0.043	1.321(0.644~2.710)	0.448	1.022(1.004~1.040)	0.019	FALSE	Non-mediation	-2.67%
C-C motif chemokine 15	0.799(0.643~0.993)	0.043	0.906(0.367~2.236)	0.831	0.999(0.984~1.014)	0.852	FALSE	Non-mediation	-0.06%
C-C motif chemokine 15	0.799(0.643~0.993)	0.043	1.182(0.355~3.937)	0.785	0.999(0.988~1.011)	0.914	TRUE	Non-mediation	0.05%
C-C motif chemokine 16	0.799(0.643~0.993)	0.043	1.266(0.519~3.088)	0.604	0.991(0.966~1.017)	0.494	TRUE	Non-mediation	0.93%
C-C motif chemokine 17	0.799(0.643~0.993)	0.043	1.610(0.758~3.417)	0.215	1.012(0.988~1.037)	0.318	FALSE	Non-mediation	-2.61%
C-C motif chemokine 19	0.799(0.643~0.993)	0.043	0.536(0.295~0.975)	0.041	0.996(0.966~1.028)	0.821	FALSE	Non-mediation	-1.01%
C-C motif chemokine 20	0.799(0.643~0.993)	0.043	0.763(0.401~1.450)	0.409	0.982(0.951~1.013)	0.257	FALSE	Non-mediation	-2.21%
C-C motif chemokine 21	0.799(0.643~0.993)	0.043	1.037(0.525~2.047)	0.917	0.999(0.975~1.025)	0.962	TRUE	Non-mediation	0.01%
C-C motif chemokine 22	0.799(0.643~0.993)	0.043	0.409(0.216~0.774)	0.006	0.998(0.974~1.022)	0.838	FALSE	Non-mediation	-0.99%
C-C motif chemokine 23	0.799(0.643~0.993)	0.043	1.318(0.463~3.752)	0.605	0.973(0.953~0.995)	0.016	TRUE	Non-mediation	3.31%
Ck-beta-8-1	0.799(0.643~0.993)	0.043	1.274(0.439~3.698)	0.656	1.005(0.977~1.034)	0.719	FALSE	Non-mediation	-0.56%
C-C motif chemokine 24	0.799(0.643~0.993)	0.043	0.741(0.389~1.413)	0.363	1.010(0.984~1.035)	0.461	TRUE	Non-mediation	1.27%
C-C motif chemokine 25	0.799(0.643~0.993)	0.043	2.345(1.215~4.526)	0.011	1.010(0.989~1.032)	0.346	FALSE	Non-mediation	-3.88%
C-C motif chemokine 25	0.799(0.643~0.993)	0.043	0.981(0.524~1.836)	0.952	1.002(0.988~1.016)	0.823	TRUE	Non-mediation	0.01%
C-C motif chemokine 26	0.799(0.643~0.993)	0.043	1.258(0.777~2.036)	0.350	0.937(0.891~0.986)	0.018	TRUE	Non-mediation	6.61%
C-C motif chemokine 27	0.799(0.643~0.993)	0.043	0.310(0.185~0.522)	<0.001	1.008(0.977~1.039)	0.631	TRUE	Non-mediation	3.94%
C-C motif chemokine 28	0.799(0.643~0.993)	0.043	0.863(0.674~1.104)	0.241	1.016(0.994~1.038)	0.165	TRUE	Non-mediation	1.02%
C-C motif chemokine 3	0.799(0.643~0.993)	0.043	1.787(0.995~3.207)	0.052	0.998(0.973~1.024)	0.871	TRUE	Non-mediation	0.54%
C-C motif chemokine 3-like 1	0.799(0.643~0.993)	0.043	1.076(0.756~1.532)	0.683	1.000(0.980~1.020)	0.998	TRUE	Non-mediation	0.00%
C-C motif chemokine 5	0.799(0.643~0.993)	0.043	0.556(0.288~1.071)	0.079	0.982(0.954~1.010)	0.209	FALSE	Non-mediation	-4.77%
C-C motif chemokine 7	0.799(0.643~0.993)	0.043	0.638(0.403~1.010)	0.055	0.994(0.973~1.014)	0.536	FALSE	Non-mediation	-1.30%
C-C motif chemokine 8	0.799(0.643~0.993)	0.043	0.575(0.212~1.560)	0.277	1.014(0.981~1.047)	0.417	TRUE	Non-mediation	3.32%
Cerebral cavernous malformations 2 protein	0.799(0.643~0.993)	0.043	1.368(0.684~2.735)	0.376	0.982(0.953~1.011)	0.220	TRUE	Non-mediation	2.59%
G2/mitotic-specific cyclin-B1	0.799(0.643~0.993)	0.043	1.021(0.533~1.958)	0.949	0.998(0.969~1.028)	0.908	TRUE	Non-mediation	0.02%
E3 ubiquitin-protein ligase CCNB1IP1	0.799(0.643~0.993)	0.043	0.923(0.353~2.413)	0.870	0.996(0.973~1.020)	0.759	FALSE	Non-mediation	-0.13%
Cyclin-C	0.799(0.643~0.993)	0.043	0.856(0.392~1.869)	0.697	1.003(0.974~1.033)	0.826	TRUE	Non-mediation	0.23%
Cyclin-H	0.799(0.643~0.993)	0.043	1.336(0.680~2.623)	0.401	0.977(0.950~1.005)	0.103	TRUE	Non-mediation	2.98%
Cell cycle progression protein 1	0.799(0.643~0.993)	0.043	1.010(0.486~2.099)	0.979	0.993(0.962~1.025)	0.676	TRUE	Non-mediation	0.03%
CD109 antigen	0.799(0.643~0.993)	0.043	0.966(0.346~2.698)	0.947	1.015(0.996~1.034)	0.112	TRUE	Non-mediation	0.23%
Scavenger receptor cysteine-rich type 1 protein M130	0.799(0.643~0.993)	0.043	0.875(0.385~1.986)	0.749	0.998(0.976~1.020)	0.858	FALSE	Non-mediation	-0.12%
CD177 antigen	0.799(0.643~0.993)	0.043	0.586(0.434~0.790)	<0.001	0.980(0.962~0.999)	0.042	FALSE	Partial mediation	-4.75%
Antigen-presenting glycoprotein CD1d	0.799(0.643~0.993)	0.043	0.796(0.402~1.577)	0.513	0.985(0.955~1.017)	0.369	FALSE	Non-mediation	-1.49%
OX-2 membrane glycoprotein	0.799(0.643~0.993)	0.043	0.707(0.236~2.115)	0.535	1.013(0.982~1.045)	0.426	TRUE	Non-mediation	1.98%
Cell surface glycoprotein CD200 receptor 1	0.799(0.643~0.993)	0.043	0.569(0.236~1.372)	0.210	1.007(0.982~1.031)	0.597	TRUE	Non-mediation	1.64%
Cell surface glycoprotein CD200 receptor 2	0.799(0.643~0.993)	0.043	0.702(0.373~1.323)	0.274	1.017(0.984~1.050)	0.327	TRUE	Non-mediation	2.58%
C-type lectin domain family 4 member K	0.799(0.643~0.993)	0.043	0.688(0.215~2.203)	0.529	1.002(0.959~1.047)	0.928	TRUE	Non-mediation	0.34%
CD209 antigen	0.799(0.643~0.993)	0.043	0.884(0.324~2.406)	0.809	1.009(0.981~1.037)	0.542	TRUE	Non-mediation	0.48%
B-cell receptor CD22	0.799(0.643~0.993)	0.043	1.862(0.952~3.640)	0.069	0.991(0.959~1.024)	0.596	TRUE	Non-mediation	2.44%
CD226 antigen	0.799(0.643~0.993)	0.043	1.104(0.466~2.618)	0.822	0.986(0.966~1.006)	0.155	TRUE	Non-mediation	0.64%
CD226 antigen	0.799(0.643~0.993)	0.043	1.177(0.331~4.184)	0.801	0.983(0.955~1.011)	0.230	TRUE	Non-mediation	1.27%
T-cell surface antigen CD2	0.799(0.643~0.993)	0.043	0.673(0.278~1.627)	0.379	1.020(0.997~1.043)	0.087	TRUE	Non-mediation	3.49%
Programmed cell death 1 ligand 1	0.799(0.643~0.993)	0.043	0.806(0.504~1.287)	0.365	1.032(0.998~1.067)	0.067	TRUE	Non-mediation	3.00%
CMRF35-like molecule 8	0.799(0.643~0.993)	0.043	0.905(0.341~2.399)	0.841	0.981(0.957~1.006)	0.143	FALSE	Non-mediation	-0.83%
CMRF35-like molecule 6	0.799(0.643~0.993)	0.043	1.099(0.474~2.549)	0.827	1.019(0.996~1.043)	0.108	FALSE	Non-mediation	-0.79%
CMRF35-like molecule 6	0.799(0.643~0.993)	0.043	0.998(0.531~1.875)	0.994	0.976(0.958~0.995)	0.011	FALSE	Non-mediation	-0.02%
CMRF35-like molecule 2	0.799(0.643~0.993)	0.043	0.814(0.322~2.058)	0.664	0.999(0.968~1.030)	0.935	FALSE	Non-mediation	-0.12%
CMRF35-like molecule 7	0.799(0.643~0.993)	0.043	0.961(0.468~1.971)	0.913	1.014(0.982~1.046)	0.405	TRUE	Non-mediation	0.24%
CMRF35-like molecule 1	0.799(0.643~0.993)	0.043	1.179(0.583~2.384)	0.648	0.995(0.964~1.028)	0.776	TRUE	Non-mediation	0.34%
CMRF35-like molecule 9	0.799(0.643~0.993)	0.043	1.189(0.594~2.380)	0.624	1.012(0.993~1.031)	0.231	FALSE	Non-mediation	-0.90%
Myeloid cell surface antigen CD33	0.799(0.643~0.993)	0.043	1.837(0.827~4.084)	0.136	0.998(0.985~1.011)	0.762	TRUE	Non-mediation	0.55%
Hematopoietic progenitor cell antigen CD34	0.799(0.643~0.993)	0.043	1.139(0.530~2.447)	0.739	0.997(0.971~1.024)	0.823	TRUE	Non-mediation	0.18%
Hematopoietic progenitor cell antigen CD34	0.799(0.643~0.993)	0.043	1.599(0.766~3.339)	0.211	1.006(0.978~1.034)	0.696	FALSE	Non-mediation	-1.15%
Platelet glycoprotein 4	0.799(0.643~0.993)	0.043	1.752(0.685~4.480)	0.242	1.005(0.986~1.023)	0.636	FALSE	Non-mediation	-1.12%
ADP-ribosyl cyclase/cyclic ADP-ribose hydrolase 1	0.799(0.643~0.993)	0.043	0.650(0.318~1.330)	0.238	1.013(0.986~1.042)	0.353	TRUE	Non-mediation	2.52%
ADP-ribosyl cyclase/cyclic ADP-ribose hydrolase 1	0.799(0.643~0.993)	0.043	0.908(0.269~3.060)	0.876	0.992(0.969~1.016)	0.497	FALSE	Non-mediation	-0.35%
T-cell surface glycoprotein CD3 epsilon chain	0.799(0.643~0.993)	0.043	0.650(0.296~1.428)	0.284	0.989(0.969~1.010)	0.310	FALSE	Non-mediation	-2.09%
T-cell surface glycoprotein CD3 gamma chain	0.799(0.643~0.993)	0.043	0.377(0.130~1.094)	0.073	0.999(0.973~1.026)	0.945	FALSE	Non-mediation	-0.41%
CD40 ligand	0.799(0.643~0.993)	0.043	0.835(0.334~2.086)	0.700	1.010(0.987~1.034)	0.397	TRUE	Non-mediation	0.82%
T-cell surface glycoprotein CD4	0.799(0.643~0.993)	0.043	0.627(0.245~1.604)	0.330	0.995(0.968~1.022)	0.702	FALSE	Non-mediation	-1.11%
CD44 antigen	0.799(0.643~0.993)	0.043	0.429(0.266~0.694)	0.001	0.983(0.950~1.017)	0.320	FALSE	Non-mediation	-6.48%
Leukocyte surface antigen CD47	0.799(0.643~0.993)	0.043	0.974(0.455~2.084)	0.945	0.994(0.966~1.022)	0.664	FALSE	Non-mediation	-0.07%
CD48 antigen	0.799(0.643~0.993)	0.043	1.178(0.419~3.308)	0.757	0.983(0.951~1.016)	0.309	TRUE	Non-mediation	1.24%
T-cell surface glycoprotein CD5	0.799(0.643~0.993)	0.043	0.527(0.290~0.957)	0.035	0.987(0.959~1.016)	0.374	FALSE	Non-mediation	-3.73%
Complement decay-accelerating factor	0.799(0.643~0.993)	0.043	1.691(0.674~4.241)	0.263	0.994(0.968~1.021)	0.679	TRUE	Non-mediation	1.32%
Lymphocyte function-associated antigen 3	0.799(0.643~0.993)	0.043	1.704(1.102~2.633)	0.016	0.972(0.942~1.003)	0.074	TRUE	Non-mediation	6.80%
CD59 glycoprotein	0.799(0.643~0.993)	0.043	1.179(0.483~2.879)	0.718	0.994(0.970~1.020)	0.660	TRUE	Non-mediation	0.41%
CD63 antigen	0.799(0.643~0.993)	0.043	0.766(0.286~2.054)	0.597	0.985(0.963~1.007)	0.189	FALSE	Non-mediation	-1.80%
CD70 antigen	0.799(0.643~0.993)	0.043	0.707(0.298~1.676)	0.431	1.005(0.971~1.041)	0.760	TRUE	Non-mediation	0.85%
CD70 antigen	0.799(0.643~0.993)	0.043	0.631(0.221~1.800)	0.390	1.012(0.978~1.047)	0.502	TRUE	Non-mediation	2.39%
HLA class II histocompatibility antigen gamma chain	0.799(0.643~0.993)	0.043	0.662(0.308~1.423)	0.291	1.061(1.029~1.093)	<0.001	TRUE	Non-mediation	10.82%
HLA class II histocompatibility antigen gamma chain	0.799(0.643~0.993)	0.043	1.091(0.601~1.979)	0.775	0.988(0.969~1.008)	0.238	TRUE	Non-mediation	0.46%
B-cell antigen receptor complex-associated protein alpha chain	0.799(0.643~0.993)	0.043	0.661(0.364~1.198)	0.172	1.006(0.976~1.037)	0.692	TRUE	Non-mediation	1.12%
B-cell antigen receptor complex-associated protein beta chain	0.799(0.643~0.993)	0.043	0.951(0.546~1.659)	0.861	0.902(0.842~0.967)	0.007	FALSE	Non-mediation	-2.29%
T-lymphocyte activation antigen CD80	0.799(0.643~0.993)	0.043	1.456(0.644~3.291)	0.367	0.989(0.966~1.013)	0.370	TRUE	Non-mediation	1.84%
SLAM family member 5	0.799(0.643~0.993)	0.043	1.532(0.746~3.146)	0.245	0.984(0.952~1.017)	0.341	TRUE	Non-mediation	3.05%
SLAM family member 5	0.799(0.643~0.993)	0.043	0.339(0.222~0.519)	<0.001	0.993(0.967~1.020)	0.609	FALSE	Non-mediation	-3.38%
T-lymphocyte activation antigen CD86	0.799(0.643~0.993)	0.043	0.797(0.411~1.545)	0.501	0.938(0.888~0.992)	0.035	FALSE	Non-mediation	-6.47%
T-cell surface glycoprotein CD8 beta chain	0.799(0.643~0.993)	0.043	1.518(0.575~4.006)	0.399	1.014(0.986~1.043)	0.319	FALSE	Non-mediation	-2.65%
Complement component C1q receptor	0.799(0.643~0.993)	0.043	1.714(0.893~3.288)	0.105	0.994(0.958~1.032)	0.750	TRUE	Non-mediation	1.45%
Complement component C1q receptor	0.799(0.643~0.993)	0.043	1.583(0.920~2.723)	0.097	1.006(0.974~1.039)	0.714	FALSE	Non-mediation	-1.24%
T-cell surface protein tactile	0.799(0.643~0.993)	0.043	0.986(0.606~1.606)	0.956	1.043(1.009~1.078)	0.013	TRUE	Non-mediation	0.26%
CD97 antigen	0.799(0.643~0.993)	0.043	1.199(0.725~1.984)	0.480	0.998(0.975~1.022)	0.870	TRUE	Non-mediation	0.16%
M-phase inducer phosphatase 2	0.799(0.643~0.993)	0.043	1.739(0.857~3.526)	0.125	1.006(0.983~1.030)	0.604	FALSE	Non-mediation	-1.53%
Cyclin-dependent kinase 1:G2/mitotic-specific cyclin-B1 complex	0.799(0.643~0.993)	0.043	0.602(0.399~0.907)	0.015	1.056(1.001~1.114)	0.060	TRUE	Non-mediation	12.30%
Cell division control protein 42 homolog	0.799(0.643~0.993)	0.043	0.766(0.474~1.239)	0.277	1.016(0.982~1.051)	0.372	TRUE	Non-mediation	1.83%
Serine/threonine-protein kinase MRCK alpha	0.799(0.643~0.993)	0.043	0.751(0.394~1.432)	0.385	0.995(0.957~1.034)	0.788	FALSE	Non-mediation	-0.68%
Serine/threonine-protein kinase MRCK beta	0.799(0.643~0.993)	0.043	1.214(0.533~2.765)	0.644	0.999(0.972~1.028)	0.972	TRUE	Non-mediation	0.04%
CUB domain-containing protein 1	0.799(0.643~0.993)	0.043	0.966(0.381~2.453)	0.943	1.013(0.984~1.043)	0.390	TRUE	Non-mediation	0.20%
Cadherin-12	0.799(0.643~0.993)	0.043	1.129(0.438~2.913)	0.802	0.971(0.949~0.995)	0.016	TRUE	Non-mediation	1.57%
Cadherin-12	0.799(0.643~0.993)	0.043	1.524(0.642~3.615)	0.340	0.980(0.955~1.006)	0.125	TRUE	Non-mediation	3.82%
Cadherin-1	0.799(0.643~0.993)	0.043	1.918(0.990~3.719)	0.054	1.008(0.986~1.031)	0.454	FALSE	Non-mediation	-2.45%
Cadherin-15	0.799(0.643~0.993)	0.043	1.580(0.731~3.413)	0.244	1.002(0.979~1.026)	0.857	FALSE	Non-mediation	-0.44%
Cadherin-15	0.799(0.643~0.993)	0.043	1.542(1.164~2.041)	0.003	0.987(0.960~1.016)	0.386	TRUE	Non-mediation	2.44%
Cadherin-2	0.799(0.643~0.993)	0.043	1.059(0.390~2.878)	0.911	0.989(0.953~1.027)	0.581	TRUE	Non-mediation	0.27%
Cadherin-3	0.799(0.643~0.993)	0.043	1.561(0.727~3.355)	0.254	1.024(0.998~1.050)	0.069	FALSE	Non-mediation	-4.67%
Cadherin-5	0.799(0.643~0.993)	0.043	1.598(0.664~3.846)	0.295	1.000(0.986~1.015)	0.954	FALSE	Non-mediation	-0.09%
Cadherin-7	0.799(0.643~0.993)	0.043	0.913(0.450~1.850)	0.800	0.995(0.977~1.013)	0.607	FALSE	Non-mediation	-0.19%
Cadherin-related family member 1	0.799(0.643~0.993)	0.043	0.916(0.310~2.702)	0.873	1.009(0.984~1.034)	0.489	TRUE	Non-mediation	0.35%
Cadherin-related family member 3	0.799(0.643~0.993)	0.043	0.608(0.338~1.094)	0.097	0.946(0.898~0.996)	0.046	FALSE	Non-mediation	-12.37%
Cadherin-related family member 3	0.799(0.643~0.993)	0.043	1.016(0.391~2.644)	0.973	0.973(0.929~1.020)	0.255	TRUE	Non-mediation	0.20%
Cadherin-related family member 5	0.799(0.643~0.993)	0.043	1.206(0.421~3.451)	0.727	1.000(0.971~1.029)	0.979	TRUE	Non-mediation	0.03%
Cyclin-dependent kinase 2-associated protein 1	0.799(0.643~0.993)	0.043	1.037(0.398~2.705)	0.940	0.988(0.959~1.017)	0.409	TRUE	Non-mediation	0.20%
Cyclin-dependent kinase 2:Cyclin-A2 complex	0.799(0.643~0.993)	0.043	0.653(0.228~1.868)	0.427	1.014(0.991~1.037)	0.240	TRUE	Non-mediation	2.60%
Cyclin-dependent kinase 5:Cyclin-dependent kinase 5 activator 1 complex	0.799(0.643~0.993)	0.043	1.260(0.677~2.345)	0.466	1.011(0.989~1.033)	0.341	FALSE	Non-mediation	-1.08%
Cyclin-dependent kinase 8:Cyclin-C complex	0.799(0.643~0.993)	0.043	1.540(1.091~2.176)	0.014	1.004(0.981~1.027)	0.755	FALSE	Non-mediation	-0.72%
Cyclin-dependent kinase inhibitor 1B	0.799(0.643~0.993)	0.043	1.949(0.876~4.338)	0.102	0.993(0.973~1.013)	0.510	TRUE	Non-mediation	2.02%
Cyclin-dependent kinase 4 inhibitor B	0.799(0.643~0.993)	0.043	0.651(0.357~1.186)	0.161	1.012(0.974~1.051)	0.551	TRUE	Non-mediation	2.21%
Cyclin-dependent kinase inhibitor 3	0.799(0.643~0.993)	0.043	1.020(0.430~2.419)	0.964	1.015(0.985~1.045)	0.340	FALSE	Non-mediation	-0.13%
Cerebral dopamine neurotrophic factor	0.799(0.643~0.993)	0.043	1.088(0.603~1.964)	0.779	0.987(0.960~1.014)	0.332	TRUE	Non-mediation	0.51%
Cell adhesion molecule-related/down-regulated by oncogenes	0.799(0.643~0.993)	0.043	1.185(0.774~1.813)	0.435	0.983(0.960~1.007)	0.160	TRUE	Non-mediation	1.29%
Corneodesmosin	0.799(0.643~0.993)	0.043	0.727(0.411~1.287)	0.274	1.004(0.983~1.026)	0.694	TRUE	Non-mediation	0.60%
Testis-specific chromodomain protein Y 1	0.799(0.643~0.993)	0.043	0.928(0.422~2.045)	0.854	1.005(0.973~1.038)	0.748	TRUE	Non-mediation	0.17%
Carcinoembryonic antigen-related cell adhesion molecule 1	0.799(0.643~0.993)	0.043	0.744(0.335~1.652)	0.467	0.996(0.975~1.017)	0.682	FALSE	Non-mediation	-0.58%
Carcinoembryonic antigen-related cell adhesion molecule 21	0.799(0.643~0.993)	0.043	0.864(0.437~1.711)	0.675	1.008(0.978~1.040)	0.596	TRUE	Non-mediation	0.54%
Carcinoembryonic antigen-related cell adhesion molecule 4	0.799(0.643~0.993)	0.043	1.921(0.951~3.881)	0.069	1.000(0.965~1.037)	0.994	FALSE	Non-mediation	-0.04%
CCAAT/enhancer-binding protein beta	0.799(0.643~0.993)	0.043	2.101(1.087~4.061)	0.027	0.991(0.967~1.016)	0.467	TRUE	Non-mediation	3.02%
Adenosine deaminase CECR1	0.799(0.643~0.993)	0.043	0.692(0.218~2.198)	0.533	1.011(0.997~1.025)	0.114	TRUE	Non-mediation	1.83%
Bile salt-activated lipase	0.799(0.643~0.993)	0.043	1.140(0.631~2.062)	0.664	0.984(0.963~1.006)	0.147	TRUE	Non-mediation	0.94%
Chymotrypsin-like elastase family member 2A	0.799(0.643~0.993)	0.043	1.315(0.484~3.572)	0.591	0.989(0.964~1.014)	0.384	TRUE	Non-mediation	1.39%
Chymotrypsin-like elastase family member 3B	0.799(0.643~0.993)	0.043	0.834(0.418~1.665)	0.608	1.019(0.994~1.045)	0.142	TRUE	Non-mediation	1.53%
CUGBP Elav-like family member 2	0.799(0.643~0.993)	0.043	1.708(0.646~4.520)	0.281	1.013(0.985~1.042)	0.357	FALSE	Non-mediation	-3.17%
Centromere protein W	0.799(0.643~0.993)	0.043	0.787(0.473~1.312)	0.359	1.006(0.974~1.039)	0.731	TRUE	Non-mediation	0.60%
Centrosomal protein of 57 kDa	0.799(0.643~0.993)	0.043	1.305(1.025~1.661)	0.031	0.980(0.951~1.010)	0.193	TRUE	Non-mediation	2.38%
Centrosomal protein of 57 kDa	0.799(0.643~0.993)	0.043	0.784(0.508~1.210)	0.272	0.928(0.875~0.984)	0.026	FALSE	Non-mediation	-8.10%
Centrosomal protein of 57 kDa	0.799(0.643~0.993)	0.043	1.081(0.468~2.497)	0.855	1.002(0.972~1.032)	0.920	FALSE	Non-mediation	-0.05%
Ceramide synthase 5	0.799(0.643~0.993)	0.043	1.424(0.571~3.549)	0.448	1.014(0.989~1.040)	0.280	FALSE	Non-mediation	-2.18%
Centrin-2	0.799(0.643~0.993)	0.043	1.424(0.574~3.535)	0.446	0.994(0.969~1.019)	0.625	TRUE	Non-mediation	1.00%
Cilia- and flagella-associated protein 45	0.799(0.643~0.993)	0.043	0.455(0.326~0.634)	<0.001	0.993(0.966~1.020)	0.606	FALSE	Non-mediation	-2.50%
Complement factor B	0.799(0.643~0.993)	0.043	0.863(0.303~2.461)	0.783	1.008(0.983~1.035)	0.525	TRUE	Non-mediation	0.56%
Cryptic protein	0.799(0.643~0.993)	0.043	2.591(1.115~6.018)	0.027	0.978(0.952~1.005)	0.116	TRUE	Non-mediation	9.34%
Complement factor H	0.799(0.643~0.993)	0.043	0.840(0.312~2.259)	0.730	0.998(0.974~1.023)	0.891	FALSE	Non-mediation	-0.13%
Complement factor H-related protein 5	0.799(0.643~0.993)	0.043	1.381(0.619~3.083)	0.430	0.994(0.974~1.015)	0.577	TRUE	Non-mediation	0.83%
Complement factor H-related protein 5	0.799(0.643~0.993)	0.043	1.378(0.681~2.791)	0.373	0.991(0.973~1.010)	0.362	TRUE	Non-mediation	1.26%
Complement factor I	0.799(0.643~0.993)	0.043	0.564(0.269~1.183)	0.130	0.987(0.964~1.011)	0.292	FALSE	Non-mediation	-3.25%
Cofilin-1	0.799(0.643~0.993)	0.043	1.092(0.480~2.482)	0.834	1.009(0.981~1.037)	0.543	FALSE	Non-mediation	-0.34%
Properdin	0.799(0.643~0.993)	0.043	1.022(0.642~1.628)	0.926	1.020(0.987~1.054)	0.229	FALSE	Non-mediation	-0.20%
Glycoprotein hormones alpha chain	0.799(0.643~0.993)	0.043	1.152(0.436~3.046)	0.775	0.998(0.954~1.044)	0.933	TRUE	Non-mediation	0.12%
Human Chorionic Gonadotropin	0.799(0.643~0.993)	0.043	0.705(0.268~1.859)	0.480	0.983(0.956~1.010)	0.213	FALSE	Non-mediation	-2.71%
Follicle stimulating hormone	0.799(0.643~0.993)	0.043	0.925(0.340~2.513)	0.878	0.980(0.952~1.010)	0.186	FALSE	Non-mediation	-0.70%
Luteinizing hormone	0.799(0.643~0.993)	0.043	0.760(0.341~1.695)	0.503	1.020(0.995~1.045)	0.118	TRUE	Non-mediation	2.39%
Thyroid Stimulating Hormone	0.799(0.643~0.993)	0.043	0.595(0.239~1.479)	0.264	1.044(1.012~1.077)	0.006	TRUE	Non-mediation	10.06%
Choriogonadotropin subunit beta variant 2	0.799(0.643~0.993)	0.043	1.018(0.449~2.312)	0.965	1.039(0.987~1.095)	0.156	FALSE	Non-mediation	-0.31%
Cell growth regulator with EF hand domain protein 1	0.799(0.643~0.993)	0.043	1.090(0.496~2.396)	0.830	1.013(0.986~1.040)	0.342	FALSE	Non-mediation	-0.50%
Chondroadherin	0.799(0.643~0.993)	0.043	0.598(0.307~1.164)	0.130	0.997(0.968~1.027)	0.837	FALSE	Non-mediation	-0.72%
Coiled-coil-helix-coiled-coil-helix domain-containing protein 10, mitochondrial	0.799(0.643~0.993)	0.043	0.764(0.462~1.262)	0.293	0.997(0.974~1.020)	0.798	FALSE	Non-mediation	-0.37%
Coiled-coil-helix-coiled-coil-helix domain-containing protein 2	0.799(0.643~0.993)	0.043	0.737(0.420~1.296)	0.290	1.006(0.976~1.037)	0.679	TRUE	Non-mediation	0.87%
Chromodomain-helicase-DNA-binding protein 7	0.799(0.643~0.993)	0.043	0.726(0.299~1.760)	0.478	1.018(0.983~1.053)	0.316	TRUE	Non-mediation	2.51%
Serine/threonine-protein kinase Chk1	0.799(0.643~0.993)	0.043	0.674(0.377~1.206)	0.184	0.983(0.952~1.015)	0.295	FALSE	Non-mediation	-2.98%
Chromogranin-A	0.799(0.643~0.993)	0.043	0.582(0.239~1.420)	0.234	0.998(0.967~1.029)	0.877	FALSE	Non-mediation	-0.59%
Secretogranin-1	0.799(0.643~0.993)	0.043	0.675(0.332~1.375)	0.279	0.997(0.964~1.031)	0.855	FALSE	Non-mediation	-0.55%
Chitinase-3-like protein 1	0.799(0.643~0.993)	0.043	1.109(0.503~2.442)	0.798	1.008(0.992~1.024)	0.323	FALSE	Non-mediation	-0.36%
Chitinase-3-like protein 2	0.799(0.643~0.993)	0.043	0.933(0.491~1.771)	0.832	0.991(0.963~1.019)	0.529	FALSE	Non-mediation	-0.28%
Cysteine-rich hydrophobic domain-containing protein 2	0.799(0.643~0.993)	0.043	1.222(0.487~3.066)	0.670	1.001(0.977~1.026)	0.947	FALSE	Non-mediation	-0.07%
Chitotriosidase-1	0.799(0.643~0.993)	0.043	0.841(0.426~1.662)	0.619	1.010(0.995~1.026)	0.178	TRUE	Non-mediation	0.80%
Choline/ethanolamine kinase	0.799(0.643~0.993)	0.043	1.593(0.584~4.345)	0.363	1.008(0.978~1.039)	0.605	FALSE	Non-mediation	-1.66%
Neural cell adhesion molecule L1-like protein	0.799(0.643~0.993)	0.043	2.163(1.022~4.577)	0.044	0.980(0.945~1.016)	0.271	TRUE	Non-mediation	6.97%
Calcineurin B homologous protein 1	0.799(0.643~0.993)	0.043	1.146(0.520~2.524)	0.736	0.965(0.934~0.997)	0.034	TRUE	Non-mediation	2.14%
Chordin	0.799(0.643~0.993)	0.043	1.348(0.789~2.301)	0.274	1.000(0.962~1.039)	0.986	TRUE	Non-mediation	0.05%
Chordin-like protein 1	0.799(0.643~0.993)	0.043	0.430(0.252~0.734)	0.002	0.995(0.970~1.021)	0.713	FALSE	Non-mediation	-1.83%
Chordin-like protein 2	0.799(0.643~0.993)	0.043	1.102(0.633~1.920)	0.731	0.990(0.967~1.015)	0.434	TRUE	Non-mediation	0.42%
Carbohydrate sulfotransferase 11	0.799(0.643~0.993)	0.043	0.777(0.362~1.666)	0.516	1.009(0.987~1.032)	0.419	TRUE	Non-mediation	1.05%
Carbohydrate sulfotransferase 14	0.799(0.643~0.993)	0.043	0.467(0.252~0.865)	0.015	0.995(0.970~1.020)	0.671	FALSE	Non-mediation	-1.86%
Carbohydrate sulfotransferase 15	0.799(0.643~0.993)	0.043	0.293(0.150~0.572)	<0.001	1.011(0.980~1.043)	0.477	TRUE	Non-mediation	6.16%
Carbohydrate sulfotransferase 15	0.799(0.643~0.993)	0.043	0.395(0.133~1.167)	0.093	0.997(0.968~1.027)	0.862	FALSE	Non-mediation	-1.08%
Carbohydrate sulfotransferase 1	0.799(0.643~0.993)	0.043	0.806(0.431~1.507)	0.499	0.996(0.976~1.017)	0.727	FALSE	Non-mediation	-0.35%
Carbohydrate sulfotransferase 2	0.799(0.643~0.993)	0.043	0.391(0.211~0.724)	0.003	0.987(0.960~1.014)	0.332	FALSE	Non-mediation	-5.69%
Carbohydrate sulfotransferase 3	0.799(0.643~0.993)	0.043	0.998(0.337~2.962)	0.998	1.032(0.997~1.067)	0.070	TRUE	Non-mediation	0.02%
Carbohydrate sulfotransferase 5	0.799(0.643~0.993)	0.043	1.734(0.892~3.372)	0.104	0.987(0.959~1.016)	0.391	TRUE	Non-mediation	3.12%
Carbohydrate sulfotransferase 6	0.799(0.643~0.993)	0.043	0.434(0.252~0.749)	0.003	1.013(0.983~1.044)	0.414	TRUE	Non-mediation	4.69%
Carbohydrate sulfotransferase 9	0.799(0.643~0.993)	0.043	1.281(0.683~2.406)	0.440	0.990(0.962~1.018)	0.472	TRUE	Non-mediation	1.16%
Cartilage intermediate layer protein 1	0.799(0.643~0.993)	0.043	1.274(0.463~3.505)	0.640	1.000(0.968~1.033)	0.991	TRUE	Non-mediation	0.02%
Cold-inducible RNA-binding protein	0.799(0.643~0.993)	0.043	1.786(0.690~4.625)	0.232	1.006(0.980~1.033)	0.641	FALSE	Non-mediation	-1.61%
CDGSH iron-sulfur domain-containing protein 1	0.799(0.643~0.993)	0.043	1.234(0.508~2.994)	0.642	1.070(1.011~1.132)	0.030	FALSE	Non-mediation	-6.32%
CDGSH iron-sulfur domain-containing protein 2	0.799(0.643~0.993)	0.043	0.629(0.198~1.995)	0.431	0.985(0.958~1.013)	0.285	FALSE	Non-mediation	-3.11%
Cytoskeleton-associated protein 2	0.799(0.643~0.993)	0.043	0.862(0.431~1.723)	0.674	0.998(0.975~1.023)	0.897	FALSE	Non-mediation	-0.10%
Creatine kinase B-type	0.799(0.643~0.993)	0.043	1.395(0.767~2.538)	0.275	1.005(0.983~1.026)	0.675	FALSE	Non-mediation	-0.68%
Creatine kinase M-type	0.799(0.643~0.993)	0.043	1.280(0.424~3.868)	0.662	1.006(0.977~1.035)	0.697	FALSE	Non-mediation	-0.62%
Galectin-10	0.799(0.643~0.993)	0.043	2.113(1.023~4.365)	0.043	0.982(0.952~1.013)	0.261	TRUE	Non-mediation	5.94%
C-type lectin domain family 10 member A	0.799(0.643~0.993)	0.043	0.903(0.347~2.350)	0.835	0.993(0.968~1.018)	0.572	FALSE	Non-mediation	-0.33%
Stem Cell Growth Factor-beta	0.799(0.643~0.993)	0.043	0.894(0.459~1.740)	0.741	0.989(0.964~1.015)	0.417	FALSE	Non-mediation	-0.53%
C-type lectin domain family 12 member A	0.799(0.643~0.993)	0.043	0.856(0.451~1.624)	0.634	0.978(0.952~1.005)	0.115	FALSE	Non-mediation	-1.53%
C-type lectin domain family 14 member A	0.799(0.643~0.993)	0.043	0.946(0.424~2.114)	0.893	1.011(0.985~1.039)	0.402	TRUE	Non-mediation	0.28%
C-type lectin domain family 2 member A	0.799(0.643~0.993)	0.043	0.630(0.336~1.181)	0.150	0.996(0.968~1.024)	0.765	FALSE	Non-mediation	-0.90%
C-type lectin domain family 2 member B	0.799(0.643~0.993)	0.043	1.466(0.636~3.377)	0.369	0.971(0.939~1.004)	0.085	TRUE	Non-mediation	4.99%
C-type lectin domain family 2 member D	0.799(0.643~0.993)	0.043	1.402(0.674~2.919)	0.366	1.004(0.981~1.027)	0.751	FALSE	Non-mediation	-0.56%
C-type lectin domain family 2 member L	0.799(0.643~0.993)	0.043	0.625(0.258~1.512)	0.297	0.983(0.947~1.020)	0.357	FALSE	Non-mediation	-3.67%
C-type lectin domain family 4 member D	0.799(0.643~0.993)	0.043	1.871(1.370~2.555)	<0.001	1.017(0.993~1.043)	0.173	FALSE	Non-mediation	-4.80%
C-type lectin domain family 4 member E	0.799(0.643~0.993)	0.043	0.571(0.272~1.198)	0.138	0.981(0.954~1.009)	0.177	FALSE	Non-mediation	-4.84%
C-type lectin domain family 4 member M	0.799(0.643~0.993)	0.043	1.199(0.617~2.329)	0.592	1.010(0.978~1.043)	0.534	FALSE	Non-mediation	-0.83%
C-type lectin domain family 5 member A	0.799(0.643~0.993)	0.043	0.518(0.231~1.162)	0.111	1.015(0.993~1.036)	0.185	TRUE	Non-mediation	4.24%
C-type lectin domain family 6 member A	0.799(0.643~0.993)	0.043	0.529(0.285~0.983)	0.044	1.020(0.972~1.069)	0.425	TRUE	Non-mediation	5.51%
C-type lectin domain family 7 member A	0.799(0.643~0.993)	0.043	0.729(0.393~1.355)	0.318	0.988(0.970~1.007)	0.208	FALSE	Non-mediation	-1.65%
C-type lectin-like domain family 1	0.799(0.643~0.993)	0.043	1.367(0.874~2.138)	0.171	1.000(0.977~1.025)	0.972	FALSE	Non-mediation	-0.06%
Chloride intracellular channel protein 4	0.799(0.643~0.993)	0.043	1.402(0.475~4.136)	0.540	1.012(0.986~1.039)	0.356	FALSE	Non-mediation	-1.83%
Chloride intracellular channel protein 5	0.799(0.643~0.993)	0.043	1.644(1.057~2.557)	0.027	1.010(0.978~1.042)	0.556	FALSE	Non-mediation	-2.13%
Clathrin interactor 1	0.799(0.643~0.993)	0.043	1.680(0.572~4.929)	0.345	0.964(0.932~0.997)	0.044	TRUE	Non-mediation	8.44%
Dual specificity protein kinase CLK2	0.799(0.643~0.993)	0.043	2.180(1.362~3.489)	0.001	0.994(0.973~1.015)	0.577	TRUE	Non-mediation	2.11%
CXADR-like membrane protein	0.799(0.643~0.993)	0.043	1.096(0.510~2.351)	0.815	0.993(0.970~1.015)	0.517	TRUE	Non-mediation	0.30%
CXADR-like membrane protein	0.799(0.643~0.993)	0.043	0.560(0.202~1.557)	0.267	0.964(0.917~1.013)	0.169	FALSE	Non-mediation	-9.42%
Ceroid-lipofuscinosis neuronal protein 5	0.799(0.643~0.993)	0.043	0.528(0.153~1.825)	0.313	0.995(0.972~1.019)	0.684	FALSE	Non-mediation	-1.39%
Ceroid-lipofuscinosis neuronal protein 5	0.799(0.643~0.993)	0.043	0.718(0.305~1.689)	0.448	1.038(1.001~1.076)	0.043	TRUE	Non-mediation	5.48%
Caseinolytic peptidase B protein homolog	0.799(0.643~0.993)	0.043	0.896(0.370~2.169)	0.807	1.011(0.982~1.041)	0.470	TRUE	Non-mediation	0.53%
Colipase	0.799(0.643~0.993)	0.043	1.025(0.496~2.117)	0.947	1.006(0.985~1.029)	0.560	FALSE	Non-mediation	-0.07%
Colipase-like protein 2	0.799(0.643~0.993)	0.043	0.770(0.507~1.169)	0.220	1.002(0.976~1.028)	0.873	TRUE	Non-mediation	0.25%
Calsyntenin-3	0.799(0.643~0.993)	0.043	1.044(0.510~2.137)	0.906	1.007(0.966~1.049)	0.748	FALSE	Non-mediation	-0.13%
Clathrin heavy chain 1	0.799(0.643~0.993)	0.043	0.759(0.320~1.800)	0.532	1.006(0.979~1.034)	0.650	TRUE	Non-mediation	0.78%
Clusterin	0.799(0.643~0.993)	0.043	1.206(0.639~2.278)	0.563	1.003(0.976~1.031)	0.826	FALSE	Non-mediation	-0.26%
Chymase	0.799(0.643~0.993)	0.043	0.941(0.418~2.117)	0.883	1.018(0.994~1.042)	0.140	TRUE	Non-mediation	0.48%
UMP-CMP kinase	0.799(0.643~0.993)	0.043	1.659(0.602~4.568)	0.327	1.027(0.994~1.060)	0.106	FALSE	Non-mediation	-5.92%
UMP-CMP kinase	0.799(0.643~0.993)	0.043	1.203(0.591~2.448)	0.610	1.006(0.984~1.029)	0.573	FALSE	Non-mediation	-0.52%
Cytosolic non-specific dipeptidase	0.799(0.643~0.993)	0.043	1.841(0.986~3.438)	0.055	1.074(1.030~1.120)	0.002	FALSE	Non-mediation	-19.52%
Nuclear envelope phosphatase-regulatory subunit 1	0.799(0.643~0.993)	0.043	0.979(0.295~3.253)	0.972	0.972(0.949~0.996)	0.022	FALSE	Non-mediation	-0.27%
CCR4-NOT transcription complex subunit 1	0.799(0.643~0.993)	0.043	1.683(0.810~3.500)	0.163	0.992(0.961~1.024)	0.629	TRUE	Non-mediation	1.80%
2',3'-cyclic-nucleotide 3'-phosphodiesterase	0.799(0.643~0.993)	0.043	0.679(0.233~1.976)	0.478	1.076(1.007~1.150)	0.046	TRUE	Non-mediation	12.63%
Ciliary neurotrophic factor	0.799(0.643~0.993)	0.043	0.899(0.515~1.571)	0.710	1.018(0.991~1.046)	0.193	TRUE	Non-mediation	0.86%
Ciliary neurotrophic factor receptor subunit alpha	0.799(0.643~0.993)	0.043	1.027(0.693~1.524)	0.893	1.003(0.981~1.025)	0.817	FALSE	Non-mediation	-0.03%
Ciliary neurotrophic factor receptor subunit alpha	0.799(0.643~0.993)	0.043	1.180(0.547~2.548)	0.673	0.994(0.967~1.021)	0.649	TRUE	Non-mediation	0.46%
Contactin-2	0.799(0.643~0.993)	0.043	0.692(0.335~1.427)	0.318	1.011(0.967~1.057)	0.646	TRUE	Non-mediation	1.73%
Contactin-4	0.799(0.643~0.993)	0.043	1.778(0.756~4.178)	0.187	1.081(1.019~1.146)	0.015	FALSE	Non-mediation	-19.90%
Contactin-5	0.799(0.643~0.993)	0.043	1.151(0.464~2.855)	0.762	0.990(0.970~1.010)	0.331	TRUE	Non-mediation	0.64%
Contactin-associated protein 1	0.799(0.643~0.993)	0.043	0.807(0.350~1.861)	0.615	1.031(1.002~1.061)	0.035	TRUE	Non-mediation	2.95%
Contactin-associated protein-like 2	0.799(0.643~0.993)	0.043	0.664(0.394~1.119)	0.124	1.080(1.009~1.157)	0.037	TRUE	Non-mediation	14.12%
Cytochrome c oxidase assembly factor 3 homolog, mitochondrial	0.799(0.643~0.993)	0.043	1.186(0.595~2.367)	0.628	1.019(0.985~1.053)	0.277	FALSE	Non-mediation	-1.41%
Cochlin	0.799(0.643~0.993)	0.043	1.671(0.758~3.685)	0.203	1.000(0.978~1.022)	0.993	FALSE	Non-mediation	-0.02%
Conserved oligomeric Golgi complex subunit 8	0.799(0.643~0.993)	0.043	0.863(0.385~1.934)	0.720	0.980(0.962~0.999)	0.035	FALSE	Non-mediation	-1.31%
Collagen alpha-2(XI) chain	0.799(0.643~0.993)	0.043	1.064(0.674~1.680)	0.789	0.966(0.945~0.988)	0.003	TRUE	Non-mediation	0.95%
Collagen alpha-1(XV) chain	0.799(0.643~0.993)	0.043	1.180(0.838~1.662)	0.342	1.002(0.980~1.025)	0.858	FALSE	Non-mediation	-0.15%
Endostatin	0.799(0.643~0.993)	0.043	0.822(0.533~1.266)	0.373	1.002(0.973~1.031)	0.891	TRUE	Non-mediation	0.18%
Collagen alpha-1(I) chain	0.799(0.643~0.993)	0.043	0.914(0.362~2.309)	0.850	1.007(0.978~1.037)	0.638	TRUE	Non-mediation	0.28%
Collagen alpha-1(XX) chain	0.799(0.643~0.993)	0.043	1.774(0.699~4.502)	0.228	0.992(0.964~1.021)	0.600	TRUE	Non-mediation	1.97%
Collagen alpha-1(XXVI) chain	0.799(0.643~0.993)	0.043	1.584(0.928~2.704)	0.092	1.016(0.994~1.039)	0.160	FALSE	Non-mediation	-3.26%
Collagen alpha-1(XXVIII) chain	0.799(0.643~0.993)	0.043	1.064(0.755~1.499)	0.723	1.017(0.991~1.044)	0.201	FALSE	Non-mediation	-0.47%
Collagen alpha-1(VI) chain	0.799(0.643~0.993)	0.043	0.592(0.428~0.820)	0.002	0.972(0.952~0.992)	0.007	FALSE	Partial mediation	-6.70%
Collagen alpha-3(VI) chain	0.799(0.643~0.993)	0.043	1.865(1.384~2.514)	<0.001	1.014(0.982~1.047)	0.385	FALSE	Non-mediation	-3.92%
Collagen alpha-5(VI) chain	0.799(0.643~0.993)	0.043	0.822(0.391~1.727)	0.605	0.998(0.977~1.020)	0.863	FALSE	Non-mediation	-0.16%
Collagen alpha-1(VIII) chain	0.799(0.643~0.993)	0.043	0.869(0.280~2.697)	0.808	0.992(0.968~1.015)	0.483	FALSE	Non-mediation	-0.53%
Collagen alpha-2(IX) chain	0.799(0.643~0.993)	0.043	1.216(0.662~2.234)	0.529	0.979(0.962~0.997)	0.022	TRUE	Non-mediation	1.83%
Collectin-10	0.799(0.643~0.993)	0.043	1.078(0.796~1.460)	0.626	0.976(0.953~0.999)	0.044	TRUE	Non-mediation	0.81%
Collectin-11	0.799(0.643~0.993)	0.043	1.079(0.381~3.055)	0.886	1.009(0.978~1.040)	0.589	FALSE	Non-mediation	-0.29%
Collectin-12	0.799(0.643~0.993)	0.043	1.289(0.463~3.583)	0.627	0.996(0.970~1.022)	0.748	TRUE	Non-mediation	0.48%
Collectin-12	0.799(0.643~0.993)	0.043	0.952(0.583~1.554)	0.843	1.015(0.974~1.059)	0.477	TRUE	Non-mediation	0.34%
Procollagen galactosyltransferase 1	0.799(0.643~0.993)	0.043	0.970(0.556~1.693)	0.915	0.987(0.965~1.009)	0.251	FALSE	Non-mediation	-0.18%
Procollagen galactosyltransferase 2	0.799(0.643~0.993)	0.043	0.886(0.293~2.680)	0.830	0.983(0.953~1.014)	0.287	FALSE	Non-mediation	-0.91%
COMM domain-containing protein 1	0.799(0.643~0.993)	0.043	1.980(1.230~3.185)	0.005	1.017(0.995~1.040)	0.126	FALSE	Non-mediation	-5.25%
COMM domain-containing protein 7	0.799(0.643~0.993)	0.043	1.612(0.491~5.299)	0.431	0.993(0.964~1.023)	0.647	TRUE	Non-mediation	1.48%
COP9 signalosome complex subunit 2	0.799(0.643~0.993)	0.043	1.016(0.417~2.477)	0.972	0.991(0.972~1.011)	0.378	TRUE	Non-mediation	0.06%
Coactosin-like protein	0.799(0.643~0.993)	0.043	1.313(0.671~2.566)	0.426	0.990(0.963~1.018)	0.486	TRUE	Non-mediation	1.20%
Cytochrome c oxidase subunit 4 isoform 2, mitochondrial	0.799(0.643~0.993)	0.043	1.421(0.930~2.173)	0.105	1.013(0.984~1.042)	0.387	FALSE	Non-mediation	-1.99%
Cytochrome c oxidase subunit 5B, mitochondrial	0.799(0.643~0.993)	0.043	1.266(0.547~2.932)	0.582	0.991(0.962~1.022)	0.584	TRUE	Non-mediation	0.90%
Cytochrome c oxidase subunit 6C	0.799(0.643~0.993)	0.043	0.748(0.340~1.645)	0.471	0.984(0.953~1.017)	0.340	FALSE	Non-mediation	-2.05%
Cytochrome c oxidase subunit 7A1, mitochondrial	0.799(0.643~0.993)	0.043	1.468(0.683~3.158)	0.326	1.025(1.004~1.046)	0.021	FALSE	Non-mediation	-4.16%
Cytochrome c oxidase subunit 8A, mitochondrial	0.799(0.643~0.993)	0.043	0.908(0.516~1.596)	0.736	0.989(0.970~1.008)	0.254	FALSE	Non-mediation	-0.48%
Carboxypeptidase A2	0.799(0.643~0.993)	0.043	1.260(0.549~2.892)	0.586	0.995(0.975~1.016)	0.647	TRUE	Non-mediation	0.49%
Carboxypeptidase A4	0.799(0.643~0.993)	0.043	1.134(0.494~2.603)	0.766	0.997(0.981~1.013)	0.696	TRUE	Non-mediation	0.18%
Carboxypeptidase B	0.799(0.643~0.993)	0.043	0.894(0.259~3.078)	0.859	0.994(0.960~1.028)	0.713	FALSE	Non-mediation	-0.32%
Carboxypeptidase M	0.799(0.643~0.993)	0.043	0.977(0.620~1.538)	0.919	1.020(0.991~1.050)	0.182	TRUE	Non-mediation	0.21%
Copine-1	0.799(0.643~0.993)	0.043	2.381(0.867~6.542)	0.092	0.980(0.956~1.004)	0.108	TRUE	Non-mediation	7.92%
Probable serine carboxypeptidase CPVL	0.799(0.643~0.993)	0.043	0.653(0.250~1.705)	0.384	1.012(0.990~1.034)	0.282	TRUE	Non-mediation	2.22%
Probable carboxypeptidase X1	0.799(0.643~0.993)	0.043	0.906(0.391~2.099)	0.818	0.978(0.957~0.999)	0.036	FALSE	Non-mediation	-0.99%
Carboxypeptidase Z	0.799(0.643~0.993)	0.043	1.305(0.838~2.032)	0.238	1.000(0.977~1.025)	0.974	FALSE	Non-mediation	-0.05%
Cellular retinoic acid-binding protein 1	0.799(0.643~0.993)	0.043	1.654(0.778~3.515)	0.191	0.996(0.970~1.023)	0.786	TRUE	Non-mediation	0.83%
Cellular retinoic acid-binding protein 2	0.799(0.643~0.993)	0.043	1.813(0.867~3.793)	0.114	1.002(0.974~1.031)	0.876	FALSE	Non-mediation	-0.60%
Protein crumbs homolog 1	0.799(0.643~0.993)	0.043	1.303(0.582~2.917)	0.520	0.991(0.962~1.020)	0.523	TRUE	Non-mediation	1.12%
Cyclic AMP-responsive element-binding protein 3-like protein 1	0.799(0.643~0.993)	0.043	0.729(0.339~1.569)	0.419	0.995(0.973~1.018)	0.678	FALSE	Non-mediation	-0.67%
Cyclic AMP-responsive element-binding protein 3-like protein 4	0.799(0.643~0.993)	0.043	0.657(0.411~1.050)	0.079	1.015(0.993~1.037)	0.194	TRUE	Non-mediation	2.72%
CREB-binding protein	0.799(0.643~0.993)	0.043	0.934(0.543~1.607)	0.805	0.987(0.961~1.014)	0.351	FALSE	Non-mediation	-0.39%
Protein CREG1	0.799(0.643~0.993)	0.043	1.771(1.084~2.895)	0.023	1.023(0.995~1.051)	0.107	FALSE	Non-mediation	-5.71%
Cysteine-rich with EGF-like domain protein 1	0.799(0.643~0.993)	0.043	1.601(1.019~2.516)	0.041	1.001(0.986~1.015)	0.945	FALSE	Non-mediation	-0.11%
Corticoliberin	0.799(0.643~0.993)	0.043	0.889(0.381~2.071)	0.785	1.001(0.982~1.020)	0.932	TRUE	Non-mediation	0.04%
Corticotropin-releasing factor-binding protein	0.799(0.643~0.993)	0.043	0.861(0.516~1.437)	0.568	1.008(0.988~1.028)	0.426	TRUE	Non-mediation	0.53%
Cysteine-rich motor neuron 1 protein	0.799(0.643~0.993)	0.043	0.965(0.323~2.885)	0.949	1.002(0.971~1.034)	0.900	TRUE	Non-mediation	0.03%
Cysteine-rich secretory protein 2	0.799(0.643~0.993)	0.043	0.937(0.430~2.043)	0.870	0.998(0.981~1.016)	0.859	FALSE	Non-mediation	-0.05%
Cysteine-rich secretory protein 3	0.799(0.643~0.993)	0.043	0.504(0.221~1.152)	0.104	1.004(0.976~1.032)	0.796	TRUE	Non-mediation	1.11%
Cysteine-rich secretory protein LCCL domain-containing 2	0.799(0.643~0.993)	0.043	1.135(0.511~2.518)	0.756	1.016(0.982~1.051)	0.370	FALSE	Non-mediation	-0.87%
Adapter molecule crk	0.799(0.643~0.993)	0.043	0.866(0.343~2.186)	0.761	0.974(0.947~1.002)	0.073	FALSE	Non-mediation	-1.67%
Crk-like protein	0.799(0.643~0.993)	0.043	2.005(0.794~5.063)	0.141	1.009(0.977~1.042)	0.602	FALSE	Non-mediation	-2.67%
Cytokine receptor-like factor 1:Cardiotrophin-like cytokine factor 1 Complex	0.799(0.643~0.993)	0.043	0.514(0.283~0.934)	0.029	0.968(0.940~0.997)	0.032	FALSE	Partial mediation	-9.59%
Cytokine receptor-like factor 2	0.799(0.643~0.993)	0.043	0.883(0.536~1.454)	0.624	1.023(0.991~1.056)	0.162	TRUE	Non-mediation	1.26%
Cytokine receptor-like factor 2	0.799(0.643~0.993)	0.043	1.419(0.549~3.668)	0.470	0.997(0.965~1.030)	0.866	TRUE	Non-mediation	0.44%
Peroxisomal carnitine O-octanoyltransferase	0.799(0.643~0.993)	0.043	1.166(0.541~2.510)	0.696	0.991(0.964~1.019)	0.523	TRUE	Non-mediation	0.61%
C-reactive protein	0.799(0.643~0.993)	0.043	0.882(0.347~2.240)	0.792	1.013(0.989~1.038)	0.286	TRUE	Non-mediation	0.74%
Cytotoxic and regulatory T-cell molecule	0.799(0.643~0.993)	0.043	1.028(0.380~2.778)	0.957	0.971(0.946~0.997)	0.029	TRUE	Non-mediation	0.36%
Cytotoxic and regulatory T-cell molecule	0.799(0.643~0.993)	0.043	0.886(0.577~1.362)	0.581	0.993(0.949~1.040)	0.772	FALSE	Non-mediation	-0.36%
Alpha-crystallin A chain	0.799(0.643~0.993)	0.043	1.543(0.861~2.766)	0.145	0.998(0.968~1.029)	0.897	TRUE	Non-mediation	0.39%
Beta-crystallin B2	0.799(0.643~0.993)	0.043	1.031(0.441~2.412)	0.944	0.990(0.961~1.019)	0.492	TRUE	Non-mediation	0.14%
Gamma-crystallin D	0.799(0.643~0.993)	0.043	0.644(0.343~1.210)	0.171	0.984(0.949~1.021)	0.388	FALSE	Non-mediation	-3.17%
Quinone oxidoreductase-like protein 1	0.799(0.643~0.993)	0.043	0.820(0.491~1.369)	0.448	1.016(0.991~1.042)	0.214	TRUE	Non-mediation	1.43%
Putative chondrosarcoma-associated gene 1 protein	0.799(0.643~0.993)	0.043	0.613(0.280~1.341)	0.220	0.992(0.960~1.025)	0.625	FALSE	Non-mediation	-1.79%
Cold shock domain-containing protein C2	0.799(0.643~0.993)	0.043	1.126(0.532~2.384)	0.757	1.033(0.999~1.068)	0.057	FALSE	Non-mediation	-1.72%
Cold shock domain-containing protein E1	0.799(0.643~0.993)	0.043	1.049(0.506~2.174)	0.897	1.015(0.992~1.039)	0.209	FALSE	Non-mediation	-0.32%
Macrophage colony-stimulating factor 1	0.799(0.643~0.993)	0.043	1.671(0.789~3.540)	0.180	0.997(0.976~1.019)	0.815	TRUE	Non-mediation	0.59%
Granulocyte-macrophage colony-stimulating factor	0.799(0.643~0.993)	0.043	0.735(0.352~1.535)	0.413	0.995(0.962~1.028)	0.757	FALSE	Non-mediation	-0.72%
Granulocyte-macrophage colony-stimulating factor receptor subunit alpha	0.799(0.643~0.993)	0.043	0.536(0.282~1.020)	0.057	0.996(0.966~1.027)	0.797	FALSE	Non-mediation	-1.13%
Cytokine receptor common subunit beta	0.799(0.643~0.993)	0.043	0.533(0.291~0.975)	0.041	0.997(0.972~1.022)	0.818	FALSE	Non-mediation	-0.83%
Cytokine receptor common subunit beta	0.799(0.643~0.993)	0.043	2.443(1.175~5.079)	0.017	0.986(0.959~1.014)	0.330	TRUE	Non-mediation	5.58%
Granulocyte colony-stimulating factor	0.799(0.643~0.993)	0.043	1.600(0.808~3.170)	0.178	0.998(0.963~1.035)	0.934	TRUE	Non-mediation	0.32%
Granulocyte colony-stimulating factor receptor	0.799(0.643~0.993)	0.043	0.464(0.250~0.862)	0.015	1.010(0.980~1.040)	0.535	TRUE	Non-mediation	3.24%
Chondroitin sulfate N-acetylgalactosaminyltransferase 2	0.799(0.643~0.993)	0.043	1.045(0.303~3.607)	0.944	0.987(0.962~1.012)	0.311	TRUE	Non-mediation	0.26%
Chorionic somatomammotropin hormone	0.799(0.643~0.993)	0.043	0.794(0.300~2.097)	0.641	1.002(0.975~1.029)	0.899	TRUE	Non-mediation	0.18%
Tyrosine-protein kinase CSK	0.799(0.643~0.993)	0.043	2.083(0.806~5.382)	0.130	1.001(0.982~1.021)	0.905	FALSE	Non-mediation	-0.40%
CUB and sushi domain-containing protein 1	0.799(0.643~0.993)	0.043	1.283(0.506~3.253)	0.600	1.002(0.982~1.023)	0.831	FALSE	Non-mediation	-0.25%
CUB and sushi domain-containing protein 2	0.799(0.643~0.993)	0.043	1.741(0.650~4.665)	0.270	0.981(0.945~1.019)	0.325	TRUE	Non-mediation	4.65%
alpha-S1-casein	0.799(0.643~0.993)	0.043	0.926(0.391~2.196)	0.862	0.994(0.963~1.026)	0.723	FALSE	Non-mediation	-0.20%
Casein kinase I isoform delta	0.799(0.643~0.993)	0.043	1.250(0.700~2.232)	0.451	1.012(0.987~1.038)	0.351	FALSE	Non-mediation	-1.21%
Casein kinase I isoform gamma-2	0.799(0.643~0.993)	0.043	0.869(0.269~2.806)	0.814	1.027(0.997~1.059)	0.082	TRUE	Non-mediation	1.69%
Casein kinase II subunit alpha	0.799(0.643~0.993)	0.043	0.334(0.173~0.642)	0.001	1.014(0.968~1.062)	0.571	TRUE	Non-mediation	6.58%
Casein kinase II subunit alpha	0.799(0.643~0.993)	0.043	0.410(0.171~0.983)	0.046	0.974(0.946~1.003)	0.077	FALSE	Non-mediation	-10.51%
Casein kinase II 2-alpha:2-beta heterotetramer	0.799(0.643~0.993)	0.043	0.705(0.275~1.804)	0.465	0.956(0.928~0.985)	0.003	FALSE	Non-mediation	-6.99%
Casein kinase II 2-alpha':2-beta heterotetramer	0.799(0.643~0.993)	0.043	0.523(0.251~1.088)	0.083	0.999(0.968~1.031)	0.959	FALSE	Non-mediation	-0.24%
Chondroitin sulfate proteoglycan 4	0.799(0.643~0.993)	0.043	0.881(0.560~1.387)	0.585	0.995(0.964~1.028)	0.766	FALSE	Non-mediation	-0.28%
Cysteine and glycine-rich protein 2	0.799(0.643~0.993)	0.043	1.773(0.963~3.265)	0.066	0.983(0.952~1.014)	0.281	TRUE	Non-mediation	4.47%
Cysteine and glycine-rich protein 3	0.799(0.643~0.993)	0.043	0.604(0.285~1.279)	0.188	0.990(0.963~1.019)	0.496	FALSE	Non-mediation	-2.21%
Cystatin-D	0.799(0.643~0.993)	0.043	1.112(0.480~2.573)	0.805	1.013(0.983~1.044)	0.398	FALSE	Non-mediation	-0.61%
Cystatin-M	0.799(0.643~0.993)	0.043	1.346(0.687~2.637)	0.386	0.962(0.931~0.994)	0.020	TRUE	Non-mediation	5.14%
Cystatin-M	0.799(0.643~0.993)	0.043	1.266(0.601~2.665)	0.535	0.982(0.954~1.011)	0.225	TRUE	Non-mediation	1.90%
Cystatin-F	0.799(0.643~0.993)	0.043	1.894(0.948~3.781)	0.070	0.969(0.937~1.003)	0.087	TRUE	Non-mediation	8.83%
Cystatin-8	0.799(0.643~0.993)	0.043	1.444(0.785~2.656)	0.238	0.996(0.976~1.016)	0.703	TRUE	Non-mediation	0.64%
Cancer/testis antigen 55	0.799(0.643~0.993)	0.043	0.619(0.269~1.423)	0.259	0.982(0.951~1.013)	0.248	FALSE	Non-mediation	-3.96%
Di-N-acetylchitobiase	0.799(0.643~0.993)	0.043	0.989(0.213~4.587)	0.989	1.000(0.974~1.026)	0.978	FALSE	Non-mediation	-0.00%
Transcriptional repressor CTCF	0.799(0.643~0.993)	0.043	1.257(0.635~2.486)	0.511	0.996(0.960~1.032)	0.809	TRUE	Non-mediation	0.45%
Cardiotrophin-1	0.799(0.643~0.993)	0.043	0.856(0.477~1.535)	0.601	0.996(0.963~1.030)	0.827	FALSE	Non-mediation	-0.26%
Cardiotrophin-1	0.799(0.643~0.993)	0.043	1.396(0.738~2.639)	0.305	0.991(0.965~1.018)	0.508	TRUE	Non-mediation	1.36%
Connective tissue growth factor	0.799(0.643~0.993)	0.043	0.579(0.268~1.249)	0.163	0.991(0.963~1.020)	0.548	FALSE	Non-mediation	-2.17%
Catenin alpha-2	0.799(0.643~0.993)	0.043	1.825(1.084~3.072)	0.024	0.995(0.968~1.023)	0.739	TRUE	Non-mediation	1.25%
Chymotrypsinogen B	0.799(0.643~0.993)	0.043	0.780(0.367~1.654)	0.516	1.026(1.007~1.046)	0.008	TRUE	Non-mediation	2.88%
Chymotrypsin-C	0.799(0.643~0.993)	0.043	0.772(0.301~1.982)	0.590	1.015(0.985~1.046)	0.339	TRUE	Non-mediation	1.71%
Chymotrypsin-like protease CTRL-1	0.799(0.643~0.993)	0.043	1.507(0.884~2.571)	0.132	0.955(0.922~0.991)	0.022	TRUE	Non-mediation	8.34%
Lysosomal protective protein	0.799(0.643~0.993)	0.043	1.331(1.003~1.766)	0.047	1.008(0.987~1.029)	0.450	FALSE	Non-mediation	-1.01%
Cathepsin B	0.799(0.643~0.993)	0.043	0.940(0.412~2.148)	0.884	1.012(0.990~1.034)	0.290	TRUE	Non-mediation	0.33%
Dipeptidyl peptidase 1	0.799(0.643~0.993)	0.043	0.944(0.358~2.491)	0.907	1.007(0.964~1.052)	0.745	TRUE	Non-mediation	0.19%
Cathepsin E	0.799(0.643~0.993)	0.043	1.337(0.485~3.680)	0.574	1.012(0.985~1.039)	0.395	FALSE	Non-mediation	-1.48%
Cathepsin F	0.799(0.643~0.993)	0.043	0.498(0.192~1.296)	0.153	1.014(0.984~1.044)	0.366	TRUE	Non-mediation	4.20%
Cathepsin F	0.799(0.643~0.993)	0.043	1.114(0.440~2.822)	0.820	0.981(0.960~1.003)	0.089	TRUE	Non-mediation	0.92%
Cathepsin G	0.799(0.643~0.993)	0.043	1.801(0.549~5.908)	0.332	0.988(0.962~1.014)	0.366	TRUE	Non-mediation	3.23%
Cathepsin H	0.799(0.643~0.993)	0.043	1.356(0.770~2.389)	0.291	1.002(0.980~1.024)	0.867	FALSE	Non-mediation	-0.25%
Cathepsin H	0.799(0.643~0.993)	0.043	0.733(0.537~1.001)	0.050	1.010(0.989~1.032)	0.361	TRUE	Non-mediation	1.39%
Cathepsin O	0.799(0.643~0.993)	0.043	1.044(0.628~1.735)	0.868	0.992(0.965~1.019)	0.546	TRUE	Non-mediation	0.16%
Cathepsin S	0.799(0.643~0.993)	0.043	0.482(0.273~0.852)	0.012	1.014(0.989~1.039)	0.277	TRUE	Non-mediation	4.38%
Cathepsin L2	0.799(0.643~0.993)	0.043	0.703(0.273~1.809)	0.465	1.027(0.993~1.062)	0.116	TRUE	Non-mediation	4.18%
Cathepsin Z	0.799(0.643~0.993)	0.043	1.080(0.608~1.919)	0.793	0.979(0.958~1.001)	0.059	TRUE	Non-mediation	0.72%
Cortexin-3	0.799(0.643~0.993)	0.043	1.407(0.639~3.096)	0.396	0.987(0.955~1.021)	0.449	TRUE	Non-mediation	1.95%
cubilin	0.799(0.643~0.993)	0.043	0.958(0.484~1.895)	0.902	0.996(0.961~1.032)	0.817	FALSE	Non-mediation	-0.08%
Cullin-3	0.799(0.643~0.993)	0.043	0.867(0.529~1.421)	0.570	0.990(0.959~1.021)	0.515	FALSE	Non-mediation	-0.67%
Cullin-4B	0.799(0.643~0.993)	0.043	0.690(0.162~2.944)	0.616	0.998(0.971~1.026)	0.893	FALSE	Non-mediation	-0.31%
Cullin-9	0.799(0.643~0.993)	0.043	0.860(0.352~2.097)	0.740	1.020(0.987~1.053)	0.235	TRUE	Non-mediation	1.32%
CUB and zona pellucida-like domain-containing protein 1	0.799(0.643~0.993)	0.043	0.865(0.377~1.981)	0.731	1.010(0.994~1.027)	0.213	TRUE	Non-mediation	0.66%
Fractalkine	0.799(0.643~0.993)	0.043	2.008(1.383~2.916)	<0.001	0.999(0.974~1.024)	0.915	TRUE	Non-mediation	0.43%
Coxsackievirus and adenovirus receptor	0.799(0.643~0.993)	0.043	1.213(0.636~2.315)	0.558	0.986(0.964~1.009)	0.242	TRUE	Non-mediation	1.19%
C-X-C motif chemokine 10	0.799(0.643~0.993)	0.043	0.607(0.251~1.469)	0.268	1.011(0.977~1.045)	0.540	TRUE	Non-mediation	2.35%
C-X-C motif chemokine 11	0.799(0.643~0.993)	0.043	0.589(0.176~1.971)	0.391	0.993(0.963~1.024)	0.656	FALSE	Non-mediation	-1.62%
Stromal cell-derived factor 1	0.799(0.643~0.993)	0.043	0.465(0.249~0.872)	0.017	1.023(0.996~1.051)	0.095	TRUE	Non-mediation	7.83%
Stromal cell-derived factor 1	0.799(0.643~0.993)	0.043	0.838(0.308~2.277)	0.729	1.018(0.991~1.046)	0.198	TRUE	Non-mediation	1.40%
Growth-regulated alpha protein	0.799(0.643~0.993)	0.043	1.143(0.635~2.059)	0.655	1.025(1.000~1.050)	0.046	FALSE	Non-mediation	-1.47%
C-X-C motif chemokine 13	0.799(0.643~0.993)	0.043	0.769(0.328~1.804)	0.546	0.970(0.940~1.001)	0.055	FALSE	Non-mediation	-3.60%
C-X-C motif chemokine 14	0.799(0.643~0.993)	0.043	0.717(0.359~1.433)	0.346	1.004(0.976~1.033)	0.784	TRUE	Non-mediation	0.58%
C-X-C motif chemokine 16	0.799(0.643~0.993)	0.043	0.998(0.318~3.137)	0.998	0.991(0.964~1.018)	0.507	FALSE	Non-mediation	-0.01%
Gro-beta/gamma	0.799(0.643~0.993)	0.043	0.829(0.426~1.612)	0.580	0.987(0.953~1.021)	0.445	FALSE	Non-mediation	-1.12%
Gro-beta/gamma	0.799(0.643~0.993)	0.043	1.266(0.760~2.109)	0.366	1.009(0.980~1.038)	0.541	FALSE	Non-mediation	-0.94%
C-X-C motif chemokine 5	0.799(0.643~0.993)	0.043	0.742(0.276~1.992)	0.553	1.009(0.984~1.034)	0.496	TRUE	Non-mediation	1.14%
Interleukin-8	0.799(0.643~0.993)	0.043	1.067(0.701~1.622)	0.763	1.008(0.984~1.033)	0.506	FALSE	Non-mediation	-0.24%
C-X-C motif chemokine 9	0.799(0.643~0.993)	0.043	0.650(0.348~1.216)	0.178	0.999(0.973~1.025)	0.913	FALSE	Non-mediation	-0.28%
C-X-C motif chemokine 9	0.799(0.643~0.993)	0.043	0.934(0.473~1.845)	0.845	1.026(0.996~1.057)	0.085	TRUE	Non-mediation	0.78%
Cytochrome b5	0.799(0.643~0.993)	0.043	0.651(0.297~1.429)	0.285	1.005(0.981~1.030)	0.668	TRUE	Non-mediation	1.01%
NADH-cytochrome b5 reductase 3	0.799(0.643~0.993)	0.043	0.684(0.359~1.301)	0.247	0.994(0.961~1.029)	0.748	FALSE	Non-mediation	-0.95%
Cytochrome c	0.799(0.643~0.993)	0.043	2.073(1.435~2.995)	<0.001	1.034(1.008~1.061)	0.011	FALSE	Partial mediation	-10.78%
Cytoglobin	0.799(0.643~0.993)	0.043	1.335(0.627~2.840)	0.453	1.017(0.991~1.043)	0.212	FALSE	Non-mediation	-2.11%
Cytochrome P450 3A4	0.799(0.643~0.993)	0.043	0.664(0.249~1.771)	0.413	1.008(0.980~1.038)	0.574	TRUE	Non-mediation	1.50%
Cytochrome P450 3A4	0.799(0.643~0.993)	0.043	1.333(0.671~2.648)	0.412	0.999(0.966~1.034)	0.957	TRUE	Non-mediation	0.12%
Protein CYR61	0.799(0.643~0.993)	0.043	0.782(0.327~1.870)	0.581	0.987(0.969~1.006)	0.188	FALSE	Non-mediation	-1.40%
Cytohesin-2	0.799(0.643~0.993)	0.043	2.903(1.549~5.440)	0.001	0.991(0.960~1.022)	0.558	TRUE	Non-mediation	4.46%
Cytohesin-4	0.799(0.643~0.993)	0.043	0.712(0.385~1.317)	0.279	0.993(0.967~1.020)	0.615	FALSE	Non-mediation	-1.05%
Cytohesin-interacting protein	0.799(0.643~0.993)	0.043	0.640(0.360~1.139)	0.129	1.006(0.973~1.040)	0.737	TRUE	Non-mediation	1.13%
Dystroglycan	0.799(0.643~0.993)	0.043	0.594(0.235~1.501)	0.271	1.012(0.975~1.051)	0.530	TRUE	Non-mediation	2.81%
Death-associated protein kinase 2	0.799(0.643~0.993)	0.043	2.991(1.329~6.730)	0.008	0.988(0.971~1.007)	0.214	TRUE	Non-mediation	5.66%
Drebrin-like protein	0.799(0.643~0.993)	0.043	0.946(0.743~1.203)	0.651	0.931(0.884~0.980)	0.011	FALSE	Non-mediation	-1.77%
DDB1- and CUL4-associated factor 5	0.799(0.643~0.993)	0.043	0.841(0.350~2.020)	0.698	0.997(0.975~1.020)	0.821	FALSE	Non-mediation	-0.20%
Discoidin, CUB and LCCL domain-containing protein 2	0.799(0.643~0.993)	0.043	1.233(0.619~2.457)	0.551	1.006(0.975~1.038)	0.710	FALSE	Non-mediation	-0.56%
Deoxycytidine kinase	0.799(0.643~0.993)	0.043	1.138(0.687~1.886)	0.616	0.995(0.977~1.014)	0.626	TRUE	Non-mediation	0.27%
Serine/threonine-protein kinase DCLK3	0.799(0.643~0.993)	0.043	0.336(0.149~0.755)	0.008	1.011(0.970~1.054)	0.600	TRUE	Non-mediation	5.38%
Decorin	0.799(0.643~0.993)	0.043	0.740(0.310~1.763)	0.496	0.974(0.953~0.996)	0.022	FALSE	Non-mediation	-3.48%
mRNA-decapping enzyme 1A	0.799(0.643~0.993)	0.043	0.893(0.540~1.474)	0.657	1.002(0.975~1.030)	0.887	TRUE	Non-mediation	0.10%
Dynactin subunit 2	0.799(0.643~0.993)	0.043	0.944(0.294~3.031)	0.922	0.990(0.954~1.028)	0.609	FALSE	Non-mediation	-0.25%
dCTP pyrophosphatase 1	0.799(0.643~0.993)	0.043	0.821(0.294~2.298)	0.708	1.023(0.994~1.054)	0.118	TRUE	Non-mediation	2.03%
DCN1-like protein 3	0.799(0.643~0.993)	0.043	0.772(0.337~1.769)	0.541	0.998(0.976~1.020)	0.838	FALSE	Non-mediation	-0.26%
DCN1-like protein 5	0.799(0.643~0.993)	0.043	1.088(0.590~2.007)	0.787	0.990(0.969~1.011)	0.340	TRUE	Non-mediation	0.39%
Aromatic-L-amino-acid decarboxylase	0.799(0.643~0.993)	0.043	0.819(0.406~1.652)	0.577	0.983(0.963~1.004)	0.113	FALSE	Non-mediation	-1.50%
Discoidin domain-containing receptor 2	0.799(0.643~0.993)	0.043	1.388(0.773~2.492)	0.272	1.003(0.974~1.032)	0.864	FALSE	Non-mediation	-0.37%
ATP-dependent RNA helicase DDX25	0.799(0.643~0.993)	0.043	1.237(0.960~1.594)	0.100	0.899(0.841~0.961)	0.004	TRUE	Non-mediation	10.05%
Spliceosome RNA helicase DDX39B	0.799(0.643~0.993)	0.043	2.269(1.020~5.049)	0.045	0.975(0.955~0.995)	0.017	TRUE	Partial mediation	9.33%
Probable ATP-dependent RNA helicase DDX58	0.799(0.643~0.993)	0.043	1.216(0.519~2.852)	0.653	1.004(0.975~1.034)	0.778	FALSE	Non-mediation	-0.37%
Deformed epidermal autoregulatory factor 1 homolog	0.799(0.643~0.993)	0.043	1.352(0.789~2.317)	0.273	1.019(0.993~1.046)	0.144	FALSE	Non-mediation	-2.57%
Beta-defensin 103	0.799(0.643~0.993)	0.043	0.988(0.378~2.582)	0.981	0.992(0.964~1.020)	0.571	FALSE	Non-mediation	-0.04%
Beta-defensin 104	0.799(0.643~0.993)	0.043	0.949(0.650~1.385)	0.786	0.986(0.962~1.010)	0.255	FALSE	Non-mediation	-0.34%
Beta-defensin 105	0.799(0.643~0.993)	0.043	1.904(1.162~3.120)	0.011	1.013(0.986~1.040)	0.355	FALSE	Non-mediation	-3.61%
Beta-defensin 106	0.799(0.643~0.993)	0.043	1.015(0.659~1.563)	0.946	0.998(0.965~1.032)	0.923	TRUE	Non-mediation	0.01%
Beta-defensin 107	0.799(0.643~0.993)	0.043	1.467(0.802~2.686)	0.214	0.995(0.970~1.021)	0.691	TRUE	Non-mediation	0.89%
Beta-defensin 108B	0.799(0.643~0.993)	0.043	0.699(0.323~1.513)	0.363	0.970(0.946~0.995)	0.020	FALSE	Non-mediation	-4.80%
Beta-defensin 110	0.799(0.643~0.993)	0.043	0.963(0.483~1.919)	0.914	0.995(0.969~1.021)	0.711	FALSE	Non-mediation	-0.08%
Beta-defensin 112	0.799(0.643~0.993)	0.043	0.813(0.325~2.031)	0.657	1.015(0.998~1.033)	0.081	TRUE	Non-mediation	1.40%
Beta-defensin 113	0.799(0.643~0.993)	0.043	1.040(0.579~1.866)	0.896	1.004(0.971~1.038)	0.825	FALSE	Non-mediation	-0.07%
Beta-defensin 115	0.799(0.643~0.993)	0.043	0.589(0.320~1.083)	0.089	0.998(0.967~1.030)	0.890	FALSE	Non-mediation	-0.53%
Beta-defensin 116	0.799(0.643~0.993)	0.043	0.430(0.151~1.222)	0.113	0.983(0.954~1.014)	0.282	FALSE	Non-mediation	-6.33%
Beta-defensin 118	0.799(0.643~0.993)	0.043	1.173(0.380~3.627)	0.781	1.017(0.997~1.036)	0.097	FALSE	Non-mediation	-1.17%
Beta-defensin 119	0.799(0.643~0.993)	0.043	0.970(0.702~1.340)	0.854	1.023(0.980~1.067)	0.305	TRUE	Non-mediation	0.30%
Beta-defensin 119	0.799(0.643~0.993)	0.043	2.092(0.847~5.167)	0.110	1.018(0.995~1.041)	0.123	FALSE	Non-mediation	-5.85%
Beta-defensin 119	0.799(0.643~0.993)	0.043	0.814(0.291~2.273)	0.694	1.026(1.007~1.046)	0.007	TRUE	Non-mediation	2.38%
Beta-defensin 119	0.799(0.643~0.993)	0.043	0.432(0.158~1.179)	0.101	1.002(0.973~1.032)	0.903	TRUE	Non-mediation	0.68%
Beta-defensin 121	0.799(0.643~0.993)	0.043	0.700(0.209~2.336)	0.561	1.009(0.983~1.036)	0.487	TRUE	Non-mediation	1.46%
Beta-defensin 123	0.799(0.643~0.993)	0.043	1.387(0.859~2.238)	0.181	0.991(0.968~1.015)	0.463	TRUE	Non-mediation	1.31%
Beta-defensin 125	0.799(0.643~0.993)	0.043	0.614(0.286~1.316)	0.210	0.979(0.946~1.014)	0.234	FALSE	Non-mediation	-4.55%
Beta-defensin 128	0.799(0.643~0.993)	0.043	0.806(0.442~1.469)	0.481	1.013(0.986~1.041)	0.350	TRUE	Non-mediation	1.26%
Beta-defensin 134	0.799(0.643~0.993)	0.043	1.370(0.689~2.723)	0.369	1.012(0.989~1.036)	0.304	FALSE	Non-mediation	-1.71%
Beta-defensin 135	0.799(0.643~0.993)	0.043	0.702(0.355~1.390)	0.310	0.991(0.963~1.019)	0.525	FALSE	Non-mediation	-1.46%
Beta-defensin 136	0.799(0.643~0.993)	0.043	0.886(0.369~2.125)	0.786	1.006(0.981~1.032)	0.649	TRUE	Non-mediation	0.32%
Beta-defensin 1	0.799(0.643~0.993)	0.043	0.970(0.419~2.247)	0.944	0.984(0.952~1.018)	0.346	FALSE	Non-mediation	-0.22%
Protein DEPP	0.799(0.643~0.993)	0.043	0.698(0.348~1.401)	0.312	1.003(0.976~1.032)	0.815	TRUE	Non-mediation	0.53%
Derlin-1	0.799(0.643~0.993)	0.043	0.743(0.264~2.090)	0.573	0.994(0.961~1.029)	0.748	FALSE	Non-mediation	-0.75%
Desmin	0.799(0.643~0.993)	0.043	2.000(1.028~3.889)	0.041	0.997(0.969~1.027)	0.861	TRUE	Non-mediation	0.80%
Protein DGCR14	0.799(0.643~0.993)	0.043	2.115(1.643~2.721)	<0.001	0.998(0.977~1.020)	0.868	TRUE	Non-mediation	0.62%
Integral membrane protein DGCR2/IDD	0.799(0.643~0.993)	0.043	0.632(0.222~1.796)	0.389	1.004(0.981~1.028)	0.718	TRUE	Non-mediation	0.87%
Protein DGCR6	0.799(0.643~0.993)	0.043	0.789(0.302~2.061)	0.629	0.984(0.958~1.010)	0.227	FALSE	Non-mediation	-1.72%
Diacylglycerol kinase beta	0.799(0.643~0.993)	0.043	0.511(0.249~1.048)	0.067	1.015(0.981~1.051)	0.387	TRUE	Non-mediation	4.55%
Dihydrofolate reductase	0.799(0.643~0.993)	0.043	0.872(0.365~2.086)	0.759	1.001(0.977~1.024)	0.965	TRUE	Non-mediation	0.03%
Desert hedgehog protein N-product	0.799(0.643~0.993)	0.043	0.774(0.339~1.768)	0.543	0.990(0.964~1.018)	0.490	FALSE	Non-mediation	-1.10%
Pre-mRNA-splicing factor ATP-dependent RNA helicase PRP16	0.799(0.643~0.993)	0.043	1.481(0.475~4.611)	0.498	0.940(0.893~0.991)	0.028	TRUE	Non-mediation	10.78%
Probable ATP-dependent RNA helicase DHX58	0.799(0.643~0.993)	0.043	1.435(0.605~3.405)	0.412	1.001(0.968~1.036)	0.940	FALSE	Non-mediation	-0.21%
ATP-dependent RNA helicase DHX8	0.799(0.643~0.993)	0.043	0.613(0.221~1.706)	0.349	1.000(0.988~1.012)	0.991	FALSE	Non-mediation	-0.02%
ATP-dependent RNA helicase A	0.799(0.643~0.993)	0.043	1.237(0.554~2.761)	0.603	0.974(0.948~1.002)	0.069	TRUE	Non-mediation	2.46%
Diablo homolog, mitochondrial	0.799(0.643~0.993)	0.043	0.761(0.247~2.350)	0.636	1.023(0.998~1.049)	0.073	TRUE	Non-mediation	2.80%
Probable dimethyladenosine transferase	0.799(0.643~0.993)	0.043	0.909(0.463~1.785)	0.782	0.995(0.973~1.017)	0.634	FALSE	Non-mediation	-0.23%
GTP-binding protein Di-Ras3	0.799(0.643~0.993)	0.043	0.716(0.229~2.235)	0.565	1.009(0.977~1.042)	0.597	TRUE	Non-mediation	1.30%
Dickkopf-related protein 1	0.799(0.643~0.993)	0.043	0.753(0.532~1.065)	0.109	0.990(0.967~1.014)	0.424	FALSE	Non-mediation	-1.25%
Dickkopf-related protein 3	0.799(0.643~0.993)	0.043	1.320(0.530~3.284)	0.551	0.997(0.968~1.027)	0.854	TRUE	Non-mediation	0.34%
Dickkopf-related protein 4	0.799(0.643~0.993)	0.043	0.934(0.563~1.549)	0.791	0.983(0.963~1.004)	0.108	FALSE	Non-mediation	-0.52%
Dickkopf-like protein 1	0.799(0.643~0.993)	0.043	1.738(0.735~4.109)	0.208	1.006(0.980~1.032)	0.676	FALSE	Non-mediation	-1.36%
Dihydrolipoyl dehydrogenase, mitochondrial	0.799(0.643~0.993)	0.043	0.594(0.343~1.027)	0.062	1.007(0.980~1.035)	0.608	TRUE	Non-mediation	1.65%
Disks large homolog 3	0.799(0.643~0.993)	0.043	0.629(0.257~1.539)	0.309	1.001(0.969~1.033)	0.969	TRUE	Non-mediation	0.13%
Protein delta homolog 1	0.799(0.643~0.993)	0.043	1.730(0.806~3.713)	0.160	0.993(0.964~1.022)	0.619	TRUE	Non-mediation	1.80%
Protein delta homolog 1	0.799(0.643~0.993)	0.043	2.410(1.388~4.185)	0.002	1.011(0.981~1.041)	0.470	FALSE	Non-mediation	-4.28%
Protein delta homolog 2	0.799(0.643~0.993)	0.043	0.841(0.302~2.340)	0.741	0.926(0.864~0.992)	0.040	FALSE	Non-mediation	-5.95%
Delta-like protein 1	0.799(0.643~0.993)	0.043	0.742(0.438~1.258)	0.268	0.999(0.975~1.023)	0.903	FALSE	Non-mediation	-0.20%
Delta-like protein 1	0.799(0.643~0.993)	0.043	0.989(0.474~2.067)	0.977	0.995(0.972~1.018)	0.659	FALSE	Non-mediation	-0.02%
Delta-like protein 4	0.799(0.643~0.993)	0.043	1.086(0.607~1.943)	0.780	0.990(0.957~1.024)	0.564	TRUE	Non-mediation	0.37%
Dermokine	0.799(0.643~0.993)	0.043	1.383(0.912~2.099)	0.127	0.998(0.970~1.027)	0.902	TRUE	Non-mediation	0.26%
Myotonin-protein kinase	0.799(0.643~0.993)	0.043	0.569(0.281~1.153)	0.118	0.996(0.966~1.028)	0.817	FALSE	Non-mediation	-0.93%
DnaJ homolog subfamily A member 4	0.799(0.643~0.993)	0.043	0.483(0.246~0.950)	0.035	0.977(0.946~1.010)	0.169	FALSE	Non-mediation	-7.48%
DnaJ homolog subfamily B member 11	0.799(0.643~0.993)	0.043	0.925(0.310~2.759)	0.889	1.013(0.987~1.039)	0.335	TRUE	Non-mediation	0.44%
DnaJ homolog subfamily B member 12	0.799(0.643~0.993)	0.043	0.811(0.389~1.692)	0.577	1.008(0.982~1.035)	0.553	TRUE	Non-mediation	0.74%
DnaJ homolog subfamily B member 1	0.799(0.643~0.993)	0.043	0.662(0.253~1.730)	0.400	0.969(0.939~0.999)	0.045	FALSE	Non-mediation	-5.88%
DnaJ homolog subfamily B member 14	0.799(0.643~0.993)	0.043	1.185(0.650~2.160)	0.579	0.995(0.967~1.023)	0.713	TRUE	Non-mediation	0.40%
DnaJ homolog subfamily B member 14	0.799(0.643~0.993)	0.043	2.932(0.993~8.660)	0.052	1.012(0.989~1.036)	0.316	FALSE	Non-mediation	-5.69%
DnaJ homolog subfamily B member 2	0.799(0.643~0.993)	0.043	0.712(0.266~1.908)	0.499	0.997(0.972~1.021)	0.778	FALSE	Non-mediation	-0.53%
DnaJ homolog subfamily B member 9	0.799(0.643~0.993)	0.043	1.052(0.536~2.066)	0.883	0.993(0.971~1.016)	0.563	TRUE	Non-mediation	0.15%
DnaJ homolog subfamily C member 10	0.799(0.643~0.993)	0.043	0.626(0.302~1.294)	0.206	0.994(0.964~1.024)	0.679	FALSE	Non-mediation	-1.33%
DnaJ homolog subfamily C member 15	0.799(0.643~0.993)	0.043	0.648(0.221~1.900)	0.429	1.000(0.973~1.028)	0.989	FALSE	Non-mediation	-0.04%
DnaJ homolog subfamily C member 17	0.799(0.643~0.993)	0.043	0.581(0.147~2.300)	0.439	0.993(0.972~1.014)	0.492	FALSE	Non-mediation	-1.78%
DnaJ homolog subfamily C member 18	0.799(0.643~0.993)	0.043	0.309(0.110~0.872)	0.027	1.002(0.971~1.035)	0.878	TRUE	Non-mediation	1.30%
Mitochondrial import inner membrane translocase subunit TIM14	0.799(0.643~0.993)	0.043	1.046(0.550~1.988)	0.891	0.988(0.951~1.026)	0.528	TRUE	Non-mediation	0.25%
DnaJ homolog subfamily C member 27	0.799(0.643~0.993)	0.043	1.053(0.679~1.632)	0.819	0.994(0.949~1.042)	0.811	TRUE	Non-mediation	0.13%
DnaJ homolog subfamily C member 30	0.799(0.643~0.993)	0.043	0.839(0.504~1.394)	0.498	1.000(0.967~1.033)	0.988	FALSE	Non-mediation	-0.02%
DnaJ homolog subfamily C member 4	0.799(0.643~0.993)	0.043	1.264(0.572~2.791)	0.563	0.913(0.857~0.973)	0.013	TRUE	Non-mediation	9.49%
Deoxyribonuclease-2-beta	0.799(0.643~0.993)	0.043	0.594(0.306~1.153)	0.124	0.996(0.970~1.022)	0.748	FALSE	Non-mediation	-1.01%
Delta and Notch-like epidermal growth factor-related receptor	0.799(0.643~0.993)	0.043	0.646(0.341~1.224)	0.180	1.000(0.973~1.027)	0.995	FALSE	Non-mediation	-0.02%
Delta and Notch-like epidermal growth factor-related receptor	0.799(0.643~0.993)	0.043	1.046(0.439~2.494)	0.919	0.988(0.967~1.010)	0.292	TRUE	Non-mediation	0.24%
Dedicator of cytokinesis protein 9	0.799(0.643~0.993)	0.043	0.494(0.291~0.839)	0.009	1.026(0.998~1.056)	0.070	TRUE	Non-mediation	8.19%
Docking protein 2	0.799(0.643~0.993)	0.043	1.342(0.743~2.427)	0.330	0.999(0.974~1.024)	0.922	TRUE	Non-mediation	0.16%
Dipeptidase 1	0.799(0.643~0.993)	0.043	0.640(0.335~1.224)	0.177	0.997(0.971~1.024)	0.825	FALSE	Non-mediation	-0.60%
Dipeptidase 2	0.799(0.643~0.993)	0.043	1.140(0.592~2.193)	0.695	1.008(0.979~1.038)	0.604	FALSE	Non-mediation	-0.45%
Inactive dipeptidyl peptidase 10	0.799(0.643~0.993)	0.043	1.582(0.396~6.319)	0.516	1.007(0.976~1.039)	0.661	FALSE	Non-mediation	-1.43%
Dipeptidyl peptidase 2	0.799(0.643~0.993)	0.043	0.899(0.473~1.705)	0.743	0.999(0.974~1.026)	0.954	FALSE	Non-mediation	-0.04%
Dipeptidyl peptidase 2	0.799(0.643~0.993)	0.043	1.767(0.938~3.329)	0.078	1.008(0.988~1.028)	0.449	FALSE	Non-mediation	-1.98%
Dermatopontin	0.799(0.643~0.993)	0.043	0.721(0.347~1.499)	0.381	1.003(0.986~1.020)	0.730	TRUE	Non-mediation	0.44%
Protein dpy-30 homolog	0.799(0.643~0.993)	0.043	0.997(0.428~2.322)	0.995	0.975(0.938~1.014)	0.204	FALSE	Non-mediation	-0.03%
Dihydropyrimidinase-related protein 3	0.799(0.643~0.993)	0.043	0.701(0.310~1.583)	0.392	1.001(0.976~1.028)	0.913	TRUE	Non-mediation	0.23%
Dihydropyrimidinase-related protein 5	0.799(0.643~0.993)	0.043	0.387(0.176~0.854)	0.019	1.004(0.981~1.028)	0.710	TRUE	Non-mediation	1.89%
Dorsal root ganglia homeobox protein	0.799(0.643~0.993)	0.043	0.665(0.328~1.349)	0.258	0.996(0.979~1.013)	0.621	FALSE	Non-mediation	-0.79%
Desmocollin-2	0.799(0.643~0.993)	0.043	0.966(0.565~1.650)	0.899	1.009(0.971~1.048)	0.653	TRUE	Non-mediation	0.13%
Desmocollin-3	0.799(0.643~0.993)	0.043	0.550(0.264~1.145)	0.110	1.015(0.988~1.042)	0.288	TRUE	Non-mediation	3.89%
Down syndrome cell adhesion molecule	0.799(0.643~0.993)	0.043	0.462(0.207~1.030)	0.059	1.001(0.962~1.041)	0.975	TRUE	Non-mediation	0.21%
Desmoglein-1	0.799(0.643~0.993)	0.043	1.132(0.684~1.874)	0.629	0.993(0.968~1.018)	0.577	TRUE	Non-mediation	0.40%
Desmoglein-2	0.799(0.643~0.993)	0.043	1.221(0.659~2.261)	0.526	1.042(0.994~1.092)	0.100	FALSE	Non-mediation	-3.64%
E3 ubiquitin-protein ligase DTX1	0.799(0.643~0.993)	0.043	1.173(0.714~1.927)	0.528	0.990(0.968~1.013)	0.405	TRUE	Non-mediation	0.69%
E3 ubiquitin-protein ligase DTX3L	0.799(0.643~0.993)	0.043	0.955(0.366~2.496)	0.926	1.065(0.999~1.135)	0.065	TRUE	Non-mediation	1.29%
Dual specificity protein phosphatase 13 isoform A	0.799(0.643~0.993)	0.043	0.814(0.394~1.683)	0.579	1.000(0.976~1.025)	0.990	TRUE	Non-mediation	0.01%
Dual specificity protein phosphatase 15	0.799(0.643~0.993)	0.043	0.634(0.264~1.519)	0.306	0.995(0.959~1.034)	0.811	FALSE	Non-mediation	-0.93%
Dual specificity protein phosphatase 16	0.799(0.643~0.993)	0.043	1.104(0.485~2.516)	0.813	0.982(0.946~1.020)	0.350	TRUE	Non-mediation	0.80%
Dual specificity protein phosphatase 4	0.799(0.643~0.993)	0.043	1.784(0.926~3.437)	0.084	0.966(0.931~1.003)	0.075	TRUE	Non-mediation	8.85%
Dual specificity protein phosphatase 6	0.799(0.643~0.993)	0.043	0.846(0.331~2.162)	0.728	0.997(0.967~1.028)	0.843	FALSE	Non-mediation	-0.23%
Segment polarity protein dishevelled homolog DVL-2	0.799(0.643~0.993)	0.043	0.938(0.618~1.423)	0.763	1.020(0.998~1.042)	0.075	TRUE	Non-mediation	0.56%
Dynactin-associated protein	0.799(0.643~0.993)	0.043	1.292(0.530~3.149)	0.574	0.993(0.963~1.023)	0.634	TRUE	Non-mediation	0.83%
Dynein light chain 1, cytoplasmic	0.799(0.643~0.993)	0.043	1.296(0.580~2.895)	0.527	1.018(0.990~1.048)	0.210	FALSE	Non-mediation	-2.11%
Dynein light chain Tctex-type 3	0.799(0.643~0.993)	0.043	1.049(0.449~2.449)	0.913	1.007(0.984~1.030)	0.569	FALSE	Non-mediation	-0.14%
Dual specificity tyrosine-phosphorylation-regulated kinase 3	0.799(0.643~0.993)	0.043	1.750(0.995~3.077)	0.052	1.010(0.961~1.061)	0.700	FALSE	Non-mediation	-2.43%
Endothelin-converting enzyme 1	0.799(0.643~0.993)	0.043	0.711(0.207~2.447)	0.589	0.996(0.967~1.026)	0.807	FALSE	Non-mediation	-0.56%
Endothelin-converting enzyme 1	0.799(0.643~0.993)	0.043	1.846(0.951~3.583)	0.070	1.046(0.997~1.098)	0.082	FALSE	Non-mediation	-12.32%
Ectodysplasin-A, secreted form	0.799(0.643~0.993)	0.043	1.263(0.624~2.560)	0.516	1.015(0.989~1.043)	0.266	FALSE	Non-mediation	-1.58%
Ectodysplasin-A, secreted form	0.799(0.643~0.993)	0.043	0.476(0.212~1.065)	0.071	0.994(0.961~1.029)	0.744	FALSE	Non-mediation	-1.87%
Tumor necrosis factor receptor superfamily member 27	0.799(0.643~0.993)	0.043	1.211(0.648~2.263)	0.548	1.015(0.992~1.038)	0.213	FALSE	Non-mediation	-1.25%
Tumor necrosis factor receptor superfamily member EDAR	0.799(0.643~0.993)	0.043	0.472(0.225~0.989)	0.047	0.991(0.968~1.015)	0.477	FALSE	Non-mediation	-2.88%
Enhancer of mRNA-decapping protein 4	0.799(0.643~0.993)	0.043	0.963(0.405~2.289)	0.932	1.003(0.968~1.039)	0.877	TRUE	Non-mediation	0.05%
Epididymal secretory protein E3-beta	0.799(0.643~0.993)	0.043	0.730(0.267~1.991)	0.538	0.986(0.957~1.016)	0.354	FALSE	Non-mediation	-2.00%
Endothelial differentiation-related factor 1	0.799(0.643~0.993)	0.043	3.154(1.553~6.406)	0.001	0.971(0.950~0.993)	0.010	TRUE	Partial mediation	14.99%
Endothelin-2	0.799(0.643~0.993)	0.043	0.558(0.293~1.061)	0.075	1.016(0.991~1.041)	0.224	TRUE	Non-mediation	4.02%
Early endosome antigen 1	0.799(0.643~0.993)	0.043	1.159(0.577~2.330)	0.679	1.009(0.982~1.037)	0.518	FALSE	Non-mediation	-0.60%
Elongation factor 1-beta	0.799(0.643~0.993)	0.043	0.500(0.176~1.422)	0.194	0.995(0.968~1.022)	0.715	FALSE	Non-mediation	-1.56%
EF-hand calcium-binding domain-containing protein 14	0.799(0.643~0.993)	0.043	0.932(0.478~1.818)	0.837	1.005(0.969~1.042)	0.791	TRUE	Non-mediation	0.15%
Calcium uptake protein 3, mitochondrial	0.799(0.643~0.993)	0.043	0.901(0.470~1.728)	0.754	1.000(0.978~1.022)	0.987	TRUE	Non-mediation	0.01%
Ephrin-A2	0.799(0.643~0.993)	0.043	1.086(0.510~2.314)	0.830	0.982(0.943~1.022)	0.364	TRUE	Non-mediation	0.69%
Ephrin-A3	0.799(0.643~0.993)	0.043	0.645(0.397~1.049)	0.077	0.981(0.947~1.017)	0.305	FALSE	Non-mediation	-3.67%
Ephrin-A3	0.799(0.643~0.993)	0.043	1.071(0.611~1.875)	0.812	1.010(0.987~1.033)	0.383	FALSE	Non-mediation	-0.31%
Ephrin-A4	0.799(0.643~0.993)	0.043	1.268(0.642~2.503)	0.494	0.988(0.955~1.021)	0.465	TRUE	Non-mediation	1.32%
Ephrin-A5	0.799(0.643~0.993)	0.043	0.742(0.447~1.231)	0.248	0.958(0.908~1.011)	0.132	FALSE	Non-mediation	-5.69%
Ephrin-B1	0.799(0.643~0.993)	0.043	2.904(1.931~4.368)	<0.001	0.994(0.966~1.023)	0.694	TRUE	Non-mediation	2.72%
Ephrin-B1	0.799(0.643~0.993)	0.043	0.707(0.330~1.514)	0.372	0.978(0.953~1.004)	0.092	FALSE	Non-mediation	-3.46%
Ephrin-B2	0.799(0.643~0.993)	0.043	0.884(0.463~1.686)	0.708	0.996(0.964~1.029)	0.812	FALSE	Non-mediation	-0.22%
Ephrin-B2	0.799(0.643~0.993)	0.043	1.153(0.597~2.226)	0.672	1.011(0.986~1.037)	0.379	FALSE	Non-mediation	-0.71%
Ephrin-B3	0.799(0.643~0.993)	0.043	0.846(0.384~1.864)	0.678	1.000(0.958~1.044)	0.998	TRUE	Non-mediation	0.00%
Ephrin-B3	0.799(0.643~0.993)	0.043	1.084(0.529~2.222)	0.825	1.019(0.993~1.047)	0.155	FALSE	Non-mediation	-0.69%
Epidermal growth factor	0.799(0.643~0.993)	0.043	0.560(0.230~1.363)	0.201	0.999(0.972~1.025)	0.914	FALSE	Non-mediation	-0.38%
Epidermal growth factor receptor	0.799(0.643~0.993)	0.043	1.823(0.792~4.197)	0.158	0.932(0.879~0.989)	0.031	TRUE	Non-mediation	18.73%
Epidermal growth factor receptor variant III	0.799(0.643~0.993)	0.043	1.244(0.332~4.666)	0.746	1.007(0.976~1.039)	0.677	FALSE	Non-mediation	-0.65%
EH domain-binding protein 1	0.799(0.643~0.993)	0.043	0.464(0.237~0.908)	0.025	0.981(0.953~1.009)	0.185	FALSE	Non-mediation	-6.62%
EH domain-containing protein 4	0.799(0.643~0.993)	0.043	1.271(0.601~2.690)	0.530	1.006(0.979~1.034)	0.676	FALSE	Non-mediation	-0.62%
ETS homologous factor	0.799(0.643~0.993)	0.043	0.852(0.460~1.579)	0.612	1.005(0.965~1.048)	0.794	TRUE	Non-mediation	0.39%
Histone-lysine N-methyltransferase EHMT2	0.799(0.643~0.993)	0.043	1.304(0.610~2.786)	0.494	1.002(0.979~1.026)	0.864	FALSE	Non-mediation	-0.24%
EP300-interacting inhibitor of differentiation 3	0.799(0.643~0.993)	0.043	0.829(0.525~1.309)	0.421	0.991(0.972~1.010)	0.351	FALSE	Non-mediation	-0.78%
Probable RNA-binding protein EIF1AD	0.799(0.643~0.993)	0.043	2.053(0.818~5.154)	0.126	0.951(0.920~0.982)	0.006	TRUE	Non-mediation	16.19%
Eukaryotic translation initiation factor 1A, X-chromosomal	0.799(0.643~0.993)	0.043	1.719(0.770~3.837)	0.186	0.994(0.968~1.021)	0.668	TRUE	Non-mediation	1.41%
Translation initiation factor eIF-2B subunit alpha	0.799(0.643~0.993)	0.043	1.546(0.547~4.368)	0.411	0.996(0.969~1.023)	0.762	TRUE	Non-mediation	0.82%
Eukaryotic translation initiation factor 3 subunit G	0.799(0.643~0.993)	0.043	1.294(0.517~3.237)	0.582	0.989(0.962~1.016)	0.424	TRUE	Non-mediation	1.28%
Eukaryotic translation initiation factor 3 subunit J	0.799(0.643~0.993)	0.043	0.936(0.300~2.921)	0.909	0.990(0.958~1.022)	0.525	FALSE	Non-mediation	-0.31%
Eukaryotic initiation factor 4A-III	0.799(0.643~0.993)	0.043	1.322(0.553~3.161)	0.530	0.982(0.961~1.003)	0.098	TRUE	Non-mediation	2.27%
Eukaryotic translation initiation factor 4B	0.799(0.643~0.993)	0.043	1.444(0.427~4.891)	0.555	1.001(0.978~1.024)	0.922	FALSE	Non-mediation	-0.19%
Eukaryotic translation initiation factor 4E type 2	0.799(0.643~0.993)	0.043	1.183(0.408~3.433)	0.757	0.992(0.973~1.011)	0.416	TRUE	Non-mediation	0.60%
Eukaryotic translation initiation factor 4E-binding protein 2	0.799(0.643~0.993)	0.043	0.914(0.361~2.312)	0.849	0.980(0.950~1.012)	0.215	FALSE	Non-mediation	-0.80%
Eukaryotic translation initiation factor 4 gamma 3	0.799(0.643~0.993)	0.043	1.086(0.538~2.192)	0.818	0.975(0.947~1.004)	0.095	TRUE	Non-mediation	0.93%
Eukaryotic translation initiation factor 5	0.799(0.643~0.993)	0.043	1.065(0.421~2.694)	0.894	0.976(0.947~1.005)	0.110	TRUE	Non-mediation	0.68%
Eukaryotic translation initiation factor 5A-1	0.799(0.643~0.993)	0.043	1.949(0.594~6.389)	0.271	1.010(0.983~1.038)	0.476	FALSE	Non-mediation	-2.95%
ELAV-like protein 1	0.799(0.643~0.993)	0.043	1.460(0.501~4.257)	0.489	0.994(0.968~1.020)	0.646	TRUE	Non-mediation	1.03%
ETS-related transcription factor Elf-5	0.799(0.643~0.993)	0.043	0.545(0.356~0.834)	0.005	0.990(0.959~1.023)	0.563	FALSE	Non-mediation	-2.61%
ETS domain-containing protein Elk-1	0.799(0.643~0.993)	0.043	0.910(0.452~1.832)	0.792	0.987(0.964~1.012)	0.307	FALSE	Non-mediation	-0.53%
ETS domain-containing protein Elk-3	0.799(0.643~0.993)	0.043	0.627(0.157~2.509)	0.509	0.993(0.967~1.020)	0.626	FALSE	Non-mediation	-1.39%
RNA polymerase II elongation factor ELL	0.799(0.643~0.993)	0.043	1.297(0.620~2.715)	0.490	1.019(0.996~1.042)	0.112	FALSE	Non-mediation	-2.14%
RNA polymerase II elongation factor ELL2	0.799(0.643~0.993)	0.043	0.668(0.246~1.809)	0.427	0.957(0.929~0.987)	0.005	FALSE	Non-mediation	-7.83%
Engulfment and cell motility protein 1	0.799(0.643~0.993)	0.043	0.910(0.504~1.643)	0.754	0.992(0.961~1.024)	0.604	FALSE	Non-mediation	-0.35%
ER membrane protein complex subunit 1	0.799(0.643~0.993)	0.043	0.992(0.543~1.812)	0.980	0.986(0.966~1.007)	0.204	FALSE	Non-mediation	-0.05%
ER membrane protein complex subunit 4	0.799(0.643~0.993)	0.043	0.489(0.362~0.659)	<0.001	0.997(0.978~1.016)	0.735	FALSE	Non-mediation	-1.04%
EMI domain-containing protein 1	0.799(0.643~0.993)	0.043	1.714(1.004~2.929)	0.048	1.013(0.983~1.044)	0.392	FALSE	Non-mediation	-3.18%
EMILIN-3	0.799(0.643~0.993)	0.043	1.197(0.522~2.741)	0.671	0.999(0.970~1.029)	0.928	TRUE	Non-mediation	0.11%
EMILIN-3	0.799(0.643~0.993)	0.043	1.059(0.385~2.914)	0.912	1.033(1.003~1.063)	0.031	FALSE	Non-mediation	-0.82%
EMILIN-3	0.799(0.643~0.993)	0.043	0.817(0.297~2.246)	0.696	0.987(0.958~1.018)	0.407	FALSE	Non-mediation	-1.15%
Protein enabled homolog	0.799(0.643~0.993)	0.043	0.950(0.539~1.673)	0.858	1.000(0.978~1.022)	0.998	FALSE	Non-mediation	-0.00%
Poly(U)-specific endoribonuclease	0.799(0.643~0.993)	0.043	0.528(0.260~1.074)	0.078	1.002(0.976~1.029)	0.874	TRUE	Non-mediation	0.61%
Endoglin	0.799(0.643~0.993)	0.043	0.640(0.304~1.345)	0.239	0.981(0.958~1.005)	0.124	FALSE	Non-mediation	-3.74%
Gamma-enolase	0.799(0.643~0.993)	0.043	0.844(0.384~1.854)	0.672	0.989(0.962~1.016)	0.406	FALSE	Non-mediation	-0.87%
Gamma-enolase	0.799(0.643~0.993)	0.043	0.869(0.431~1.753)	0.696	1.009(0.981~1.037)	0.545	TRUE	Non-mediation	0.54%
Ecto-NOX disulfide-thiol exchanger 2	0.799(0.643~0.993)	0.043	1.062(0.784~1.438)	0.699	0.984(0.965~1.004)	0.121	TRUE	Non-mediation	0.42%
Ectonucleotide pyrophosphatase/phosphodiesterase family member 5	0.799(0.643~0.993)	0.043	0.612(0.236~1.583)	0.311	0.984(0.968~1.000)	0.052	FALSE	Non-mediation	-3.60%
Ectonucleotide pyrophosphatase/phosphodiesterase family member 7	0.799(0.643~0.993)	0.043	1.958(1.023~3.750)	0.043	0.990(0.977~1.003)	0.127	TRUE	Non-mediation	3.02%
AP-4 complex accessory subunit tepsin	0.799(0.643~0.993)	0.043	0.994(0.535~1.845)	0.985	1.003(0.970~1.038)	0.845	TRUE	Non-mediation	0.01%
Ectonucleoside triphosphate diphosphohydrolase 1	0.799(0.643~0.993)	0.043	0.986(0.405~2.398)	0.975	1.004(0.984~1.025)	0.684	TRUE	Non-mediation	0.03%
Ectonucleoside triphosphate diphosphohydrolase 1	0.799(0.643~0.993)	0.043	0.933(0.336~2.586)	0.894	0.989(0.964~1.015)	0.415	FALSE	Non-mediation	-0.33%
Ectonucleoside triphosphate diphosphohydrolase 3	0.799(0.643~0.993)	0.043	1.162(0.510~2.650)	0.721	1.000(0.976~1.024)	0.985	TRUE	Non-mediation	0.02%
Ectonucleoside triphosphate diphosphohydrolase 5	0.799(0.643~0.993)	0.043	0.611(0.341~1.096)	0.098	1.000(0.978~1.022)	0.974	FALSE	Non-mediation	-0.08%
Ectonucleoside triphosphate diphosphohydrolase 6	0.799(0.643~0.993)	0.043	1.503(0.768~2.941)	0.234	1.004(0.973~1.036)	0.803	FALSE	Non-mediation	-0.73%
Ephrin type-A receptor 10	0.799(0.643~0.993)	0.043	1.512(0.581~3.938)	0.397	1.004(0.977~1.031)	0.790	FALSE	Non-mediation	-0.68%
Ephrin type-A receptor 1	0.799(0.643~0.993)	0.043	0.969(0.491~1.914)	0.928	0.978(0.960~0.996)	0.017	FALSE	Non-mediation	-0.32%
Ephrin type-A receptor 2	0.799(0.643~0.993)	0.043	1.167(0.523~2.605)	0.706	1.020(0.987~1.055)	0.233	FALSE	Non-mediation	-1.40%
Ephrin type-A receptor 5	0.799(0.643~0.993)	0.043	1.279(0.446~3.668)	0.647	1.016(0.982~1.052)	0.363	FALSE	Non-mediation	-1.77%
Ephrin type-A receptor 5	0.799(0.643~0.993)	0.043	0.576(0.200~1.661)	0.307	0.999(0.976~1.022)	0.902	FALSE	Non-mediation	-0.36%
Ephrin type-B receptor 2	0.799(0.643~0.993)	0.043	1.578(0.786~3.167)	0.199	1.017(0.996~1.038)	0.110	FALSE	Non-mediation	-3.42%
Ephrin type-B receptor 2	0.799(0.643~0.993)	0.043	1.551(0.850~2.831)	0.153	1.023(1.006~1.042)	0.010	FALSE	Non-mediation	-4.53%
Ephrin type-B receptor 2	0.799(0.643~0.993)	0.043	1.027(0.415~2.544)	0.954	1.006(0.982~1.031)	0.613	FALSE	Non-mediation	-0.08%
Ephrin type-B receptor 3	0.799(0.643~0.993)	0.043	1.192(0.539~2.637)	0.664	0.996(0.965~1.028)	0.806	TRUE	Non-mediation	0.31%
Ephrin type-B receptor 4	0.799(0.643~0.993)	0.043	1.656(0.647~4.237)	0.293	0.977(0.953~1.002)	0.069	TRUE	Non-mediation	5.18%
Ephrin type-B receptor 6	0.799(0.643~0.993)	0.043	0.900(0.575~1.407)	0.644	0.993(0.964~1.022)	0.615	FALSE	Non-mediation	-0.35%
Ephrin type-B receptor 6	0.799(0.643~0.993)	0.043	0.841(0.445~1.588)	0.592	1.003(0.976~1.031)	0.844	TRUE	Non-mediation	0.21%
Erythropoietin	0.799(0.643~0.993)	0.043	0.367(0.220~0.611)	<0.001	0.989(0.961~1.018)	0.463	FALSE	Non-mediation	-4.84%
Erythropoietin receptor	0.799(0.643~0.993)	0.043	1.634(0.816~3.273)	0.165	0.991(0.970~1.013)	0.413	TRUE	Non-mediation	1.99%
Epidermal growth factor receptor substrate 15-like 1	0.799(0.643~0.993)	0.043	0.537(0.198~1.457)	0.222	0.989(0.962~1.017)	0.432	FALSE	Non-mediation	-3.06%
Epiphycan	0.799(0.643~0.993)	0.043	0.792(0.382~1.643)	0.530	1.032(1.004~1.060)	0.024	TRUE	Non-mediation	3.26%
Endoplasmic reticulum aminopeptidase 1	0.799(0.643~0.993)	0.043	1.138(0.519~2.495)	0.748	1.002(0.983~1.022)	0.816	FALSE	Non-mediation	-0.13%
Endoplasmic reticulum aminopeptidase 2	0.799(0.643~0.993)	0.043	0.464(0.223~0.966)	0.040	1.016(0.995~1.037)	0.143	TRUE	Non-mediation	5.30%
Receptor tyrosine-protein kinase erbB-2	0.799(0.643~0.993)	0.043	0.542(0.249~1.176)	0.121	1.009(0.977~1.043)	0.578	TRUE	Non-mediation	2.55%
Receptor tyrosine-protein kinase erbB-3	0.799(0.643~0.993)	0.043	0.725(0.407~1.289)	0.273	1.004(0.974~1.034)	0.806	TRUE	Non-mediation	0.54%
DNA excision repair protein ERCC-1	0.799(0.643~0.993)	0.043	1.220(0.731~2.036)	0.446	0.972(0.930~1.016)	0.212	TRUE	Non-mediation	2.52%
DNA repair endonuclease XPF	0.799(0.643~0.993)	0.043	0.905(0.296~2.768)	0.860	1.014(0.983~1.046)	0.387	TRUE	Non-mediation	0.61%
Epiregulin	0.799(0.643~0.993)	0.043	0.904(0.441~1.852)	0.783	1.008(0.984~1.033)	0.505	TRUE	Non-mediation	0.36%
Enhancer of rudimentary homolog	0.799(0.643~0.993)	0.043	1.658(0.444~6.186)	0.452	0.996(0.971~1.021)	0.737	TRUE	Non-mediation	0.96%
Endoplasmic reticulum lectin 1	0.799(0.643~0.993)	0.043	1.202(0.557~2.596)	0.639	0.996(0.964~1.030)	0.833	TRUE	Non-mediation	0.29%
Erlin-1	0.799(0.643~0.993)	0.043	1.942(1.013~3.724)	0.046	1.000(0.977~1.024)	0.982	FALSE	Non-mediation	-0.08%
Erythroid membrane-associated protein	0.799(0.643~0.993)	0.043	1.842(1.014~3.347)	0.045	0.992(0.969~1.015)	0.502	TRUE	Non-mediation	2.15%
ERO1-like protein alpha	0.799(0.643~0.993)	0.043	1.103(0.488~2.492)	0.814	1.014(0.992~1.037)	0.207	FALSE	Non-mediation	-0.62%
ERO1-like protein beta	0.799(0.643~0.993)	0.043	0.465(0.184~1.172)	0.104	1.009(0.989~1.028)	0.386	TRUE	Non-mediation	2.90%
Endoplasmic reticulum resident protein 29	0.799(0.643~0.993)	0.043	1.110(0.461~2.669)	0.816	1.007(0.972~1.044)	0.700	FALSE	Non-mediation	-0.33%
Endoplasmic reticulum resident protein 44	0.799(0.643~0.993)	0.043	0.860(0.464~1.595)	0.632	0.998(0.968~1.029)	0.909	FALSE	Non-mediation	-0.12%
Endogenous retrovirus group V member 1 Env polyprotein	0.799(0.643~0.993)	0.043	1.323(0.600~2.918)	0.488	0.980(0.952~1.008)	0.164	TRUE	Non-mediation	2.55%
Endothelial cell-selective adhesion molecule	0.799(0.643~0.993)	0.043	0.886(0.505~1.555)	0.674	0.992(0.970~1.014)	0.486	FALSE	Non-mediation	-0.42%
Endothelial cell-selective adhesion molecule	0.799(0.643~0.993)	0.043	1.897(1.229~2.929)	0.004	0.953(0.912~0.996)	0.042	TRUE	Partial mediation	13.73%
S-formylglutathione hydrolase	0.799(0.643~0.993)	0.043	1.217(0.547~2.707)	0.631	1.000(0.968~1.034)	0.981	FALSE	Non-mediation	-0.03%
Endothelial cell-specific molecule 1	0.799(0.643~0.993)	0.043	2.393(1.038~5.519)	0.041	0.991(0.969~1.013)	0.434	TRUE	Non-mediation	3.44%
Estrogen receptor	0.799(0.643~0.993)	0.043	1.010(0.486~2.100)	0.979	0.973(0.936~1.013)	0.180	TRUE	Non-mediation	0.12%
Persulfide dioxygenase ETHE1, mitochondrial	0.799(0.643~0.993)	0.043	1.345(0.607~2.981)	0.466	0.999(0.967~1.031)	0.930	TRUE	Non-mediation	0.19%
Ethanolamine kinase 1	0.799(0.643~0.993)	0.043	1.861(0.637~5.443)	0.256	0.979(0.955~1.003)	0.088	TRUE	Non-mediation	5.95%
Protein C-ets-2	0.799(0.643~0.993)	0.043	0.897(0.497~1.621)	0.719	0.999(0.974~1.024)	0.926	FALSE	Non-mediation	-0.06%
Protein eva-1 homolog C	0.799(0.643~0.993)	0.043	1.245(0.604~2.567)	0.553	0.997(0.974~1.020)	0.771	TRUE	Non-mediation	0.34%
Protein eva-1 homolog C	0.799(0.643~0.993)	0.043	1.759(0.596~5.192)	0.307	1.006(0.980~1.032)	0.676	FALSE	Non-mediation	-1.40%
Protein EVI2B	0.799(0.643~0.993)	0.043	2.433(0.880~6.727)	0.087	0.990(0.968~1.012)	0.373	TRUE	Non-mediation	4.01%
Ena/VASP-like protein	0.799(0.643~0.993)	0.043	1.391(0.940~2.059)	0.099	0.974(0.947~1.001)	0.062	TRUE	Non-mediation	3.92%
Envoplakin	0.799(0.643~0.993)	0.043	0.526(0.218~1.269)	0.153	1.134(1.055~1.219)	0.003	TRUE	Non-mediation	36.14%
RNA-binding protein EWS	0.799(0.643~0.993)	0.043	1.858(0.730~4.726)	0.193	0.993(0.973~1.013)	0.477	TRUE	Non-mediation	2.03%
Exosome complex component CSL4	0.799(0.643~0.993)	0.043	0.649(0.344~1.223)	0.181	0.996(0.968~1.024)	0.772	FALSE	Non-mediation	-0.80%
Exosome complex component RRP40	0.799(0.643~0.993)	0.043	1.470(0.853~2.531)	0.165	1.002(0.977~1.027)	0.875	FALSE	Non-mediation	-0.34%
Exostosin-like 2	0.799(0.643~0.993)	0.043	2.544(1.094~5.919)	0.030	1.008(0.982~1.035)	0.549	FALSE	Non-mediation	-3.32%
Ezrin	0.799(0.643~0.993)	0.043	1.308(0.443~3.867)	0.627	0.953(0.916~0.993)	0.027	TRUE	Non-mediation	5.71%
Coagulation factor Xa	0.799(0.643~0.993)	0.043	1.739(1.048~2.884)	0.032	1.023(0.995~1.052)	0.113	FALSE	Non-mediation	-5.57%
Coagulation Factor X	0.799(0.643~0.993)	0.043	1.482(0.575~3.820)	0.415	1.035(1.001~1.071)	0.044	FALSE	Non-mediation	-6.11%
Prothrombin	0.799(0.643~0.993)	0.043	1.684(0.639~4.440)	0.292	1.062(0.994~1.134)	0.086	FALSE	Non-mediation	-13.95%
Tissue Factor	0.799(0.643~0.993)	0.043	1.174(0.754~1.828)	0.476	1.026(0.991~1.063)	0.146	FALSE	Non-mediation	-1.87%
Coagulation Factor VIII	0.799(0.643~0.993)	0.043	0.821(0.402~1.675)	0.587	1.001(0.973~1.029)	0.964	TRUE	Non-mediation	0.06%
Fatty-acid amide hydrolase 2	0.799(0.643~0.993)	0.043	0.744(0.403~1.371)	0.343	1.016(0.991~1.041)	0.214	TRUE	Non-mediation	2.08%
Fatty acid-binding protein, liver	0.799(0.643~0.993)	0.043	1.123(0.354~3.559)	0.843	1.011(0.989~1.033)	0.343	FALSE	Non-mediation	-0.54%
Fatty acid-binding protein, heart	0.799(0.643~0.993)	0.043	1.442(0.645~3.225)	0.373	0.985(0.957~1.013)	0.282	TRUE	Non-mediation	2.53%
Fatty acid-binding protein, adipocyte	0.799(0.643~0.993)	0.043	0.769(0.409~1.444)	0.414	1.017(0.988~1.047)	0.257	TRUE	Non-mediation	1.98%
Fatty acid-binding protein, epidermal	0.799(0.643~0.993)	0.043	0.565(0.396~0.807)	0.002	0.999(0.979~1.019)	0.921	FALSE	Non-mediation	-0.26%
FAS-associated factor 2	0.799(0.643~0.993)	0.043	1.109(0.561~2.192)	0.767	1.025(0.995~1.057)	0.108	FALSE	Non-mediation	-1.15%
FAS-associated factor 2	0.799(0.643~0.993)	0.043	0.463(0.198~1.082)	0.075	0.990(0.957~1.025)	0.586	FALSE	Non-mediation	-3.30%
FAS-associated factor 2	0.799(0.643~0.993)	0.043	0.484(0.177~1.321)	0.156	0.989(0.957~1.022)	0.498	FALSE	Non-mediation	-3.68%
Fumarylacetoacetase	0.799(0.643~0.993)	0.043	0.932(0.501~1.733)	0.824	1.008(0.987~1.030)	0.437	TRUE	Non-mediation	0.26%
Fas apoptotic inhibitory molecule 3	0.799(0.643~0.993)	0.043	1.123(0.493~2.559)	0.782	0.990(0.967~1.013)	0.396	TRUE	Non-mediation	0.53%
Protein FAM107A	0.799(0.643~0.993)	0.043	0.879(0.413~1.870)	0.738	1.006(0.974~1.039)	0.730	TRUE	Non-mediation	0.33%
Protein FAM107B	0.799(0.643~0.993)	0.043	0.524(0.258~1.063)	0.073	1.005(0.982~1.029)	0.661	TRUE	Non-mediation	1.51%
Protein FAM107B	0.799(0.643~0.993)	0.043	1.389(0.568~3.401)	0.471	0.991(0.971~1.012)	0.408	TRUE	Non-mediation	1.29%
Protein FAM134B	0.799(0.643~0.993)	0.043	0.675(0.249~1.828)	0.439	0.995(0.962~1.030)	0.779	FALSE	Non-mediation	-0.85%
Protein FAM150B	0.799(0.643~0.993)	0.043	0.856(0.338~2.168)	0.743	0.973(0.947~0.998)	0.037	FALSE	Non-mediation	-1.93%
Protein FAM151A	0.799(0.643~0.993)	0.043	2.021(1.661~2.460)	<0.001	0.995(0.968~1.023)	0.736	TRUE	Non-mediation	1.47%
Membrane protein FAM159B	0.799(0.643~0.993)	0.043	0.742(0.391~1.407)	0.360	0.976(0.938~1.016)	0.241	FALSE	Non-mediation	-3.21%
Protein FAM163A	0.799(0.643~0.993)	0.043	0.684(0.382~1.225)	0.201	1.000(0.977~1.024)	0.974	TRUE	Non-mediation	0.07%
Protein FAM163B	0.799(0.643~0.993)	0.043	0.523(0.216~1.266)	0.151	1.055(0.981~1.135)	0.174	TRUE	Non-mediation	15.48%
Protein FAM171B	0.799(0.643~0.993)	0.043	1.110(0.392~3.141)	0.844	0.973(0.949~0.997)	0.029	TRUE	Non-mediation	1.29%
Protein FAM171B	0.799(0.643~0.993)	0.043	0.824(0.346~1.966)	0.663	1.008(0.976~1.040)	0.642	TRUE	Non-mediation	0.64%
Protein FAM171B	0.799(0.643~0.993)	0.043	1.134(0.363~3.543)	0.828	1.025(0.996~1.055)	0.088	FALSE	Non-mediation	-1.41%
Protein FAM172A	0.799(0.643~0.993)	0.043	0.968(0.492~1.905)	0.926	0.995(0.966~1.026)	0.763	FALSE	Non-mediation	-0.07%
Protein FAM173A	0.799(0.643~0.993)	0.043	1.070(0.469~2.442)	0.872	0.992(0.965~1.020)	0.588	TRUE	Non-mediation	0.23%
Membrane protein FAM174A	0.799(0.643~0.993)	0.043	1.358(0.908~2.032)	0.136	0.968(0.939~0.999)	0.043	TRUE	Non-mediation	4.37%
Membrane protein FAM174B	0.799(0.643~0.993)	0.043	0.602(0.313~1.161)	0.130	1.006(0.983~1.029)	0.613	TRUE	Non-mediation	1.33%
BRISC complex subunit Abro1	0.799(0.643~0.993)	0.043	0.927(0.656~1.309)	0.666	1.015(0.976~1.056)	0.456	TRUE	Non-mediation	0.51%
Protein FAM177A1	0.799(0.643~0.993)	0.043	2.509(1.009~6.239)	0.048	1.004(0.982~1.027)	0.726	FALSE	Non-mediation	-1.64%
Protein FAM189A2	0.799(0.643~0.993)	0.043	1.334(0.544~3.271)	0.529	1.003(0.986~1.021)	0.737	FALSE	Non-mediation	-0.39%
Protein FAM189A2	0.799(0.643~0.993)	0.043	1.071(0.300~3.826)	0.916	0.999(0.978~1.021)	0.925	TRUE	Non-mediation	0.03%
Protein FAM19A2	0.799(0.643~0.993)	0.043	1.241(0.781~1.973)	0.362	1.006(0.975~1.038)	0.715	FALSE	Non-mediation	-0.56%
Protein FAM19A3	0.799(0.643~0.993)	0.043	1.160(0.723~1.862)	0.538	1.025(0.997~1.053)	0.081	FALSE	Non-mediation	-1.62%
Protein FAM19A4	0.799(0.643~0.993)	0.043	0.870(0.261~2.893)	0.820	1.024(0.991~1.058)	0.158	TRUE	Non-mediation	1.48%
Protein FAM19A5	0.799(0.643~0.993)	0.043	0.960(0.587~1.568)	0.870	1.016(0.976~1.057)	0.441	TRUE	Non-mediation	0.29%
Protein FAM209B	0.799(0.643~0.993)	0.043	0.667(0.331~1.343)	0.257	1.011(0.986~1.037)	0.391	TRUE	Non-mediation	1.99%
Pseudokinase FAM20A	0.799(0.643~0.993)	0.043	0.481(0.252~0.921)	0.027	0.996(0.967~1.025)	0.767	FALSE	Non-mediation	-1.43%
Glycosaminoglycan xylosylkinase	0.799(0.643~0.993)	0.043	0.801(0.458~1.403)	0.439	0.992(0.967~1.017)	0.522	FALSE	Non-mediation	-0.81%
Redox-regulatory protein FAM213A	0.799(0.643~0.993)	0.043	1.129(0.450~2.831)	0.796	1.002(0.972~1.033)	0.891	FALSE	Non-mediation	-0.12%
Protein FAM24B	0.799(0.643~0.993)	0.043	0.436(0.221~0.858)	0.016	1.000(0.962~1.040)	0.995	TRUE	Non-mediation	0.05%
Protein FAM3B	0.799(0.643~0.993)	0.043	1.219(0.486~3.057)	0.673	1.009(0.982~1.038)	0.515	FALSE	Non-mediation	-0.82%
Protein FAM3B	0.799(0.643~0.993)	0.043	1.410(0.750~2.652)	0.287	0.993(0.971~1.014)	0.497	TRUE	Non-mediation	1.14%
Protein FAM3D	0.799(0.643~0.993)	0.043	1.408(0.592~3.351)	0.439	1.005(0.978~1.033)	0.706	FALSE	Non-mediation	-0.81%
MIP18 family protein FAM96A	0.799(0.643~0.993)	0.043	1.117(0.333~3.753)	0.858	1.004(0.966~1.044)	0.833	FALSE	Non-mediation	-0.21%
E3 ubiquitin-protein ligase FANCL	0.799(0.643~0.993)	0.043	0.522(0.186~1.464)	0.217	0.987(0.955~1.019)	0.413	FALSE	Non-mediation	-3.93%
Prolyl endopeptidase FAP	0.799(0.643~0.993)	0.043	1.282(0.557~2.951)	0.560	1.008(0.980~1.036)	0.579	FALSE	Non-mediation	-0.86%
Phenylalanine--tRNA ligase, mitochondrial	0.799(0.643~0.993)	0.043	0.599(0.236~1.523)	0.282	0.978(0.949~1.008)	0.145	FALSE	Non-mediation	-5.10%
Tumor necrosis factor receptor superfamily member 6	0.799(0.643~0.993)	0.043	1.083(0.439~2.673)	0.862	0.972(0.929~1.017)	0.229	TRUE	Non-mediation	1.01%
Tumor necrosis factor receptor superfamily member 6	0.799(0.643~0.993)	0.043	1.092(0.536~2.224)	0.808	1.007(0.972~1.043)	0.700	FALSE	Non-mediation	-0.27%
Tumor necrosis factor receptor superfamily member 6	0.799(0.643~0.993)	0.043	0.934(0.353~2.472)	0.891	1.019(0.989~1.051)	0.222	TRUE	Non-mediation	0.58%
Tumor necrosis factor ligand superfamily member 6, soluble form	0.799(0.643~0.993)	0.043	0.467(0.186~1.171)	0.104	0.987(0.944~1.032)	0.569	FALSE	Non-mediation	-4.45%
Fetal and adult testis-expressed transcript protein	0.799(0.643~0.993)	0.043	1.585(0.744~3.375)	0.233	0.992(0.969~1.017)	0.539	TRUE	Non-mediation	1.57%
Fatty acid hydroxylase domain-containing protein 2	0.799(0.643~0.993)	0.043	0.727(0.425~1.241)	0.243	0.983(0.954~1.012)	0.246	FALSE	Non-mediation	-2.48%
Fibulin-1	0.799(0.643~0.993)	0.043	1.478(0.627~3.480)	0.372	0.999(0.956~1.045)	0.978	TRUE	Non-mediation	0.11%
Fructose-1,6-bisphosphatase 1	0.799(0.643~0.993)	0.043	1.877(1.308~2.694)	0.001	0.995(0.971~1.019)	0.658	TRUE	Non-mediation	1.53%
Fructose-1,6-bisphosphatase isozyme 2	0.799(0.643~0.993)	0.043	0.863(0.216~3.447)	0.835	1.003(0.979~1.028)	0.808	TRUE	Non-mediation	0.20%
F-box/LRR-repeat protein 4	0.799(0.643~0.993)	0.043	0.578(0.257~1.299)	0.185	0.969(0.923~1.017)	0.212	FALSE	Non-mediation	-7.69%
F-box/LRR-repeat protein 4	0.799(0.643~0.993)	0.043	0.504(0.130~1.958)	0.323	1.074(1.003~1.150)	0.052	TRUE	Non-mediation	21.81%
F-box/LRR-repeat protein 4	0.799(0.643~0.993)	0.043	1.408(0.608~3.261)	0.424	0.990(0.962~1.018)	0.477	TRUE	Non-mediation	1.57%
F-box/LRR-repeat protein 5	0.799(0.643~0.993)	0.043	1.788(0.466~6.861)	0.397	1.012(0.987~1.039)	0.346	FALSE	Non-mediation	-3.19%
F-box only protein 3	0.799(0.643~0.993)	0.043	1.180(0.680~2.049)	0.556	1.000(0.982~1.017)	0.962	TRUE	Non-mediation	0.03%
High affinity immunoglobulin alpha and immunoglobulin mu Fc receptor	0.799(0.643~0.993)	0.043	1.173(0.589~2.335)	0.649	0.986(0.964~1.009)	0.239	TRUE	Non-mediation	0.98%
Immunoglobulin alpha Fc receptor	0.799(0.643~0.993)	0.043	0.509(0.214~1.212)	0.127	0.985(0.959~1.012)	0.287	FALSE	Non-mediation	-4.41%
Low affinity immunoglobulin epsilon Fc receptor	0.799(0.643~0.993)	0.043	1.253(0.712~2.204)	0.434	0.974(0.941~1.008)	0.127	TRUE	Non-mediation	2.69%
High affinity immunoglobulin gamma Fc receptor I	0.799(0.643~0.993)	0.043	1.095(0.621~1.929)	0.754	0.978(0.939~1.019)	0.288	TRUE	Non-mediation	0.89%
Low affinity immunoglobulin gamma Fc region receptor II-a	0.799(0.643~0.993)	0.043	0.392(0.227~0.678)	0.001	0.992(0.967~1.018)	0.535	FALSE	Non-mediation	-3.38%
Low affinity immunoglobulin gamma Fc region receptor II-b	0.799(0.643~0.993)	0.043	1.720(1.004~2.948)	0.049	0.994(0.973~1.015)	0.576	TRUE	Non-mediation	1.44%
Low affinity immunoglobulin gamma Fc region receptor III-B	0.799(0.643~0.993)	0.043	0.799(0.195~3.274)	0.755	0.995(0.974~1.016)	0.628	FALSE	Non-mediation	-0.52%
Ficolin-1	0.799(0.643~0.993)	0.043	1.163(0.547~2.470)	0.695	0.993(0.972~1.015)	0.538	TRUE	Non-mediation	0.45%
Ficolin-2	0.799(0.643~0.993)	0.043	0.849(0.421~1.709)	0.646	1.012(0.986~1.040)	0.365	TRUE	Non-mediation	0.90%
Fc receptor-like protein 1	0.799(0.643~0.993)	0.043	0.889(0.521~1.518)	0.667	0.999(0.971~1.028)	0.950	FALSE	Non-mediation	-0.05%
Fc receptor-like protein 2	0.799(0.643~0.993)	0.043	0.717(0.431~1.193)	0.201	0.998(0.962~1.035)	0.904	FALSE	Non-mediation	-0.33%
Fc receptor-like protein 3	0.799(0.643~0.993)	0.043	0.383(0.295~0.497)	<0.001	0.987(0.970~1.005)	0.166	FALSE	Non-mediation	-5.47%
Fc receptor-like protein 4	0.799(0.643~0.993)	0.043	0.800(0.369~1.732)	0.570	0.999(0.983~1.016)	0.940	FALSE	Non-mediation	-0.06%
Fc receptor-like protein 5	0.799(0.643~0.993)	0.043	0.608(0.391~0.945)	0.027	1.002(0.975~1.029)	0.894	TRUE	Non-mediation	0.41%
Fc receptor-like protein 6	0.799(0.643~0.993)	0.043	1.362(0.508~3.649)	0.539	0.989(0.968~1.011)	0.318	TRUE	Non-mediation	1.51%
Flap endonuclease 1	0.799(0.643~0.993)	0.043	1.481(0.877~2.501)	0.142	0.993(0.964~1.024)	0.657	TRUE	Non-mediation	1.20%
D-dimer	0.799(0.643~0.993)	0.043	0.586(0.291~1.180)	0.135	1.006(0.965~1.048)	0.789	TRUE	Non-mediation	1.34%
Fibroblast growth factor 10	0.799(0.643~0.993)	0.043	0.677(0.447~1.026)	0.066	1.038(0.993~1.085)	0.098	TRUE	Non-mediation	6.52%
Fibroblast growth factor 1	0.799(0.643~0.993)	0.043	0.521(0.294~0.922)	0.025	1.031(1.003~1.059)	0.028	TRUE	Partial mediation	8.80%
Fibroblast growth factor 16	0.799(0.643~0.993)	0.043	0.977(0.500~1.911)	0.947	1.011(0.984~1.039)	0.435	TRUE	Non-mediation	0.11%
Fibroblast growth factor 16	0.799(0.643~0.993)	0.043	1.072(0.401~2.864)	0.890	1.001(0.965~1.039)	0.938	FALSE	Non-mediation	-0.05%
Fibroblast growth factor 19	0.799(0.643~0.993)	0.043	0.964(0.398~2.338)	0.936	0.994(0.974~1.014)	0.562	FALSE	Non-mediation	-0.10%
Fibroblast growth factor 20	0.799(0.643~0.993)	0.043	0.474(0.214~1.050)	0.066	1.036(1.004~1.068)	0.025	TRUE	Non-mediation	11.70%
Fibroblast growth factor 23	0.799(0.643~0.993)	0.043	0.748(0.463~1.207)	0.234	0.995(0.963~1.029)	0.783	FALSE	Non-mediation	-0.60%
Fibroblast growth factor 4	0.799(0.643~0.993)	0.043	0.361(0.175~0.746)	0.006	0.997(0.967~1.028)	0.865	FALSE	Non-mediation	-1.21%
Fibroblast growth factor 5	0.799(0.643~0.993)	0.043	0.778(0.393~1.543)	0.473	1.006(0.986~1.026)	0.578	TRUE	Non-mediation	0.64%
Fibroblast growth factor 6	0.799(0.643~0.993)	0.043	1.014(0.468~2.196)	0.972	0.965(0.939~0.993)	0.014	TRUE	Non-mediation	0.22%
Fibroblast growth factor 7	0.799(0.643~0.993)	0.043	1.191(0.569~2.494)	0.643	0.988(0.960~1.016)	0.391	TRUE	Non-mediation	0.97%
Fibroblast growth factor 7	0.799(0.643~0.993)	0.043	0.818(0.352~1.901)	0.640	1.012(0.980~1.044)	0.471	TRUE	Non-mediation	1.03%
Fibroblast growth factor 8 isoform B	0.799(0.643~0.993)	0.043	1.489(0.704~3.150)	0.298	1.007(0.983~1.031)	0.567	FALSE	Non-mediation	-1.24%
Fibroblast growth factor 8 isoform A	0.799(0.643~0.993)	0.043	0.584(0.246~1.385)	0.222	1.001(0.977~1.025)	0.960	TRUE	Non-mediation	0.15%
Fibroblast growth factor 9	0.799(0.643~0.993)	0.043	0.978(0.563~1.696)	0.936	0.982(0.958~1.008)	0.171	FALSE	Non-mediation	-0.18%
Fibroblast growth factor receptor 2	0.799(0.643~0.993)	0.043	0.675(0.286~1.597)	0.371	0.945(0.892~1.002)	0.067	FALSE	Non-mediation	-9.84%
Fibroblast growth factor receptor 3	0.799(0.643~0.993)	0.043	1.334(0.608~2.929)	0.472	0.990(0.966~1.016)	0.452	TRUE	Non-mediation	1.24%
Fibroblast growth factor receptor 3	0.799(0.643~0.993)	0.043	0.844(0.283~2.514)	0.761	0.995(0.971~1.019)	0.661	FALSE	Non-mediation	-0.41%
Fibroblast growth factor receptor 4	0.799(0.643~0.993)	0.043	0.412(0.267~0.635)	<0.001	0.993(0.970~1.017)	0.582	FALSE	Non-mediation	-2.67%
Tyrosine-protein kinase Fgr	0.799(0.643~0.993)	0.043	0.895(0.383~2.094)	0.798	1.006(0.980~1.033)	0.637	TRUE	Non-mediation	0.31%
Bis(5'-adenosyl)-triphosphatase	0.799(0.643~0.993)	0.043	0.984(0.334~2.899)	0.977	0.993(0.967~1.021)	0.623	FALSE	Non-mediation	-0.05%
Fibrinogen C domain-containing protein 1	0.799(0.643~0.993)	0.043	2.276(1.216~4.260)	0.010	0.959(0.916~1.004)	0.082	TRUE	Non-mediation	15.37%
Polyphosphoinositide phosphatase	0.799(0.643~0.993)	0.043	1.717(0.763~3.864)	0.191	0.997(0.959~1.037)	0.894	TRUE	Non-mediation	0.64%
Vascular endothelial growth factor D	0.799(0.643~0.993)	0.043	0.963(0.322~2.881)	0.947	0.992(0.954~1.031)	0.677	FALSE	Non-mediation	-0.14%
Vascular endothelial growth factor D	0.799(0.643~0.993)	0.043	1.227(0.410~3.675)	0.715	0.982(0.956~1.008)	0.178	TRUE	Non-mediation	1.67%
Four-jointed box protein 1	0.799(0.643~0.993)	0.043	0.591(0.296~1.182)	0.137	0.999(0.968~1.031)	0.962	FALSE	Non-mediation	-0.18%
Peptidyl-prolyl cis-trans isomerase FKBP14	0.799(0.643~0.993)	0.043	1.228(0.793~1.901)	0.358	1.010(0.976~1.046)	0.568	FALSE	Non-mediation	-0.92%
Peptidyl-prolyl cis-trans isomerase FKBP2	0.799(0.643~0.993)	0.043	2.216(0.752~6.536)	0.149	1.012(0.990~1.035)	0.295	FALSE	Non-mediation	-4.22%
Inactive peptidyl-prolyl cis-trans isomerase FKBP6	0.799(0.643~0.993)	0.043	0.933(0.428~2.036)	0.862	1.004(0.987~1.022)	0.619	TRUE	Non-mediation	0.14%
Peptidyl-prolyl cis-trans isomerase FKBP7	0.799(0.643~0.993)	0.043	1.238(0.623~2.460)	0.542	1.013(0.980~1.048)	0.434	FALSE	Non-mediation	-1.26%
Filamin-A	0.799(0.643~0.993)	0.043	1.143(0.546~2.391)	0.723	1.091(1.026~1.160)	0.012	FALSE	Non-mediation	-5.19%
Filamin-A	0.799(0.643~0.993)	0.043	2.070(1.433~2.990)	<0.001	0.994(0.964~1.024)	0.674	TRUE	Non-mediation	2.11%
Filamin-A	0.799(0.643~0.993)	0.043	0.482(0.159~1.460)	0.197	0.978(0.944~1.014)	0.226	FALSE	Non-mediation	-7.16%
Filamin-A	0.799(0.643~0.993)	0.043	0.898(0.316~2.553)	0.840	0.971(0.952~0.992)	0.006	FALSE	Non-mediation	-1.38%
Leucine-rich repeat transmembrane protein FLRT1	0.799(0.643~0.993)	0.043	1.137(0.526~2.458)	0.745	0.980(0.953~1.008)	0.162	TRUE	Non-mediation	1.15%
Leucine-rich repeat transmembrane protein FLRT1	0.799(0.643~0.993)	0.043	1.303(0.504~3.368)	0.584	0.990(0.954~1.027)	0.582	TRUE	Non-mediation	1.21%
Leucine-rich repeat transmembrane protein FLRT2	0.799(0.643~0.993)	0.043	1.507(0.481~4.726)	0.482	0.989(0.959~1.020)	0.479	TRUE	Non-mediation	2.03%
Leucine-rich repeat transmembrane protein FLRT3	0.799(0.643~0.993)	0.043	0.688(0.245~1.934)	0.478	1.002(0.978~1.026)	0.899	TRUE	Non-mediation	0.26%
Leucine-rich repeat transmembrane protein FLRT3	0.799(0.643~0.993)	0.043	1.034(0.443~2.414)	0.938	1.011(0.970~1.054)	0.592	FALSE	Non-mediation	-0.17%
Receptor-type tyrosine-protein kinase FLT3	0.799(0.643~0.993)	0.043	1.478(0.580~3.765)	0.412	0.994(0.976~1.013)	0.550	TRUE	Non-mediation	0.99%
Fms-related tyrosine kinase 3 ligand	0.799(0.643~0.993)	0.043	0.709(0.363~1.384)	0.313	1.017(0.982~1.052)	0.350	TRUE	Non-mediation	2.52%
Fms-related tyrosine kinase 3 ligand	0.799(0.643~0.993)	0.043	0.584(0.343~0.996)	0.048	1.005(0.975~1.035)	0.768	TRUE	Non-mediation	1.08%
Vascular endothelial growth factor receptor 3	0.799(0.643~0.993)	0.043	1.292(0.715~2.334)	0.396	0.995(0.979~1.011)	0.551	TRUE	Non-mediation	0.57%
Feline leukemia virus subgroup C receptor-related protein 1	0.799(0.643~0.993)	0.043	0.676(0.377~1.212)	0.189	0.993(0.965~1.021)	0.602	FALSE	Non-mediation	-1.30%
Fibronectin Fragment 4	0.799(0.643~0.993)	0.043	0.726(0.483~1.092)	0.124	1.022(0.994~1.050)	0.129	TRUE	Non-mediation	3.05%
Fibronectin type III domain-containing protein 4	0.799(0.643~0.993)	0.043	1.079(0.393~2.965)	0.882	0.981(0.954~1.009)	0.179	TRUE	Non-mediation	0.65%
Fibronectin type III domain-containing protein 5	0.799(0.643~0.993)	0.043	0.384(0.205~0.721)	0.003	0.966(0.914~1.022)	0.241	FALSE	Non-mediation	-14.71%
Glutamate carboxypeptidase 2	0.799(0.643~0.993)	0.043	1.157(0.569~2.354)	0.687	0.997(0.977~1.018)	0.777	TRUE	Non-mediation	0.19%
Glutamate carboxypeptidase 2	0.799(0.643~0.993)	0.043	0.859(0.337~2.188)	0.750	0.979(0.949~1.009)	0.168	FALSE	Non-mediation	-1.46%
Forkhead box protein C2	0.799(0.643~0.993)	0.043	0.790(0.379~1.645)	0.528	1.010(0.982~1.039)	0.494	TRUE	Non-mediation	1.03%
Forkhead box protein J2	0.799(0.643~0.993)	0.043	0.829(0.401~1.716)	0.614	0.999(0.973~1.025)	0.925	FALSE	Non-mediation	-0.11%
Forkhead box protein L2	0.799(0.643~0.993)	0.043	1.011(0.561~1.821)	0.972	0.988(0.953~1.024)	0.506	TRUE	Non-mediation	0.06%
Tyrosine-protein kinase FRK	0.799(0.643~0.993)	0.043	0.777(0.441~1.368)	0.382	1.013(0.982~1.045)	0.420	TRUE	Non-mediation	1.43%
Secreted frizzled-related protein 3	0.799(0.643~0.993)	0.043	0.603(0.225~1.621)	0.317	1.006(0.983~1.030)	0.619	TRUE	Non-mediation	1.33%
Secreted frizzled-related protein 3	0.799(0.643~0.993)	0.043	0.860(0.438~1.690)	0.662	1.002(0.979~1.026)	0.840	TRUE	Non-mediation	0.16%
Follistatin	0.799(0.643~0.993)	0.043	2.497(1.331~4.686)	0.004	0.980(0.942~1.019)	0.302	TRUE	Non-mediation	8.38%
Follistatin-related protein 1	0.799(0.643~0.993)	0.043	1.090(0.563~2.110)	0.797	0.954(0.912~0.998)	0.052	TRUE	Non-mediation	1.82%
Follistatin-related protein 1	0.799(0.643~0.993)	0.043	1.771(0.894~3.506)	0.101	1.009(0.982~1.038)	0.508	FALSE	Non-mediation	-2.40%
Follistatin-related protein 3	0.799(0.643~0.993)	0.043	0.830(0.557~1.237)	0.360	1.005(0.980~1.031)	0.697	TRUE	Non-mediation	0.42%
Follistatin-related protein 4	0.799(0.643~0.993)	0.043	0.995(0.401~2.472)	0.992	0.996(0.966~1.027)	0.822	FALSE	Non-mediation	-0.01%
Follistatin-related protein 5	0.799(0.643~0.993)	0.043	1.270(0.447~3.603)	0.654	0.996(0.969~1.025)	0.797	TRUE	Non-mediation	0.39%
Ferritin	0.799(0.643~0.993)	0.043	1.227(0.682~2.210)	0.495	0.982(0.954~1.011)	0.226	TRUE	Non-mediation	1.66%
Ferritin	0.799(0.643~0.993)	0.043	1.197(0.486~2.949)	0.696	0.990(0.957~1.023)	0.551	TRUE	Non-mediation	0.81%
Furin	0.799(0.643~0.993)	0.043	0.550(0.257~1.176)	0.123	0.997(0.975~1.020)	0.789	FALSE	Non-mediation	-0.83%
Alpha-(1,3)-fucosyltransferase 10	0.799(0.643~0.993)	0.043	0.750(0.344~1.635)	0.469	0.994(0.964~1.025)	0.688	FALSE	Non-mediation	-0.80%
Galactoside 3(4)-L-fucosyltransferase	0.799(0.643~0.993)	0.043	0.440(0.182~1.066)	0.069	1.000(0.986~1.014)	0.992	FALSE	Non-mediation	-0.03%
Alpha-(1,3)-fucosyltransferase 5	0.799(0.643~0.993)	0.043	0.869(0.479~1.577)	0.643	0.981(0.962~0.999)	0.044	FALSE	Non-mediation	-1.22%
Alpha-(1,6)-fucosyltransferase	0.799(0.643~0.993)	0.043	0.720(0.362~1.431)	0.348	1.008(0.989~1.027)	0.426	TRUE	Non-mediation	1.12%
Alpha-(1,3)-fucosyltransferase 9	0.799(0.643~0.993)	0.043	1.367(0.666~2.805)	0.394	1.003(0.982~1.025)	0.760	FALSE	Non-mediation	-0.46%
Fragile X mental retardation syndrome-related protein 1	0.799(0.643~0.993)	0.043	1.368(0.486~3.856)	0.553	1.005(0.976~1.035)	0.736	FALSE	Non-mediation	-0.70%
Tyrosine-protein kinase Fyn	0.799(0.643~0.993)	0.043	0.479(0.170~1.349)	0.164	1.000(0.974~1.027)	0.980	TRUE	Non-mediation	0.11%
G0/G1 switch protein 2	0.799(0.643~0.993)	0.043	1.234(0.407~3.741)	0.711	0.985(0.962~1.009)	0.217	TRUE	Non-mediation	1.39%
Protein G6b	0.799(0.643~0.993)	0.043	1.542(0.590~4.028)	0.377	1.001(0.968~1.034)	0.975	FALSE	Non-mediation	-0.10%
Protein G6b	0.799(0.643~0.993)	0.043	0.914(0.349~2.397)	0.855	0.995(0.970~1.020)	0.684	FALSE	Non-mediation	-0.21%
Gamma-aminobutyric acid receptor-associated protein-like 1	0.799(0.643~0.993)	0.043	2.188(1.014~4.720)	0.046	0.997(0.978~1.016)	0.736	TRUE	Non-mediation	1.14%
Gamma-aminobutyric acid receptor-associated protein-like 2	0.799(0.643~0.993)	0.043	1.240(0.383~4.014)	0.719	1.007(0.984~1.030)	0.542	FALSE	Non-mediation	-0.68%
Gamma-aminobutyric acid type B receptor subunit 2	0.799(0.643~0.993)	0.043	0.795(0.271~2.327)	0.675	0.987(0.966~1.008)	0.226	FALSE	Non-mediation	-1.35%
Gamma-aminobutyric acid type B receptor subunit 2	0.799(0.643~0.993)	0.043	2.236(0.957~5.222)	0.063	1.009(0.986~1.032)	0.462	FALSE	Non-mediation	-3.05%
Growth arrest and DNA damage-inducible proteins-interacting protein 1	0.799(0.643~0.993)	0.043	1.237(0.591~2.592)	0.573	1.000(0.977~1.024)	0.980	FALSE	Non-mediation	-0.03%
Galanin peptides	0.799(0.643~0.993)	0.043	1.060(0.432~2.602)	0.899	1.012(0.975~1.049)	0.530	FALSE	Non-mediation	-0.30%
Polypeptide N-acetylgalactosaminyltransferase 10	0.799(0.643~0.993)	0.043	1.288(0.481~3.445)	0.614	0.996(0.953~1.041)	0.850	TRUE	Non-mediation	0.48%
Polypeptide N-acetylgalactosaminyltransferase 11	0.799(0.643~0.993)	0.043	1.227(0.479~3.146)	0.670	0.979(0.951~1.007)	0.145	TRUE	Non-mediation	1.96%
Polypeptide N-acetylgalactosaminyltransferase 16	0.799(0.643~0.993)	0.043	0.393(0.181~0.857)	0.019	1.001(0.974~1.029)	0.950	TRUE	Non-mediation	0.37%
Polypeptide N-acetylgalactosaminyltransferase 1	0.799(0.643~0.993)	0.043	0.438(0.177~1.083)	0.074	1.001(0.970~1.033)	0.942	TRUE	Non-mediation	0.43%
Polypeptide N-acetylgalactosaminyltransferase 2	0.799(0.643~0.993)	0.043	0.918(0.346~2.438)	0.864	1.004(0.979~1.030)	0.740	TRUE	Non-mediation	0.17%
Polypeptide N-acetylgalactosaminyltransferase 3	0.799(0.643~0.993)	0.043	0.390(0.136~1.116)	0.079	1.004(0.979~1.029)	0.768	TRUE	Non-mediation	1.60%
N-acetylgalactosaminyltransferase 7	0.799(0.643~0.993)	0.043	1.040(0.397~2.724)	0.937	0.969(0.939~1.000)	0.052	TRUE	Non-mediation	0.55%
Galanin-like peptide	0.799(0.643~0.993)	0.043	1.187(0.696~2.024)	0.529	1.006(0.985~1.028)	0.564	FALSE	Non-mediation	-0.48%
Gigaxonin	0.799(0.643~0.993)	0.043	0.702(0.268~1.839)	0.472	0.986(0.959~1.015)	0.345	FALSE	Non-mediation	-2.16%
Glyceraldehyde-3-phosphate dehydrogenase, testis-specific	0.799(0.643~0.993)	0.043	0.749(0.359~1.561)	0.440	1.023(0.989~1.058)	0.191	TRUE	Non-mediation	2.93%
Growth arrest-specific protein 1	0.799(0.643~0.993)	0.043	2.066(1.467~2.909)	<0.001	0.993(0.967~1.019)	0.588	TRUE	Non-mediation	2.35%
Guanylate-binding protein 6	0.799(0.643~0.993)	0.043	0.861(0.438~1.691)	0.664	0.995(0.973~1.018)	0.652	FALSE	Non-mediation	-0.35%
Vitamin D-binding protein	0.799(0.643~0.993)	0.043	0.580(0.219~1.538)	0.274	0.991(0.975~1.007)	0.275	FALSE	Non-mediation	-2.19%
Grancalcin	0.799(0.643~0.993)	0.043	1.540(0.519~4.566)	0.436	1.000(0.976~1.025)	0.983	FALSE	Non-mediation	-0.05%
Glucagon	0.799(0.643~0.993)	0.043	0.513(0.114~2.303)	0.384	1.008(0.990~1.027)	0.390	TRUE	Non-mediation	2.39%
GTP cyclohydrolase 1	0.799(0.643~0.993)	0.043	1.448(0.591~3.550)	0.418	0.998(0.969~1.027)	0.881	TRUE	Non-mediation	0.37%
Glucokinase	0.799(0.643~0.993)	0.043	1.700(0.824~3.507)	0.151	0.976(0.948~1.005)	0.103	TRUE	Non-mediation	5.78%
Glucokinase regulatory protein	0.799(0.643~0.993)	0.043	2.082(0.700~6.190)	0.187	1.006(0.982~1.031)	0.631	FALSE	Non-mediation	-1.95%
Beta-1,3-galactosyl-O-glycosyl-glycoprotein beta-1,6-N-acetylglucosaminyltransferase	0.799(0.643~0.993)	0.043	0.846(0.327~2.193)	0.731	1.009(0.979~1.040)	0.556	TRUE	Non-mediation	0.67%
N-acetyllactosaminide beta-1,6-N-acetylglucosaminyl-transferase, isoform C	0.799(0.643~0.993)	0.043	0.830(0.273~2.523)	0.743	0.998(0.972~1.025)	0.865	FALSE	Non-mediation	-0.19%
Beta-1,3-galactosyl-O-glycosyl-glycoprotein beta-1,6-N-acetylglucosaminyltransferase 4	0.799(0.643~0.993)	0.043	1.534(1.322~1.780)	<0.001	0.996(0.968~1.025)	0.795	TRUE	Non-mediation	0.73%
Beta-1,3-galactosyl-O-glycosyl-glycoprotein beta-1,6-N-acetylglucosaminyltransferase 4	0.799(0.643~0.993)	0.043	2.433(1.059~5.590)	0.036	0.996(0.972~1.021)	0.762	TRUE	Non-mediation	1.50%
Guanine deaminase	0.799(0.643~0.993)	0.043	1.639(0.879~3.054)	0.120	0.999(0.974~1.024)	0.917	TRUE	Non-mediation	0.30%
Growth/differentiation factor 11	0.799(0.643~0.993)	0.043	1.052(0.394~2.806)	0.920	0.979(0.954~1.005)	0.108	TRUE	Non-mediation	0.47%
Growth/differentiation factor 11	0.799(0.643~0.993)	0.043	1.203(0.698~2.076)	0.505	0.971(0.937~1.005)	0.093	TRUE	Non-mediation	2.46%
Growth/differentiation factor 11	0.799(0.643~0.993)	0.043	1.941(0.814~4.629)	0.135	0.999(0.969~1.030)	0.945	TRUE	Non-mediation	0.32%
Growth/differentiation factor 11	0.799(0.643~0.993)	0.043	0.626(0.285~1.377)	0.244	0.990(0.958~1.024)	0.570	FALSE	Non-mediation	-2.02%
Growth/differentiation factor 11/8	0.799(0.643~0.993)	0.043	0.606(0.321~1.142)	0.121	0.993(0.969~1.017)	0.555	FALSE	Non-mediation	-1.60%
Growth/differentiation factor 15	0.799(0.643~0.993)	0.043	1.234(0.659~2.312)	0.511	1.007(0.980~1.034)	0.626	FALSE	Non-mediation	-0.63%
Growth/differentiation factor 5	0.799(0.643~0.993)	0.043	1.109(0.571~2.153)	0.761	0.992(0.975~1.010)	0.395	TRUE	Non-mediation	0.35%
Growth/differentiation factor 9	0.799(0.643~0.993)	0.043	1.188(0.556~2.538)	0.656	1.016(0.989~1.044)	0.238	FALSE	Non-mediation	-1.23%
Glial cell line-derived neurotrophic factor	0.799(0.643~0.993)	0.043	0.935(0.321~2.726)	0.903	0.992(0.959~1.027)	0.664	FALSE	Non-mediation	-0.23%
GTP-binding protein GEM	0.799(0.643~0.993)	0.043	1.156(0.603~2.219)	0.662	1.008(0.991~1.025)	0.377	FALSE	Non-mediation	-0.50%
Glial fibrillary acidic protein	0.799(0.643~0.993)	0.043	1.289(0.470~3.530)	0.622	0.985(0.956~1.015)	0.331	TRUE	Non-mediation	1.67%
GDNF family receptor alpha-1	0.799(0.643~0.993)	0.043	0.736(0.254~2.133)	0.572	1.001(0.974~1.030)	0.930	TRUE	Non-mediation	0.17%
GDNF family receptor alpha-2	0.799(0.643~0.993)	0.043	0.512(0.315~0.831)	0.007	1.001(0.976~1.026)	0.930	TRUE	Non-mediation	0.33%
GDNF family receptor alpha-3	0.799(0.643~0.993)	0.043	1.072(0.789~1.456)	0.658	0.998(0.970~1.027)	0.896	TRUE	Non-mediation	0.06%
GDNF family receptor alpha-like	0.799(0.643~0.993)	0.043	0.810(0.439~1.495)	0.501	1.022(0.998~1.046)	0.078	TRUE	Non-mediation	2.01%
ADP-ribosylation factor-binding protein GGA1	0.799(0.643~0.993)	0.043	1.501(0.471~4.788)	0.492	1.010(0.985~1.036)	0.443	FALSE	Non-mediation	-1.82%
ADP-ribosylation factor-binding protein GGA3	0.799(0.643~0.993)	0.043	1.416(0.570~3.519)	0.454	0.991(0.966~1.017)	0.493	TRUE	Non-mediation	1.40%
Gamma-glutamyl hydrolase	0.799(0.643~0.993)	0.043	0.476(0.229~0.988)	0.046	0.993(0.978~1.009)	0.417	FALSE	Non-mediation	-2.20%
Inactive gamma-glutamyltranspeptidase 2	0.799(0.643~0.993)	0.043	1.098(0.624~1.930)	0.746	1.029(1.001~1.058)	0.044	FALSE	Non-mediation	-1.19%
Somatotropin	0.799(0.643~0.993)	0.043	0.339(0.214~0.537)	<0.001	0.977(0.948~1.006)	0.123	FALSE	Non-mediation	-11.31%
GH3 domain-containing protein	0.799(0.643~0.993)	0.043	0.871(0.279~2.716)	0.812	0.994(0.964~1.025)	0.687	FALSE	Non-mediation	-0.39%
Growth hormone receptor	0.799(0.643~0.993)	0.043	1.399(0.515~3.797)	0.510	0.987(0.965~1.011)	0.288	TRUE	Non-mediation	1.90%
Appetite-regulating hormone	0.799(0.643~0.993)	0.043	1.008(0.690~1.474)	0.966	0.976(0.946~1.007)	0.122	TRUE	Non-mediation	0.09%
Gap junction alpha-1 protein	0.799(0.643~0.993)	0.043	0.495(0.205~1.197)	0.119	1.017(0.983~1.051)	0.331	TRUE	Non-mediation	5.21%
Gap junction alpha-8 protein	0.799(0.643~0.993)	0.043	1.167(0.308~4.424)	0.821	0.975(0.950~1.001)	0.059	TRUE	Non-mediation	1.72%
Gap junction delta-2 protein	0.799(0.643~0.993)	0.043	0.874(0.275~2.777)	0.819	0.983(0.958~1.010)	0.215	FALSE	Non-mediation	-1.01%
D-glucuronyl C5-epimerase	0.799(0.643~0.993)	0.043	0.715(0.375~1.365)	0.309	0.992(0.979~1.005)	0.219	FALSE	Non-mediation	-1.24%
Glioma pathogenesis-related protein 1	0.799(0.643~0.993)	0.043	0.865(0.466~1.605)	0.645	0.996(0.959~1.034)	0.824	FALSE	Non-mediation	-0.28%
Lactoylglutathione lyase	0.799(0.643~0.993)	0.043	0.566(0.332~0.965)	0.036	1.008(0.974~1.044)	0.635	TRUE	Non-mediation	2.14%
Glucagon-like peptide 1 receptor	0.799(0.643~0.993)	0.043	0.993(0.387~2.547)	0.988	1.030(1.001~1.060)	0.044	TRUE	Non-mediation	0.10%
Glutaredoxin-2, mitochondrial	0.799(0.643~0.993)	0.043	0.998(0.314~3.173)	0.997	0.994(0.970~1.019)	0.648	FALSE	Non-mediation	-0.01%
Glycosyltransferase 8 domain-containing protein 1	0.799(0.643~0.993)	0.043	0.612(0.453~0.827)	0.001	0.989(0.971~1.007)	0.239	FALSE	Non-mediation	-2.43%
Glycolipid transfer protein	0.799(0.643~0.993)	0.043	0.762(0.389~1.490)	0.427	0.984(0.957~1.013)	0.278	FALSE	Non-mediation	-1.92%
Glycolipid transfer protein domain-containing protein 2	0.799(0.643~0.993)	0.043	1.227(0.547~2.751)	0.620	1.017(0.992~1.043)	0.186	FALSE	Non-mediation	-1.54%
Glucocorticoid modulatory element-binding protein 2	0.799(0.643~0.993)	0.043	0.625(0.437~0.895)	0.010	0.994(0.971~1.018)	0.640	FALSE	Non-mediation	-1.17%
Glia maturation factor gamma	0.799(0.643~0.993)	0.043	1.987(0.827~4.771)	0.125	0.987(0.966~1.010)	0.263	TRUE	Non-mediation	3.86%
Guanine nucleotide-binding protein G(k) subunit alpha	0.799(0.643~0.993)	0.043	0.793(0.319~1.971)	0.617	0.975(0.949~1.002)	0.073	FALSE	Non-mediation	-2.60%
Guanine nucleotide-binding protein G(I)/G(S)/G(O) subunit gamma-T2	0.799(0.643~0.993)	0.043	0.838(0.396~1.772)	0.643	0.983(0.955~1.013)	0.261	FALSE	Non-mediation	-1.34%
Granulysin	0.799(0.643~0.993)	0.043	1.161(0.505~2.667)	0.726	1.014(0.996~1.032)	0.135	FALSE	Non-mediation	-0.89%
Glycine N-methyltransferase	0.799(0.643~0.993)	0.043	2.017(1.126~3.615)	0.018	1.021(0.994~1.049)	0.121	FALSE	Non-mediation	-6.55%
Glucosamine-6-phosphate isomerase 1	0.799(0.643~0.993)	0.043	1.366(0.427~4.374)	0.599	1.003(0.977~1.029)	0.816	FALSE	Non-mediation	-0.43%
Glucosamine 6-phosphate N-acetyltransferase	0.799(0.643~0.993)	0.043	1.694(0.577~4.979)	0.338	1.007(0.981~1.034)	0.599	FALSE	Non-mediation	-1.66%
N-acetylglucosamine-1-phosphotransferase subunit gamma	0.799(0.643~0.993)	0.043	0.832(0.441~1.573)	0.572	1.006(0.985~1.027)	0.593	TRUE	Non-mediation	0.47%
Progonadoliberin-1	0.799(0.643~0.993)	0.043	0.918(0.421~2.003)	0.831	1.009(0.985~1.035)	0.454	TRUE	Non-mediation	0.36%
Progonadoliberin-2	0.799(0.643~0.993)	0.043	1.059(0.538~2.087)	0.868	1.004(0.972~1.037)	0.798	FALSE	Non-mediation	-0.11%
N-acetylglucosamine-6-sulfatase	0.799(0.643~0.993)	0.043	0.972(0.455~2.076)	0.941	0.997(0.964~1.032)	0.874	FALSE	Non-mediation	-0.03%
N-acetylglucosamine-6-sulfatase	0.799(0.643~0.993)	0.043	1.320(0.526~3.313)	0.554	0.970(0.936~1.005)	0.088	TRUE	Non-mediation	3.82%
Golgi membrane protein 1	0.799(0.643~0.993)	0.043	0.865(0.496~1.507)	0.608	0.998(0.961~1.036)	0.902	FALSE	Non-mediation	-0.15%
Golgi membrane protein 1	0.799(0.643~0.993)	0.043	0.916(0.442~1.896)	0.813	1.004(0.970~1.039)	0.831	TRUE	Non-mediation	0.15%
RAB6-interacting golgin	0.799(0.643~0.993)	0.043	1.339(0.366~4.901)	0.659	1.007(0.987~1.026)	0.509	FALSE	Non-mediation	-0.85%
Golgi SNAP receptor complex member 1	0.799(0.643~0.993)	0.043	2.275(1.393~3.718)	0.001	1.005(0.983~1.028)	0.644	FALSE	Non-mediation	-1.96%
Aspartate aminotransferase, cytoplasmic	0.799(0.643~0.993)	0.043	1.297(0.702~2.396)	0.407	0.984(0.965~1.004)	0.127	TRUE	Non-mediation	1.83%
Platelet glycoprotein Ib alpha chain	0.799(0.643~0.993)	0.043	1.623(0.917~2.872)	0.097	1.012(0.985~1.041)	0.387	FALSE	Non-mediation	-2.64%
Platelet glycoprotein V	0.799(0.643~0.993)	0.043	1.013(0.631~1.628)	0.956	1.036(1.006~1.066)	0.017	FALSE	Non-mediation	-0.21%
Cell surface A33 antigen	0.799(0.643~0.993)	0.043	0.802(0.387~1.661)	0.552	1.008(0.979~1.038)	0.580	TRUE	Non-mediation	0.80%
Glypican-1	0.799(0.643~0.993)	0.043	2.539(1.623~3.973)	<0.001	0.993(0.966~1.021)	0.603	TRUE	Non-mediation	3.06%
Glypican-3	0.799(0.643~0.993)	0.043	0.759(0.345~1.670)	0.493	1.002(0.973~1.032)	0.899	TRUE	Non-mediation	0.23%
Glypican-5	0.799(0.643~0.993)	0.043	1.047(0.455~2.410)	0.913	0.985(0.968~1.003)	0.102	TRUE	Non-mediation	0.30%
Glypican-6	0.799(0.643~0.993)	0.043	2.522(1.488~4.275)	0.001	0.973(0.946~1.001)	0.061	TRUE	Non-mediation	11.21%
Glycerophosphocholine phosphodiesterase GPCPD1	0.799(0.643~0.993)	0.043	0.712(0.373~1.360)	0.304	1.012(0.976~1.048)	0.519	TRUE	Non-mediation	1.77%
Glycerol-3-phosphate dehydrogenase 1-like protein	0.799(0.643~0.993)	0.043	1.820(1.223~2.708)	0.003	1.004(0.976~1.032)	0.804	FALSE	Non-mediation	-0.94%
Glycoprotein hormone alpha-2	0.799(0.643~0.993)	0.043	1.359(0.578~3.192)	0.482	1.006(0.980~1.032)	0.651	FALSE	Non-mediation	-0.82%
Glucose-6-phosphate isomerase	0.799(0.643~0.993)	0.043	2.015(0.805~5.046)	0.135	0.979(0.960~0.997)	0.023	TRUE	Non-mediation	6.76%
Phosphatidylinositol-glycan-specific phospholipase D	0.799(0.643~0.993)	0.043	1.000(0.506~1.976)	0.999	0.994(0.971~1.017)	0.593	TRUE	Non-mediation	0.00%
Phosphatidylinositol-glycan-specific phospholipase D	0.799(0.643~0.993)	0.043	0.716(0.203~2.527)	0.604	0.999(0.976~1.022)	0.915	FALSE	Non-mediation	-0.19%
Transmembrane glycoprotein NMB	0.799(0.643~0.993)	0.043	2.080(1.086~3.983)	0.027	1.008(0.988~1.028)	0.462	FALSE	Non-mediation	-2.46%
Transmembrane glycoprotein NMB	0.799(0.643~0.993)	0.043	1.372(0.392~4.801)	0.621	1.018(0.996~1.041)	0.102	FALSE	Non-mediation	-2.58%
Transmembrane glycoprotein NMB	0.799(0.643~0.993)	0.043	2.956(1.204~7.258)	0.018	1.016(0.993~1.040)	0.164	FALSE	Non-mediation	-7.81%
Transmembrane glycoprotein NMB	0.799(0.643~0.993)	0.043	0.935(0.455~1.921)	0.855	1.001(0.979~1.024)	0.929	TRUE	Non-mediation	0.03%
Probable G-protein coupled receptor 101	0.799(0.643~0.993)	0.043	1.638(0.490~5.472)	0.423	0.987(0.956~1.018)	0.401	TRUE	Non-mediation	2.95%
Probable G-protein coupled receptor 101	0.799(0.643~0.993)	0.043	1.234(0.472~3.227)	0.668	1.006(0.959~1.055)	0.820	FALSE	Non-mediation	-0.52%
Protein GPR107	0.799(0.643~0.993)	0.043	1.668(0.605~4.600)	0.323	1.008(0.987~1.028)	0.461	FALSE	Non-mediation	-1.74%
Probable G-protein coupled receptor 135	0.799(0.643~0.993)	0.043	2.143(1.137~4.041)	0.018	1.007(0.983~1.031)	0.590	FALSE	Non-mediation	-2.22%
G-protein coupled receptor 26	0.799(0.643~0.993)	0.043	1.417(0.719~2.793)	0.314	0.997(0.970~1.025)	0.838	TRUE	Non-mediation	0.45%
Alanine aminotransferase 1	0.799(0.643~0.993)	0.043	0.670(0.303~1.480)	0.322	1.004(0.976~1.032)	0.797	TRUE	Non-mediation	0.66%
Glutathione peroxidase 7	0.799(0.643~0.993)	0.043	1.415(0.547~3.661)	0.474	0.957(0.919~0.997)	0.044	TRUE	Non-mediation	6.80%
GRAM domain-containing protein 1C	0.799(0.643~0.993)	0.043	0.839(0.368~1.910)	0.675	1.030(1.008~1.053)	0.008	TRUE	Non-mediation	2.34%
GRAM domain-containing protein 1C	0.799(0.643~0.993)	0.043	0.983(0.481~2.010)	0.963	1.000(0.971~1.031)	0.993	TRUE	Non-mediation	0.00%
GRB2-related adapter protein	0.799(0.643~0.993)	0.043	1.130(0.478~2.673)	0.781	1.003(0.961~1.046)	0.896	FALSE	Non-mediation	-0.15%
GRB2-related adapter protein 2	0.799(0.643~0.993)	0.043	1.252(0.707~2.217)	0.440	1.017(0.990~1.045)	0.222	FALSE	Non-mediation	-1.71%
Growth factor receptor-bound protein 14	0.799(0.643~0.993)	0.043	0.898(0.411~1.962)	0.788	1.010(0.979~1.042)	0.527	TRUE	Non-mediation	0.48%
Growth factor receptor-bound protein 2	0.799(0.643~0.993)	0.043	1.427(0.502~4.061)	0.505	1.005(0.981~1.030)	0.688	FALSE	Non-mediation	-0.79%
Growth factor receptor-bound protein 7	0.799(0.643~0.993)	0.043	0.864(0.455~1.640)	0.654	1.007(0.984~1.030)	0.557	TRUE	Non-mediation	0.44%
Gremlin-1	0.799(0.643~0.993)	0.043	0.499(0.268~0.928)	0.028	1.012(0.991~1.032)	0.260	TRUE	Non-mediation	3.59%
Gremlin-2	0.799(0.643~0.993)	0.043	0.666(0.326~1.362)	0.265	1.011(0.983~1.040)	0.440	TRUE	Non-mediation	2.01%
Glutamate receptor 4	0.799(0.643~0.993)	0.043	1.364(0.790~2.354)	0.265	0.984(0.948~1.020)	0.380	TRUE	Non-mediation	2.27%
Glutamate receptor ionotropic, delta-2	0.799(0.643~0.993)	0.043	1.086(0.472~2.499)	0.846	1.021(0.999~1.044)	0.062	FALSE	Non-mediation	-0.77%
Granulins	0.799(0.643~0.993)	0.043	1.600(0.866~2.954)	0.133	1.008(0.981~1.035)	0.582	FALSE	Non-mediation	-1.59%
Gastrin-releasing peptide	0.799(0.643~0.993)	0.043	0.760(0.377~1.534)	0.444	1.020(0.990~1.051)	0.197	TRUE	Non-mediation	2.39%
Gastrin-releasing peptide	0.799(0.643~0.993)	0.043	0.862(0.365~2.038)	0.736	1.005(0.985~1.025)	0.645	TRUE	Non-mediation	0.31%
Gastrin-releasing peptide	0.799(0.643~0.993)	0.043	0.613(0.267~1.406)	0.248	0.999(0.971~1.027)	0.924	FALSE	Non-mediation	-0.30%
GrpE protein homolog 1, mitochondrial	0.799(0.643~0.993)	0.043	0.597(0.237~1.500)	0.272	1.032(0.997~1.068)	0.070	TRUE	Non-mediation	7.29%
GSK3-beta interaction protein	0.799(0.643~0.993)	0.043	0.744(0.402~1.376)	0.346	0.974(0.945~1.004)	0.084	FALSE	Non-mediation	-3.48%
Glutathione S-transferase A1	0.799(0.643~0.993)	0.043	1.486(0.612~3.607)	0.381	1.015(0.988~1.044)	0.284	FALSE	Non-mediation	-2.68%
Glutathione S-transferase A3	0.799(0.643~0.993)	0.043	1.202(0.641~2.256)	0.567	1.016(0.986~1.047)	0.290	FALSE	Non-mediation	-1.32%
Glutathione S-transferase A4	0.799(0.643~0.993)	0.043	2.445(1.616~3.698)	<0.001	1.024(1.002~1.047)	0.034	FALSE	Partial mediation	-9.47%
Glutathione S-transferase kappa 1	0.799(0.643~0.993)	0.043	0.583(0.200~1.703)	0.324	1.032(1.005~1.059)	0.018	TRUE	Non-mediation	7.59%
Glutathione S-transferase Mu 1	0.799(0.643~0.993)	0.043	1.127(0.516~2.462)	0.764	0.979(0.954~1.005)	0.112	TRUE	Non-mediation	1.13%
Glutathione S-transferase omega-1	0.799(0.643~0.993)	0.043	1.172(0.407~3.375)	0.769	1.000(0.983~1.018)	0.961	FALSE	Non-mediation	-0.03%
Glutathione S-transferase P	0.799(0.643~0.993)	0.043	1.245(0.813~1.905)	0.313	1.014(0.983~1.047)	0.385	FALSE	Non-mediation	-1.36%
Glutathione S-transferase P	0.799(0.643~0.993)	0.043	1.766(0.593~5.259)	0.307	0.981(0.956~1.005)	0.125	TRUE	Non-mediation	4.99%
Glutathione S-transferase theta-2B	0.799(0.643~0.993)	0.043	0.775(0.356~1.686)	0.520	0.957(0.904~1.014)	0.150	FALSE	Non-mediation	-4.99%
General transcription factor II-I	0.799(0.643~0.993)	0.043	1.226(0.749~2.005)	0.418	0.999(0.972~1.027)	0.935	TRUE	Non-mediation	0.10%
Guanylyl cyclase-activating protein 1	0.799(0.643~0.993)	0.043	0.947(0.434~2.067)	0.892	0.990(0.952~1.031)	0.636	FALSE	Non-mediation	-0.23%
Guanylate cyclase activator 2B	0.799(0.643~0.993)	0.043	0.683(0.502~0.931)	0.016	0.994(0.967~1.022)	0.683	FALSE	Non-mediation	-0.98%
Glucoside xylosyltransferase 1	0.799(0.643~0.993)	0.043	1.113(0.660~1.878)	0.687	0.998(0.977~1.020)	0.875	TRUE	Non-mediation	0.08%
Glycophorin-A	0.799(0.643~0.993)	0.043	0.857(0.381~1.927)	0.709	1.008(0.980~1.038)	0.572	TRUE	Non-mediation	0.58%
Granzyme A	0.799(0.643~0.993)	0.043	0.955(0.476~1.915)	0.897	1.002(0.974~1.031)	0.888	TRUE	Non-mediation	0.04%
Granzyme B	0.799(0.643~0.993)	0.043	1.847(1.206~2.828)	0.005	1.009(0.982~1.037)	0.503	FALSE	Non-mediation	-2.56%
Granzyme B	0.799(0.643~0.993)	0.043	0.391(0.216~0.706)	0.002	0.999(0.981~1.017)	0.916	FALSE	Non-mediation	-0.40%
Granzyme H	0.799(0.643~0.993)	0.043	0.492(0.312~0.775)	0.002	0.984(0.954~1.015)	0.301	FALSE	Non-mediation	-5.11%
Granzyme K	0.799(0.643~0.993)	0.043	1.546(0.845~2.829)	0.157	1.001(0.969~1.034)	0.939	FALSE	Non-mediation	-0.25%
Granzyme M	0.799(0.643~0.993)	0.043	1.085(0.460~2.560)	0.852	1.107(1.052~1.164)	0.001	FALSE	Non-mediation	-3.70%
Histone H1x	0.799(0.643~0.993)	0.043	0.669(0.353~1.270)	0.219	0.984(0.960~1.008)	0.198	FALSE	Non-mediation	-2.89%
Histone H2A.z	0.799(0.643~0.993)	0.043	0.554(0.255~1.205)	0.136	0.991(0.948~1.036)	0.696	FALSE	Non-mediation	-2.31%
GDH/6PGL endoplasmic bifunctional protein	0.799(0.643~0.993)	0.043	1.495(0.673~3.321)	0.323	0.991(0.972~1.011)	0.390	TRUE	Non-mediation	1.58%
3-hydroxyanthranilate 3,4-dioxygenase	0.799(0.643~0.993)	0.043	1.223(0.605~2.471)	0.576	1.004(0.992~1.017)	0.507	FALSE	Non-mediation	-0.39%
Hepcidin	0.799(0.643~0.993)	0.043	0.751(0.403~1.399)	0.367	0.990(0.962~1.019)	0.492	FALSE	Non-mediation	-1.28%
Hyaluronan and proteoglycan link protein 1	0.799(0.643~0.993)	0.043	1.857(1.224~2.817)	0.004	1.003(0.973~1.035)	0.837	FALSE	Non-mediation	-0.90%
Histone acetyltransferase type B catalytic subunit	0.799(0.643~0.993)	0.043	1.113(0.513~2.415)	0.786	1.004(0.981~1.028)	0.716	FALSE	Non-mediation	-0.20%
Hepatitis A virus cellular receptor 1	0.799(0.643~0.993)	0.043	1.750(0.802~3.821)	0.160	0.987(0.968~1.008)	0.224	TRUE	Non-mediation	3.14%
Hepatitis A virus cellular receptor 2	0.799(0.643~0.993)	0.043	1.630(0.631~4.206)	0.313	1.003(0.968~1.040)	0.854	FALSE	Non-mediation	-0.74%
Hepatitis A virus cellular receptor 2	0.799(0.643~0.993)	0.043	1.617(0.841~3.107)	0.149	1.013(0.988~1.038)	0.311	FALSE	Non-mediation	-2.70%
Heparin-binding EGF-like growth factor	0.799(0.643~0.993)	0.043	1.996(0.929~4.292)	0.077	1.000(0.972~1.029)	0.999	FALSE	Non-mediation	-0.01%
Heparin-binding EGF-like growth factor	0.799(0.643~0.993)	0.043	0.642(0.290~1.423)	0.275	0.971(0.945~0.997)	0.032	FALSE	Non-mediation	-5.88%
Hemoglobin subunit gamma-1	0.799(0.643~0.993)	0.043	1.463(0.571~3.747)	0.428	0.993(0.968~1.020)	0.620	TRUE	Non-mediation	1.11%
Hemoglobin subunit theta-1	0.799(0.643~0.993)	0.043	0.922(0.512~1.662)	0.787	0.986(0.948~1.025)	0.471	FALSE	Non-mediation	-0.53%
Hemoglobin subunit zeta	0.799(0.643~0.993)	0.043	0.842(0.288~2.460)	0.753	0.998(0.984~1.012)	0.743	FALSE	Non-mediation	-0.18%
Hydroxycarboxylic acid receptor 2	0.799(0.643~0.993)	0.043	0.594(0.302~1.171)	0.132	1.011(0.979~1.043)	0.506	TRUE	Non-mediation	2.49%
Tyrosine-protein kinase HCK	0.799(0.643~0.993)	0.043	0.221(0.145~0.336)	<0.001	1.026(0.972~1.083)	0.354	TRUE	Non-mediation	17.33%
Histone deacetylase 8	0.799(0.643~0.993)	0.043	1.344(0.691~2.614)	0.383	1.005(0.984~1.028)	0.624	FALSE	Non-mediation	-0.72%
Hepatoma-derived growth factor-related protein 2	0.799(0.643~0.993)	0.043	1.030(0.493~2.154)	0.937	1.015(0.985~1.046)	0.332	FALSE	Non-mediation	-0.19%
Haloacid dehalogenase-like hydrolase domain-containing protein 2	0.799(0.643~0.993)	0.043	1.770(0.577~5.427)	0.318	1.010(0.989~1.031)	0.365	FALSE	Non-mediation	-2.43%
Vigilin	0.799(0.643~0.993)	0.043	1.536(0.746~3.162)	0.244	0.998(0.962~1.036)	0.923	TRUE	Non-mediation	0.35%
E3 ubiquitin-protein ligase HECW1	0.799(0.643~0.993)	0.043	1.156(0.552~2.419)	0.701	0.997(0.966~1.030)	0.877	TRUE	Non-mediation	0.16%
Protein HEG homolog 1	0.799(0.643~0.993)	0.043	0.320(0.171~0.598)	<0.001	0.986(0.960~1.012)	0.297	FALSE	Non-mediation	-7.12%
HEPACAM family member 2	0.799(0.643~0.993)	0.043	1.200(0.318~4.535)	0.788	1.005(0.981~1.029)	0.678	FALSE	Non-mediation	-0.41%
HEPACAM family member 2	0.799(0.643~0.993)	0.043	1.266(0.694~2.309)	0.442	1.010(0.978~1.043)	0.541	FALSE	Non-mediation	-1.04%
Hephaestin-like protein 1	0.799(0.643~0.993)	0.043	1.033(0.568~1.878)	0.916	1.017(0.982~1.053)	0.358	FALSE	Non-mediation	-0.24%
Probable E3 ubiquitin-protein ligase HERC1	0.799(0.643~0.993)	0.043	1.105(0.405~3.016)	0.845	1.022(0.992~1.054)	0.148	FALSE	Non-mediation	-0.99%
Probable E3 ubiquitin-protein ligase HERC4	0.799(0.643~0.993)	0.043	1.183(0.622~2.250)	0.608	0.998(0.975~1.022)	0.864	TRUE	Non-mediation	0.15%
E3 ISG15--protein ligase HERC5	0.799(0.643~0.993)	0.043	1.055(0.672~1.657)	0.815	0.985(0.962~1.007)	0.182	TRUE	Non-mediation	0.37%
Hemojuvelin	0.799(0.643~0.993)	0.043	0.777(0.305~1.979)	0.597	0.986(0.969~1.004)	0.130	FALSE	Non-mediation	-1.54%
Homogentisate 1,2-dioxygenase	0.799(0.643~0.993)	0.043	1.034(0.469~2.279)	0.934	0.952(0.909~0.997)	0.049	TRUE	Non-mediation	0.73%
Hepatocyte growth factor	0.799(0.643~0.993)	0.043	1.002(0.406~2.476)	0.996	1.005(0.977~1.033)	0.734	FALSE	Non-mediation	-0.00%
Hepatocyte growth factor-regulated tyrosine kinase substrate	0.799(0.643~0.993)	0.043	0.821(0.316~2.136)	0.686	0.996(0.959~1.035)	0.854	FALSE	Non-mediation	-0.31%
HERV-H LTR-associating protein 2	0.799(0.643~0.993)	0.043	1.029(0.305~3.468)	0.964	1.002(0.975~1.030)	0.860	FALSE	Non-mediation	-0.03%
Hypoxia-inducible factor 1-alpha	0.799(0.643~0.993)	0.043	0.976(0.510~1.867)	0.941	0.969(0.935~1.004)	0.084	FALSE	Non-mediation	-0.35%
Histidine triad nucleotide-binding protein 1	0.799(0.643~0.993)	0.043	0.651(0.292~1.452)	0.295	0.987(0.951~1.025)	0.505	FALSE	Non-mediation	-2.42%
Histidine triad nucleotide-binding protein 2, mitochondrial	0.799(0.643~0.993)	0.043	0.650(0.278~1.521)	0.321	1.004(0.976~1.033)	0.759	TRUE	Non-mediation	0.85%
Homeodomain-interacting protein kinase 3	0.799(0.643~0.993)	0.043	0.618(0.202~1.891)	0.399	0.974(0.937~1.013)	0.188	FALSE	Non-mediation	-5.65%
Histone H1.2	0.799(0.643~0.993)	0.043	0.772(0.381~1.564)	0.472	0.983(0.955~1.012)	0.249	FALSE	Non-mediation	-1.99%
Histone H2A type 3	0.799(0.643~0.993)	0.043	0.828(0.301~2.276)	0.715	1.017(0.991~1.042)	0.200	TRUE	Non-mediation	1.38%
Hexokinase-1	0.799(0.643~0.993)	0.043	1.075(0.585~1.975)	0.817	1.004(0.980~1.027)	0.764	FALSE	Non-mediation	-0.12%
Hexokinase-2	0.799(0.643~0.993)	0.043	2.338(0.911~6.000)	0.077	0.979(0.958~1.000)	0.054	TRUE	Non-mediation	7.98%
HLA class II histocompatibility antigen, DM alpha chain	0.799(0.643~0.993)	0.043	1.605(0.594~4.332)	0.351	0.931(0.859~1.010)	0.110	TRUE	Non-mediation	14.96%
HLA class II histocompatibility antigen, DP beta 1 chain	0.799(0.643~0.993)	0.043	1.079(0.659~1.765)	0.764	0.981(0.950~1.012)	0.220	TRUE	Non-mediation	0.66%
HLA class II histocompatibility antigen, DQ alpha 2 chain	0.799(0.643~0.993)	0.043	1.892(0.648~5.522)	0.243	1.019(0.994~1.045)	0.144	FALSE	Non-mediation	-5.34%
Porphobilinogen deaminase	0.799(0.643~0.993)	0.043	0.800(0.395~1.618)	0.534	1.027(0.998~1.057)	0.072	TRUE	Non-mediation	2.63%
High mobility group protein 20A	0.799(0.643~0.993)	0.043	0.579(0.209~1.604)	0.293	0.986(0.949~1.024)	0.457	FALSE	Non-mediation	-3.49%
SWI/SNF-related matrix-associated actin-dependent regulator of chromatin subfamily E member 1-related	0.799(0.643~0.993)	0.043	0.982(0.409~2.356)	0.968	0.993(0.962~1.026)	0.691	FALSE	Non-mediation	-0.05%
High mobility group protein B1	0.799(0.643~0.993)	0.043	1.666(0.603~4.603)	0.325	0.988(0.971~1.006)	0.190	TRUE	Non-mediation	2.65%
High mobility group protein B2	0.799(0.643~0.993)	0.043	0.967(0.572~1.635)	0.901	0.979(0.957~1.001)	0.067	FALSE	Non-mediation	-0.31%
High mobility group protein B3	0.799(0.643~0.993)	0.043	1.838(1.014~3.332)	0.045	0.993(0.977~1.009)	0.363	TRUE	Non-mediation	2.02%
3-hydroxy-3-methylglutaryl-coenzyme A reductase	0.799(0.643~0.993)	0.043	0.796(0.267~2.369)	0.682	1.056(1.003~1.112)	0.046	TRUE	Non-mediation	5.57%
Hydroxymethylglutaryl-CoA synthase, cytoplasmic	0.799(0.643~0.993)	0.043	0.988(0.668~1.459)	0.950	0.989(0.959~1.020)	0.468	FALSE	Non-mediation	-0.06%
Hydroxymethylglutaryl-CoA synthase, mitochondrial	0.799(0.643~0.993)	0.043	0.803(0.470~1.371)	0.421	1.007(0.970~1.046)	0.714	TRUE	Non-mediation	0.69%
Non-histone chromosomal protein HMG-14	0.799(0.643~0.993)	0.043	1.118(0.432~2.892)	0.818	1.001(0.979~1.024)	0.930	FALSE	Non-mediation	-0.05%
Heme oxygenase 2	0.799(0.643~0.993)	0.043	1.039(0.343~3.150)	0.946	0.983(0.957~1.009)	0.205	TRUE	Non-mediation	0.30%
Hepatocyte nuclear factor 1-alpha	0.799(0.643~0.993)	0.043	0.697(0.325~1.494)	0.354	0.999(0.978~1.020)	0.910	FALSE	Non-mediation	-0.20%
Hepatocyte nuclear factor 4-alpha	0.799(0.643~0.993)	0.043	1.364(0.504~3.694)	0.541	0.978(0.959~0.997)	0.025	TRUE	Non-mediation	3.07%
Heterogeneous nuclear ribonucleoproteins A2/B1	0.799(0.643~0.993)	0.043	2.535(1.231~5.223)	0.012	0.986(0.965~1.008)	0.202	TRUE	Non-mediation	5.81%
Heterogeneous nuclear ribonucleoprotein A/B	0.799(0.643~0.993)	0.043	2.170(0.919~5.123)	0.077	0.975(0.958~0.992)	0.005	TRUE	Non-mediation	8.75%
Heterogeneous nuclear ribonucleoprotein A/B	0.799(0.643~0.993)	0.043	1.279(0.417~3.926)	0.667	0.979(0.955~1.003)	0.092	TRUE	Non-mediation	2.32%
Heterogeneous nuclear ribonucleoproteins C1/C2	0.799(0.643~0.993)	0.043	1.227(0.620~2.429)	0.557	1.000(0.977~1.022)	0.967	TRUE	Non-mediation	0.04%
Heterogeneous nuclear ribonucleoprotein D-like	0.799(0.643~0.993)	0.043	2.159(0.931~5.004)	0.073	0.995(0.974~1.017)	0.674	TRUE	Non-mediation	1.62%
Heterogeneous nuclear ribonucleoprotein K	0.799(0.643~0.993)	0.043	0.505(0.235~1.086)	0.080	0.989(0.964~1.015)	0.418	FALSE	Non-mediation	-3.27%
Heterogeneous nuclear ribonucleoprotein M	0.799(0.643~0.993)	0.043	1.729(0.525~5.702)	0.368	0.993(0.972~1.014)	0.500	TRUE	Non-mediation	1.79%
4-hydroxy-2-oxoglutarate aldolase, mitochondrial	0.799(0.643~0.993)	0.043	0.893(0.399~2.000)	0.783	0.989(0.944~1.036)	0.645	FALSE	Non-mediation	-0.55%
Haptoglobin	0.799(0.643~0.993)	0.043	0.781(0.415~1.469)	0.443	0.990(0.974~1.005)	0.197	FALSE	Non-mediation	-1.16%
15-hydroxyprostaglandin dehydrogenase [NAD(+)]	0.799(0.643~0.993)	0.043	0.751(0.417~1.355)	0.342	0.955(0.924~0.988)	0.008	FALSE	Non-mediation	-5.84%
Hematopoietic prostaglandin D synthase	0.799(0.643~0.993)	0.043	1.304(0.626~2.718)	0.478	0.986(0.966~1.007)	0.195	TRUE	Non-mediation	1.64%
HRAS-like suppressor 2	0.799(0.643~0.993)	0.043	0.965(0.484~1.926)	0.921	0.999(0.960~1.040)	0.952	FALSE	Non-mediation	-0.02%
Activator of apoptosis harakiri	0.799(0.643~0.993)	0.043	1.024(0.414~2.533)	0.959	0.986(0.952~1.021)	0.420	TRUE	Non-mediation	0.15%
Ribonuclease UK114	0.799(0.643~0.993)	0.043	1.379(0.712~2.670)	0.340	0.974(0.947~1.001)	0.060	TRUE	Non-mediation	3.82%
Heparan sulfate glucosamine 3-O-sulfotransferase 3A1	0.799(0.643~0.993)	0.043	1.779(0.467~6.778)	0.399	0.998(0.972~1.024)	0.880	TRUE	Non-mediation	0.52%
Heparan sulfate glucosamine 3-O-sulfotransferase 3B1	0.799(0.643~0.993)	0.043	0.751(0.373~1.509)	0.421	1.020(1.002~1.038)	0.030	TRUE	Non-mediation	2.49%
Heparan sulfate glucosamine 3-O-sulfotransferase 4	0.799(0.643~0.993)	0.043	1.086(0.647~1.823)	0.755	0.997(0.968~1.026)	0.817	TRUE	Non-mediation	0.13%
Heparan-sulfate 6-O-sulfotransferase 1	0.799(0.643~0.993)	0.043	1.050(0.607~1.818)	0.861	0.993(0.968~1.018)	0.563	TRUE	Non-mediation	0.16%
Heparan-sulfate 6-O-sulfotransferase 2	0.799(0.643~0.993)	0.043	0.582(0.425~0.795)	0.001	1.004(0.969~1.040)	0.824	TRUE	Non-mediation	0.97%
3-hydroxyacyl-CoA dehydrogenase type-2	0.799(0.643~0.993)	0.043	0.562(0.197~1.600)	0.280	1.030(0.995~1.067)	0.090	TRUE	Non-mediation	7.70%
17-beta-hydroxysteroid dehydrogenase 14	0.799(0.643~0.993)	0.043	0.770(0.441~1.342)	0.356	1.040(0.989~1.094)	0.138	TRUE	Non-mediation	4.59%
Estradiol 17-beta-dehydrogenase 1	0.799(0.643~0.993)	0.043	1.625(0.814~3.243)	0.169	1.000(0.966~1.036)	0.990	FALSE	Non-mediation	-0.05%
Estradiol 17-beta-dehydrogenase 2	0.799(0.643~0.993)	0.043	0.644(0.359~1.156)	0.140	0.991(0.962~1.021)	0.552	FALSE	Non-mediation	-1.78%
Heat shock protein HSP 90-alpha/beta	0.799(0.643~0.993)	0.043	0.605(0.153~2.395)	0.474	0.976(0.946~1.008)	0.139	FALSE	Non-mediation	-5.40%
Heat shock protein HSP 90-beta	0.799(0.643~0.993)	0.043	1.116(0.445~2.800)	0.814	0.987(0.953~1.022)	0.462	TRUE	Non-mediation	0.64%
Endoplasmin	0.799(0.643~0.993)	0.043	1.258(0.807~1.962)	0.311	0.997(0.980~1.015)	0.746	TRUE	Non-mediation	0.30%
Heat shock 70 kDa protein 1-like	0.799(0.643~0.993)	0.043	1.179(0.577~2.411)	0.652	1.002(0.985~1.020)	0.815	FALSE	Non-mediation	-0.16%
Heat shock 70 kDa protein 6	0.799(0.643~0.993)	0.043	1.820(0.990~3.347)	0.054	1.028(0.995~1.062)	0.093	FALSE	Non-mediation	-7.39%
Oxidoreductase HTATIP2	0.799(0.643~0.993)	0.043	1.376(0.401~4.722)	0.612	0.999(0.974~1.026)	0.969	TRUE	Non-mediation	0.07%
Oxidoreductase HTATIP2	0.799(0.643~0.993)	0.043	0.496(0.255~0.965)	0.039	1.003(0.975~1.032)	0.813	TRUE	Non-mediation	1.07%
Histatin-1	0.799(0.643~0.993)	0.043	1.813(1.442~2.279)	<0.001	1.014(0.978~1.052)	0.464	FALSE	Non-mediation	-3.76%
Serine protease HTRA2, mitochondrial	0.799(0.643~0.993)	0.043	0.829(0.239~2.873)	0.767	1.011(0.987~1.034)	0.377	TRUE	Non-mediation	0.88%
Hyaluronidase-1	0.799(0.643~0.993)	0.043	1.013(0.833~1.231)	0.898	1.028(1.005~1.051)	0.016	FALSE	Non-mediation	-0.16%
Isoleucine--tRNA ligase, cytoplasmic	0.799(0.643~0.993)	0.043	0.766(0.404~1.455)	0.416	1.007(0.985~1.029)	0.561	TRUE	Non-mediation	0.77%
Bone sialoprotein 2	0.799(0.643~0.993)	0.043	1.622(0.758~3.468)	0.212	1.000(0.982~1.019)	0.984	FALSE	Non-mediation	-0.04%
Bone sialoprotein 2	0.799(0.643~0.993)	0.043	1.072(0.395~2.909)	0.891	0.996(0.971~1.022)	0.754	TRUE	Non-mediation	0.13%
Intercellular adhesion molecule 1	0.799(0.643~0.993)	0.043	0.862(0.272~2.731)	0.800	1.001(0.988~1.013)	0.906	TRUE	Non-mediation	0.05%
Intercellular adhesion molecule 2	0.799(0.643~0.993)	0.043	1.325(0.435~4.035)	0.620	1.010(0.985~1.036)	0.421	FALSE	Non-mediation	-1.28%
Intercellular adhesion molecule 3	0.799(0.643~0.993)	0.043	1.031(0.562~1.892)	0.922	1.012(0.982~1.044)	0.433	FALSE	Non-mediation	-0.17%
Intercellular adhesion molecule 4	0.799(0.643~0.993)	0.043	0.687(0.275~1.714)	0.421	1.017(0.994~1.040)	0.150	TRUE	Non-mediation	2.80%
Intercellular adhesion molecule 5	0.799(0.643~0.993)	0.043	1.283(0.762~2.160)	0.349	0.978(0.960~0.996)	0.019	TRUE	Non-mediation	2.44%
Intercellular adhesion molecule 5	0.799(0.643~0.993)	0.043	0.839(0.497~1.414)	0.510	1.031(0.974~1.091)	0.304	TRUE	Non-mediation	2.39%
Inducible T-cell costimulator	0.799(0.643~0.993)	0.043	2.393(1.006~5.693)	0.048	0.997(0.974~1.021)	0.811	TRUE	Non-mediation	1.12%
Inducible T-cell costimulator	0.799(0.643~0.993)	0.043	0.521(0.207~1.310)	0.166	0.996(0.958~1.035)	0.828	FALSE	Non-mediation	-1.23%
ICOS ligand	0.799(0.643~0.993)	0.043	1.764(0.939~3.314)	0.078	0.994(0.972~1.017)	0.616	TRUE	Non-mediation	1.47%
ICOS ligand	0.799(0.643~0.993)	0.043	0.853(0.408~1.783)	0.672	0.997(0.968~1.028)	0.860	FALSE	Non-mediation	-0.19%
DNA-binding protein inhibitor ID-1	0.799(0.643~0.993)	0.043	1.235(0.673~2.266)	0.495	1.011(0.984~1.039)	0.423	FALSE	Non-mediation	-1.04%
DNA-binding protein inhibitor ID-2	0.799(0.643~0.993)	0.043	1.417(0.664~3.022)	0.368	1.013(0.983~1.043)	0.393	FALSE	Non-mediation	-2.00%
Insulin-degrading enzyme	0.799(0.643~0.993)	0.043	1.023(0.448~2.336)	0.958	1.010(0.979~1.041)	0.539	FALSE	Non-mediation	-0.10%
Indoleamine 2,3-dioxygenase 1	0.799(0.643~0.993)	0.043	1.293(0.851~1.966)	0.229	0.984(0.962~1.006)	0.156	TRUE	Non-mediation	1.88%
Alpha-L-iduronidase	0.799(0.643~0.993)	0.043	1.236(0.814~1.877)	0.321	0.982(0.961~1.004)	0.102	TRUE	Non-mediation	1.70%
Radiation-inducible immediate-early gene IEX-1	0.799(0.643~0.993)	0.043	1.548(0.758~3.164)	0.231	1.001(0.975~1.026)	0.966	FALSE	Non-mediation	-0.11%
Immediate early response 3-interacting protein 1	0.799(0.643~0.993)	0.043	0.396(0.271~0.578)	<0.001	0.988(0.957~1.021)	0.476	FALSE	Non-mediation	-4.88%
Gamma-interferon-inducible protein 16	0.799(0.643~0.993)	0.043	1.867(0.862~4.047)	0.113	0.990(0.972~1.009)	0.299	TRUE	Non-mediation	2.76%
Gamma-interferon-inducible protein 16	0.799(0.643~0.993)	0.043	1.218(0.491~3.021)	0.670	0.997(0.966~1.028)	0.824	TRUE	Non-mediation	0.31%
Interferon-induced protein with tetratricopeptide repeats 2	0.799(0.643~0.993)	0.043	0.911(0.509~1.632)	0.754	0.974(0.911~1.041)	0.450	FALSE	Non-mediation	-1.10%
Interferon-induced protein with tetratricopeptide repeats 3	0.799(0.643~0.993)	0.043	1.977(0.503~7.776)	0.329	1.000(0.972~1.028)	0.973	TRUE	Non-mediation	0.15%
Interferon alpha-10	0.799(0.643~0.993)	0.043	0.581(0.333~1.016)	0.057	0.996(0.964~1.029)	0.804	FALSE	Non-mediation	-1.01%
Interferon alpha-10	0.799(0.643~0.993)	0.043	0.557(0.261~1.189)	0.130	0.985(0.960~1.010)	0.246	FALSE	Non-mediation	-3.94%
Interferon alpha-14	0.799(0.643~0.993)	0.043	0.952(0.406~2.229)	0.910	0.986(0.956~1.016)	0.347	FALSE	Non-mediation	-0.32%
Interferon alpha-4	0.799(0.643~0.993)	0.043	1.617(0.848~3.082)	0.144	1.022(0.990~1.056)	0.183	FALSE	Non-mediation	-4.75%
Interferon alpha-5	0.799(0.643~0.993)	0.043	1.984(0.898~4.381)	0.090	1.001(0.977~1.026)	0.919	FALSE	Non-mediation	-0.38%
Interferon alpha-6	0.799(0.643~0.993)	0.043	0.631(0.396~1.006)	0.053	0.984(0.958~1.011)	0.247	FALSE	Non-mediation	-3.26%
Interferon alpha-7	0.799(0.643~0.993)	0.043	0.858(0.426~1.729)	0.669	1.019(0.995~1.044)	0.129	TRUE	Non-mediation	1.28%
Interferon alpha-8	0.799(0.643~0.993)	0.043	0.675(0.360~1.264)	0.220	1.010(0.979~1.042)	0.534	TRUE	Non-mediation	1.72%
Interferon alpha/beta receptor 1	0.799(0.643~0.993)	0.043	0.457(0.276~0.758)	0.002	1.016(0.987~1.046)	0.283	TRUE	Non-mediation	5.55%
Interferon beta	0.799(0.643~0.993)	0.043	0.486(0.215~1.097)	0.082	0.997(0.971~1.024)	0.844	FALSE	Non-mediation	-0.86%
Interferon gamma	0.799(0.643~0.993)	0.043	0.794(0.360~1.751)	0.567	0.949(0.905~0.994)	0.035	FALSE	Non-mediation	-5.44%
Interferon gamma	0.799(0.643~0.993)	0.043	0.820(0.284~2.362)	0.712	0.989(0.958~1.021)	0.496	FALSE	Non-mediation	-0.97%
Interferon gamma receptor 1	0.799(0.643~0.993)	0.043	0.691(0.350~1.365)	0.287	1.012(0.975~1.051)	0.516	TRUE	Non-mediation	2.03%
Interferon gamma receptor 2	0.799(0.643~0.993)	0.043	0.683(0.344~1.359)	0.278	1.027(0.987~1.070)	0.190	TRUE	Non-mediation	4.59%
Interferon gamma receptor 2	0.799(0.643~0.993)	0.043	0.997(0.511~1.944)	0.993	1.008(0.983~1.033)	0.556	TRUE	Non-mediation	0.01%
Interferon gamma receptor 2	0.799(0.643~0.993)	0.043	1.020(0.820~1.271)	0.856	0.989(0.961~1.019)	0.479	TRUE	Non-mediation	0.10%
Interferon lambda-1	0.799(0.643~0.993)	0.043	0.773(0.406~1.473)	0.434	1.003(0.979~1.028)	0.790	TRUE	Non-mediation	0.39%
Interferon lambda-1	0.799(0.643~0.993)	0.043	0.778(0.393~1.540)	0.471	0.993(0.958~1.028)	0.680	FALSE	Non-mediation	-0.84%
Interferon lambda-2	0.799(0.643~0.993)	0.043	0.342(0.156~0.751)	0.008	1.011(0.976~1.048)	0.533	TRUE	Non-mediation	5.45%
Interferon lambda receptor 1	0.799(0.643~0.993)	0.043	0.796(0.437~1.450)	0.456	0.979(0.954~1.005)	0.118	FALSE	Non-mediation	-2.12%
Interferon omega-1	0.799(0.643~0.993)	0.043	0.553(0.331~0.922)	0.023	0.995(0.969~1.021)	0.695	FALSE	Non-mediation	-1.38%
Immunoglobulin-binding protein 1	0.799(0.643~0.993)	0.043	0.910(0.252~3.282)	0.886	0.988(0.965~1.012)	0.333	FALSE	Non-mediation	-0.49%
Immunoglobulin superfamily DCC subclass member 3	0.799(0.643~0.993)	0.043	2.461(1.518~3.991)	<0.001	1.001(0.978~1.024)	0.962	FALSE	Non-mediation	-0.22%
Immunoglobulin superfamily DCC subclass member 3	0.799(0.643~0.993)	0.043	1.361(0.919~2.014)	0.124	1.002(0.975~1.029)	0.892	FALSE	Non-mediation	-0.26%
Immunoglobulin superfamily DCC subclass member 4	0.799(0.643~0.993)	0.043	1.108(0.451~2.722)	0.823	1.004(0.973~1.037)	0.788	FALSE	Non-mediation	-0.20%
Insulin-like growth factor I	0.799(0.643~0.993)	0.043	1.465(0.877~2.448)	0.145	1.019(0.990~1.048)	0.198	FALSE	Non-mediation	-3.13%
Insulin-like growth factor 1 receptor	0.799(0.643~0.993)	0.043	1.464(0.517~4.150)	0.473	1.011(0.984~1.039)	0.443	FALSE	Non-mediation	-1.82%
Cation-independent mannose-6-phosphate receptor	0.799(0.643~0.993)	0.043	0.974(0.434~2.185)	0.949	1.000(0.974~1.026)	0.986	FALSE	Non-mediation	-0.00%
Insulin-like growth factor-binding protein 1	0.799(0.643~0.993)	0.043	2.781(1.711~4.519)	<0.001	0.978(0.943~1.015)	0.244	TRUE	Non-mediation	10.04%
Insulin-like growth factor-binding protein 1	0.799(0.643~0.993)	0.043	2.750(1.612~4.689)	<0.001	0.988(0.946~1.031)	0.582	TRUE	Non-mediation	5.45%
Insulin-like growth factor-binding protein 2	0.799(0.643~0.993)	0.043	1.249(0.564~2.767)	0.583	0.938(0.882~0.997)	0.052	TRUE	Non-mediation	6.38%
Insulin-like growth factor-binding protein 3	0.799(0.643~0.993)	0.043	0.688(0.369~1.284)	0.240	0.994(0.966~1.023)	0.680	FALSE	Non-mediation	-0.99%
Insulin-like growth factor-binding protein 6	0.799(0.643~0.993)	0.043	1.574(0.825~3.002)	0.169	0.993(0.965~1.021)	0.610	TRUE	Non-mediation	1.50%
Insulin-like growth factor-binding protein 7	0.799(0.643~0.993)	0.043	0.752(0.293~1.927)	0.553	0.985(0.958~1.012)	0.271	FALSE	Non-mediation	-1.95%
Insulin-like growth factor-binding protein-like 1	0.799(0.643~0.993)	0.043	0.387(0.240~0.623)	<0.001	1.019(0.979~1.061)	0.350	TRUE	Non-mediation	8.07%
Insulin growth factor-like family member 3	0.799(0.643~0.993)	0.043	0.895(0.477~1.680)	0.729	1.003(0.981~1.026)	0.773	TRUE	Non-mediation	0.16%
Insulin growth factor-like family member 4	0.799(0.643~0.993)	0.043	0.925(0.284~3.018)	0.898	1.005(0.982~1.028)	0.689	TRUE	Non-mediation	0.16%
IGF-like family receptor 1	0.799(0.643~0.993)	0.043	0.819(0.360~1.865)	0.635	0.988(0.969~1.008)	0.241	FALSE	Non-mediation	-1.06%
Immunoglobulin E	0.799(0.643~0.993)	0.043	1.186(0.652~2.156)	0.577	1.032(1.009~1.056)	0.006	FALSE	Non-mediation	-2.41%
Immunoglobulin J chain	0.799(0.643~0.993)	0.043	1.177(0.587~2.362)	0.645	1.015(0.997~1.033)	0.112	FALSE	Non-mediation	-1.07%
Immunoglobulin lambda-like polypeptide 1	0.799(0.643~0.993)	0.043	1.929(0.863~4.311)	0.109	1.001(0.976~1.026)	0.965	FALSE	Non-mediation	-0.16%
IgLON family member 5	0.799(0.643~0.993)	0.043	0.768(0.357~1.651)	0.499	0.986(0.962~1.011)	0.260	FALSE	Non-mediation	-1.66%
Immunoglobulin superfamily member 11	0.799(0.643~0.993)	0.043	1.279(0.470~3.479)	0.629	0.986(0.962~1.011)	0.267	TRUE	Non-mediation	1.54%
Immunoglobulin superfamily member 11	0.799(0.643~0.993)	0.043	1.674(0.899~3.115)	0.104	0.991(0.967~1.015)	0.454	TRUE	Non-mediation	2.15%
Immunoglobulin superfamily member 8	0.799(0.643~0.993)	0.043	1.724(0.901~3.301)	0.100	0.967(0.936~0.998)	0.039	TRUE	Non-mediation	8.22%
Protein turtle homolog A	0.799(0.643~0.993)	0.043	0.700(0.345~1.417)	0.321	1.003(0.973~1.034)	0.848	TRUE	Non-mediation	0.47%
Interleukin-10	0.799(0.643~0.993)	0.043	0.853(0.416~1.747)	0.663	0.988(0.961~1.016)	0.393	FALSE	Non-mediation	-0.85%
Interleukin-10 receptor subunit beta	0.799(0.643~0.993)	0.043	0.670(0.493~0.910)	0.010	1.007(0.978~1.037)	0.639	TRUE	Non-mediation	1.27%
Interleukin-11	0.799(0.643~0.993)	0.043	0.743(0.311~1.776)	0.504	0.983(0.960~1.007)	0.169	FALSE	Non-mediation	-2.21%
Interleukin-11 receptor subunit alpha	0.799(0.643~0.993)	0.043	0.936(0.411~2.132)	0.876	1.003(0.981~1.025)	0.800	TRUE	Non-mediation	0.08%
Interleukin-12	0.799(0.643~0.993)	0.043	1.011(0.603~1.695)	0.967	0.999(0.972~1.027)	0.959	TRUE	Non-mediation	0.00%
Interleukin-12	0.799(0.643~0.993)	0.043	1.030(0.661~1.607)	0.895	1.018(0.985~1.052)	0.295	FALSE	Non-mediation	-0.24%
Interleukin-12	0.799(0.643~0.993)	0.043	0.411(0.184~0.920)	0.031	1.010(0.968~1.055)	0.637	TRUE	Non-mediation	4.14%
Interleukin-23	0.799(0.643~0.993)	0.043	0.355(0.207~0.610)	<0.001	0.989(0.964~1.015)	0.404	FALSE	Non-mediation	-5.04%
Interleukin-23	0.799(0.643~0.993)	0.043	0.872(0.666~1.142)	0.320	1.006(0.979~1.034)	0.683	TRUE	Non-mediation	0.35%
Interleukin-12 receptor subunit beta-1	0.799(0.643~0.993)	0.043	1.128(0.631~2.016)	0.684	1.009(0.978~1.041)	0.571	FALSE	Non-mediation	-0.48%
Interleukin-12 receptor subunit beta-2	0.799(0.643~0.993)	0.043	1.398(0.777~2.517)	0.264	0.995(0.970~1.020)	0.678	TRUE	Non-mediation	0.79%
Interleukin-13	0.799(0.643~0.993)	0.043	1.498(0.578~3.882)	0.406	1.000(0.984~1.017)	0.993	FALSE	Non-mediation	-0.01%
Interleukin-13 receptor subunit alpha-1	0.799(0.643~0.993)	0.043	0.965(0.602~1.547)	0.883	0.975(0.947~1.004)	0.092	FALSE	Non-mediation	-0.40%
Interleukin-15 receptor subunit alpha	0.799(0.643~0.993)	0.043	0.604(0.319~1.144)	0.122	1.005(0.985~1.026)	0.621	TRUE	Non-mediation	1.14%
Interleukin-15 receptor subunit alpha	0.799(0.643~0.993)	0.043	0.577(0.227~1.465)	0.247	0.989(0.967~1.011)	0.316	FALSE	Non-mediation	-2.79%
Interleukin-16	0.799(0.643~0.993)	0.043	1.857(0.655~5.263)	0.244	0.963(0.948~0.978)	<0.001	TRUE	Non-mediation	10.45%
Interleukin-17A	0.799(0.643~0.993)	0.043	2.911(1.482~5.715)	0.002	1.003(0.979~1.028)	0.806	FALSE	Non-mediation	-1.45%
Interleukin-17A	0.799(0.643~0.993)	0.043	0.640(0.307~1.332)	0.233	1.026(0.993~1.060)	0.120	TRUE	Non-mediation	5.14%
Interleukin-17A	0.799(0.643~0.993)	0.043	1.547(0.742~3.225)	0.244	0.978(0.952~1.006)	0.117	TRUE	Non-mediation	4.28%
Interleukin-17C	0.799(0.643~0.993)	0.043	1.204(0.626~2.316)	0.578	0.986(0.963~1.008)	0.215	TRUE	Non-mediation	1.20%
Interleukin-17D	0.799(0.643~0.993)	0.043	0.575(0.367~0.900)	0.015	1.069(1.016~1.124)	0.017	TRUE	Partial mediation	16.38%
Interleukin-17F	0.799(0.643~0.993)	0.043	1.717(0.698~4.227)	0.239	1.013(0.986~1.040)	0.358	FALSE	Non-mediation	-3.01%
Interleukin-17 receptor A	0.799(0.643~0.993)	0.043	1.269(0.435~3.704)	0.663	1.002(0.983~1.020)	0.857	FALSE	Non-mediation	-0.18%
Interleukin-17 receptor B	0.799(0.643~0.993)	0.043	0.542(0.336~0.874)	0.012	1.024(0.997~1.052)	0.079	TRUE	Non-mediation	6.54%
Interleukin-17 receptor C	0.799(0.643~0.993)	0.043	0.933(0.663~1.314)	0.693	0.989(0.961~1.018)	0.452	FALSE	Non-mediation	-0.34%
Interleukin-17 receptor D	0.799(0.643~0.993)	0.043	1.022(0.559~1.868)	0.943	1.002(0.978~1.026)	0.899	FALSE	Non-mediation	-0.02%
Interleukin-18-binding protein	0.799(0.643~0.993)	0.043	1.503(0.779~2.901)	0.224	1.020(0.985~1.057)	0.264	FALSE	Non-mediation	-3.63%
Interleukin-18 receptor 1	0.799(0.643~0.993)	0.043	1.713(0.942~3.115)	0.078	1.017(0.999~1.034)	0.063	FALSE	Non-mediation	-3.97%
Interleukin-18 receptor 1	0.799(0.643~0.993)	0.043	1.648(0.584~4.653)	0.346	1.010(0.992~1.028)	0.274	FALSE	Non-mediation	-2.22%
Interleukin-19	0.799(0.643~0.993)	0.043	1.064(0.644~1.758)	0.808	0.995(0.976~1.015)	0.642	TRUE	Non-mediation	0.13%
Interleukin-1 alpha	0.799(0.643~0.993)	0.043	0.981(0.240~4.012)	0.979	1.014(0.990~1.039)	0.267	TRUE	Non-mediation	0.12%
Interleukin-1 beta	0.799(0.643~0.993)	0.043	2.354(1.354~4.091)	0.002	0.999(0.973~1.026)	0.966	TRUE	Non-mediation	0.22%
Interleukin-1 receptor type 1	0.799(0.643~0.993)	0.043	0.878(0.404~1.906)	0.742	1.006(0.980~1.033)	0.665	TRUE	Non-mediation	0.34%
Interleukin-1 receptor type 2	0.799(0.643~0.993)	0.043	1.333(0.644~2.761)	0.439	1.001(0.981~1.022)	0.902	FALSE	Non-mediation	-0.17%
Interleukin-1 receptor type 2	0.799(0.643~0.993)	0.043	1.089(0.371~3.196)	0.877	0.980(0.939~1.022)	0.343	TRUE	Non-mediation	0.78%
Interleukin-1 Receptor accessory protein	0.799(0.643~0.993)	0.043	2.807(1.684~4.677)	<0.001	0.998(0.977~1.020)	0.865	TRUE	Non-mediation	0.86%
Interleukin-1 Receptor accessory protein	0.799(0.643~0.993)	0.043	1.962(1.052~3.660)	0.034	0.997(0.982~1.012)	0.702	TRUE	Non-mediation	0.90%
X-linked interleukin-1 receptor accessory protein-like 2	0.799(0.643~0.993)	0.043	0.815(0.349~1.904)	0.636	0.999(0.974~1.025)	0.925	FALSE	Non-mediation	-0.11%
Interleukin-1 receptor-like 1	0.799(0.643~0.993)	0.043	1.234(0.553~2.753)	0.608	1.006(0.988~1.025)	0.501	FALSE	Non-mediation	-0.58%
Interleukin-1 receptor-like 2	0.799(0.643~0.993)	0.043	0.812(0.448~1.471)	0.492	0.994(0.969~1.020)	0.662	FALSE	Non-mediation	-0.53%
Interleukin-1 receptor antagonist protein	0.799(0.643~0.993)	0.043	1.111(0.398~3.101)	0.841	0.994(0.974~1.014)	0.535	TRUE	Non-mediation	0.29%
Interleukin-20	0.799(0.643~0.993)	0.043	0.590(0.384~0.905)	0.016	0.964(0.932~0.997)	0.033	FALSE	Partial mediation	-8.68%
Interleukin-21	0.799(0.643~0.993)	0.043	1.311(0.845~2.033)	0.226	0.988(0.963~1.013)	0.345	TRUE	Non-mediation	1.47%
Interleukin-22	0.799(0.643~0.993)	0.043	0.877(0.424~1.815)	0.724	0.986(0.948~1.026)	0.488	FALSE	Non-mediation	-0.82%
Interleukin-22 receptor subunit alpha-1	0.799(0.643~0.993)	0.043	1.103(0.338~3.595)	0.871	1.007(0.982~1.032)	0.584	FALSE	Non-mediation	-0.30%
Interleukin-22 receptor subunit alpha-1	0.799(0.643~0.993)	0.043	0.692(0.307~1.558)	0.374	0.986(0.953~1.020)	0.417	FALSE	Non-mediation	-2.31%
Interleukin-22 receptor subunit alpha-2	0.799(0.643~0.993)	0.043	0.707(0.402~1.244)	0.229	0.996(0.966~1.027)	0.812	FALSE	Non-mediation	-0.58%
Interleukin-22 receptor subunit alpha-2	0.799(0.643~0.993)	0.043	0.968(0.487~1.924)	0.927	1.011(0.983~1.040)	0.435	TRUE	Non-mediation	0.16%
Interleukin-2	0.799(0.643~0.993)	0.043	0.955(0.502~1.818)	0.888	0.990(0.964~1.017)	0.466	FALSE	Non-mediation	-0.21%
Interleukin-23 receptor	0.799(0.643~0.993)	0.043	0.401(0.204~0.787)	0.008	0.986(0.959~1.013)	0.297	FALSE	Non-mediation	-5.90%
Interleukin-24	0.799(0.643~0.993)	0.043	0.519(0.268~1.003)	0.051	0.992(0.957~1.029)	0.674	FALSE	Non-mediation	-2.30%
Interleukin-25	0.799(0.643~0.993)	0.043	0.984(0.411~2.356)	0.971	1.001(0.983~1.019)	0.911	TRUE	Non-mediation	0.01%
Interleukin-27	0.799(0.643~0.993)	0.043	0.624(0.392~0.992)	0.046	1.010(0.987~1.033)	0.394	TRUE	Non-mediation	2.10%
Interleukin-27 receptor subunit alpha	0.799(0.643~0.993)	0.043	1.231(0.612~2.474)	0.560	0.998(0.983~1.012)	0.739	TRUE	Non-mediation	0.23%
Interleukin-2 receptor subunit alpha	0.799(0.643~0.993)	0.043	1.150(0.631~2.096)	0.648	0.977(0.946~1.008)	0.144	TRUE	Non-mediation	1.48%
Interleukin-2 receptor subunit beta	0.799(0.643~0.993)	0.043	0.935(0.475~1.839)	0.845	0.999(0.977~1.021)	0.922	FALSE	Non-mediation	-0.03%
Cytokine receptor common subunit gamma	0.799(0.643~0.993)	0.043	0.787(0.292~2.126)	0.637	1.008(0.981~1.036)	0.552	TRUE	Non-mediation	0.87%
Interleukin-31	0.799(0.643~0.993)	0.043	0.660(0.245~1.776)	0.411	0.995(0.970~1.022)	0.733	FALSE	Non-mediation	-0.84%
Interleukin-31 receptor subunit alpha	0.799(0.643~0.993)	0.043	1.158(0.442~3.029)	0.766	1.021(0.995~1.048)	0.116	FALSE	Non-mediation	-1.37%
Interleukin-32	0.799(0.643~0.993)	0.043	1.162(0.270~4.994)	0.840	0.991(0.965~1.018)	0.504	TRUE	Non-mediation	0.61%
Interleukin-34	0.799(0.643~0.993)	0.043	1.373(0.789~2.389)	0.262	1.023(0.989~1.057)	0.196	FALSE	Non-mediation	-3.17%
Interleukin-3	0.799(0.643~0.993)	0.043	1.418(0.794~2.530)	0.238	1.011(0.980~1.043)	0.481	FALSE	Non-mediation	-1.72%
Interleukin-36 alpha	0.799(0.643~0.993)	0.043	1.039(0.634~1.704)	0.878	0.986(0.958~1.016)	0.356	TRUE	Non-mediation	0.24%
Interleukin-36 beta	0.799(0.643~0.993)	0.043	0.602(0.319~1.137)	0.118	1.007(0.976~1.040)	0.647	TRUE	Non-mediation	1.68%
Interleukin-36 gamma	0.799(0.643~0.993)	0.043	0.899(0.398~2.032)	0.798	0.983(0.958~1.008)	0.182	FALSE	Non-mediation	-0.83%
Interleukin-37	0.799(0.643~0.993)	0.043	1.267(0.668~2.403)	0.468	1.001(0.980~1.022)	0.923	FALSE	Non-mediation	-0.11%
Interleukin-3 receptor subunit alpha	0.799(0.643~0.993)	0.043	0.738(0.349~1.560)	0.426	0.988(0.969~1.008)	0.225	FALSE	Non-mediation	-1.65%
Interleukin-3 receptor subunit alpha	0.799(0.643~0.993)	0.043	0.911(0.621~1.338)	0.635	0.977(0.944~1.012)	0.193	FALSE	Non-mediation	-0.96%
Interleukin-4	0.799(0.643~0.993)	0.043	0.851(0.597~1.214)	0.375	1.005(0.977~1.034)	0.739	TRUE	Non-mediation	0.35%
Interleukin-4 receptor subunit alpha	0.799(0.643~0.993)	0.043	1.234(0.525~2.903)	0.630	0.982(0.950~1.015)	0.283	TRUE	Non-mediation	1.72%
Interleukin-5	0.799(0.643~0.993)	0.043	0.730(0.352~1.511)	0.396	0.988(0.955~1.022)	0.479	FALSE	Non-mediation	-1.73%
Interleukin-5	0.799(0.643~0.993)	0.043	1.757(0.652~4.732)	0.265	0.999(0.972~1.027)	0.943	TRUE	Non-mediation	0.26%
Interleukin-5 receptor subunit alpha	0.799(0.643~0.993)	0.043	1.536(0.601~3.925)	0.370	0.975(0.939~1.012)	0.181	TRUE	Non-mediation	4.87%
Interleukin-5 receptor subunit alpha	0.799(0.643~0.993)	0.043	0.940(0.396~2.231)	0.888	0.984(0.959~1.008)	0.190	FALSE	Non-mediation	-0.46%
Interleukin-6	0.799(0.643~0.993)	0.043	0.470(0.179~1.235)	0.126	0.981(0.951~1.011)	0.209	FALSE	Non-mediation	-6.62%
Interleukin-6	0.799(0.643~0.993)	0.043	0.818(0.426~1.573)	0.548	1.003(0.978~1.030)	0.800	TRUE	Non-mediation	0.30%
Interleukin-6 receptor subunit alpha	0.799(0.643~0.993)	0.043	0.399(0.177~0.901)	0.027	0.952(0.928~0.976)	0.001	FALSE	Partial mediation	-20.25%
Interleukin-6 receptor subunit alpha	0.799(0.643~0.993)	0.043	0.430(0.213~0.868)	0.019	0.978(0.964~0.993)	0.003	FALSE	Partial mediation	-8.27%
Interleukin-6 receptor subunit beta	0.799(0.643~0.993)	0.043	0.911(0.381~2.176)	0.833	0.988(0.956~1.021)	0.482	FALSE	Non-mediation	-0.49%
Interleukin-7	0.799(0.643~0.993)	0.043	0.658(0.329~1.316)	0.237	1.003(0.969~1.038)	0.882	TRUE	Non-mediation	0.48%
Interleukin-7 receptor subunit alpha	0.799(0.643~0.993)	0.043	0.623(0.278~1.398)	0.251	1.011(0.989~1.034)	0.327	TRUE	Non-mediation	2.34%
Interleukin-9	0.799(0.643~0.993)	0.043	1.382(0.809~2.359)	0.236	0.968(0.931~1.007)	0.103	TRUE	Non-mediation	4.68%
Interleukin-9	0.799(0.643~0.993)	0.043	0.825(0.421~1.617)	0.575	1.008(0.987~1.030)	0.464	TRUE	Non-mediation	0.69%
Interleukin enhancer-binding factor 3	0.799(0.643~0.993)	0.043	0.903(0.288~2.833)	0.861	1.006(0.964~1.050)	0.773	TRUE	Non-mediation	0.29%
Inositol monophosphatase 3	0.799(0.643~0.993)	0.043	1.329(0.497~3.552)	0.571	0.981(0.955~1.008)	0.172	TRUE	Non-mediation	2.41%
Inosine-5'-monophosphate dehydrogenase 1	0.799(0.643~0.993)	0.043	0.854(0.465~1.568)	0.610	1.013(0.985~1.040)	0.369	TRUE	Non-mediation	0.88%
Inosine-5'-monophosphate dehydrogenase 2	0.799(0.643~0.993)	0.043	0.937(0.590~1.488)	0.782	1.015(0.986~1.044)	0.319	TRUE	Non-mediation	0.43%
Alpha-internexin	0.799(0.643~0.993)	0.043	0.664(0.352~1.251)	0.205	0.996(0.970~1.024)	0.788	FALSE	Non-mediation	-0.68%
Inhibitor of growth protein 1	0.799(0.643~0.993)	0.043	1.209(0.457~3.198)	0.702	0.990(0.967~1.013)	0.373	TRUE	Non-mediation	0.88%
Inhibin beta A chain	0.799(0.643~0.993)	0.043	0.612(0.344~1.089)	0.095	1.015(0.990~1.041)	0.234	TRUE	Non-mediation	3.31%
Inhibin beta A chain:Inhibin beta B chain heterodimer	0.799(0.643~0.993)	0.043	0.839(0.271~2.599)	0.760	1.002(0.978~1.026)	0.889	TRUE	Non-mediation	0.13%
Inhibin beta A chain:Inhibin beta B chain heterodimer	0.799(0.643~0.993)	0.043	0.446(0.253~0.785)	0.005	0.997(0.971~1.023)	0.818	FALSE	Non-mediation	-1.10%
Inhibin beta C chain	0.799(0.643~0.993)	0.043	0.822(0.441~1.532)	0.538	1.000(0.970~1.030)	0.976	FALSE	Non-mediation	-0.04%
72 kDa inositol polyphosphate 5-phosphatase	0.799(0.643~0.993)	0.043	1.142(0.380~3.435)	0.813	0.985(0.964~1.006)	0.161	TRUE	Non-mediation	0.91%
Insulin	0.799(0.643~0.993)	0.043	0.983(0.728~1.327)	0.909	1.019(0.984~1.056)	0.291	TRUE	Non-mediation	0.15%
Insulin-induced gene 1 protein	0.799(0.643~0.993)	0.043	1.221(0.706~2.114)	0.475	1.001(0.973~1.029)	0.956	FALSE	Non-mediation	-0.07%
Insulin-like 3	0.799(0.643~0.993)	0.043	1.748(0.981~3.116)	0.058	0.986(0.952~1.021)	0.420	TRUE	Non-mediation	3.54%
Early placenta insulin-like peptide	0.799(0.643~0.993)	0.043	1.098(0.506~2.383)	0.813	0.968(0.929~1.009)	0.122	TRUE	Non-mediation	1.35%
Insulin-like peptide INSL5	0.799(0.643~0.993)	0.043	0.748(0.295~1.896)	0.540	1.002(0.977~1.029)	0.852	TRUE	Non-mediation	0.32%
Insulin-like peptide INSL6	0.799(0.643~0.993)	0.043	0.843(0.421~1.688)	0.630	1.031(1.002~1.061)	0.035	TRUE	Non-mediation	2.34%
Insulin receptor	0.799(0.643~0.993)	0.043	1.283(0.608~2.708)	0.514	0.988(0.963~1.014)	0.368	TRUE	Non-mediation	1.33%
IQ domain-containing protein F1	0.799(0.643~0.993)	0.043	0.764(0.306~1.905)	0.563	1.012(0.977~1.047)	0.513	TRUE	Non-mediation	1.39%
Interferon regulatory factor 1	0.799(0.643~0.993)	0.043	0.908(0.386~2.138)	0.826	0.987(0.966~1.009)	0.233	FALSE	Non-mediation	-0.56%
Interferon regulatory factor 1	0.799(0.643~0.993)	0.043	1.059(0.408~2.751)	0.906	1.013(0.990~1.038)	0.276	FALSE	Non-mediation	-0.34%
Interferon regulatory factor 2	0.799(0.643~0.993)	0.043	1.790(0.548~5.842)	0.335	0.984(0.965~1.004)	0.110	TRUE	Non-mediation	4.16%
Interferon regulatory factor 4	0.799(0.643~0.993)	0.043	0.516(0.232~1.148)	0.105	0.956(0.915~0.999)	0.045	FALSE	Non-mediation	-13.33%
Interferon regulatory factor 6	0.799(0.643~0.993)	0.043	0.913(0.299~2.793)	0.874	1.010(0.975~1.046)	0.589	TRUE	Non-mediation	0.39%
Interferon regulatory factor 9	0.799(0.643~0.993)	0.043	1.118(0.576~2.172)	0.742	0.986(0.957~1.016)	0.359	TRUE	Non-mediation	0.69%
Iron-sulfur cluster assembly enzyme ISCU, mitochondrial	0.799(0.643~0.993)	0.043	0.769(0.261~2.261)	0.633	1.019(0.985~1.054)	0.279	TRUE	Non-mediation	2.20%
Ubiquitin-like protein ISG15	0.799(0.643~0.993)	0.043	0.891(0.383~2.071)	0.788	1.021(0.990~1.052)	0.185	TRUE	Non-mediation	1.06%
Ubiquitin-like protein ISG15	0.799(0.643~0.993)	0.043	1.231(0.440~3.449)	0.692	0.998(0.971~1.025)	0.872	TRUE	Non-mediation	0.21%
Insulin gene enhancer protein ISL-1	0.799(0.643~0.993)	0.043	1.376(0.455~4.162)	0.572	0.997(0.965~1.030)	0.851	TRUE	Non-mediation	0.45%
Immunoglobulin superfamily containing leucine-rich repeat protein 2	0.799(0.643~0.993)	0.043	0.430(0.309~0.598)	<0.001	0.996(0.971~1.021)	0.747	FALSE	Non-mediation	-1.58%
Isthmin-1	0.799(0.643~0.993)	0.043	1.213(0.724~2.033)	0.464	1.009(0.975~1.044)	0.602	FALSE	Non-mediation	-0.78%
Isochorismatase domain-containing protein 1	0.799(0.643~0.993)	0.043	0.655(0.267~1.605)	0.354	0.987(0.954~1.022)	0.459	FALSE	Non-mediation	-2.45%
IST1 homolog	0.799(0.643~0.993)	0.043	1.554(0.461~5.234)	0.477	0.998(0.974~1.022)	0.862	TRUE	Non-mediation	0.43%
T-cell immunomodulatory protein	0.799(0.643~0.993)	0.043	0.821(0.282~2.384)	0.716	0.988(0.965~1.012)	0.331	FALSE	Non-mediation	-1.04%
Integrin alpha-I: beta-1 complex	0.799(0.643~0.993)	0.043	1.093(0.620~1.928)	0.758	0.996(0.966~1.027)	0.780	TRUE	Non-mediation	0.17%
Integrin alpha-5	0.799(0.643~0.993)	0.043	1.420(1.008~2.001)	0.045	0.998(0.974~1.022)	0.863	TRUE	Non-mediation	0.34%
Integrin alpha-L	0.799(0.643~0.993)	0.043	0.664(0.359~1.232)	0.194	0.985(0.961~1.010)	0.233	FALSE	Non-mediation	-2.77%
Integrin alpha-V: beta-5 complex	0.799(0.643~0.993)	0.043	1.653(0.819~3.338)	0.161	0.991(0.962~1.022)	0.580	TRUE	Non-mediation	1.94%
Integrin beta-7	0.799(0.643~0.993)	0.043	1.522(0.700~3.308)	0.289	1.002(0.984~1.020)	0.864	FALSE	Non-mediation	-0.30%
Inter-alpha-trypsin inhibitor heavy chain H1	0.799(0.643~0.993)	0.043	0.878(0.580~1.329)	0.539	0.980(0.964~0.996)	0.013	FALSE	Non-mediation	-1.19%
Inter-alpha-trypsin inhibitor heavy chain H5	0.799(0.643~0.993)	0.043	1.136(0.633~2.040)	0.669	0.977(0.949~1.006)	0.119	TRUE	Non-mediation	1.33%
Integral membrane protein 2A	0.799(0.643~0.993)	0.043	0.469(0.215~1.022)	0.057	0.987(0.944~1.032)	0.558	FALSE	Non-mediation	-4.51%
Integral membrane protein 2A	0.799(0.643~0.993)	0.043	1.479(0.714~3.062)	0.292	0.993(0.964~1.023)	0.654	TRUE	Non-mediation	1.18%
Integral membrane protein 2B	0.799(0.643~0.993)	0.043	0.386(0.260~0.572)	<0.001	0.998(0.963~1.035)	0.919	FALSE	Non-mediation	-0.80%
Integral membrane protein 2C	0.799(0.643~0.993)	0.043	0.959(0.444~2.073)	0.916	1.015(0.986~1.045)	0.323	TRUE	Non-mediation	0.27%
Integral membrane protein 2C	0.799(0.643~0.993)	0.043	0.778(0.200~3.021)	0.717	1.014(0.990~1.038)	0.250	TRUE	Non-mediation	1.55%
Inositol-trisphosphate 3-kinase A	0.799(0.643~0.993)	0.043	0.811(0.402~1.637)	0.558	1.069(1.003~1.139)	0.054	TRUE	Non-mediation	6.23%
Inositol 1,4,5-trisphosphate receptor-interacting protein-like 1	0.799(0.643~0.993)	0.043	2.518(1.326~4.781)	0.005	0.984(0.968~1.000)	0.043	TRUE	Partial mediation	6.84%
Intersectin-1	0.799(0.643~0.993)	0.043	0.641(0.396~1.038)	0.071	0.997(0.970~1.025)	0.821	FALSE	Non-mediation	-0.63%
Protein jagged-1	0.799(0.643~0.993)	0.043	0.624(0.357~1.091)	0.098	1.003(0.975~1.031)	0.851	TRUE	Non-mediation	0.56%
Protein jagged-2	0.799(0.643~0.993)	0.043	1.144(0.653~2.003)	0.639	0.999(0.965~1.035)	0.962	TRUE	Non-mediation	0.05%
Tyrosine-protein kinase JAK2	0.799(0.643~0.993)	0.043	1.079(0.617~1.888)	0.789	0.997(0.978~1.015)	0.717	TRUE	Non-mediation	0.12%
Janus kinase and microtubule-interacting protein 3	0.799(0.643~0.993)	0.043	0.660(0.299~1.454)	0.302	1.016(0.995~1.036)	0.132	TRUE	Non-mediation	2.86%
Junctional adhesion molecule B	0.799(0.643~0.993)	0.043	1.520(0.752~3.071)	0.244	0.990(0.959~1.021)	0.506	TRUE	Non-mediation	1.96%
Junctional adhesion molecule C	0.799(0.643~0.993)	0.043	1.361(0.545~3.401)	0.509	0.978(0.948~1.009)	0.159	TRUE	Non-mediation	3.08%
Junctophilin-1	0.799(0.643~0.993)	0.043	1.362(0.906~2.048)	0.138	0.997(0.965~1.030)	0.863	TRUE	Non-mediation	0.39%
Junctophilin-3	0.799(0.643~0.993)	0.043	0.843(0.415~1.709)	0.635	0.942(0.889~0.998)	0.057	FALSE	Non-mediation	-4.56%
Protein JTB	0.799(0.643~0.993)	0.043	0.811(0.294~2.242)	0.687	1.030(1.008~1.053)	0.008	TRUE	Non-mediation	2.79%
Transcription factor AP-1	0.799(0.643~0.993)	0.043	1.274(0.552~2.944)	0.570	1.005(0.983~1.028)	0.637	FALSE	Non-mediation	-0.58%
Anosmin-1	0.799(0.643~0.993)	0.043	0.921(0.468~1.811)	0.811	1.004(0.980~1.028)	0.753	TRUE	Non-mediation	0.14%
Histone acetyltransferase KAT6A	0.799(0.643~0.993)	0.043	1.219(0.592~2.509)	0.591	1.003(0.977~1.030)	0.816	FALSE	Non-mediation	-0.28%
Potassium voltage-gated channel subfamily A member 10	0.799(0.643~0.993)	0.043	1.190(0.328~4.311)	0.791	0.982(0.955~1.010)	0.209	TRUE	Non-mediation	1.40%
Voltage-gated potassium channel subunit beta-2	0.799(0.643~0.993)	0.043	1.174(0.530~2.602)	0.693	1.015(0.974~1.057)	0.487	FALSE	Non-mediation	-1.04%
Potassium voltage-gated channel subfamily E member 2	0.799(0.643~0.993)	0.043	0.541(0.246~1.188)	0.126	1.008(0.989~1.027)	0.429	TRUE	Non-mediation	2.07%
Potassium voltage-gated channel subfamily E member 3	0.799(0.643~0.993)	0.043	1.138(0.445~2.912)	0.788	1.013(0.991~1.036)	0.245	FALSE	Non-mediation	-0.77%
Potassium voltage-gated channel subfamily E regulatory beta subunit 5	0.799(0.643~0.993)	0.043	1.222(0.569~2.623)	0.607	0.995(0.966~1.024)	0.737	TRUE	Non-mediation	0.45%
Potassium voltage-gated channel subfamily E regulatory beta subunit 5	0.799(0.643~0.993)	0.043	0.694(0.254~1.896)	0.476	0.987(0.960~1.014)	0.347	FALSE	Non-mediation	-2.15%
Potassium voltage-gated channel subfamily F member 1	0.799(0.643~0.993)	0.043	0.866(0.381~1.971)	0.732	0.989(0.966~1.013)	0.383	FALSE	Non-mediation	-0.68%
Potassium voltage-gated channel subfamily G member 4	0.799(0.643~0.993)	0.043	0.982(0.375~2.569)	0.971	0.990(0.962~1.018)	0.484	FALSE	Non-mediation	-0.08%
Kv channel-interacting protein 1	0.799(0.643~0.993)	0.043	1.372(0.844~2.232)	0.203	0.994(0.968~1.020)	0.629	TRUE	Non-mediation	0.92%
Calsenilin	0.799(0.643~0.993)	0.043	1.050(0.437~2.524)	0.913	0.973(0.937~1.011)	0.163	TRUE	Non-mediation	0.59%
Small conductance calcium-activated potassium channel protein 1	0.799(0.643~0.993)	0.043	1.613(0.641~4.058)	0.309	1.018(0.995~1.041)	0.136	FALSE	Non-mediation	-3.71%
Keratinocyte-associated transmembrane protein 2	0.799(0.643~0.993)	0.043	1.144(0.458~2.857)	0.773	0.983(0.958~1.008)	0.177	TRUE	Non-mediation	1.05%
BTB/POZ domain-containing protein KCTD5	0.799(0.643~0.993)	0.043	1.512(0.967~2.366)	0.070	0.994(0.954~1.036)	0.772	TRUE	Non-mediation	1.13%
KDEL motif-containing protein 2	0.799(0.643~0.993)	0.043	0.434(0.215~0.877)	0.020	0.996(0.967~1.026)	0.781	FALSE	Non-mediation	-1.58%
Vascular endothelial growth factor receptor 2	0.799(0.643~0.993)	0.043	0.881(0.329~2.360)	0.801	1.008(0.988~1.029)	0.451	TRUE	Non-mediation	0.44%
Kell blood group glycoprotein	0.799(0.643~0.993)	0.043	1.205(0.467~3.111)	0.700	1.000(0.968~1.034)	0.990	FALSE	Non-mediation	-0.02%
Uncharacterized protein KIAA0040	0.799(0.643~0.993)	0.043	0.836(0.202~3.461)	0.805	0.981(0.966~0.996)	0.012	FALSE	Non-mediation	-1.56%
Dyslexia-associated protein KIAA0319	0.799(0.643~0.993)	0.043	0.431(0.204~0.913)	0.028	1.032(1.005~1.061)	0.022	TRUE	Partial mediation	11.99%
Dyslexia-associated protein KIAA0319-like protein	0.799(0.643~0.993)	0.043	0.974(0.477~1.988)	0.942	0.993(0.969~1.018)	0.573	FALSE	Non-mediation	-0.08%
UPF0258 protein KIAA1024	0.799(0.643~0.993)	0.043	0.553(0.247~1.237)	0.149	0.990(0.958~1.023)	0.559	FALSE	Non-mediation	-2.60%
Uncharacterized family 31 glucosidase KIAA1161	0.799(0.643~0.993)	0.043	0.588(0.312~1.110)	0.101	1.014(0.987~1.042)	0.304	TRUE	Non-mediation	3.34%
Uncharacterized family 31 glucosidase KIAA1161	0.799(0.643~0.993)	0.043	0.616(0.292~1.299)	0.203	1.029(0.992~1.068)	0.131	TRUE	Non-mediation	6.14%
UPF0577 protein KIAA1324	0.799(0.643~0.993)	0.043	0.453(0.228~0.901)	0.024	1.005(0.982~1.028)	0.667	TRUE	Non-mediation	1.77%
UPF0577 protein KIAA1324	0.799(0.643~0.993)	0.043	1.000(0.418~2.390)	0.999	1.039(1.003~1.076)	0.032	TRUE	Non-mediation	0.01%
UPF0577 protein KIAA1324-like	0.799(0.643~0.993)	0.043	0.983(0.436~2.219)	0.968	1.021(0.994~1.048)	0.138	TRUE	Non-mediation	0.15%
Uncharacterized protein KIAA1467	0.799(0.643~0.993)	0.043	0.655(0.297~1.447)	0.296	1.009(0.985~1.033)	0.481	TRUE	Non-mediation	1.61%
Uncharacterized protein KIAA2013	0.799(0.643~0.993)	0.043	1.067(0.450~2.528)	0.884	1.003(0.975~1.032)	0.848	FALSE	Non-mediation	-0.08%
Kinesin-like protein KIF16B	0.799(0.643~0.993)	0.043	2.556(1.561~4.185)	<0.001	1.005(0.982~1.028)	0.665	FALSE	Non-mediation	-2.13%
Kinesin-like protein KIF1C	0.799(0.643~0.993)	0.043	0.536(0.317~0.906)	0.020	0.995(0.963~1.028)	0.748	FALSE	Non-mediation	-1.48%
Kinesin-like protein KIF23	0.799(0.643~0.993)	0.043	0.985(0.389~2.495)	0.974	0.992(0.966~1.018)	0.552	FALSE	Non-mediation	-0.05%
DNA/RNA-binding protein KIN17	0.799(0.643~0.993)	0.043	1.520(0.474~4.873)	0.482	0.978(0.950~1.007)	0.129	TRUE	Non-mediation	4.19%
DNA/RNA-binding protein KIN17	0.799(0.643~0.993)	0.043	1.577(0.962~2.585)	0.071	1.037(0.998~1.077)	0.066	FALSE	Non-mediation	-7.31%
Killer cell immunoglobulin-like receptor 2DL2	0.799(0.643~0.993)	0.043	1.207(0.643~2.266)	0.559	0.991(0.970~1.013)	0.414	TRUE	Non-mediation	0.75%
Killer cell immunoglobulin-like receptor 2DL4	0.799(0.643~0.993)	0.043	0.732(0.247~2.166)	0.572	0.922(0.853~0.997)	0.055	FALSE	Non-mediation	-11.28%
Killer cell immunoglobulin-like receptor 2DL4	0.799(0.643~0.993)	0.043	1.002(0.475~2.114)	0.995	0.995(0.975~1.016)	0.638	TRUE	Non-mediation	0.00%
Killer cell immunoglobulin-like receptor 2DL5A	0.799(0.643~0.993)	0.043	0.551(0.259~1.172)	0.122	0.993(0.966~1.020)	0.602	FALSE	Non-mediation	-1.92%
Killer cell immunoglobulin-like receptor 2DL5A	0.799(0.643~0.993)	0.043	1.302(0.621~2.728)	0.484	1.009(0.990~1.029)	0.341	FALSE	Non-mediation	-1.10%
Killer cell immunoglobulin-like receptor 2DS2	0.799(0.643~0.993)	0.043	0.427(0.214~0.855)	0.016	0.988(0.965~1.011)	0.301	FALSE	Non-mediation	-4.64%
Killer cell immunoglobulin-like receptor 3DL2	0.799(0.643~0.993)	0.043	1.049(0.526~2.090)	0.893	0.994(0.966~1.024)	0.704	TRUE	Non-mediation	0.12%
Killer cell immunoglobulin-like receptor 3DL3	0.799(0.643~0.993)	0.043	0.990(0.375~2.612)	0.983	1.002(0.979~1.025)	0.889	TRUE	Non-mediation	0.01%
Killer cell immunoglobulin-like receptor 3DS1	0.799(0.643~0.993)	0.043	0.350(0.274~0.447)	<0.001	1.004(0.973~1.036)	0.810	TRUE	Non-mediation	1.80%
Kin of IRRE-like protein 2	0.799(0.643~0.993)	0.043	0.828(0.417~1.644)	0.589	1.014(0.988~1.040)	0.294	TRUE	Non-mediation	1.15%
Kin of IRRE-like protein 2	0.799(0.643~0.993)	0.043	0.947(0.392~2.288)	0.904	0.991(0.973~1.008)	0.288	FALSE	Non-mediation	-0.23%
Kin of IRRE-like protein 3	0.799(0.643~0.993)	0.043	0.550(0.225~1.344)	0.190	1.022(0.997~1.047)	0.085	TRUE	Non-mediation	5.76%
Mast/stem cell growth factor receptor Kit	0.799(0.643~0.993)	0.043	2.008(0.779~5.179)	0.149	1.012(0.985~1.040)	0.387	FALSE	Non-mediation	-3.74%
Kit ligand	0.799(0.643~0.993)	0.043	1.344(0.989~1.825)	0.059	0.987(0.963~1.011)	0.273	TRUE	Non-mediation	1.78%
Kelch-like protein 12	0.799(0.643~0.993)	0.043	1.309(0.596~2.874)	0.502	1.015(0.988~1.042)	0.280	FALSE	Non-mediation	-1.75%
Kelch-like protein 13	0.799(0.643~0.993)	0.043	1.846(1.368~2.492)	<0.001	0.998(0.979~1.019)	0.880	TRUE	Non-mediation	0.42%
Kallikrein-11	0.799(0.643~0.993)	0.043	0.327(0.160~0.669)	0.002	1.001(0.983~1.019)	0.895	TRUE	Non-mediation	0.60%
Kallikrein-12	0.799(0.643~0.993)	0.043	1.186(0.601~2.340)	0.623	0.997(0.973~1.020)	0.775	TRUE	Non-mediation	0.26%
Kallikrein-14	0.799(0.643~0.993)	0.043	2.009(1.575~2.563)	<0.001	1.008(0.992~1.025)	0.315	FALSE	Non-mediation	-2.62%
Kallikrein-14	0.799(0.643~0.993)	0.043	0.541(0.324~0.903)	0.019	1.002(0.981~1.024)	0.837	TRUE	Non-mediation	0.61%
Kallikrein-15	0.799(0.643~0.993)	0.043	1.246(0.655~2.369)	0.502	0.995(0.969~1.022)	0.697	TRUE	Non-mediation	0.52%
Prostate-specific antigen	0.799(0.643~0.993)	0.043	1.716(0.738~3.992)	0.210	1.005(0.972~1.039)	0.775	FALSE	Non-mediation	-1.17%
Kallikrein-4	0.799(0.643~0.993)	0.043	1.401(0.872~2.250)	0.163	1.009(0.984~1.035)	0.489	FALSE	Non-mediation	-1.36%
Kallikrein-5	0.799(0.643~0.993)	0.043	1.094(0.627~1.909)	0.752	1.003(0.978~1.028)	0.828	FALSE	Non-mediation	-0.11%
Kallikrein-5	0.799(0.643~0.993)	0.043	0.610(0.328~1.135)	0.119	1.014(0.983~1.046)	0.382	TRUE	Non-mediation	3.05%
Kallikrein-6	0.799(0.643~0.993)	0.043	1.176(0.557~2.484)	0.670	0.995(0.967~1.025)	0.751	TRUE	Non-mediation	0.34%
Kallikrein-7	0.799(0.643~0.993)	0.043	1.372(0.575~3.273)	0.476	0.989(0.962~1.017)	0.436	TRUE	Non-mediation	1.55%
Kallikrein-8	0.799(0.643~0.993)	0.043	1.753(1.086~2.831)	0.022	1.014(0.989~1.040)	0.275	FALSE	Non-mediation	-3.52%
Kallikrein-8	0.799(0.643~0.993)	0.043	0.899(0.353~2.291)	0.824	1.002(0.981~1.023)	0.841	TRUE	Non-mediation	0.10%
NKG2-A/NKG2-B type II integral membrane protein	0.799(0.643~0.993)	0.043	1.103(0.742~1.639)	0.627	1.006(0.975~1.039)	0.699	FALSE	Non-mediation	-0.28%
NKG2-E type II integral membrane protein	0.799(0.643~0.993)	0.043	1.288(0.947~1.752)	0.106	1.015(0.995~1.036)	0.145	FALSE	Non-mediation	-1.70%
NKG2-E type II integral membrane protein	0.799(0.643~0.993)	0.043	0.664(0.413~1.068)	0.091	1.026(1.002~1.051)	0.034	TRUE	Non-mediation	4.69%
Killer cell lectin-like receptor subfamily F member 1	0.799(0.643~0.993)	0.043	0.704(0.282~1.754)	0.451	0.996(0.969~1.025)	0.797	FALSE	Non-mediation	-0.58%
Killer cell lectin-like receptor subfamily F member 1	0.799(0.643~0.993)	0.043	1.588(1.077~2.340)	0.020	0.993(0.957~1.031)	0.726	TRUE	Non-mediation	1.38%
NKG2-D type II integral membrane protein	0.799(0.643~0.993)	0.043	0.884(0.582~1.342)	0.563	1.002(0.966~1.039)	0.912	TRUE	Non-mediation	0.11%
NKG2-D type II integral membrane protein	0.799(0.643~0.993)	0.043	1.767(1.160~2.692)	0.008	1.009(0.981~1.037)	0.544	FALSE	Non-mediation	-2.21%
Histone-lysine N-methyltransferase 2C	0.799(0.643~0.993)	0.043	0.865(0.438~1.706)	0.675	0.980(0.958~1.003)	0.091	FALSE	Non-mediation	-1.30%
Importin subunit alpha-1	0.799(0.643~0.993)	0.043	0.785(0.341~1.810)	0.570	1.006(0.976~1.037)	0.699	TRUE	Non-mediation	0.64%
Importin subunit alpha-3	0.799(0.643~0.993)	0.043	0.593(0.260~1.350)	0.213	0.979(0.945~1.013)	0.225	FALSE	Non-mediation	-5.04%
GTPase KRas	0.799(0.643~0.993)	0.043	0.351(0.193~0.639)	0.001	1.012(0.979~1.046)	0.484	TRUE	Non-mediation	5.52%
Kremen protein 1	0.799(0.643~0.993)	0.043	0.797(0.355~1.788)	0.582	1.011(0.978~1.044)	0.530	TRUE	Non-mediation	1.06%
Kremen protein 2	0.799(0.643~0.993)	0.043	1.227(0.491~3.066)	0.661	0.997(0.968~1.027)	0.840	TRUE	Non-mediation	0.27%
Keratin, type I cytoskeletal 17	0.799(0.643~0.993)	0.043	0.844(0.352~2.028)	0.705	1.028(0.999~1.058)	0.061	TRUE	Non-mediation	2.08%
Keratin, type I cytoskeletal 18	0.799(0.643~0.993)	0.043	2.204(1.221~3.977)	0.009	0.935(0.865~1.012)	0.111	TRUE	Non-mediation	23.54%
Keratin, type I cytoskeletal 20	0.799(0.643~0.993)	0.043	0.960(0.295~3.122)	0.946	1.004(0.979~1.029)	0.769	TRUE	Non-mediation	0.07%
Keratin, type II cytoskeletal 5	0.799(0.643~0.993)	0.043	1.055(0.478~2.328)	0.894	1.010(0.982~1.038)	0.486	FALSE	Non-mediation	-0.23%
Keratin, type II cytoskeletal 7	0.799(0.643~0.993)	0.043	0.781(0.254~2.401)	0.666	1.004(0.978~1.031)	0.759	TRUE	Non-mediation	0.46%
Keratin-associated protein 2-4	0.799(0.643~0.993)	0.043	0.850(0.273~2.645)	0.779	0.942(0.893~0.993)	0.037	FALSE	Non-mediation	-4.33%
Keratinocyte differentiation-associated protein	0.799(0.643~0.993)	0.043	0.881(0.273~2.849)	0.833	0.998(0.966~1.031)	0.891	FALSE	Non-mediation	-0.13%
Kynureninase	0.799(0.643~0.993)	0.043	0.798(0.338~1.884)	0.607	0.988(0.951~1.027)	0.546	FALSE	Non-mediation	-1.19%
Neural cell adhesion molecule L1	0.799(0.643~0.993)	0.043	1.176(0.370~3.731)	0.784	1.009(0.977~1.041)	0.587	FALSE	Non-mediation	-0.63%
Ladinin-1	0.799(0.643~0.993)	0.043	0.439(0.192~1.003)	0.051	1.016(0.982~1.050)	0.361	TRUE	Non-mediation	5.70%
Lymphocyte activation gene 3 protein	0.799(0.643~0.993)	0.043	0.633(0.191~2.093)	0.454	1.000(0.971~1.030)	0.998	FALSE	Non-mediation	-0.01%
Lymphocyte activation gene 3 protein	0.799(0.643~0.993)	0.043	1.387(0.576~3.341)	0.466	1.010(0.980~1.041)	0.524	FALSE	Non-mediation	-1.44%
Leukocyte-associated immunoglobulin-like receptor 1	0.799(0.643~0.993)	0.043	0.805(0.570~1.136)	0.217	1.004(0.975~1.035)	0.780	TRUE	Non-mediation	0.41%
Laminin	0.799(0.643~0.993)	0.043	1.119(0.501~2.498)	0.784	0.994(0.969~1.019)	0.622	TRUE	Non-mediation	0.31%
Laminin subunit alpha-4	0.799(0.643~0.993)	0.043	1.020(0.749~1.390)	0.899	1.010(0.982~1.038)	0.498	FALSE	Non-mediation	-0.09%
Laminin subunit gamma-2	0.799(0.643~0.993)	0.043	1.310(0.778~2.204)	0.310	1.008(0.987~1.029)	0.463	FALSE	Non-mediation	-0.95%
Lysosome-associated membrane glycoprotein 3	0.799(0.643~0.993)	0.043	0.884(0.682~1.145)	0.350	1.010(0.984~1.036)	0.458	TRUE	Non-mediation	0.54%
Ragulator complex protein LAMTOR3	0.799(0.643~0.993)	0.043	1.744(0.861~3.531)	0.122	0.998(0.972~1.024)	0.863	TRUE	Non-mediation	0.57%
Glycosyltransferase-like protein LARGE1	0.799(0.643~0.993)	0.043	0.829(0.378~1.822)	0.641	1.013(0.986~1.041)	0.345	TRUE	Non-mediation	1.09%
Linker for activation of T-cells family member 1	0.799(0.643~0.993)	0.043	1.308(0.697~2.453)	0.403	0.987(0.955~1.019)	0.421	TRUE	Non-mediation	1.61%
Linker for activation of T-cells family member 2	0.799(0.643~0.993)	0.043	0.791(0.409~1.531)	0.486	1.019(0.975~1.064)	0.417	TRUE	Non-mediation	1.93%
Layilin	0.799(0.643~0.993)	0.043	1.307(0.746~2.289)	0.350	1.017(0.993~1.041)	0.164	FALSE	Non-mediation	-2.00%
Tyrosine-protein kinase Lck	0.799(0.643~0.993)	0.043	1.014(0.441~2.332)	0.973	0.996(0.977~1.016)	0.682	TRUE	Non-mediation	0.03%
Tyrosine-protein kinase Lck	0.799(0.643~0.993)	0.043	1.465(0.442~4.855)	0.532	0.956(0.929~0.984)	0.004	TRUE	Non-mediation	7.66%
Leucine carboxyl methyltransferase 1	0.799(0.643~0.993)	0.043	1.109(0.698~1.764)	0.661	1.023(0.995~1.052)	0.111	FALSE	Non-mediation	-1.05%
Epididymal-specific lipocalin-10	0.799(0.643~0.993)	0.043	1.785(1.057~3.012)	0.030	1.009(0.981~1.037)	0.537	FALSE	Non-mediation	-2.26%
Lipocalin-1	0.799(0.643~0.993)	0.043	1.219(0.617~2.410)	0.569	1.026(0.996~1.056)	0.087	FALSE	Non-mediation	-2.23%
Neutrophil gelatinase-associated lipocalin	0.799(0.643~0.993)	0.043	1.468(0.969~2.223)	0.070	0.997(0.969~1.027)	0.860	TRUE	Non-mediation	0.45%
Epididymal-specific lipocalin-8	0.799(0.643~0.993)	0.043	0.799(0.252~2.536)	0.704	0.989(0.961~1.019)	0.484	FALSE	Non-mediation	-1.06%
Ligand-dependent nuclear receptor corepressor-like protein	0.799(0.643~0.993)	0.043	0.578(0.205~1.626)	0.299	0.986(0.966~1.006)	0.177	FALSE	Non-mediation	-3.40%
Plastin-2	0.799(0.643~0.993)	0.043	0.953(0.345~2.635)	0.926	0.967(0.927~1.009)	0.135	FALSE	Non-mediation	-0.72%
Lactase-phlorizin hydrolase	0.799(0.643~0.993)	0.043	0.752(0.303~1.863)	0.538	1.020(1.001~1.040)	0.041	TRUE	Non-mediation	2.53%
Lactase-like protein	0.799(0.643~0.993)	0.043	1.180(0.473~2.943)	0.723	0.999(0.968~1.031)	0.951	TRUE	Non-mediation	0.07%
L-lactate dehydrogenase B chain	0.799(0.643~0.993)	0.043	1.246(0.502~3.096)	0.636	0.985(0.962~1.007)	0.181	TRUE	Non-mediation	1.53%
L-lactate dehydrogenase C chain	0.799(0.643~0.993)	0.043	0.481(0.338~0.684)	<0.001	0.976(0.948~1.005)	0.108	FALSE	Non-mediation	-7.90%
Low-density lipoprotein receptor	0.799(0.643~0.993)	0.043	0.813(0.426~1.553)	0.531	1.014(0.974~1.057)	0.494	TRUE	Non-mediation	1.31%
Protein LDOC1	0.799(0.643~0.993)	0.043	0.316(0.123~0.812)	0.017	0.946(0.910~0.982)	0.009	FALSE	Partial mediation	-28.74%
Leukocyte cell-derived chemotaxin 1	0.799(0.643~0.993)	0.043	0.674(0.353~1.289)	0.233	0.978(0.943~1.015)	0.248	FALSE	Non-mediation	-3.82%
LEM domain-containing protein 1	0.799(0.643~0.993)	0.043	1.807(0.974~3.352)	0.060	0.991(0.965~1.019)	0.533	TRUE	Non-mediation	2.30%
Leptin	0.799(0.643~0.993)	0.043	0.618(0.249~1.531)	0.299	0.987(0.960~1.015)	0.356	FALSE	Non-mediation	-2.82%
Leptin	0.799(0.643~0.993)	0.043	0.646(0.329~1.269)	0.204	0.994(0.959~1.030)	0.743	FALSE	Non-mediation	-1.16%
Leptin	0.799(0.643~0.993)	0.043	0.816(0.358~1.860)	0.628	0.971(0.944~0.998)	0.038	FALSE	Non-mediation	-2.67%
Leptin receptor	0.799(0.643~0.993)	0.043	1.195(0.748~1.910)	0.455	0.986(0.950~1.025)	0.479	TRUE	Non-mediation	1.09%
Leptin receptor	0.799(0.643~0.993)	0.043	1.097(0.575~2.093)	0.779	0.999(0.975~1.024)	0.955	TRUE	Non-mediation	0.03%
Galectin-1	0.799(0.643~0.993)	0.043	1.666(0.562~4.937)	0.357	1.011(0.978~1.045)	0.536	FALSE	Non-mediation	-2.38%
Galectin-2	0.799(0.643~0.993)	0.043	0.682(0.242~1.924)	0.469	1.003(0.972~1.036)	0.841	TRUE	Non-mediation	0.56%
Galectin-4	0.799(0.643~0.993)	0.043	1.085(0.423~2.787)	0.865	0.987(0.957~1.019)	0.432	TRUE	Non-mediation	0.46%
Galectin-7	0.799(0.643~0.993)	0.043	0.622(0.194~1.994)	0.424	1.001(0.974~1.029)	0.934	TRUE	Non-mediation	0.24%
Galectin-7	0.799(0.643~0.993)	0.043	1.144(0.653~2.003)	0.638	0.992(0.966~1.020)	0.586	TRUE	Non-mediation	0.46%
Galectin-8	0.799(0.643~0.993)	0.043	1.046(0.391~2.799)	0.928	0.994(0.975~1.012)	0.504	TRUE	Non-mediation	0.13%
Galectin-9	0.799(0.643~0.993)	0.043	0.626(0.350~1.121)	0.115	0.994(0.965~1.023)	0.667	FALSE	Non-mediation	-1.32%
Leucine-rich repeat LGI family member 3	0.799(0.643~0.993)	0.043	0.734(0.545~0.987)	0.041	0.978(0.948~1.008)	0.145	FALSE	Non-mediation	-3.12%
Legumain	0.799(0.643~0.993)	0.043	1.293(0.728~2.295)	0.380	1.005(0.978~1.033)	0.708	FALSE	Non-mediation	-0.60%
Lutropin subunit beta	0.799(0.643~0.993)	0.043	0.404(0.225~0.729)	0.003	1.031(1.011~1.052)	0.003	TRUE	Partial mediation	12.30%
Leukemia inhibitory factor	0.799(0.643~0.993)	0.043	1.476(0.539~4.042)	0.448	1.051(1.012~1.092)	0.016	FALSE	Non-mediation	-8.69%
Leukemia inhibitory factor receptor	0.799(0.643~0.993)	0.043	1.157(0.451~2.967)	0.761	0.999(0.970~1.030)	0.974	TRUE	Non-mediation	0.03%
Leukocyte immunoglobulin-like receptor subfamily A member 4	0.799(0.643~0.993)	0.043	1.140(0.596~2.182)	0.693	1.013(0.984~1.043)	0.384	FALSE	Non-mediation	-0.76%
Leukocyte immunoglobulin-like receptor subfamily A member 5	0.799(0.643~0.993)	0.043	0.901(0.481~1.689)	0.746	1.021(0.995~1.047)	0.109	TRUE	Non-mediation	0.96%
Leukocyte immunoglobulin-like receptor subfamily A member 5	0.799(0.643~0.993)	0.043	0.644(0.373~1.113)	0.115	0.971(0.942~1.001)	0.056	FALSE	Non-mediation	-5.74%
Leukocyte immunoglobulin-like receptor subfamily A member 6	0.799(0.643~0.993)	0.043	0.891(0.410~1.939)	0.772	0.988(0.972~1.003)	0.117	FALSE	Non-mediation	-0.64%
Leukocyte immunoglobulin-like receptor subfamily B member 1	0.799(0.643~0.993)	0.043	1.181(0.777~1.796)	0.435	1.030(0.997~1.065)	0.079	FALSE	Non-mediation	-2.19%
Leukocyte immunoglobulin-like receptor subfamily B member 2	0.799(0.643~0.993)	0.043	0.669(0.357~1.252)	0.209	1.011(0.992~1.031)	0.257	TRUE	Non-mediation	2.01%
Leukocyte immunoglobulin-like receptor subfamily B member 2	0.799(0.643~0.993)	0.043	1.244(0.644~2.400)	0.516	0.992(0.952~1.032)	0.682	TRUE	Non-mediation	0.82%
Leukocyte immunoglobulin-like receptor subfamily B member 3	0.799(0.643~0.993)	0.043	0.695(0.381~1.267)	0.235	0.966(0.938~0.995)	0.024	FALSE	Non-mediation	-5.60%
Leukocyte immunoglobulin-like receptor subfamily B member 4	0.799(0.643~0.993)	0.043	0.501(0.271~0.927)	0.028	0.998(0.968~1.028)	0.888	FALSE	Non-mediation	-0.66%
Leukocyte immunoglobulin-like receptor subfamily B member 5	0.799(0.643~0.993)	0.043	1.801(0.842~3.852)	0.129	0.984(0.956~1.012)	0.259	TRUE	Non-mediation	4.31%
Protein lin-7 homolog B	0.799(0.643~0.993)	0.043	0.683(0.308~1.512)	0.347	0.982(0.945~1.021)	0.354	FALSE	Non-mediation	-3.10%
Leucine-rich repeat and immunoglobulin-like domain-containing nogo receptor-interacting protein 1	0.799(0.643~0.993)	0.043	0.792(0.350~1.789)	0.574	0.976(0.951~1.003)	0.080	FALSE	Non-mediation	-2.49%
Leucine-rich repeat and immunoglobulin-like domain-containing nogo receptor-interacting protein 3	0.799(0.643~0.993)	0.043	0.755(0.389~1.465)	0.407	1.014(0.989~1.040)	0.275	TRUE	Non-mediation	1.74%
Gastric triacylglycerol lipase	0.799(0.643~0.993)	0.043	1.001(0.530~1.892)	0.997	0.991(0.961~1.022)	0.555	TRUE	Non-mediation	0.00%
Lipase member K	0.799(0.643~0.993)	0.043	0.573(0.348~0.942)	0.028	1.037(1.009~1.067)	0.011	TRUE	Partial mediation	9.15%
Lipase member N	0.799(0.643~0.993)	0.043	0.693(0.356~1.350)	0.281	1.001(0.983~1.019)	0.937	TRUE	Non-mediation	0.12%
Vesicular integral-membrane protein VIP36	0.799(0.643~0.993)	0.043	1.423(0.646~3.132)	0.381	0.998(0.973~1.022)	0.843	TRUE	Non-mediation	0.39%
Vesicular integral-membrane protein VIP36	0.799(0.643~0.993)	0.043	1.287(0.875~1.892)	0.200	1.017(0.982~1.053)	0.346	FALSE	Non-mediation	-1.89%
VIP36-like protein	0.799(0.643~0.993)	0.043	0.416(0.210~0.822)	0.012	1.000(0.976~1.024)	0.979	FALSE	Non-mediation	-0.12%
LIM and cysteine-rich domains protein 1	0.799(0.643~0.993)	0.043	1.601(0.529~4.847)	0.405	1.006(0.974~1.038)	0.733	FALSE	Non-mediation	-1.16%
Lamin-B1	0.799(0.643~0.993)	0.043	0.599(0.291~1.234)	0.165	0.969(0.939~1.000)	0.049	FALSE	Non-mediation	-7.20%
Leiomodin-1	0.799(0.643~0.993)	0.043	1.040(0.518~2.090)	0.912	1.003(0.978~1.029)	0.810	FALSE	Non-mediation	-0.06%
Ig Kappa chain V-I region HK102- like	0.799(0.643~0.993)	0.043	0.535(0.192~1.493)	0.233	0.992(0.962~1.023)	0.616	FALSE	Non-mediation	-2.17%
Lon protease homolog, mitochondrial	0.799(0.643~0.993)	0.043	1.041(0.314~3.457)	0.947	1.000(0.971~1.030)	0.994	FALSE	Non-mediation	-0.00%
Lysyl oxidase homolog 2	0.799(0.643~0.993)	0.043	0.477(0.168~1.355)	0.165	0.998(0.963~1.035)	0.932	FALSE	Non-mediation	-0.51%
Putative apolipoprotein(a)-like protein 2	0.799(0.643~0.993)	0.043	2.285(0.813~6.428)	0.117	0.993(0.968~1.018)	0.573	TRUE	Non-mediation	2.70%
Lysophosphatidylcholine acyltransferase 2	0.799(0.643~0.993)	0.043	1.111(0.626~1.973)	0.718	0.994(0.966~1.023)	0.672	TRUE	Non-mediation	0.29%
Lactoperoxidase	0.799(0.643~0.993)	0.043	0.813(0.338~1.957)	0.645	0.977(0.959~0.997)	0.021	FALSE	Non-mediation	-2.10%
Leucine-rich repeat and calponin homology domain-containing protein 4	0.799(0.643~0.993)	0.043	1.636(0.585~4.572)	0.348	0.998(0.970~1.027)	0.888	TRUE	Non-mediation	0.45%
Leucine-rich repeat and calponin homology domain-containing protein 4	0.799(0.643~0.993)	0.043	0.683(0.319~1.465)	0.328	0.998(0.967~1.030)	0.904	FALSE	Non-mediation	-0.33%
Leucine-rich repeat and fibronectin type III domain-containing protein 1	0.799(0.643~0.993)	0.043	2.009(1.437~2.808)	<0.001	1.007(0.989~1.025)	0.453	FALSE	Non-mediation	-2.12%
Leucine-rich repeat and fibronectin type-III domain-containing protein 2	0.799(0.643~0.993)	0.043	0.568(0.231~1.396)	0.218	0.992(0.962~1.024)	0.621	FALSE	Non-mediation	-1.99%
Leucine-rich repeats and immunoglobulin-like domains protein 3	0.799(0.643~0.993)	0.043	0.544(0.237~1.248)	0.151	0.982(0.962~1.003)	0.088	FALSE	Non-mediation	-4.94%
Leucine-rich repeat, immunoglobulin-like domain and transmembrane domain-containing protein 2	0.799(0.643~0.993)	0.043	0.983(0.379~2.550)	0.972	0.988(0.960~1.017)	0.407	FALSE	Non-mediation	-0.09%
Leucine-rich repeat, immunoglobulin-like domain and transmembrane domain-containing protein 3	0.799(0.643~0.993)	0.043	0.620(0.334~1.150)	0.129	1.007(0.975~1.040)	0.669	TRUE	Non-mediation	1.50%
Leucine-rich repeat, immunoglobulin-like domain and transmembrane domain-containing protein 3	0.799(0.643~0.993)	0.043	0.850(0.411~1.761)	0.663	0.988(0.952~1.025)	0.517	FALSE	Non-mediation	-0.88%
Lymphoid-restricted membrane protein	0.799(0.643~0.993)	0.043	1.377(0.792~2.395)	0.256	0.976(0.944~1.010)	0.160	TRUE	Non-mediation	3.46%
Prolow-density lipoprotein receptor-related protein 1	0.799(0.643~0.993)	0.043	1.155(0.421~3.167)	0.780	0.992(0.961~1.023)	0.611	TRUE	Non-mediation	0.52%
Low-density lipoprotein receptor-related protein 1, soluble	0.799(0.643~0.993)	0.043	1.362(0.559~3.317)	0.497	1.036(1.003~1.070)	0.032	FALSE	Non-mediation	-4.85%
Low-density lipoprotein receptor-related protein 1, soluble	0.799(0.643~0.993)	0.043	0.691(0.333~1.431)	0.320	0.994(0.965~1.023)	0.674	FALSE	Non-mediation	-1.03%
Low-density lipoprotein receptor-related protein 1B	0.799(0.643~0.993)	0.043	1.482(0.834~2.634)	0.180	1.006(0.973~1.040)	0.724	FALSE	Non-mediation	-1.05%
Low-density lipoprotein receptor-related protein 1B	0.799(0.643~0.993)	0.043	0.996(0.685~1.449)	0.983	1.011(0.984~1.039)	0.437	TRUE	Non-mediation	0.02%
Low-density lipoprotein receptor-related protein 8	0.799(0.643~0.993)	0.043	0.617(0.262~1.455)	0.270	0.999(0.977~1.020)	0.892	FALSE	Non-mediation	-0.32%
alpha-2-macroglobulin receptor-associated protein	0.799(0.643~0.993)	0.043	0.751(0.268~2.102)	0.585	0.980(0.951~1.010)	0.194	FALSE	Non-mediation	-2.57%
alpha-2-macroglobulin receptor-associated protein	0.799(0.643~0.993)	0.043	0.919(0.474~1.783)	0.803	0.963(0.933~0.993)	0.017	FALSE	Non-mediation	-1.43%
Leucine-rich PPR motif-containing protein, mitochondrial	0.799(0.643~0.993)	0.043	0.594(0.364~0.969)	0.037	0.979(0.949~1.011)	0.204	FALSE	Non-mediation	-4.81%
Leucine-rich repeat-containing protein 15	0.799(0.643~0.993)	0.043	1.183(0.668~2.097)	0.564	1.004(0.983~1.025)	0.735	FALSE	Non-mediation	-0.27%
Leucine-rich repeat-containing protein 19	0.799(0.643~0.993)	0.043	1.034(0.538~1.989)	0.920	0.974(0.947~1.002)	0.073	TRUE	Non-mediation	0.39%
Leucine-rich repeat-containing protein 3	0.799(0.643~0.993)	0.043	1.054(0.452~2.458)	0.903	1.000(0.973~1.029)	0.973	FALSE	Non-mediation	-0.01%
Leucine-rich repeat-containing protein 37A2	0.799(0.643~0.993)	0.043	0.694(0.265~1.817)	0.457	1.016(0.993~1.039)	0.173	TRUE	Non-mediation	2.53%
Leucine-rich repeat-containing protein 4B	0.799(0.643~0.993)	0.043	1.053(0.493~2.249)	0.894	0.987(0.941~1.036)	0.596	TRUE	Non-mediation	0.30%
Leucine-rich repeat-containing protein 4C	0.799(0.643~0.993)	0.043	0.939(0.491~1.796)	0.850	1.037(1.004~1.070)	0.025	TRUE	Non-mediation	1.01%
Leucine-rich repeat-containing protein 74A	0.799(0.643~0.993)	0.043	1.264(0.981~1.630)	0.070	1.069(1.019~1.121)	0.016	FALSE	Non-mediation	-6.94%
Leucine-rich repeat serine/threonine-protein kinase 2	0.799(0.643~0.993)	0.043	1.566(0.953~2.572)	0.077	0.994(0.970~1.019)	0.637	TRUE	Non-mediation	1.19%
Leucine-rich repeat neuronal protein 1	0.799(0.643~0.993)	0.043	0.972(0.527~1.793)	0.928	1.083(1.005~1.166)	0.049	TRUE	Non-mediation	0.99%
Leucine-rich repeat neuronal protein 1	0.799(0.643~0.993)	0.043	0.962(0.454~2.040)	0.920	1.000(0.972~1.029)	0.990	TRUE	Non-mediation	0.00%
Leucine-rich repeat neuronal protein 3	0.799(0.643~0.993)	0.043	1.144(0.594~2.203)	0.688	1.004(0.985~1.024)	0.661	FALSE	Non-mediation	-0.26%
Leucine-rich repeat transmembrane neuronal protein 1	0.799(0.643~0.993)	0.043	0.630(0.377~1.052)	0.077	1.023(0.993~1.053)	0.134	TRUE	Non-mediation	4.61%
Leucine-rich repeat transmembrane neuronal protein 2	0.799(0.643~0.993)	0.043	0.010(0.001~0.208)	0.040	0.988(0.960~1.016)	0.385	FALSE	Non-mediation	-25.44%
Leucine-rich repeat transmembrane neuronal protein 4	0.799(0.643~0.993)	0.043	0.742(0.206~2.674)	0.648	0.998(0.969~1.029)	0.916	FALSE	Non-mediation	-0.21%
Leucine-rich repeat transmembrane neuronal protein 4	0.799(0.643~0.993)	0.043	1.336(0.981~1.820)	0.066	1.029(0.998~1.060)	0.067	FALSE	Non-mediation	-3.65%
Leucine-rich repeat and transmembrane domain-containing protein 1	0.799(0.643~0.993)	0.043	0.479(0.359~0.638)	<0.001	0.986(0.950~1.023)	0.447	FALSE	Non-mediation	-4.75%
Leucine-rich repeat and transmembrane domain-containing protein 2	0.799(0.643~0.993)	0.043	1.279(0.987~1.656)	0.062	1.019(0.991~1.049)	0.190	FALSE	Non-mediation	-2.10%
Limbic system-associated membrane protein	0.799(0.643~0.993)	0.043	1.394(0.552~3.516)	0.482	0.991(0.968~1.015)	0.474	TRUE	Non-mediation	1.29%
Leukocyte-specific transcript 1 protein	0.799(0.643~0.993)	0.043	0.891(0.398~1.995)	0.780	0.995(0.971~1.019)	0.672	FALSE	Non-mediation	-0.27%
Lymphotoxin-alpha	0.799(0.643~0.993)	0.043	0.461(0.258~0.825)	0.009	1.017(0.995~1.040)	0.121	TRUE	Non-mediation	5.93%
Leukotriene A-4 hydrolase	0.799(0.643~0.993)	0.043	0.868(0.526~1.434)	0.581	1.026(0.988~1.065)	0.190	TRUE	Non-mediation	1.59%
Lymphotoxin alpha2:beta1	0.799(0.643~0.993)	0.043	1.180(0.719~1.938)	0.513	0.989(0.964~1.015)	0.412	TRUE	Non-mediation	0.80%
Latent-transforming growth factor beta-binding protein 4	0.799(0.643~0.993)	0.043	1.761(1.018~3.045)	0.043	1.007(0.978~1.036)	0.640	FALSE	Non-mediation	-1.74%
Tumor necrosis factor receptor superfamily member 3	0.799(0.643~0.993)	0.043	1.128(0.634~2.005)	0.682	1.012(0.983~1.041)	0.433	FALSE	Non-mediation	-0.62%
Lactotransferrin	0.799(0.643~0.993)	0.043	1.212(0.414~3.551)	0.726	1.027(1.002~1.052)	0.033	FALSE	Non-mediation	-2.27%
Lactotransferrin	0.799(0.643~0.993)	0.043	1.799(0.620~5.218)	0.280	1.089(1.033~1.148)	0.005	FALSE	Non-mediation	-22.30%
Lymphocyte antigen 6 complex locus protein G6c	0.799(0.643~0.993)	0.043	1.245(0.748~2.074)	0.400	0.950(0.907~0.994)	0.037	TRUE	Non-mediation	5.05%
Lymphocyte antigen 6 complex locus protein G6d	0.799(0.643~0.993)	0.043	0.896(0.336~2.389)	0.826	1.001(0.972~1.031)	0.941	TRUE	Non-mediation	0.06%
Lymphocyte antigen 86	0.799(0.643~0.993)	0.043	1.399(0.750~2.609)	0.291	0.985(0.946~1.025)	0.455	TRUE	Non-mediation	2.28%
T-lymphocyte surface antigen Ly-9	0.799(0.643~0.993)	0.043	0.721(0.392~1.328)	0.294	1.022(0.990~1.054)	0.177	TRUE	Non-mediation	3.14%
Lysozyme g-like protein 1	0.799(0.643~0.993)	0.043	0.935(0.393~2.226)	0.880	0.987(0.957~1.018)	0.419	FALSE	Non-mediation	-0.38%
Tyrosine-protein kinase Lyn, isoform B	0.799(0.643~0.993)	0.043	0.746(0.223~2.490)	0.634	0.988(0.959~1.018)	0.440	FALSE	Non-mediation	-1.56%
Tyrosine-protein kinase Lyn	0.799(0.643~0.993)	0.043	0.725(0.221~2.378)	0.596	1.003(0.973~1.033)	0.858	TRUE	Non-mediation	0.39%
Ly6/PLAUR domain-containing protein 3	0.799(0.643~0.993)	0.043	1.233(0.730~2.085)	0.434	0.981(0.949~1.015)	0.273	TRUE	Non-mediation	1.76%
Lysophospholipase-like protein 1	0.799(0.643~0.993)	0.043	1.034(0.493~2.168)	0.930	0.987(0.923~1.056)	0.707	TRUE	Non-mediation	0.19%
LysM and putative peptidoglycan-binding domain-containing protein 3	0.799(0.643~0.993)	0.043	0.709(0.325~1.545)	0.387	1.031(0.997~1.067)	0.075	TRUE	Non-mediation	4.74%
LysM and putative peptidoglycan-binding domain-containing protein 4	0.799(0.643~0.993)	0.043	1.040(0.450~2.400)	0.927	0.978(0.955~1.002)	0.072	TRUE	Non-mediation	0.38%
Lysozyme C	0.799(0.643~0.993)	0.043	0.707(0.544~0.918)	0.009	0.990(0.972~1.009)	0.310	FALSE	Non-mediation	-1.52%
Lysozyme-like protein 2	0.799(0.643~0.993)	0.043	1.696(0.934~3.079)	0.083	0.986(0.964~1.008)	0.218	TRUE	Non-mediation	3.38%
Cation-dependent mannose-6-phosphate receptor	0.799(0.643~0.993)	0.043	1.565(0.721~3.396)	0.257	1.016(0.997~1.036)	0.107	FALSE	Non-mediation	-3.21%
O-acetyl-ADP-ribose deacetylase MACROD1	0.799(0.643~0.993)	0.043	2.118(0.900~4.985)	0.086	1.017(0.994~1.041)	0.147	FALSE	Non-mediation	-5.67%
Mitotic spindle assembly checkpoint protein MAD1	0.799(0.643~0.993)	0.043	1.013(0.550~1.867)	0.967	0.959(0.922~0.997)	0.046	TRUE	Non-mediation	0.24%
Mucosal addressin cell adhesion molecule 1	0.799(0.643~0.993)	0.043	0.711(0.442~1.145)	0.161	0.988(0.962~1.015)	0.378	FALSE	Non-mediation	-1.81%
Melanoma-associated antigen 10	0.799(0.643~0.993)	0.043	1.011(0.535~1.912)	0.973	0.995(0.972~1.018)	0.676	TRUE	Non-mediation	0.02%
Melanoma-associated antigen 3	0.799(0.643~0.993)	0.043	1.987(1.007~3.919)	0.048	1.007(0.976~1.039)	0.669	FALSE	Non-mediation	-2.10%
Melanoma-associated antigen B10	0.799(0.643~0.993)	0.043	1.068(0.675~1.689)	0.780	1.012(0.976~1.049)	0.522	FALSE	Non-mediation	-0.34%
Membrane-associated guanylate kinase, WW and PDZ domain-containing protein 2	0.799(0.643~0.993)	0.043	1.212(0.776~1.894)	0.398	1.012(0.982~1.043)	0.428	FALSE	Non-mediation	-1.03%
MAM domain-containing protein 2	0.799(0.643~0.993)	0.043	0.386(0.244~0.612)	<0.001	1.073(1.012~1.138)	0.025	TRUE	Partial mediation	29.79%
Mannosyl-oligosaccharide 1,2-alpha-mannosidase IA	0.799(0.643~0.993)	0.043	1.095(0.576~2.084)	0.781	1.010(0.972~1.050)	0.611	FALSE	Non-mediation	-0.41%
Mannosyl-oligosaccharide 1,2-alpha-mannosidase IB	0.799(0.643~0.993)	0.043	1.158(0.600~2.237)	0.662	0.996(0.966~1.027)	0.817	TRUE	Non-mediation	0.24%
Endoplasmic reticulum mannosyl-oligosaccharide 1,2-alpha-mannosidase	0.799(0.643~0.993)	0.043	0.912(0.496~1.676)	0.767	1.002(0.968~1.038)	0.891	TRUE	Non-mediation	0.10%
Epididymis-specific alpha-mannosidase	0.799(0.643~0.993)	0.043	1.302(0.618~2.744)	0.487	1.047(0.994~1.103)	0.103	FALSE	Non-mediation	-5.41%
Beta-mannosidase	0.799(0.643~0.993)	0.043	1.441(0.493~4.209)	0.504	1.004(0.973~1.036)	0.801	FALSE	Non-mediation	-0.66%
Glycoprotein endo-alpha-1,2-mannosidase	0.799(0.643~0.993)	0.043	0.678(0.354~1.299)	0.242	0.998(0.978~1.018)	0.824	FALSE	Non-mediation	-0.39%
MANSC domain-containing protein 1	0.799(0.643~0.993)	0.043	1.791(0.786~4.081)	0.166	1.000(0.978~1.023)	0.999	FALSE	Non-mediation	-0.00%
MANSC domain-containing protein 4	0.799(0.643~0.993)	0.043	0.768(0.457~1.290)	0.319	0.984(0.963~1.004)	0.121	FALSE	Non-mediation	-1.94%
Dual specificity mitogen-activated protein kinase kinase 1	0.799(0.643~0.993)	0.043	1.764(0.852~3.651)	0.126	0.989(0.966~1.013)	0.377	TRUE	Non-mediation	2.72%
Dual specificity mitogen-activated protein kinase kinase 3	0.799(0.643~0.993)	0.043	1.572(0.811~3.047)	0.180	0.988(0.961~1.015)	0.384	TRUE	Non-mediation	2.45%
Dual specificity mitogen-activated protein kinase kinase 4	0.799(0.643~0.993)	0.043	0.560(0.244~1.288)	0.172	1.030(1.011~1.050)	0.002	TRUE	Non-mediation	7.69%
Mitogen-activated protein kinase kinase kinase 3	0.799(0.643~0.993)	0.043	1.681(0.696~4.059)	0.249	0.986(0.960~1.012)	0.297	TRUE	Non-mediation	3.25%
Mitogen-activated protein kinase kinase kinase 7:TGF-beta-activated kinase 1 and MAP3K7-binding protein 1 fusion	0.799(0.643~0.993)	0.043	2.723(2.069~3.583)	<0.001	1.015(0.983~1.047)	0.366	FALSE	Non-mediation	-6.46%
Mitogen-activated protein kinase 1	0.799(0.643~0.993)	0.043	2.085(0.799~5.440)	0.133	0.987(0.969~1.006)	0.182	TRUE	Non-mediation	4.15%
Mitogen-activated protein kinase 13	0.799(0.643~0.993)	0.043	2.093(0.926~4.732)	0.076	0.985(0.971~0.999)	0.032	TRUE	Non-mediation	5.05%
Mitogen-activated protein kinase 14	0.799(0.643~0.993)	0.043	1.633(0.690~3.869)	0.265	0.974(0.947~1.002)	0.068	TRUE	Non-mediation	5.77%
Mitogen-activated protein kinase 3	0.799(0.643~0.993)	0.043	2.695(1.340~5.422)	0.005	0.990(0.972~1.008)	0.261	TRUE	Non-mediation	4.62%
Mitogen-activated protein kinase 8	0.799(0.643~0.993)	0.043	1.346(0.459~3.952)	0.589	0.986(0.964~1.008)	0.202	TRUE	Non-mediation	1.91%
Mitogen-activated protein kinase 9	0.799(0.643~0.993)	0.043	0.561(0.221~1.425)	0.224	1.002(0.969~1.036)	0.926	TRUE	Non-mediation	0.41%
MAP kinase-activated protein kinase 2	0.799(0.643~0.993)	0.043	1.499(0.481~4.674)	0.485	0.964(0.945~0.983)	<0.001	TRUE	Non-mediation	6.66%
MAP kinase-activated protein kinase 3	0.799(0.643~0.993)	0.043	1.749(0.625~4.893)	0.287	0.984(0.961~1.006)	0.157	TRUE	Non-mediation	4.14%
MAP kinase-activated protein kinase 5	0.799(0.643~0.993)	0.043	0.696(0.294~1.647)	0.409	1.023(0.990~1.056)	0.168	TRUE	Non-mediation	3.65%
MAP kinase-activated protein kinase 5	0.799(0.643~0.993)	0.043	0.595(0.345~1.026)	0.062	1.009(0.994~1.025)	0.249	TRUE	Non-mediation	2.11%
Mannan-binding lectin serine protease 1	0.799(0.643~0.993)	0.043	1.361(0.565~3.277)	0.491	0.988(0.956~1.022)	0.489	TRUE	Non-mediation	1.63%
Megakaryocyte-associated tyrosine-protein kinase	0.799(0.643~0.993)	0.043	0.894(0.284~2.818)	0.848	0.968(0.938~1.000)	0.047	FALSE	Non-mediation	-1.61%
Matrilin-2	0.799(0.643~0.993)	0.043	0.479(0.308~0.745)	0.001	0.996(0.977~1.016)	0.707	FALSE	Non-mediation	-1.23%
Matrilin-3	0.799(0.643~0.993)	0.043	0.643(0.314~1.316)	0.227	0.999(0.978~1.021)	0.942	FALSE	Non-mediation	-0.15%
Matrilin-4	0.799(0.643~0.993)	0.043	0.896(0.368~2.184)	0.810	0.993(0.965~1.021)	0.612	FALSE	Non-mediation	-0.36%
Myc-associated zinc finger protein	0.799(0.643~0.993)	0.043	1.548(0.770~3.111)	0.220	1.015(0.984~1.048)	0.341	FALSE	Non-mediation	-2.98%
Myoglobin	0.799(0.643~0.993)	0.043	1.820(1.030~3.216)	0.039	0.979(0.955~1.004)	0.096	TRUE	Non-mediation	5.69%
Methyl-CpG-binding domain protein 4	0.799(0.643~0.993)	0.043	1.051(0.325~3.401)	0.934	1.016(0.993~1.039)	0.169	FALSE	Non-mediation	-0.35%
Mannose-binding protein C	0.799(0.643~0.993)	0.043	0.714(0.307~1.662)	0.435	1.005(0.981~1.029)	0.688	TRUE	Non-mediation	0.73%
Methylmalonyl-CoA epimerase, mitochondrial	0.799(0.643~0.993)	0.043	0.968(0.381~2.460)	0.946	0.967(0.933~1.001)	0.059	FALSE	Non-mediation	-0.49%
Mast cell-expressed membrane protein 1	0.799(0.643~0.993)	0.043	2.238(1.289~3.886)	0.004	0.994(0.970~1.019)	0.632	TRUE	Non-mediation	2.15%
Guanine nucleotide exchange factor DBS	0.799(0.643~0.993)	0.043	2.127(1.521~2.974)	<0.001	0.981(0.955~1.008)	0.159	TRUE	Non-mediation	6.43%
Multiple coagulation factor deficiency protein 2	0.799(0.643~0.993)	0.043	0.814(0.568~1.165)	0.261	0.999(0.984~1.015)	0.922	FALSE	Non-mediation	-0.07%
Induced myeloid leukemia cell differentiation protein Mcl-1	0.799(0.643~0.993)	0.043	0.948(0.663~1.357)	0.771	1.004(0.973~1.035)	0.817	TRUE	Non-mediation	0.09%
Malignant T-cell-amplified sequence 1	0.799(0.643~0.993)	0.043	1.876(0.958~3.673)	0.066	0.977(0.951~1.003)	0.077	TRUE	Non-mediation	6.62%
Malate dehydrogenase, cytoplasmic	0.799(0.643~0.993)	0.043	0.835(0.219~3.178)	0.791	0.994(0.964~1.026)	0.712	FALSE	Non-mediation	-0.47%
Midkine	0.799(0.643~0.993)	0.043	1.503(0.693~3.262)	0.302	1.015(0.981~1.050)	0.399	FALSE	Non-mediation	-2.66%
Nuclear protein MDM1	0.799(0.643~0.993)	0.043	0.683(0.240~1.940)	0.474	1.022(0.986~1.059)	0.230	TRUE	Non-mediation	3.73%
E3 ubiquitin-protein ligase Mdm2	0.799(0.643~0.993)	0.043	0.425(0.155~1.161)	0.095	1.011(0.980~1.042)	0.491	TRUE	Non-mediation	4.09%
Mediator of RNA polymerase II transcription subunit 1	0.799(0.643~0.993)	0.043	0.546(0.305~0.979)	0.042	1.000(0.979~1.021)	0.990	FALSE	Non-mediation	-0.04%
Mediator of RNA polymerase II transcription subunit 1	0.799(0.643~0.993)	0.043	1.223(0.662~2.259)	0.521	0.991(0.968~1.015)	0.454	TRUE	Non-mediation	0.81%
Mediator of RNA polymerase II transcription subunit 4	0.799(0.643~0.993)	0.043	0.537(0.259~1.112)	0.094	1.012(0.996~1.028)	0.132	TRUE	Non-mediation	3.35%
Myocyte-specific enhancer factor 2C	0.799(0.643~0.993)	0.043	1.031(0.445~2.391)	0.942	1.007(0.981~1.033)	0.622	FALSE	Non-mediation	-0.09%
Multiple epidermal growth factor-like domains protein 10	0.799(0.643~0.993)	0.043	1.225(0.489~3.074)	0.665	1.000(0.977~1.024)	0.972	FALSE	Non-mediation	-0.04%
Protein MENT	0.799(0.643~0.993)	0.043	2.004(1.070~3.754)	0.030	0.970(0.938~1.004)	0.088	TRUE	Non-mediation	9.46%
Matrix extracellular phosphoglycoprotein	0.799(0.643~0.993)	0.043	0.876(0.648~1.185)	0.391	0.980(0.950~1.010)	0.188	FALSE	Non-mediation	-1.20%
LDLR chaperone MESD	0.799(0.643~0.993)	0.043	1.194(0.418~3.415)	0.740	1.005(0.983~1.027)	0.650	FALSE	Non-mediation	-0.40%
Hepatocyte growth factor receptor	0.799(0.643~0.993)	0.043	0.781(0.332~1.834)	0.570	0.998(0.967~1.031)	0.923	FALSE	Non-mediation	-0.17%
tRNA (guanine-N(7)-)-methyltransferase	0.799(0.643~0.993)	0.043	0.831(0.375~1.841)	0.648	0.996(0.974~1.018)	0.714	FALSE	Non-mediation	-0.34%
Microfibrillar-associated protein 1	0.799(0.643~0.993)	0.043	0.808(0.306~2.133)	0.667	1.003(0.978~1.029)	0.818	TRUE	Non-mediation	0.28%
Microfibrillar-associated protein 2	0.799(0.643~0.993)	0.043	1.250(0.531~2.942)	0.609	0.993(0.958~1.030)	0.713	TRUE	Non-mediation	0.67%
Microfibril-associated glycoprotein 4	0.799(0.643~0.993)	0.043	1.201(0.511~2.825)	0.674	0.992(0.959~1.026)	0.637	TRUE	Non-mediation	0.66%
Microfibrillar-associated protein 5	0.799(0.643~0.993)	0.043	1.031(0.453~2.344)	0.942	0.997(0.968~1.027)	0.849	TRUE	Non-mediation	0.04%
Lactadherin	0.799(0.643~0.993)	0.043	1.053(0.456~2.433)	0.904	0.924(0.870~0.982)	0.017	TRUE	Non-mediation	1.82%
Mitofusin-1	0.799(0.643~0.993)	0.043	0.572(0.297~1.100)	0.094	1.007(0.968~1.048)	0.717	TRUE	Non-mediation	1.82%
Beta-1,3-N-acetylglucosaminyltransferase manic fringe	0.799(0.643~0.993)	0.043	1.704(0.866~3.351)	0.123	0.999(0.959~1.040)	0.947	TRUE	Non-mediation	0.33%
MAX gene-associated protein	0.799(0.643~0.993)	0.043	0.754(0.459~1.239)	0.266	0.974(0.952~0.996)	0.021	FALSE	Non-mediation	-3.37%
Alpha-1,3-mannosyl-glycoprotein 2-beta-N-acetylglucosaminyltransferase	0.799(0.643~0.993)	0.043	0.834(0.411~1.693)	0.615	0.984(0.950~1.019)	0.374	FALSE	Non-mediation	-1.29%
Alpha-1,6-mannosyl-glycoprotein 2-beta-N-acetylglucosaminyltransferase	0.799(0.643~0.993)	0.043	0.951(0.557~1.623)	0.853	0.996(0.969~1.023)	0.777	FALSE	Non-mediation	-0.09%
Alpha-1,3-mannosyl-glycoprotein 4-beta-N-acetylglucosaminyltransferase B	0.799(0.643~0.993)	0.043	0.805(0.375~1.729)	0.577	1.016(0.981~1.052)	0.384	TRUE	Non-mediation	1.51%
Alpha-1,3-mannosyl-glycoprotein 4-beta-N-acetylglucosaminyltransferase C	0.799(0.643~0.993)	0.043	0.988(0.519~1.880)	0.971	1.015(0.990~1.041)	0.236	TRUE	Non-mediation	0.08%
Melanoma-derived growth regulatory protein	0.799(0.643~0.993)	0.043	1.285(0.803~2.058)	0.296	1.002(0.987~1.018)	0.757	FALSE	Non-mediation	-0.28%
MICAL-like protein 2	0.799(0.643~0.993)	0.043	1.429(0.751~2.719)	0.276	1.004(0.988~1.020)	0.636	FALSE	Non-mediation	-0.60%
MHC class I polypeptide-related sequence B	0.799(0.643~0.993)	0.043	0.587(0.327~1.053)	0.074	0.973(0.951~0.996)	0.023	FALSE	Non-mediation	-6.39%
Probable E3 ubiquitin-protein ligase MID2	0.799(0.643~0.993)	0.043	1.171(0.426~3.221)	0.760	0.989(0.962~1.016)	0.422	TRUE	Non-mediation	0.80%
Macrophage migration inhibitory factor	0.799(0.643~0.993)	0.043	2.425(1.122~5.240)	0.024	1.012(0.989~1.035)	0.324	FALSE	Non-mediation	-4.54%
Allergin-1	0.799(0.643~0.993)	0.043	0.944(0.417~2.137)	0.890	0.974(0.950~0.998)	0.037	FALSE	Non-mediation	-0.67%
MICOS complex subunit MIC10	0.799(0.643~0.993)	0.043	1.253(0.644~2.437)	0.506	1.001(0.988~1.014)	0.901	FALSE	Non-mediation	-0.08%
Multiple inositol polyphosphate phosphatase 1	0.799(0.643~0.993)	0.043	0.805(0.343~1.888)	0.618	0.979(0.944~1.015)	0.245	FALSE	Non-mediation	-2.07%
Malectin	0.799(0.643~0.993)	0.043	1.387(0.467~4.117)	0.555	1.008(0.981~1.035)	0.569	FALSE	Non-mediation	-1.14%
Histone-lysine N-methyltransferase 2D	0.799(0.643~0.993)	0.043	1.194(0.453~3.150)	0.720	1.010(0.991~1.030)	0.301	FALSE	Non-mediation	-0.82%
Promotilin	0.799(0.643~0.993)	0.043	1.412(0.597~3.336)	0.432	1.010(0.991~1.029)	0.295	FALSE	Non-mediation	-1.51%
Malonyl-CoA decarboxylase, mitochondrial	0.799(0.643~0.993)	0.043	0.657(0.415~1.041)	0.074	1.038(1.011~1.065)	0.005	TRUE	Non-mediation	6.95%
Membrane metallo-endopeptidase-like 1	0.799(0.643~0.993)	0.043	1.838(0.808~4.180)	0.147	1.025(0.995~1.056)	0.104	FALSE	Non-mediation	-6.69%
Membrane magnesium transporter 1	0.799(0.643~0.993)	0.043	1.126(0.549~2.310)	0.746	0.982(0.957~1.006)	0.144	TRUE	Non-mediation	0.98%
Stromelysin-2	0.799(0.643~0.993)	0.043	2.245(1.285~3.921)	0.004	0.999(0.976~1.024)	0.954	TRUE	Non-mediation	0.26%
Stromelysin-2	0.799(0.643~0.993)	0.043	0.667(0.398~1.119)	0.125	1.013(0.988~1.040)	0.305	TRUE	Non-mediation	2.42%
Macrophage metalloelastase	0.799(0.643~0.993)	0.043	1.127(0.845~1.502)	0.415	0.972(0.936~1.009)	0.135	TRUE	Non-mediation	1.52%
Collagenase 3	0.799(0.643~0.993)	0.043	0.902(0.533~1.529)	0.703	0.999(0.963~1.037)	0.970	FALSE	Non-mediation	-0.03%
Matrix metalloproteinase-14	0.799(0.643~0.993)	0.043	1.419(0.448~4.495)	0.552	1.009(0.982~1.036)	0.514	FALSE	Non-mediation	-1.39%
Matrix metalloproteinase-16	0.799(0.643~0.993)	0.043	0.697(0.484~1.004)	0.053	1.011(0.983~1.040)	0.442	TRUE	Non-mediation	1.77%
Matrix metalloproteinase-16	0.799(0.643~0.993)	0.043	1.748(0.631~4.844)	0.283	1.055(1.006~1.106)	0.037	FALSE	Non-mediation	-13.29%
Matrix metalloproteinase-17	0.799(0.643~0.993)	0.043	1.163(0.489~2.765)	0.733	1.087(1.033~1.144)	0.004	FALSE	Non-mediation	-5.61%
72 kDa type IV collagenase	0.799(0.643~0.993)	0.043	0.656(0.259~1.659)	0.373	0.988(0.957~1.020)	0.461	FALSE	Non-mediation	-2.26%
Matrilysin	0.799(0.643~0.993)	0.043	0.811(0.304~2.164)	0.676	1.016(0.985~1.048)	0.326	TRUE	Non-mediation	1.46%
Neutrophil collagenase	0.799(0.643~0.993)	0.043	2.076(0.888~4.854)	0.092	0.995(0.983~1.008)	0.470	TRUE	Non-mediation	1.51%
Matrix metalloproteinase-9	0.799(0.643~0.993)	0.043	1.070(0.380~3.012)	0.897	1.003(0.973~1.033)	0.845	FALSE	Non-mediation	-0.09%
Multimerin-2	0.799(0.643~0.993)	0.043	1.563(0.626~3.904)	0.339	1.000(0.982~1.018)	0.991	TRUE	Non-mediation	0.02%
Multimerin-2	0.799(0.643~0.993)	0.043	0.710(0.355~1.420)	0.333	1.027(0.995~1.061)	0.097	TRUE	Non-mediation	4.12%
Motor neuron and pancreas homeobox protein 1	0.799(0.643~0.993)	0.043	0.785(0.387~1.591)	0.502	0.995(0.967~1.024)	0.741	FALSE	Non-mediation	-0.52%
MOB kinase activator 1A	0.799(0.643~0.993)	0.043	1.007(0.444~2.285)	0.987	0.980(0.943~1.020)	0.321	TRUE	Non-mediation	0.06%
Adenylyltransferase and sulfurtransferase MOCS3	0.799(0.643~0.993)	0.043	1.839(1.012~3.344)	0.046	1.034(1.002~1.066)	0.036	FALSE	Partial mediation	-9.02%
Multiple PDZ domain protein	0.799(0.643~0.993)	0.043	1.004(0.441~2.290)	0.992	0.998(0.971~1.026)	0.885	TRUE	Non-mediation	0.00%
DNA-3-methyladenine glycosylase	0.799(0.643~0.993)	0.043	1.189(0.338~4.181)	0.787	1.002(0.983~1.022)	0.839	FALSE	Non-mediation	-0.16%
Thrombopoietin Receptor	0.799(0.643~0.993)	0.043	0.866(0.479~1.565)	0.634	1.009(0.980~1.038)	0.561	TRUE	Non-mediation	0.55%
Myeloperoxidase	0.799(0.643~0.993)	0.043	0.556(0.213~1.447)	0.229	0.990(0.965~1.016)	0.460	FALSE	Non-mediation	-2.56%
MAGUK p55 subfamily member 6	0.799(0.643~0.993)	0.043	1.865(0.849~4.096)	0.121	1.012(0.989~1.036)	0.318	FALSE	Non-mediation	-3.30%
MAGUK p55 subfamily member 7	0.799(0.643~0.993)	0.043	0.991(0.383~2.563)	0.985	0.981(0.956~1.007)	0.150	FALSE	Non-mediation	-0.07%
3-mercaptopyruvate sulfurtransferase	0.799(0.643~0.993)	0.043	0.569(0.245~1.323)	0.190	0.986(0.961~1.012)	0.281	FALSE	Non-mediation	-3.51%
Myelin protein P0	0.799(0.643~0.993)	0.043	0.527(0.391~0.710)	<0.001	1.019(0.985~1.054)	0.279	TRUE	Non-mediation	5.33%
Melanocortin-2 receptor accessory protein 2	0.799(0.643~0.993)	0.043	1.308(0.670~2.554)	0.431	0.998(0.979~1.017)	0.822	TRUE	Non-mediation	0.26%
Melanocortin-2 receptor accessory protein	0.799(0.643~0.993)	0.043	1.683(0.751~3.771)	0.206	1.004(0.956~1.055)	0.864	FALSE	Non-mediation	-0.99%
Macrophage mannose receptor 1	0.799(0.643~0.993)	0.043	0.827(0.406~1.686)	0.601	0.996(0.974~1.019)	0.750	FALSE	Non-mediation	-0.31%
C-type mannose receptor 2	0.799(0.643~0.993)	0.043	1.464(0.709~3.020)	0.303	0.984(0.959~1.010)	0.221	TRUE	Non-mediation	2.73%
Double-strand break repair protein MRE11A	0.799(0.643~0.993)	0.043	0.324(0.135~0.779)	0.012	0.982(0.955~1.010)	0.197	FALSE	Non-mediation	-9.26%
39S ribosomal protein L14, mitochondrial	0.799(0.643~0.993)	0.043	1.578(0.852~2.924)	0.147	0.995(0.965~1.025)	0.724	TRUE	Non-mediation	1.09%
39S ribosomal protein L32, mitochondrial	0.799(0.643~0.993)	0.043	0.607(0.496~0.744)	<0.001	0.999(0.965~1.034)	0.966	FALSE	Non-mediation	-0.17%
39S ribosomal protein L33, mitochondrial	0.799(0.643~0.993)	0.043	0.515(0.185~1.439)	0.206	0.960(0.935~0.985)	0.005	FALSE	Non-mediation	-12.08%
39S ribosomal protein L34, mitochondrial	0.799(0.643~0.993)	0.043	0.779(0.307~1.978)	0.599	1.011(0.976~1.048)	0.539	TRUE	Non-mediation	1.25%
39S ribosomal protein L52, mitochondrial	0.799(0.643~0.993)	0.043	0.932(0.452~1.924)	0.850	1.012(0.990~1.035)	0.276	TRUE	Non-mediation	0.38%
Ribosome-recycling factor, mitochondrial	0.799(0.643~0.993)	0.043	0.520(0.207~1.304)	0.163	0.982(0.958~1.007)	0.156	FALSE	Non-mediation	-5.25%
Protein MRVI1	0.799(0.643~0.993)	0.043	1.582(0.642~3.903)	0.319	0.967(0.935~1.000)	0.060	TRUE	Non-mediation	6.86%
Mesothelin	0.799(0.643~0.993)	0.043	1.092(0.598~1.995)	0.774	1.006(0.981~1.031)	0.643	FALSE	Non-mediation	-0.23%
Mesothelin	0.799(0.643~0.993)	0.043	0.812(0.284~2.325)	0.698	0.973(0.949~0.997)	0.030	FALSE	Non-mediation	-2.54%
Beta-microseminoprotein	0.799(0.643~0.993)	0.043	0.917(0.445~1.889)	0.814	1.012(0.993~1.031)	0.205	TRUE	Non-mediation	0.46%
Prostate-associated microseminoprotein	0.799(0.643~0.993)	0.043	0.560(0.303~1.035)	0.064	1.033(1.001~1.066)	0.046	TRUE	Non-mediation	8.29%
Macrophage scavenger receptor types I and II	0.799(0.643~0.993)	0.043	0.525(0.239~1.156)	0.110	1.024(0.993~1.056)	0.138	TRUE	Non-mediation	6.72%
Macrophage scavenger receptor types I and II	0.799(0.643~0.993)	0.043	1.370(0.656~2.861)	0.402	1.016(0.994~1.038)	0.161	FALSE	Non-mediation	-2.20%
Mitochondrial peptide methionine sulfoxide reductase	0.799(0.643~0.993)	0.043	0.429(0.168~1.101)	0.078	0.996(0.956~1.038)	0.839	FALSE	Non-mediation	-1.61%
Methionine-R-sulfoxide reductase B3	0.799(0.643~0.993)	0.043	0.971(0.371~2.543)	0.952	1.025(0.987~1.065)	0.204	TRUE	Non-mediation	0.33%
Macrophage-stimulating protein receptor	0.799(0.643~0.993)	0.043	0.972(0.531~1.782)	0.928	1.016(0.990~1.043)	0.222	TRUE	Non-mediation	0.20%
Growth/differentiation factor 8	0.799(0.643~0.993)	0.043	1.024(0.496~2.113)	0.948	1.011(0.988~1.035)	0.337	FALSE	Non-mediation	-0.12%
Growth/differentiation factor 8	0.799(0.643~0.993)	0.043	0.829(0.406~1.690)	0.605	1.006(0.976~1.037)	0.696	TRUE	Non-mediation	0.50%
Metallothionein-1F	0.799(0.643~0.993)	0.043	0.951(0.679~1.332)	0.769	1.009(0.986~1.033)	0.432	TRUE	Non-mediation	0.21%
S-methyl-5'-thioadenosine phosphorylase	0.799(0.643~0.993)	0.043	0.425(0.150~1.201)	0.107	0.993(0.960~1.026)	0.664	FALSE	Non-mediation	-2.81%
Protein p13 MTCP-1	0.799(0.643~0.993)	0.043	0.896(0.345~2.326)	0.821	0.980(0.949~1.011)	0.201	FALSE	Non-mediation	-1.01%
Mitochondrial fission regulator 1	0.799(0.643~0.993)	0.043	0.519(0.309~0.873)	0.013	0.970(0.938~1.003)	0.073	FALSE	Non-mediation	-8.94%
5-formyltetrahydrofolate cyclo-ligase	0.799(0.643~0.993)	0.043	2.386(1.087~5.236)	0.030	0.992(0.974~1.009)	0.346	TRUE	Non-mediation	3.28%
Myotubularin-related protein 1	0.799(0.643~0.993)	0.043	1.235(0.634~2.407)	0.535	0.983(0.963~1.003)	0.090	TRUE	Non-mediation	1.62%
Poly(A) RNA polymerase, mitochondrial	0.799(0.643~0.993)	0.043	0.834(0.486~1.430)	0.509	0.992(0.971~1.014)	0.473	FALSE	Non-mediation	-0.64%
Peptide chain release factor 1-like, mitochondrial	0.799(0.643~0.993)	0.043	0.551(0.328~0.926)	0.024	1.005(0.975~1.036)	0.753	TRUE	Non-mediation	1.30%
Mucin-1	0.799(0.643~0.993)	0.043	0.713(0.351~1.449)	0.349	1.013(0.979~1.047)	0.467	TRUE	Non-mediation	1.89%
Mucin-1	0.799(0.643~0.993)	0.043	1.726(0.771~3.866)	0.185	1.001(0.985~1.017)	0.944	FALSE	Non-mediation	-0.14%
Mucin-4	0.799(0.643~0.993)	0.043	0.810(0.505~1.300)	0.383	1.002(0.980~1.024)	0.852	TRUE	Non-mediation	0.20%
Mitochondrial ubiquitin ligase activator of NFKB 1	0.799(0.643~0.993)	0.043	0.921(0.481~1.765)	0.805	1.012(0.984~1.041)	0.390	TRUE	Non-mediation	0.45%
Mitochondrial ubiquitin ligase activator of NFKB 1	0.799(0.643~0.993)	0.043	1.948(0.754~5.033)	0.168	0.994(0.970~1.017)	0.591	TRUE	Non-mediation	1.93%
Muscle, skeletal receptor tyrosine-protein kinase	0.799(0.643~0.993)	0.043	0.857(0.392~1.875)	0.699	1.005(0.972~1.040)	0.750	TRUE	Non-mediation	0.37%
A/G-specific adenine DNA glycosylase	0.799(0.643~0.993)	0.043	0.965(0.282~3.301)	0.955	1.001(0.974~1.029)	0.944	TRUE	Non-mediation	0.02%
MAX-interacting protein 1	0.799(0.643~0.993)	0.043	1.098(0.456~2.644)	0.835	0.998(0.973~1.024)	0.886	TRUE	Non-mediation	0.08%
Matrix-remodeling-associated protein 7	0.799(0.643~0.993)	0.043	0.912(0.499~1.665)	0.764	0.981(0.945~1.019)	0.333	FALSE	Non-mediation	-0.77%
Matrix-remodeling-associated protein 8	0.799(0.643~0.993)	0.043	1.083(0.578~2.027)	0.804	0.989(0.955~1.024)	0.546	TRUE	Non-mediation	0.38%
Matrix-remodeling-associated protein 8	0.799(0.643~0.993)	0.043	2.411(1.174~4.953)	0.017	1.022(0.996~1.048)	0.097	FALSE	Non-mediation	-8.50%
Myosin-binding protein C, slow-type	0.799(0.643~0.993)	0.043	0.521(0.271~1.001)	0.050	0.991(0.962~1.021)	0.550	FALSE	Non-mediation	-2.65%
Myc proto-oncogene protein	0.799(0.643~0.993)	0.043	0.564(0.243~1.308)	0.182	1.002(0.971~1.034)	0.915	TRUE	Non-mediation	0.44%
Myc target protein 1	0.799(0.643~0.993)	0.043	0.741(0.475~1.155)	0.186	0.996(0.969~1.024)	0.772	FALSE	Non-mediation	-0.54%
Unconventional myosin-VI	0.799(0.643~0.993)	0.043	0.978(0.526~1.819)	0.944	0.995(0.970~1.020)	0.679	FALSE	Non-mediation	-0.05%
Myomesin-2	0.799(0.643~0.993)	0.043	0.758(0.363~1.583)	0.461	1.013(0.989~1.038)	0.277	TRUE	Non-mediation	1.65%
Myelin regulatory factor	0.799(0.643~0.993)	0.043	1.849(0.954~3.585)	0.069	0.990(0.970~1.010)	0.339	TRUE	Non-mediation	2.71%
Histone H2A deubiquitinase MYSM1	0.799(0.643~0.993)	0.043	0.951(0.535~1.690)	0.864	0.985(0.954~1.017)	0.359	FALSE	Non-mediation	-0.34%
Myocardial zonula adherens protein	0.799(0.643~0.993)	0.043	1.843(0.924~3.677)	0.083	1.004(0.974~1.036)	0.783	FALSE	Non-mediation	-1.18%
Myocardial zonula adherens protein	0.799(0.643~0.993)	0.043	0.635(0.295~1.369)	0.246	1.002(0.979~1.026)	0.835	TRUE	Non-mediation	0.50%
Myocardial zonula adherens protein	0.799(0.643~0.993)	0.043	1.876(0.623~5.648)	0.263	1.034(1.001~1.067)	0.042	FALSE	Non-mediation	-9.30%
Myeloid zinc finger 1	0.799(0.643~0.993)	0.043	0.794(0.363~1.732)	0.562	0.975(0.952~0.998)	0.033	FALSE	Non-mediation	-2.62%
Mitotic-spindle organizing protein 1	0.799(0.643~0.993)	0.043	1.132(0.477~2.686)	0.779	0.984(0.958~1.012)	0.264	TRUE	Non-mediation	0.86%
HemK methyltransferase family member 2	0.799(0.643~0.993)	0.043	1.551(0.620~3.879)	0.348	0.982(0.952~1.012)	0.244	TRUE	Non-mediation	3.56%
N-acylethanolamine-hydrolyzing acid amidase	0.799(0.643~0.993)	0.043	1.818(0.623~5.309)	0.274	0.999(0.977~1.021)	0.898	TRUE	Non-mediation	0.38%
N-acetylated-alpha-linked acidic dipeptidase 2	0.799(0.643~0.993)	0.043	1.589(1.018~2.479)	0.041	1.014(0.994~1.036)	0.173	FALSE	Non-mediation	-2.96%
NGFI-A-binding protein 1	0.799(0.643~0.993)	0.043	1.891(0.680~5.255)	0.222	0.987(0.954~1.021)	0.462	TRUE	Non-mediation	3.63%
NGFI-A-binding protein 2	0.799(0.643~0.993)	0.043	0.762(0.416~1.393)	0.376	0.991(0.967~1.016)	0.500	FALSE	Non-mediation	-1.04%
NAD kinase	0.799(0.643~0.993)	0.043	0.697(0.120~4.040)	0.687	0.986(0.958~1.015)	0.339	FALSE	Non-mediation	-2.24%
N-acetyl-D-glucosamine kinase	0.799(0.643~0.993)	0.043	1.206(0.491~2.961)	0.682	1.001(0.979~1.024)	0.920	FALSE	Non-mediation	-0.10%
N-acetylglucosamine-1-phosphodiester alpha-N-acetylglucosaminidase	0.799(0.643~0.993)	0.043	1.061(0.520~2.163)	0.871	0.987(0.952~1.024)	0.485	TRUE	Non-mediation	0.34%
[truncated: 1,286 more rows]
