# Supplementary material for: Investigating the mechanisms linking vitamin D to coronary artery disease: A mediating proteomics Mendelian randomisation study
Source: Medicine (Baltimore). 2026 Jul 17;105(29):e49798. doi: 10.1097/MD.0000000000049798 (PMC13384664; doi:10.1097/MD.0000000000049798)
Supplement: Supplementary file 6 [file medi-105-e49798-s006.xlsx]

## Sheet: 8
Supplementary Table 8. Mediating metabolism or signal transduction pathways.
Pathway name	Reactions found	Reactions ratio	Entities found	Entities ratio	pValue	Mapped proteins
SARS-CoV-1 activates/modulates innate immune responses	2/ 30	0.00202881	2/ 53	0.00447597	0.00517898	Pulmonary surfactant-associated protein D;Serine/threonine-protein kinase TBK1
STAT6-mediated induction of chemokines	3/ 6	0.000405762	1/ 3	0.000253357	0.00606288	Serine/threonine-protein kinase TBK1
IRF3 mediated activation of type 1 IFN	4/ 6	0.000405762	1/ 5	0.000422262	0.0100852	Serine/threonine-protein kinase TBK1
Mineralocorticoid biosynthesis	1/ 6	0.000405762	1/ 6	0.000506714	0.0120905	Lutropin subunit beta
FGFR3b ligand binding and activation	2/ 2	0.000135254	1/ 7	0.000591166	0.014092	Fibroblast growth factor 1
FGFR1b ligand binding and activation	2/ 2	0.000135254	1/ 8	0.000675619	0.0160895	Fibroblast growth factor 1
Defective CSF2RA causes SMDP4	1/ 1	6.7627e-05	1/ 8	0.000675619	0.0160895	Pulmonary surfactant-associated protein D
Defective CSF2RB causes SMDP5	1/ 1	6.7627e-05	1/ 8	0.000675619	0.0160895	Pulmonary surfactant-associated protein D
Orexin and neuropeptides FF and QRFP bind to their respective receptors	1/ 4	0.000270508	1/ 8	0.000675619	0.0160895	Pro-FMRFamide-related neuropeptide FF
Diseases associated with surfactant metabolism	2/ 7	0.000473389	1/ 10	0.000844523	0.0200729	Pulmonary surfactant-associated protein D
Glycoprotein hormones	1/ 4	0.000270508	1/ 10	0.000844523	0.0200729	Lutropin subunit beta
Reactions specific to the complex N-glycan synthesis pathway	1/ 7	0.000473389	1/ 10	0.000844523	0.0200729	Lutropin subunit beta
SARS-CoV-1-host interactions	2/ 48	0.00324609	2/ 109	0.0092053	0.0204481	Pulmonary surfactant-associated protein D;Serine/threonine-protein kinase TBK1
Regulation of TBK1, IKK-mediated activation of IRF3, IRF7 upon TLR3 ligation	2/ 3	0.000202881	1/ 11	0.000928976	0.0220588	Serine/threonine-protein kinase TBK1
FGFR2b ligand binding and activation	2/ 3	0.000202881	1/ 11	0.000928976	0.0220588	Fibroblast growth factor 1
Androgen biosynthesis	1/ 10	0.00067627	1/ 11	0.000928976	0.0220588	Lutropin subunit beta
Signaling by activated point mutants of FGFR1	2/ 4	0.000270508	1/ 12	0.00101343	0.0240409	Fibroblast growth factor 1
Peptide hormone biosynthesis	1/ 5	0.000338135	1/ 12	0.00101343	0.0240409	Lutropin subunit beta
IRF3-mediated induction of type I IFN	3/ 5	0.000338135	1/ 13	0.00109788	0.0260191	Serine/threonine-protein kinase TBK1
FGFR3c ligand binding and activation	2/ 4	0.000270508	1/ 13	0.00109788	0.0260191	Fibroblast growth factor 1
TICAM1-dependent activation of IRF3/IRF7	6/ 15	0.0010144	1/ 13	0.00109788	0.0260191	Serine/threonine-protein kinase TBK1
Hormone ligand-binding receptors	1/ 8	0.000541016	1/ 13	0.00109788	0.0260191	Lutropin subunit beta
Phospholipase C-mediated cascade; FGFR3	3/ 3	0.000202881	1/ 14	0.00118233	0.0279935	Fibroblast growth factor 1
FGFR2c ligand binding and activation	2/ 2	0.000135254	1/ 14	0.00118233	0.0279935	Fibroblast growth factor 1
FGFR3 ligand binding and activation	4/ 6	0.000405762	1/ 14	0.00118233	0.0279935	Fibroblast growth factor 1
Regulation of TBK1, IKK蔚 (IKBKE)-mediated activation of IRF3, IRF7	2/ 3	0.000202881	1/ 14	0.00118233	0.0279935	Serine/threonine-protein kinase TBK1
FGFR1c ligand binding and activation	2/ 3	0.000202881	1/ 14	0.00118233	0.0279935	Fibroblast growth factor 1
FGFR4 ligand binding and activation	2/ 4	0.000270508	1/ 14	0.00118233	0.0279935	Fibroblast growth factor 1
Signaling by activated point mutants of FGFR3	2/ 6	0.000405762	1/ 14	0.00118233	0.0279935	Fibroblast growth factor 1
FGFR3 mutant receptor activation	2/ 10	0.00067627	1/ 14	0.00118233	0.0279935	Fibroblast growth factor 1
Phospholipase C-mediated cascade; FGFR4	3/ 3	0.000202881	1/ 15	0.00126678	0.029964	Fibroblast growth factor 1
Regulation of innate immune responses to cytosolic DNA	4/ 9	0.000608643	1/ 15	0.00126678	0.029964	Serine/threonine-protein kinase TBK1
STING mediated induction of host immune responses	6/ 19	0.00128491	1/ 16	0.00135124	0.0319307	Serine/threonine-protein kinase TBK1
Signal regulatory protein family interactions	1/ 10	0.00067627	1/ 16	0.00135124	0.0319307	Pulmonary surfactant-associated protein D
SARS-CoV-2 activates/modulates innate and adaptive immune responses	7/ 47	0.00317847	2/ 144	0.0121611	0.0341921	Pulmonary surfactant-associated protein D;Serine/threonine-protein kinase TBK1
Phospholipase C-mediated cascade: FGFR1	3/ 3	0.000202881	1/ 18	0.00152014	0.0358527	Fibroblast growth factor 1
TRAF3-dependent IRF activation pathway	5/ 11	0.000743897	1/ 18	0.00152014	0.0358527	Serine/threonine-protein kinase TBK1
Activation of IRF3, IRF7 mediated by TBK1, IKK蔚 (IKBKE)	6/ 15	0.0010144	1/ 18	0.00152014	0.0358527	Serine/threonine-protein kinase TBK1
Toll Like Receptor 4 (TLR4) Cascade	7/ 113	0.00764185	2/ 148	0.0124989	0.0359421	Pulmonary surfactant-associated protein D;Serine/threonine-protein kinase TBK1
PI-3K cascade:FGFR3	6/ 7	0.000473389	1/ 19	0.00160459	0.0378079	Fibroblast growth factor 1
Activated point mutants of FGFR2	6/ 10	0.00067627	1/ 19	0.00160459	0.0378079	Fibroblast growth factor 1
SARS-CoV-1 Infection	2/ 156	0.0105498	2/ 154	0.0130057	0.0386315	Pulmonary surfactant-associated protein D;Serine/threonine-protein kinase TBK1
PI-3K cascade:FGFR4	6/ 7	0.000473389	1/ 20	0.00168905	0.0397594	Fibroblast growth factor 1
FGFR1 ligand binding and activation	4/ 7	0.000473389	1/ 20	0.00168905	0.0397594	Fibroblast growth factor 1
SHC-mediated cascade:FGFR3	4/ 4	0.000270508	1/ 21	0.0017735	0.0417071	Fibroblast growth factor 1
Phospholipase C-mediated cascade; FGFR2	3/ 3	0.000202881	1/ 21	0.0017735	0.0417071	Fibroblast growth factor 1
ZBP1(DAI) mediated induction of type I IFNs	4/ 11	0.000743897	1/ 21	0.0017735	0.0417071	Serine/threonine-protein kinase TBK1
Interleukin-37 signaling	1/ 14	0.000946778	1/ 21	0.0017735	0.0417071	Serine/threonine-protein kinase TBK1
FRS-mediated FGFR3 signaling	9/ 9	0.000608643	1/ 22	0.00185795	0.0436509	Fibroblast growth factor 1
SHC-mediated cascade:FGFR4	4/ 4	0.000270508	1/ 22	0.00185795	0.0436509	Fibroblast growth factor 1
Regulation of TLR by endogenous ligand	2/ 13	0.000879151	1/ 22	0.00185795	0.0436509	Pulmonary surfactant-associated protein D
FRS-mediated FGFR4 signaling	9/ 9	0.000608643	1/ 23	0.0019424	0.045591	Fibroblast growth factor 1
PI-3K cascade:FGFR1	6/ 7	0.000473389	1/ 23	0.0019424	0.045591	Fibroblast growth factor 1
FGFR2 ligand binding and activation	4/ 5	0.000338135	1/ 23	0.0019424	0.045591	Fibroblast growth factor 1
RHOBTB2 GTPase cycle	1/ 2	0.000135254	1/ 23	0.0019424	0.045591	Spliceosome RNA helicase DDX39B
Signaling by FGFR2 IIIa TM	1/ 2	0.000135254	1/ 23	0.0019424	0.045591	Fibroblast growth factor 1
Toll-like Receptor Cascades	16/ 217	0.0146751	2/ 174	0.0146947	0.0481296	Pulmonary surfactant-associated protein D;Serine/threonine-protein kinase TBK1
SHC-mediated cascade:FGFR1	4/ 4	0.000270508	1/ 25	0.00211131	0.0494599	Fibroblast growth factor 1
Signaling by FGFR3 in disease	13/ 21	0.00142017	1/ 25	0.00211131	0.0494599	Fibroblast growth factor 1
FRS-mediated FGFR1 signaling	9/ 9	0.000608643	1/ 26	0.00219576	0.0513887	Fibroblast growth factor 1
PI-3K cascade:FGFR2	6/ 7	0.000473389	1/ 26	0.00219576	0.0513887	Fibroblast growth factor 1
TNFR1-induced proapoptotic signaling	1/ 3	0.000202881	1/ 26	0.00219576	0.0513887	Serine/threonine-protein kinase TBK1
N-glycan antennae elongation in the medial/trans-Golgi	1/ 14	0.000946778	1/ 26	0.00219576	0.0513887	Lutropin subunit beta
SHC-mediated cascade:FGFR2	4/ 4	0.000270508	1/ 28	0.00236467	0.0552351	Fibroblast growth factor 1
Downstream signaling of activated FGFR3	22/ 23	0.00155542	1/ 28	0.00236467	0.0552351	Fibroblast growth factor 1
FRS-mediated FGFR2 signaling	9/ 9	0.000608643	1/ 29	0.00244912	0.0571527	Fibroblast growth factor 1
Downstream signaling of activated FGFR4	22/ 23	0.00155542	1/ 29	0.00244912	0.0571527	Fibroblast growth factor 1
TRAF6 mediated IRF7 activation	5/ 13	0.000879151	1/ 29	0.00244912	0.0571527	Serine/threonine-protein kinase TBK1
Negative regulation of FGFR3 signaling	3/ 14	0.000946778	1/ 30	0.00253357	0.0590665	Fibroblast growth factor 1
Surfactant metabolism	6/ 29	0.00196118	1/ 30	0.00253357	0.0590665	Pulmonary surfactant-associated protein D
Respiratory syncytial virus (RSV) attachment and entry	4/ 7	0.000473389	1/ 31	0.00261802	0.0609766	Nucleolin
Negative regulation of FGFR4 signaling	3/ 14	0.000946778	1/ 31	0.00261802	0.0609766	Fibroblast growth factor 1
PINK1-PRKN Mediated Mitophagy	5/ 16	0.00108203	1/ 32	0.00270247	0.062883	Serine/threonine-protein kinase TBK1
FGFR1 mutant receptor activation	2/ 25	0.00169067	1/ 33	0.00278693	0.0647857	Fibroblast growth factor 1
Downstream signaling of activated FGFR1	23/ 24	0.00162305	1/ 35	0.00295583	0.06858	Fibroblast growth factor 1
Downstream signaling of activated FGFR2	22/ 23	0.00155542	1/ 35	0.00295583	0.06858	Fibroblast growth factor 1
RHOBTB GTPase Cycle	1/ 4	0.000270508	1/ 35	0.00295583	0.06858	Spliceosome RNA helicase DDX39B
Negative regulation of FGFR1 signaling	3/ 15	0.0010144	1/ 35	0.00295583	0.06858	Fibroblast growth factor 1
Negative regulators of DDX58/IFIH1 signaling	1/ 13	0.000879151	1/ 35	0.00295583	0.06858	Serine/threonine-protein kinase TBK1
Metabolism of steroid hormones	2/ 38	0.00256982	1/ 36	0.00304028	0.0704716	Lutropin subunit beta
Negative regulation of FGFR2 signaling	3/ 14	0.000946778	1/ 37	0.00312474	0.0723596	Fibroblast growth factor 1
SARS-CoV-2-host interactions	7/ 67	0.00453101	2/ 221	0.018664	0.0733349	Pulmonary surfactant-associated protein D;Serine/threonine-protein kinase TBK1
FGFR2 mutant receptor activation	7/ 18	0.00121729	1/ 38	0.00320919	0.0742438	Fibroblast growth factor 1
Mitophagy	5/ 23	0.00155542	1/ 39	0.00329364	0.0761244	Serine/threonine-protein kinase TBK1
Signaling by FGFR1 in disease	12/ 35	0.00236694	1/ 41	0.00346255	0.0798746	Fibroblast growth factor 1
Signaling by FGFR3	29/ 43	0.00290796	1/ 43	0.00363145	0.0836102	Fibroblast growth factor 1
Signaling by FGFR4	27/ 41	0.00277271	1/ 43	0.00363145	0.0836102	Fibroblast growth factor 1
Signaling by FGFR2 in disease	17/ 28	0.00189356	1/ 49	0.00413816	0.09473	Fibroblast growth factor 1
PI3K Cascade	1/ 6	0.000405762	1/ 50	0.00422262	0.0965706	Fibroblast growth factor 1
Regulation of TNFR1 signaling	2/ 41	0.00277271	1/ 52	0.00439152	0.100241	Serine/threonine-protein kinase TBK1
IRS-mediated signalling	1/ 9	0.000608643	1/ 55	0.00464488	0.10572	Fibroblast growth factor 1
Signaling by FGFR1	30/ 48	0.00324609	1/ 56	0.00472933	0.10754	Fibroblast growth factor 1
mRNA 3'-end processing	3/ 3	0.000202881	1/ 59	0.00498269	0.112976	Spliceosome RNA helicase DDX39B
IRS-related events triggered by IGF1R	1/ 12	0.000811524	1/ 59	0.00498269	0.112976	Fibroblast growth factor 1
TNF signaling	3/ 58	0.00392236	1/ 61	0.00515159	0.116583	Serine/threonine-protein kinase TBK1
Insulin receptor signalling cascade	1/ 25	0.00169067	1/ 61	0.00515159	0.116583	Fibroblast growth factor 1
IGF1R signaling cascade	1/ 17	0.00114966	1/ 62	0.00523604	0.118381	Fibroblast growth factor 1
Signaling by Type 1 Insulin-like Growth Factor 1 Receptor (IGF1R)	1/ 19	0.00128491	1/ 63	0.0053205	0.120175	Fibroblast growth factor 1
Cytosolic sensors of pathogen-associated DNA	14/ 50	0.00338135	1/ 64	0.00540495	0.121967	Serine/threonine-protein kinase TBK1
RNA Polymerase II Transcription Termination	1/ 4	0.000270508	1/ 68	0.00574276	0.129096	Spliceosome RNA helicase DDX39B
SARS-CoV-2 Infection	7/ 208	0.0140664	2/ 316	0.0266869	0.13372	Pulmonary surfactant-associated protein D;Serine/threonine-protein kinase TBK1
Signaling by FGFR in disease	42/ 99	0.00669507	1/ 73	0.00616502	0.13793	Fibroblast growth factor 1
RNA polymerase II transcribes snRNA genes	1/ 11	0.000743897	1/ 74	0.00624947	0.139686	RNA polymerase II subunit A C-terminal domain phosphatase SSU72
Class A/1 (Rhodopsin-like receptors)	2/ 185	0.012511	2/ 333	0.0281226	0.145504	Pro-FMRFamide-related neuropeptide FF;Lutropin subunit beta
Signaling by FGFR2	29/ 46	0.00311084	1/ 78	0.00658728	0.146678	Fibroblast growth factor 1
Transport of Mature mRNA derived from an Intron-Containing Transcript	1/ 4	0.000270508	1/ 78	0.00658728	0.146678	Spliceosome RNA helicase DDX39B
DDX58/IFIH1-mediated induction of interferon-alpha/beta	13/ 53	0.00358423	1/ 86	0.0072629	0.160497	Serine/threonine-protein kinase TBK1
Transport of Mature Transcript to Cytoplasm	1/ 13	0.000879151	1/ 87	0.00734735	0.16221	Spliceosome RNA helicase DDX39B
Peptide hormone metabolism	1/ 63	0.0042605	1/ 87	0.00734735	0.16221	Lutropin subunit beta
Signaling by Insulin receptor	1/ 34	0.00229932	1/ 89	0.00751626	0.165624	Fibroblast growth factor 1
Selective autophagy	5/ 56	0.00378711	1/ 90	0.00760071	0.167327	Serine/threonine-protein kinase TBK1
Constitutive Signaling by Aberrant PI3K in Cancer	1/ 2	0.000135254	1/ 94	0.00793852	0.174103	Fibroblast growth factor 1
Signaling by FGFR	115/ 142	0.00960303	1/ 97	0.00819188	0.17915	Fibroblast growth factor 1
Cargo recognition for clathrin-mediated endocytosis	1/ 15	0.0010144	1/ 105	0.00886749	0.192465	Dyslexia-associated protein KIAA0319
Toll Like Receptor 3 (TLR3) Cascade	6/ 79	0.00534253	1/ 106	0.00895195	0.194115	Serine/threonine-protein kinase TBK1
TRIF (TICAM1)-mediated TLR4 signaling	6/ 76	0.00513965	1/ 110	0.00928976	0.200682	Serine/threonine-protein kinase TBK1
MyD88-independent TLR4 cascade	6/ 78	0.0052749	1/ 110	0.00928976	0.200682	Serine/threonine-protein kinase TBK1
Toll Like Receptor TLR1:TLR2 Cascade	1/ 78	0.0052749	1/ 118	0.00996537	0.213662	Pulmonary surfactant-associated protein D
Toll Like Receptor 2 (TLR2) Cascade	1/ 80	0.00541016	1/ 118	0.00996537	0.213662	Pulmonary surfactant-associated protein D
PI3K/AKT Signaling in Cancer	1/ 21	0.00142017	1/ 121	0.0102187	0.218477	Fibroblast growth factor 1
PI5P, PP2A and IER3 Regulate PI3K/AKT Signaling	1/ 7	0.000473389	1/ 123	0.0103876	0.221672	Fibroblast growth factor 1
Formation of the cornified envelope	1/ 27	0.00182593	1/ 129	0.0108944	0.231181	Lipase member K
Negative regulation of the PI3K/AKT network	1/ 10	0.00067627	1/ 130	0.0109788	0.232754	Fibroblast growth factor 1
Respiratory Syncytial Virus Infection Pathway	4/ 99	0.00669507	1/ 133	0.0112322	0.237458	Nucleolin
GPCR ligand binding	2/ 217	0.0146751	2/ 470	0.0396926	0.24641	Pro-FMRFamide-related neuropeptide FF;Lutropin subunit beta
Interleukin-1 family signaling	1/ 92	0.00622168	1/ 142	0.0119922	0.251402	Serine/threonine-protein kinase TBK1
Macroautophagy	5/ 95	0.00642456	1/ 144	0.0121611	0.254467	Serine/threonine-protein kinase TBK1
Clathrin-mediated endocytosis	16/ 35	0.00236694	1/ 145	0.0122456	0.255996	Dyslexia-associated protein KIAA0319
Cell-Cell communication	1/ 91	0.00615405	1/ 156	0.0131746	0.272609	Pulmonary surfactant-associated protein D
Metabolism of steroids	2/ 220	0.0148779	1/ 157	0.013259	0.274101	Lutropin subunit beta
SARS-CoV Infections	10/ 396	0.0267803	2/ 509	0.0429862	0.276091	Pulmonary surfactant-associated protein D;Serine/threonine-protein kinase TBK1
Autophagy	5/ 116	0.00784473	1/ 159	0.0134279	0.277078	Serine/threonine-protein kinase TBK1
Death Receptor Signaling	3/ 119	0.00804761	1/ 161	0.0135968	0.280042	Serine/threonine-protein kinase TBK1
G alpha (s) signalling events	3/ 28	0.00189356	1/ 162	0.0136813	0.28152	Lutropin subunit beta
Potential therapeutics for SARS	1/ 36	0.00243457	1/ 164	0.0138502	0.284467	Serine/threonine-protein kinase TBK1
Major pathway of rRNA processing in the nucleolus and cytosol	1/ 7	0.000473389	1/ 183	0.0154548	0.311893	Nucleolin
Transport to the Golgi and subsequent modification	1/ 59	0.00398999	1/ 187	0.0157926	0.317537	Lutropin subunit beta
rRNA processing in the nucleus and cytosol	1/ 15	0.0010144	1/ 193	0.0162993	0.32592	Nucleolin
Peptide ligand-binding receptors	1/ 83	0.00561304	1/ 198	0.0167216	0.33283	Pro-FMRFamide-related neuropeptide FF
rRNA processing	1/ 21	0.00142017	1/ 203	0.0171438	0.339673	Nucleolin
mRNA Splicing - Major Pathway	6/ 10	0.00067627	1/ 204	0.0172283	0.341033	Spliceosome RNA helicase DDX39B
mRNA Splicing	6/ 15	0.0010144	1/ 212	0.0179039	0.35182	Spliceosome RNA helicase DDX39B
Viral Infection Pathways	14/ 743	0.0502468	3/ 1044	0.0881682	0.355995	Nucleolin;Pulmonary surfactant-associated protein D;Serine/threonine-protein kinase TBK1
Keratinization	1/ 34	0.00229932	1/ 217	0.0183262	0.358475	Lipase member K
G alpha (q) signalling events	3/ 35	0.00236694	1/ 220	0.0185795	0.362437	Pro-FMRFamide-related neuropeptide FF
GPCR downstream signalling	6/ 175	0.0118347	2/ 638	0.0538806	0.373588	Pro-FMRFamide-related neuropeptide FF;Lutropin subunit beta
Immunoregulatory interactions between a Lymphoid and a non-Lymphoid cell	1/ 44	0.00297559	1/ 230	0.019424	0.375475	Pulmonary surfactant-associated protein D
Cell surface interactions at the vascular wall	1/ 65	0.00439575	1/ 246	0.0207753	0.395805	Endothelial cell-selective adhesion molecule
Diseases of metabolism	2/ 206	0.0139312	1/ 264	0.0222954	0.417919	Pulmonary surfactant-associated protein D
Signaling by GPCR	8/ 392	0.0265098	2/ 713	0.0602145	0.428341	Pro-FMRFamide-related neuropeptide FF;Lutropin subunit beta
PIP3 activates AKT signaling	1/ 88	0.00595117	1/ 274	0.0231399	0.429867	Fibroblast growth factor 1
Metabolism of RNA	11/ 199	0.0134578	2/ 716	0.0604679	0.430487	Nucleolin;Spliceosome RNA helicase DDX39B
RAF/MAP kinase cascade	1/ 75	0.00507202	1/ 279	0.0235622	0.435752	Fibroblast growth factor 1
MAPK1/MAPK3 signaling	1/ 82	0.00554541	1/ 286	0.0241534	0.443894	Fibroblast growth factor 1
Processing of Capped Intron-Containing Pre-mRNA	10/ 34	0.00229932	1/ 287	0.0242378	0.445048	Spliceosome RNA helicase DDX39B
Asparagine N-linked glycosylation	1/ 134	0.00906201	1/ 307	0.0259269	0.46765	Lutropin subunit beta
Intracellular signaling by second messengers	1/ 116	0.00784473	1/ 314	0.026518	0.47535	Fibroblast growth factor 1
MAPK family signaling cascades	1/ 122	0.00825049	1/ 325	0.027447	0.487235	Fibroblast growth factor 1
Infectious disease	14/ 982	0.0664097	3/ 1340	0.113166	0.520789	Nucleolin;Pulmonary surfactant-associated protein D;Serine/threonine-protein kinase TBK1
RHO GTPase cycle	1/ 91	0.00615405	1/ 452	0.0381725	0.607054	Spliceosome RNA helicase DDX39B
Signaling by Interleukins	1/ 505	0.0341516	1/ 458	0.0386792	0.611992	Serine/threonine-protein kinase TBK1
Diseases of signal transduction by growth factor receptors and second messengers	43/ 514	0.0347603	1/ 476	0.0401993	0.626453	Fibroblast growth factor 1
Signal Transduction	130/ 2567	0.173598	5/ 2609	0.220336	0.635266	Pro-FMRFamide-related neuropeptide FF;Lutropin subunit beta;Spliceosome RNA helicase DDX39B;Serine/threonine-protein kinase TBK1;Fibroblast growth factor 1
Disease	59/ 1916	0.129573	4/ 2191	0.185035	0.673119	Nucleolin;Pulmonary surfactant-associated protein D;Serine/threonine-protein kinase TBK1;Fibroblast growth factor 1
Signaling by Receptor Tyrosine Kinases	116/ 759	0.0513289	1/ 554	0.0467866	0.683362	Fibroblast growth factor 1
Innate Immune System	43/ 709	0.0479475	2/ 1187	0.100245	0.708852	Pulmonary surfactant-associated protein D;Serine/threonine-protein kinase TBK1
Membrane Trafficking	16/ 219	0.0148103	1/ 637	0.0537961	0.734764	Dyslexia-associated protein KIAA0319
Signaling by Rho GTPases	1/ 203	0.0137283	1/ 677	0.0571742	0.756581	Spliceosome RNA helicase DDX39B
Signaling by Rho GTPases, Miro GTPases and RHOBTB3	1/ 212	0.0143369	1/ 693	0.0585255	0.764817	Spliceosome RNA helicase DDX39B
Hemostasis	1/ 342	0.0231284	1/ 727	0.0613968	0.781441	Endothelial cell-selective adhesion molecule
RNA Polymerase II Transcription	2/ 940	0.0635694	2/ 1379	0.11646	0.786752	Spliceosome RNA helicase DDX39B;RNA polymerase II subunit A C-terminal domain phosphatase SSU72
Vesicle-mediated transport	16/ 252	0.017042	1/ 763	0.0644371	0.797814	Dyslexia-associated protein KIAA0319
Metabolism of lipids	2/ 863	0.0583621	1/ 764	0.0645216	0.798251	Lutropin subunit beta
Cytokine Signaling in Immune system	1/ 785	0.0530872	1/ 791	0.0668018	0.809729	Serine/threonine-protein kinase TBK1
Adaptive Immune System	1/ 264	0.0178535	1/ 866	0.0731357	0.83842	Pulmonary surfactant-associated protein D
Gene expression (Transcription)	2/ 1139	0.0770271	2/ 1607	0.135715	0.856067	Spliceosome RNA helicase DDX39B;RNA polymerase II subunit A C-terminal domain phosphatase SSU72
Metabolism of proteins	8/ 870	0.0588355	2/ 2073	0.17507	0.9399	Lutropin subunit beta;Pulmonary surfactant-associated protein D
Developmental Biology	1/ 909	0.0614729	1/ 1379	0.11646	0.948781	Lipase member K
Immune System	45/ 1687	0.114087	2/ 2209	0.186555	0.954179	Pulmonary surfactant-associated protein D;Serine/threonine-protein kinase TBK1
Post-translational protein modification	1/ 582	0.0393589	1/ 1467	0.123892	0.95818	Lutropin subunit beta
Metabolism	2/ 2112	0.142828	1/ 2202	0.185964	0.992831	Lutropin subunit beta
