# Supplementary material for: Investigating the mechanisms linking vitamin D to coronary artery disease: A mediating proteomics Mendelian randomisation study
Source: Medicine (Baltimore). 2026 Jul 17;105(29):e49798. doi: 10.1097/MD.0000000000049798 (PMC13384664; doi:10.1097/MD.0000000000049798)
Supplement: Supplementary file 7 [file medi-105-e49798-s007.xlsx]

## Sheet: 5
Supplementary Table 5. Cochrane Q-test results for all batches
Note: Method, Method for Q-test; Q_df, Degrees of Freedom for Q-test; Q_pval, P-value for Q-test; Isq, I-squared for Q-test.
Pre-batch	Batch	Exposure	Outcome	Method	Q	Q_df	Q_pval	Isq
1	1	Vitamin D levels	Major coronary heart disease event	Inverse variance weighted (multiplicative random effects)	3.45541	5	0.630145	-0.447006
1	1	Vitamin D levels	Major coronary heart disease event	MR Egger	3.45074	4	0.485407	-0.15917
1	1	Vitamin D levels	Major coronary heart disease event	Inverse variance weighted (fixed effects)	3.45541	5	0.630145	-0.447006
2	1	Vitamin D levels	APOBEC1 complementation factor	Inverse variance weighted (multiplicative random effects)	0.900042	5	0.970219	-4.5553
2	1	Vitamin D levels	APOBEC1 complementation factor	MR Egger	0.660038	4	0.956164	-5.06025
2	1	Vitamin D levels	APOBEC1 complementation factor	Inverse variance weighted (fixed effects)	0.900042	5	0.970219	-4.5553
2	2	Vitamin D levels	Lactosylceramide 4-alpha-galactosyltransferase	Inverse variance weighted (multiplicative random effects)	1.34286	5	0.93046	-2.72339
2	2	Vitamin D levels	Lactosylceramide 4-alpha-galactosyltransferase	MR Egger	1.30161	4	0.861102	-2.07312
2	2	Vitamin D levels	Lactosylceramide 4-alpha-galactosyltransferase	Inverse variance weighted (fixed effects)	1.34286	5	0.93046	-2.72339
2	3	Vitamin D levels	Alanine--tRNA ligase, cytoplasmic	Inverse variance weighted (multiplicative random effects)	9.29106	4	0.054222	0.569479
2	3	Vitamin D levels	Alanine--tRNA ligase, cytoplasmic	MR Egger	8.40034	3	0.0384235	0.642871
2	3	Vitamin D levels	Alanine--tRNA ligase, cytoplasmic	Inverse variance weighted (fixed effects)	9.29106	4	0.054222	0.569479
2	4	Vitamin D levels	Multidrug resistance-associated protein 6	Inverse variance weighted (multiplicative random effects)	5.03534	5	0.411583	0.00701787
2	4	Vitamin D levels	Multidrug resistance-associated protein 6	MR Egger	3.388	4	0.495111	-0.180638
2	4	Vitamin D levels	Multidrug resistance-associated protein 6	Inverse variance weighted (fixed effects)	5.03534	5	0.411583	0.00701787
2	5	Vitamin D levels	Monoacylglycerol lipase ABHD12	Inverse variance weighted (multiplicative random effects)	2.63328	5	0.756302	-0.898771
2	5	Vitamin D levels	Monoacylglycerol lipase ABHD12	MR Egger	2.62939	4	0.621625	-0.521264
2	5	Vitamin D levels	Monoacylglycerol lipase ABHD12	Inverse variance weighted (fixed effects)	2.63328	5	0.756302	-0.898771
2	6	Vitamin D levels	Alpha/beta hydrolase domain-containing protein 14A	Inverse variance weighted (multiplicative random effects)	2.12676	3	0.546518	-0.410598
2	6	Vitamin D levels	Alpha/beta hydrolase domain-containing protein 14A	MR Egger	2.11238	2	0.347778	0.053202
2	6	Vitamin D levels	Alpha/beta hydrolase domain-containing protein 14A	Inverse variance weighted (fixed effects)	2.12676	3	0.546518	-0.410598
2	7	Vitamin D levels	Tyrosine-protein kinase ABL1	Inverse variance weighted (multiplicative random effects)	1.99952	5	0.849211	-1.5006
2	7	Vitamin D levels	Tyrosine-protein kinase ABL1	MR Egger	1.76962	4	0.778036	-1.26037
2	7	Vitamin D levels	Tyrosine-protein kinase ABL1	Inverse variance weighted (fixed effects)	1.99952	5	0.849211	-1.5006
2	8	Vitamin D levels	Abelson tyrosine-protein kinase 2	Inverse variance weighted (multiplicative random effects)	4.76378	5	0.445384	-0.0495868
2	8	Vitamin D levels	Abelson tyrosine-protein kinase 2	MR Egger	3.76	4	0.439459	-0.0638295
2	8	Vitamin D levels	Abelson tyrosine-protein kinase 2	Inverse variance weighted (fixed effects)	4.76378	5	0.445384	-0.0495868
2	9	Vitamin D levels	Actin-binding LIM protein 3	Inverse variance weighted (multiplicative random effects)	4.78377	5	0.442836	-0.0452014
2	9	Vitamin D levels	Actin-binding LIM protein 3	MR Egger	4.71257	4	0.31808	0.151207
2	9	Vitamin D levels	Actin-binding LIM protein 3	Inverse variance weighted (fixed effects)	4.78377	5	0.442836	-0.0452014
2	10	Vitamin D levels	Histo-blood group ABO system transferase	Inverse variance weighted (multiplicative random effects)	3.72187	5	0.590112	-0.34341
2	10	Vitamin D levels	Histo-blood group ABO system transferase	MR Egger	3.28006	4	0.512097	-0.219488
2	10	Vitamin D levels	Histo-blood group ABO system transferase	Inverse variance weighted (fixed effects)	3.72187	5	0.590112	-0.34341
2	11	Vitamin D levels	Acetyl-CoA carboxylase 2	Inverse variance weighted (multiplicative random effects)	3.63681	5	0.602795	-0.374832
2	11	Vitamin D levels	Acetyl-CoA carboxylase 2	MR Egger	3.54084	4	0.471695	-0.129674
2	11	Vitamin D levels	Acetyl-CoA carboxylase 2	Inverse variance weighted (fixed effects)	3.63681	5	0.602795	-0.374832
2	12	Vitamin D levels	Aggrecan core protein	Inverse variance weighted (multiplicative random effects)	3.66657	5	0.598346	-0.363671
2	12	Vitamin D levels	Aggrecan core protein	MR Egger	2.36238	4	0.669437	-0.693211
2	12	Vitamin D levels	Aggrecan core protein	Inverse variance weighted (fixed effects)	3.66657	5	0.598346	-0.363671
2	13	Vitamin D levels	Arf-GAP with coiled-coil, ANK repeat and PH domain-containing protein 2	Inverse variance weighted (multiplicative random effects)	3.10294	4	0.54075	-0.289102
2	13	Vitamin D levels	Arf-GAP with coiled-coil, ANK repeat and PH domain-containing protein 2	MR Egger	2.33745	3	0.505385	-0.283451
2	13	Vitamin D levels	Arf-GAP with coiled-coil, ANK repeat and PH domain-containing protein 2	Inverse variance weighted (fixed effects)	3.10294	4	0.54075	-0.289102
2	14	Vitamin D levels	Acyl-CoA-binding domain-containing protein 6	Inverse variance weighted (multiplicative random effects)	5.44833	3	0.141762	0.449372
2	14	Vitamin D levels	Acyl-CoA-binding domain-containing protein 6	MR Egger	4.33271	2	0.114595	0.538395
2	14	Vitamin D levels	Acyl-CoA-binding domain-containing protein 6	Inverse variance weighted (fixed effects)	5.44833	3	0.141762	0.449372
2	15	Vitamin D levels	Acyl-CoA-binding domain-containing protein 7	Inverse variance weighted (multiplicative random effects)	3.09662	5	0.685093	-0.614664
2	15	Vitamin D levels	Acyl-CoA-binding domain-containing protein 7	MR Egger	2.27534	4	0.685262	-0.757976
2	15	Vitamin D levels	Acyl-CoA-binding domain-containing protein 7	Inverse variance weighted (fixed effects)	3.09662	5	0.685093	-0.614664
2	16	Vitamin D levels	Angiotensin-converting enzyme 2	Inverse variance weighted (multiplicative random effects)	0.34773	5	0.996648	-13.379
2	16	Vitamin D levels	Angiotensin-converting enzyme 2	MR Egger	0.223549	4	0.9942	-16.8932
2	16	Vitamin D levels	Angiotensin-converting enzyme 2	Inverse variance weighted (fixed effects)	0.34773	5	0.996648	-13.379
2	17	Vitamin D levels	ATP-citrate synthase	Inverse variance weighted (multiplicative random effects)	6.0686	4	0.194083	0.340869
2	17	Vitamin D levels	ATP-citrate synthase	MR Egger	6.06754	3	0.10837	0.505566
2	17	Vitamin D levels	ATP-citrate synthase	Inverse variance weighted (fixed effects)	6.0686	4	0.194083	0.340869
2	18	Vitamin D levels	Low molecular weight phosphotyrosine protein phosphatase	Inverse variance weighted (multiplicative random effects)	2.53305	5	0.77151	-0.973906
2	18	Vitamin D levels	Low molecular weight phosphotyrosine protein phosphatase	MR Egger	2.04717	4	0.727084	-0.95392
2	18	Vitamin D levels	Low molecular weight phosphotyrosine protein phosphatase	Inverse variance weighted (fixed effects)	2.53305	5	0.77151	-0.973906
2	19	Vitamin D levels	Lysosomal acid phosphatase	Inverse variance weighted (multiplicative random effects)	5.89926	5	0.316145	0.152436
2	19	Vitamin D levels	Lysosomal acid phosphatase	MR Egger	5.09492	4	0.277697	0.214903
2	19	Vitamin D levels	Lysosomal acid phosphatase	Inverse variance weighted (fixed effects)	5.89926	5	0.316145	0.152436
2	20	Vitamin D levels	Tartrate-resistant acid phosphatase type 5	Inverse variance weighted (multiplicative random effects)	1.56897	5	0.904976	-2.1868
2	20	Vitamin D levels	Tartrate-resistant acid phosphatase type 5	MR Egger	1.33407	4	0.855569	-1.99835
2	20	Vitamin D levels	Tartrate-resistant acid phosphatase type 5	Inverse variance weighted (fixed effects)	1.56897	5	0.904976	-2.1868
2	21	Vitamin D levels	2-phosphoxylose phosphatase 1	Inverse variance weighted (multiplicative random effects)	3.82594	5	0.574738	-0.306867
2	21	Vitamin D levels	2-phosphoxylose phosphatase 1	MR Egger	3.82568	4	0.430111	-0.0455655
2	21	Vitamin D levels	2-phosphoxylose phosphatase 1	Inverse variance weighted (fixed effects)	3.82594	5	0.574738	-0.306867
2	22	Vitamin D levels	Activin receptor type-1B	Inverse variance weighted (multiplicative random effects)	1.59789	4	0.809171	-1.5033
2	22	Vitamin D levels	Activin receptor type-1B	MR Egger	1.59787	3	0.659872	-0.877495
2	22	Vitamin D levels	Activin receptor type-1B	Inverse variance weighted (fixed effects)	1.59789	4	0.809171	-1.5033
2	23	Vitamin D levels	Serine/threonine-protein kinase receptor R3	Inverse variance weighted (multiplicative random effects)	2.34123	5	0.800193	-1.13563
2	23	Vitamin D levels	Serine/threonine-protein kinase receptor R3	MR Egger	2.05016	4	0.726534	-0.951071
2	23	Vitamin D levels	Serine/threonine-protein kinase receptor R3	Inverse variance weighted (fixed effects)	2.34123	5	0.800193	-1.13563
2	24	Vitamin D levels	Acylphosphatase-2	Inverse variance weighted (multiplicative random effects)	6.86242	4	0.14334	0.417116
2	24	Vitamin D levels	Acylphosphatase-2	MR Egger	6.55296	3	0.0875971	0.542192
2	24	Vitamin D levels	Acylphosphatase-2	Inverse variance weighted (fixed effects)	6.86242	4	0.14334	0.417116
2	25	Vitamin D levels	Disintegrin and metalloproteinase domain-containing protein 11	Inverse variance weighted (multiplicative random effects)	0.774004	5	0.978662	-5.45992
2	25	Vitamin D levels	Disintegrin and metalloproteinase domain-containing protein 11	MR Egger	0.764275	4	0.943172	-4.23372
2	25	Vitamin D levels	Disintegrin and metalloproteinase domain-containing protein 11	Inverse variance weighted (fixed effects)	0.774004	5	0.978662	-5.45992
2	26	Vitamin D levels	Disintegrin and metalloproteinase domain-containing protein 12	Inverse variance weighted (multiplicative random effects)	2.73237	5	0.741163	-0.829912
2	26	Vitamin D levels	Disintegrin and metalloproteinase domain-containing protein 12	MR Egger	1.33519	4	0.855378	-1.99583
2	26	Vitamin D levels	Disintegrin and metalloproteinase domain-containing protein 12	Inverse variance weighted (fixed effects)	2.73237	5	0.741163	-0.829912
2	27	Vitamin D levels	Disintegrin and metalloproteinase domain-containing protein 19	Inverse variance weighted (multiplicative random effects)	1.02637	4	0.905771	-2.89721
2	27	Vitamin D levels	Disintegrin and metalloproteinase domain-containing protein 19	MR Egger	0.930709	3	0.818011	-2.22335
2	27	Vitamin D levels	Disintegrin and metalloproteinase domain-containing protein 19	Inverse variance weighted (fixed effects)	1.02637	4	0.905771	-2.89721
2	28	Vitamin D levels	Disintegrin and metalloproteinase domain-containing protein 23	Inverse variance weighted (multiplicative random effects)	1.17398	5	0.947349	-3.25903
2	28	Vitamin D levels	Disintegrin and metalloproteinase domain-containing protein 23	MR Egger	1.16522	4	0.88379	-2.43281
2	28	Vitamin D levels	Disintegrin and metalloproteinase domain-containing protein 23	Inverse variance weighted (fixed effects)	1.17398	5	0.947349	-3.25903
2	29	Vitamin D levels	Disintegrin and metalloproteinase domain-containing protein 29	Inverse variance weighted (multiplicative random effects)	3.8	5	0.578555	-0.315788
2	29	Vitamin D levels	Disintegrin and metalloproteinase domain-containing protein 29	MR Egger	2.78985	4	0.593585	-0.433767
2	29	Vitamin D levels	Disintegrin and metalloproteinase domain-containing protein 29	Inverse variance weighted (fixed effects)	3.8	5	0.578555	-0.315788
2	30	Vitamin D levels	Disintegrin and metalloproteinase domain-containing protein 9	Inverse variance weighted (multiplicative random effects)	4.11233	5	0.53336	-0.215857
2	30	Vitamin D levels	Disintegrin and metalloproteinase domain-containing protein 9	MR Egger	3.17041	4	0.529723	-0.261666
2	30	Vitamin D levels	Disintegrin and metalloproteinase domain-containing protein 9	Inverse variance weighted (fixed effects)	4.11233	5	0.53336	-0.215857
2	31	Vitamin D levels	A disintegrin and metalloproteinase with thrombospondin motifs 1	Inverse variance weighted (multiplicative random effects)	2.73058	5	0.741437	-0.831112
2	31	Vitamin D levels	A disintegrin and metalloproteinase with thrombospondin motifs 1	MR Egger	2.73057	4	0.603876	-0.464895
2	31	Vitamin D levels	A disintegrin and metalloproteinase with thrombospondin motifs 1	Inverse variance weighted (fixed effects)	2.73058	5	0.741437	-0.831112
2	32	Vitamin D levels	A disintegrin and metalloproteinase with thrombospondin motifs 13	Inverse variance weighted (multiplicative random effects)	3.19497	4	0.525744	-0.251969
2	32	Vitamin D levels	A disintegrin and metalloproteinase with thrombospondin motifs 13	MR Egger	0.405206	3	0.939165	-6.40365
2	32	Vitamin D levels	A disintegrin and metalloproteinase with thrombospondin motifs 13	Inverse variance weighted (fixed effects)	3.19497	4	0.525744	-0.251969
2	33	Vitamin D levels	A disintegrin and metalloproteinase with thrombospondin motifs 15	Inverse variance weighted (multiplicative random effects)	1.18194	4	0.881062	-2.38425
2	33	Vitamin D levels	A disintegrin and metalloproteinase with thrombospondin motifs 15	MR Egger	1.13455	3	0.76874	-1.64421
2	33	Vitamin D levels	A disintegrin and metalloproteinase with thrombospondin motifs 15	Inverse variance weighted (fixed effects)	1.18194	4	0.881062	-2.38425
2	34	Vitamin D levels	A disintegrin and metalloproteinase with thrombospondin motifs 3	Inverse variance weighted (multiplicative random effects)	3.69581	4	0.448736	-0.082308
2	34	Vitamin D levels	A disintegrin and metalloproteinase with thrombospondin motifs 3	MR Egger	3.12857	3	0.372223	0.041097
2	34	Vitamin D levels	A disintegrin and metalloproteinase with thrombospondin motifs 3	Inverse variance weighted (fixed effects)	3.69581	4	0.448736	-0.082308
2	35	Vitamin D levels	A disintegrin and metalloproteinase with thrombospondin motifs 4	Inverse variance weighted (multiplicative random effects)	1.03401	4	0.904595	-2.86842
2	35	Vitamin D levels	A disintegrin and metalloproteinase with thrombospondin motifs 4	MR Egger	0.893627	3	0.826966	-2.35711
2	35	Vitamin D levels	A disintegrin and metalloproteinase with thrombospondin motifs 4	Inverse variance weighted (fixed effects)	1.03401	4	0.904595	-2.86842
2	36	Vitamin D levels	A disintegrin and metalloproteinase with thrombospondin motifs 5	Inverse variance weighted (multiplicative random effects)	3.50999	5	0.621876	-0.424505
2	36	Vitamin D levels	A disintegrin and metalloproteinase with thrombospondin motifs 5	MR Egger	3.38281	4	0.495919	-0.182447
2	36	Vitamin D levels	A disintegrin and metalloproteinase with thrombospondin motifs 5	Inverse variance weighted (fixed effects)	3.50999	5	0.621876	-0.424505
2	37	Vitamin D levels	A disintegrin and metalloproteinase with thrombospondin motifs 6	Inverse variance weighted (multiplicative random effects)	0.811116	4	0.936952	-3.93148
2	37	Vitamin D levels	A disintegrin and metalloproteinase with thrombospondin motifs 6	MR Egger	0.224488	3	0.973542	-12.3637
2	37	Vitamin D levels	A disintegrin and metalloproteinase with thrombospondin motifs 6	Inverse variance weighted (fixed effects)	0.811116	4	0.936952	-3.93148
2	38	Vitamin D levels	ADAMTS-like protein 1	Inverse variance weighted (multiplicative random effects)	0.541867	5	0.99051	-8.22736
2	38	Vitamin D levels	ADAMTS-like protein 1	MR Egger	0.145677	4	0.997473	-26.458
2	38	Vitamin D levels	ADAMTS-like protein 1	Inverse variance weighted (fixed effects)	0.541867	5	0.99051	-8.22736
2	39	Vitamin D levels	AarF domain-containing protein kinase 4	Inverse variance weighted (multiplicative random effects)	2.09538	3	0.552848	-0.431723
2	39	Vitamin D levels	AarF domain-containing protein kinase 4	MR Egger	2.08857	2	0.351943	0.0424078
2	39	Vitamin D levels	AarF domain-containing protein kinase 4	Inverse variance weighted (fixed effects)	2.09538	3	0.552848	-0.431723
2	40	Vitamin D levels	Pituitary adenylate cyclase-activating polypeptide 27	Inverse variance weighted (multiplicative random effects)	1.12369	3	0.771358	-1.66977
2	40	Vitamin D levels	Pituitary adenylate cyclase-activating polypeptide 27	MR Egger	0.975056	2	0.614143	-1.05116
2	40	Vitamin D levels	Pituitary adenylate cyclase-activating polypeptide 27	Inverse variance weighted (fixed effects)	1.12369	3	0.771358	-1.66977
2	41	Vitamin D levels	Pituitary adenylate cyclase-activating polypeptide 38	Inverse variance weighted (multiplicative random effects)	2.27033	5	0.810614	-1.20232
2	41	Vitamin D levels	Pituitary adenylate cyclase-activating polypeptide 38	MR Egger	1.99711	4	0.73629	-1.00289
2	41	Vitamin D levels	Pituitary adenylate cyclase-activating polypeptide 38	Inverse variance weighted (fixed effects)	2.27033	5	0.810614	-1.20232
2	42	Vitamin D levels	Pituitary adenylate cyclase-activating polypeptide	Inverse variance weighted (multiplicative random effects)	2.93102	5	0.71062	-0.70589
2	42	Vitamin D levels	Pituitary adenylate cyclase-activating polypeptide	MR Egger	2.85346	4	0.582641	-0.401808
2	42	Vitamin D levels	Pituitary adenylate cyclase-activating polypeptide	Inverse variance weighted (fixed effects)	2.93102	5	0.71062	-0.70589
2	43	Vitamin D levels	Adhesion G-protein coupled receptor F1	Inverse variance weighted (multiplicative random effects)	2.00966	5	0.847807	-1.48799
2	43	Vitamin D levels	Adhesion G-protein coupled receptor F1	MR Egger	1.79254	4	0.773848	-1.23148
2	43	Vitamin D levels	Adhesion G-protein coupled receptor F1	Inverse variance weighted (fixed effects)	2.00966	5	0.847807	-1.48799
2	44	Vitamin D levels	Adhesion G protein-coupled receptor F5	Inverse variance weighted (multiplicative random effects)	1.05247	4	0.901738	-2.80059
2	44	Vitamin D levels	Adhesion G protein-coupled receptor F5	MR Egger	1.04778	3	0.789694	-1.86321
2	44	Vitamin D levels	Adhesion G protein-coupled receptor F5	Inverse variance weighted (fixed effects)	1.05247	4	0.901738	-2.80059
2	45	Vitamin D levels	Adhesion G-protein coupled receptor G5	Inverse variance weighted (multiplicative random effects)	7.09335	5	0.21379	0.295114
2	45	Vitamin D levels	Adhesion G-protein coupled receptor G5	MR Egger	2.35161	4	0.671389	-0.700962
2	45	Vitamin D levels	Adhesion G-protein coupled receptor G5	Inverse variance weighted (fixed effects)	7.09335	5	0.21379	0.295114
2	46	Vitamin D levels	Alcohol dehydrogenase 1B	Inverse variance weighted (multiplicative random effects)	2.33821	5	0.80064	-1.13839
2	46	Vitamin D levels	Alcohol dehydrogenase 1B	MR Egger	1.83499	4	0.766076	-1.17985
2	46	Vitamin D levels	Alcohol dehydrogenase 1B	Inverse variance weighted (fixed effects)	2.33821	5	0.80064	-1.13839
2	47	Vitamin D levels	Alcohol dehydrogenase 4	Inverse variance weighted (multiplicative random effects)	1.66551	4	0.796973	-1.40167
2	47	Vitamin D levels	Alcohol dehydrogenase 4	MR Egger	1.33224	3	0.721493	-1.25185
2	47	Vitamin D levels	Alcohol dehydrogenase 4	Inverse variance weighted (fixed effects)	1.66551	4	0.796973	-1.40167
2	48	Vitamin D levels	Adrenomedullin	Inverse variance weighted (multiplicative random effects)	4.55759	5	0.472215	-0.0970701
2	48	Vitamin D levels	Adrenomedullin	MR Egger	3.74683	4	0.441352	-0.0675702
2	48	Vitamin D levels	Adrenomedullin	Inverse variance weighted (fixed effects)	4.55759	5	0.472215	-0.0970701
2	49	Vitamin D levels	ADP-dependent glucokinase	Inverse variance weighted (multiplicative random effects)	5.65573	5	0.341172	0.11594
2	49	Vitamin D levels	ADP-dependent glucokinase	MR Egger	5.02138	4	0.285111	0.203406
2	49	Vitamin D levels	ADP-dependent glucokinase	Inverse variance weighted (fixed effects)	5.65573	5	0.341172	0.11594
2	50	Vitamin D levels	beta-adrenergic receptor kinase 1	Inverse variance weighted (multiplicative random effects)	1.9832	3	0.575901	-0.512708
2	50	Vitamin D levels	beta-adrenergic receptor kinase 1	MR Egger	1.42633	2	0.49009	-0.402199
2	50	Vitamin D levels	beta-adrenergic receptor kinase 1	Inverse variance weighted (fixed effects)	1.9832	3	0.575901	-0.512708
2	51	Vitamin D levels	Adenylosuccinate synthetase isozyme 2	Inverse variance weighted (multiplicative random effects)	3.37026	4	0.497877	-0.186851
2	51	Vitamin D levels	Adenylosuccinate synthetase isozyme 2	MR Egger	2.6181	3	0.454325	-0.145867
2	51	Vitamin D levels	Adenylosuccinate synthetase isozyme 2	Inverse variance weighted (fixed effects)	3.37026	4	0.497877	-0.186851
2	52	Vitamin D levels	Adenylosuccinate synthetase isozyme 1	Inverse variance weighted (multiplicative random effects)	4.42416	5	0.490094	-0.130158
2	52	Vitamin D levels	Adenylosuccinate synthetase isozyme 1	MR Egger	0.23352	4	0.993692	-16.1291
2	52	Vitamin D levels	Adenylosuccinate synthetase isozyme 1	Inverse variance weighted (fixed effects)	4.42416	5	0.490094	-0.130158
2	53	Vitamin D levels	alpha-Fetoprotein	Inverse variance weighted (multiplicative random effects)	3.32593	3	0.344049	0.0979977
2	53	Vitamin D levels	alpha-Fetoprotein	MR Egger	2.89399	2	0.235277	0.308912
2	53	Vitamin D levels	alpha-Fetoprotein	Inverse variance weighted (fixed effects)	3.32593	3	0.344049	0.0979977
2	54	Vitamin D levels	Advanced glycosylation end product-specific receptor, soluble	Inverse variance weighted (multiplicative random effects)	0.744207	4	0.945768	-4.37485
2	54	Vitamin D levels	Advanced glycosylation end product-specific receptor, soluble	MR Egger	0.50277	3	0.918283	-4.96695
2	54	Vitamin D levels	Advanced glycosylation end product-specific receptor, soluble	Inverse variance weighted (fixed effects)	0.744207	4	0.945768	-4.37485
2	55	Vitamin D levels	Arf-GAP domain and FG repeat-containing protein 1	Inverse variance weighted (multiplicative random effects)	3.30464	3	0.346997	0.0921859
2	55	Vitamin D levels	Arf-GAP domain and FG repeat-containing protein 1	MR Egger	3.28383	2	0.193609	0.390954
2	55	Vitamin D levels	Arf-GAP domain and FG repeat-containing protein 1	Inverse variance weighted (fixed effects)	3.30464	3	0.346997	0.0921859
2	56	Vitamin D levels	Angiogenic factor with G patch and FHA domains 1	Inverse variance weighted (multiplicative random effects)	2.96194	5	0.705854	-0.688085
2	56	Vitamin D levels	Angiogenic factor with G patch and FHA domains 1	MR Egger	2.67039	4	0.614407	-0.497911
2	56	Vitamin D levels	Angiogenic factor with G patch and FHA domains 1	Inverse variance weighted (fixed effects)	2.96194	5	0.705854	-0.688085
2	57	Vitamin D levels	Protein argonaute-1	Inverse variance weighted (multiplicative random effects)	2.45799	5	0.782809	-1.03419
2	57	Vitamin D levels	Protein argonaute-1	MR Egger	2.17632	4	0.703366	-0.837962
2	57	Vitamin D levels	Protein argonaute-1	Inverse variance weighted (fixed effects)	2.45799	5	0.782809	-1.03419
2	58	Vitamin D levels	Anterior gradient protein 2 homolog	Inverse variance weighted (multiplicative random effects)	3.20631	5	0.668212	-0.559423
2	58	Vitamin D levels	Anterior gradient protein 2 homolog	MR Egger	2.91526	4	0.572105	-0.372089
2	58	Vitamin D levels	Anterior gradient protein 2 homolog	Inverse variance weighted (fixed effects)	3.20631	5	0.668212	-0.559423
2	59	Vitamin D levels	Agouti-related protein	Inverse variance weighted (multiplicative random effects)	3.48502	5	0.625655	-0.434711
2	59	Vitamin D levels	Agouti-related protein	MR Egger	1.20344	4	0.877532	-2.3238
2	59	Vitamin D levels	Agouti-related protein	Inverse variance weighted (fixed effects)	3.48502	5	0.625655	-0.434711
2	60	Vitamin D levels	Activator of 90 kDa heat shock protein ATPase homolog 1	Inverse variance weighted (multiplicative random effects)	8.61662	5	0.125368	0.419726
2	60	Vitamin D levels	Activator of 90 kDa heat shock protein ATPase homolog 1	MR Egger	8.44457	4	0.0765854	0.526323
2	60	Vitamin D levels	Activator of 90 kDa heat shock protein ATPase homolog 1	Inverse variance weighted (fixed effects)	8.61662	5	0.125368	0.419726
2	61	Vitamin D levels	Alpha-2-HS-glycoprotein	Inverse variance weighted (multiplicative random effects)	1.72318	4	0.786503	-1.3213
2	61	Vitamin D levels	Alpha-2-HS-glycoprotein	MR Egger	1.41662	3	0.701643	-1.11771
2	61	Vitamin D levels	Alpha-2-HS-glycoprotein	Inverse variance weighted (fixed effects)	1.72318	4	0.786503	-1.3213
2	62	Vitamin D levels	Allograft inflammatory factor 1	Inverse variance weighted (multiplicative random effects)	2.98314	4	0.56065	-0.340868
2	62	Vitamin D levels	Allograft inflammatory factor 1	MR Egger	2.0536	3	0.561357	-0.460851
2	62	Vitamin D levels	Allograft inflammatory factor 1	Inverse variance weighted (fixed effects)	2.98314	4	0.56065	-0.340868
2	63	Vitamin D levels	Apoptosis-inducing factor 1, mitochondrial	Inverse variance weighted (multiplicative random effects)	1.17911	3	0.758019	-1.54429
2	63	Vitamin D levels	Apoptosis-inducing factor 1, mitochondrial	MR Egger	0.0556937	2	0.972537	-34.9107
2	63	Vitamin D levels	Apoptosis-inducing factor 1, mitochondrial	Inverse variance weighted (fixed effects)	1.17911	3	0.758019	-1.54429
2	64	Vitamin D levels	Apoptosis-inducing factor 1, mitochondrial	Inverse variance weighted (multiplicative random effects)	5.65962	5	0.340761	0.116548
2	64	Vitamin D levels	Apoptosis-inducing factor 1, mitochondrial	MR Egger	4.0431	4	0.400205	0.0106592
2	64	Vitamin D levels	Apoptosis-inducing factor 1, mitochondrial	Inverse variance weighted (fixed effects)	5.65962	5	0.340761	0.116548
2	65	Vitamin D levels	Endothelial monocyte-activating polypeptide 2	Inverse variance weighted (multiplicative random effects)	1.43448	5	0.920504	-2.48558
2	65	Vitamin D levels	Endothelial monocyte-activating polypeptide 2	MR Egger	1.26127	4	0.867911	-2.1714
2	65	Vitamin D levels	Endothelial monocyte-activating polypeptide 2	Inverse variance weighted (fixed effects)	1.43448	5	0.920504	-2.48558
2	66	Vitamin D levels	Adenylate kinase isoenzyme 1	Inverse variance weighted (multiplicative random effects)	1.97729	5	0.852278	-1.52871
2	66	Vitamin D levels	Adenylate kinase isoenzyme 1	MR Egger	1.83762	4	0.765592	-1.17672
2	66	Vitamin D levels	Adenylate kinase isoenzyme 1	Inverse variance weighted (fixed effects)	1.97729	5	0.852278	-1.52871
2	67	Vitamin D levels	Alcohol dehydrogenase [NADP(+)]	Inverse variance weighted (multiplicative random effects)	1.32463	3	0.723293	-1.26478
2	67	Vitamin D levels	Alcohol dehydrogenase [NADP(+)]	MR Egger	1.26583	2	0.531041	-0.579987
2	67	Vitamin D levels	Alcohol dehydrogenase [NADP(+)]	Inverse variance weighted (fixed effects)	1.32463	3	0.723293	-1.26478
2	68	Vitamin D levels	Aldose reductase	Inverse variance weighted (multiplicative random effects)	1.22637	3	0.746687	-1.44624
2	68	Vitamin D levels	Aldose reductase	MR Egger	0.70697	2	0.702236	-1.82897
2	68	Vitamin D levels	Aldose reductase	Inverse variance weighted (fixed effects)	1.22637	3	0.746687	-1.44624
2	69	Vitamin D levels	Aldo-keto reductase family 1 member C1	Inverse variance weighted (multiplicative random effects)	1.38418	5	0.926036	-2.61225
2	69	Vitamin D levels	Aldo-keto reductase family 1 member C1	MR Egger	1.37998	4	0.847666	-1.89858
2	69	Vitamin D levels	Aldo-keto reductase family 1 member C1	Inverse variance weighted (fixed effects)	1.38418	5	0.926036	-2.61225
2	70	Vitamin D levels	RAC-alpha/beta/gamma serine/threonine-protein kinase	Inverse variance weighted (multiplicative random effects)	3.83189	4	0.429235	-0.0438711
2	70	Vitamin D levels	RAC-alpha/beta/gamma serine/threonine-protein kinase	MR Egger	3.12134	3	0.373292	0.0388755
2	70	Vitamin D levels	RAC-alpha/beta/gamma serine/threonine-protein kinase	Inverse variance weighted (fixed effects)	3.83189	4	0.429235	-0.0438711
2	71	Vitamin D levels	RAC-alpha/beta/gamma serine/threonine-protein kinase	Inverse variance weighted (multiplicative random effects)	2.27538	4	0.685254	-0.757946
2	71	Vitamin D levels	RAC-alpha/beta/gamma serine/threonine-protein kinase	MR Egger	1.67271	3	0.643019	-0.793502
2	71	Vitamin D levels	RAC-alpha/beta/gamma serine/threonine-protein kinase	Inverse variance weighted (fixed effects)	2.27538	4	0.685254	-0.757946
2	72	Vitamin D levels	RAC-beta serine/threonine-protein kinase	Inverse variance weighted (multiplicative random effects)	3.09822	5	0.684846	-0.613829
2	72	Vitamin D levels	RAC-beta serine/threonine-protein kinase	MR Egger	2.45038	4	0.653542	-0.632399
2	72	Vitamin D levels	RAC-beta serine/threonine-protein kinase	Inverse variance weighted (fixed effects)	3.09822	5	0.684846	-0.613829
2	73	Vitamin D levels	RAC-beta serine/threonine-protein kinase	Inverse variance weighted (multiplicative random effects)	2.30544	4	0.679778	-0.735025
2	73	Vitamin D levels	RAC-beta serine/threonine-protein kinase	MR Egger	1.44123	3	0.6959	-1.08156
2	73	Vitamin D levels	RAC-beta serine/threonine-protein kinase	Inverse variance weighted (fixed effects)	2.30544	4	0.679778	-0.735025
2	74	Vitamin D levels	CD166 antigen	Inverse variance weighted (multiplicative random effects)	6.28521	5	0.279447	0.204482
2	74	Vitamin D levels	CD166 antigen	MR Egger	2.44341	4	0.654796	-0.637054
2	74	Vitamin D levels	CD166 antigen	Inverse variance weighted (fixed effects)	6.28521	5	0.279447	0.204482
2	75	Vitamin D levels	Aldehyde dehydrogenase, dimeric NADP-preferring	Inverse variance weighted (multiplicative random effects)	1.94472	5	0.85674	-1.57107
2	75	Vitamin D levels	Aldehyde dehydrogenase, dimeric NADP-preferring	MR Egger	1.03274	4	0.904791	-2.87318
2	75	Vitamin D levels	Aldehyde dehydrogenase, dimeric NADP-preferring	Inverse variance weighted (fixed effects)	1.94472	5	0.85674	-1.57107
2	76	Vitamin D levels	Aldehyde dehydrogenase family 3 member B1	Inverse variance weighted (multiplicative random effects)	8.74667	4	0.0677531	0.542683
2	76	Vitamin D levels	Aldehyde dehydrogenase family 3 member B1	MR Egger	8.7086	3	0.0334269	0.655513
2	76	Vitamin D levels	Aldehyde dehydrogenase family 3 member B1	Inverse variance weighted (fixed effects)	8.74667	4	0.0677531	0.542683
2	77	Vitamin D levels	Fructose-bisphosphate aldolase A	Inverse variance weighted (multiplicative random effects)	2.36335	4	0.66926	-0.692511
2	77	Vitamin D levels	Fructose-bisphosphate aldolase A	MR Egger	2.23333	3	0.525413	-0.343285
2	77	Vitamin D levels	Fructose-bisphosphate aldolase A	Inverse variance weighted (fixed effects)	2.36335	4	0.66926	-0.692511
2	78	Vitamin D levels	Fructose-bisphosphate aldolase C	Inverse variance weighted (multiplicative random effects)	5.2138	5	0.390349	0.0410062
2	78	Vitamin D levels	Fructose-bisphosphate aldolase C	MR Egger	2.49423	4	0.64567	-0.603704
2	78	Vitamin D levels	Fructose-bisphosphate aldolase C	Inverse variance weighted (fixed effects)	5.2138	5	0.390349	0.0410062
2	79	Vitamin D levels	RNA demethylase ALKBH5	Inverse variance weighted (multiplicative random effects)	5.78715	4	0.215618	0.308814
2	79	Vitamin D levels	RNA demethylase ALKBH5	MR Egger	5.37706	3	0.14618	0.442074
2	79	Vitamin D levels	RNA demethylase ALKBH5	Inverse variance weighted (fixed effects)	5.78715	4	0.215618	0.308814
2	80	Vitamin D levels	Arachidonate 15-lipoxygenase B	Inverse variance weighted (multiplicative random effects)	5.16924	5	0.395577	0.0327406
2	80	Vitamin D levels	Arachidonate 15-lipoxygenase B	MR Egger	3.87324	4	0.423432	-0.0327263
2	80	Vitamin D levels	Arachidonate 15-lipoxygenase B	Inverse variance weighted (fixed effects)	5.16924	5	0.395577	0.0327406
2	81	Vitamin D levels	Intestinal-type alkaline phosphatase	Inverse variance weighted (multiplicative random effects)	2.02931	4	0.730367	-0.971111
2	81	Vitamin D levels	Intestinal-type alkaline phosphatase	MR Egger	0.216272	3	0.974921	-12.8714
2	81	Vitamin D levels	Intestinal-type alkaline phosphatase	Inverse variance weighted (fixed effects)	2.02931	4	0.730367	-0.971111
2	82	Vitamin D levels	Ameloblastin	Inverse variance weighted (multiplicative random effects)	7.53411	4	0.110214	0.469082
2	82	Vitamin D levels	Ameloblastin	MR Egger	4.59531	3	0.203945	0.34716
2	82	Vitamin D levels	Ameloblastin	Inverse variance weighted (fixed effects)	7.53411	4	0.110214	0.469082
2	83	Vitamin D levels	Amelogenin, X isoform	Inverse variance weighted (multiplicative random effects)	2.58511	4	0.629463	-0.547321
2	83	Vitamin D levels	Amelogenin, X isoform	MR Egger	1.63773	3	0.650866	-0.831806
2	83	Vitamin D levels	Amelogenin, X isoform	Inverse variance weighted (fixed effects)	2.58511	4	0.629463	-0.547321
2	84	Vitamin D levels	Muellerian-inhibiting factor	Inverse variance weighted (multiplicative random effects)	1.14406	5	0.95013	-3.37041
2	84	Vitamin D levels	Muellerian-inhibiting factor	MR Egger	1.03807	4	0.90397	-2.85331
2	84	Vitamin D levels	Muellerian-inhibiting factor	Inverse variance weighted (fixed effects)	1.14406	5	0.95013	-3.37041
2	85	Vitamin D levels	Junctional adhesion molecule-like	Inverse variance weighted (multiplicative random effects)	3.89359	4	0.420598	-0.0273292
2	85	Vitamin D levels	Junctional adhesion molecule-like	MR Egger	3.65241	3	0.301527	0.178624
2	85	Vitamin D levels	Junctional adhesion molecule-like	Inverse variance weighted (fixed effects)	3.89359	4	0.420598	-0.0273292
2	86	Vitamin D levels	Junctional adhesion molecule-like	Inverse variance weighted (multiplicative random effects)	4.70875	5	0.452448	-0.0618523
2	86	Vitamin D levels	Junctional adhesion molecule-like	MR Egger	4.21752	4	0.377368	0.0515748
2	86	Vitamin D levels	Junctional adhesion molecule-like	Inverse variance weighted (fixed effects)	4.70875	5	0.452448	-0.0618523
2	87	Vitamin D levels	Amphoterin-induced protein 1	Inverse variance weighted (multiplicative random effects)	2.32363	5	0.80279	-1.15181
2	87	Vitamin D levels	Amphoterin-induced protein 1	MR Egger	1.77971	4	0.776192	-1.24755
2	87	Vitamin D levels	Amphoterin-induced protein 1	Inverse variance weighted (fixed effects)	2.32363	5	0.80279	-1.15181
2	88	Vitamin D levels	Protein amnionless	Inverse variance weighted (multiplicative random effects)	1.82948	5	0.8722	-1.73301
2	88	Vitamin D levels	Protein amnionless	MR Egger	1.80931	4	0.770778	-1.21078
2	88	Vitamin D levels	Protein amnionless	Inverse variance weighted (fixed effects)	1.82948	5	0.8722	-1.73301
2	89	Vitamin D levels	Alpha-amylase 1	Inverse variance weighted (multiplicative random effects)	5.72567	4	0.220594	0.301391
2	89	Vitamin D levels	Alpha-amylase 1	MR Egger	4.57897	3	0.205353	0.344831
2	89	Vitamin D levels	Alpha-amylase 1	Inverse variance weighted (fixed effects)	5.72567	4	0.220594	0.301391
2	90	Vitamin D levels	Anaphase-promoting complex subunit 10	Inverse variance weighted (multiplicative random effects)	2.05461	5	0.841539	-1.43356
2	90	Vitamin D levels	Anaphase-promoting complex subunit 10	MR Egger	1.25763	4	0.868523	-2.1806
2	90	Vitamin D levels	Anaphase-promoting complex subunit 10	Inverse variance weighted (fixed effects)	2.05461	5	0.841539	-1.43356
2	91	Vitamin D levels	Anaphase-promoting complex subunit 7	Inverse variance weighted (multiplicative random effects)	0.471076	5	0.993144	-9.614
2	91	Vitamin D levels	Anaphase-promoting complex subunit 7	MR Egger	0.396921	4	0.982728	-9.07757
2	91	Vitamin D levels	Anaphase-promoting complex subunit 7	Inverse variance weighted (fixed effects)	0.471076	5	0.993144	-9.614
2	92	Vitamin D levels	Angiopoietin-1	Inverse variance weighted (multiplicative random effects)	5.70369	5	0.336127	0.123374
2	92	Vitamin D levels	Angiopoietin-1	MR Egger	5.64688	4	0.227117	0.291644
2	92	Vitamin D levels	Angiopoietin-1	Inverse variance weighted (fixed effects)	5.70369	5	0.336127	0.123374
2	93	Vitamin D levels	Angiopoietin-2	Inverse variance weighted (multiplicative random effects)	9.70295	4	0.04574	0.587754
2	93	Vitamin D levels	Angiopoietin-2	MR Egger	5.79569	3	0.121985	0.482374
2	93	Vitamin D levels	Angiopoietin-2	Inverse variance weighted (fixed effects)	9.70295	4	0.04574	0.587754
2	94	Vitamin D levels	Angiopoietin-2	Inverse variance weighted (multiplicative random effects)	6.11258	5	0.295418	0.182015
2	94	Vitamin D levels	Angiopoietin-2	MR Egger	5.01835	4	0.285419	0.202926
2	94	Vitamin D levels	Angiopoietin-2	Inverse variance weighted (fixed effects)	6.11258	5	0.295418	0.182015
2	95	Vitamin D levels	Angiopoietin-4	Inverse variance weighted (multiplicative random effects)	3.65012	5	0.600804	-0.369818
2	95	Vitamin D levels	Angiopoietin-4	MR Egger	2.87984	4	0.578131	-0.388965
2	95	Vitamin D levels	Angiopoietin-4	Inverse variance weighted (fixed effects)	3.65012	5	0.600804	-0.369818
2	96	Vitamin D levels	Angiopoietin-related protein 1	Inverse variance weighted (multiplicative random effects)	0.393873	4	0.982975	-9.15557
2	96	Vitamin D levels	Angiopoietin-related protein 1	MR Egger	0.393701	3	0.941541	-6.61999
2	96	Vitamin D levels	Angiopoietin-related protein 1	Inverse variance weighted (fixed effects)	0.393873	4	0.982975	-9.15557
2	97	Vitamin D levels	Angiopoietin-related protein 1	Inverse variance weighted (multiplicative random effects)	1.96154	5	0.854441	-1.54902
2	97	Vitamin D levels	Angiopoietin-related protein 1	MR Egger	1.93719	4	0.747309	-1.06484
2	97	Vitamin D levels	Angiopoietin-related protein 1	Inverse variance weighted (fixed effects)	1.96154	5	0.854441	-1.54902
2	98	Vitamin D levels	Angiopoietin-related protein 3	Inverse variance weighted (multiplicative random effects)	2.28226	5	0.808869	-1.19081
2	98	Vitamin D levels	Angiopoietin-related protein 3	MR Egger	1.78869	4	0.774551	-1.23627
2	98	Vitamin D levels	Angiopoietin-related protein 3	Inverse variance weighted (fixed effects)	2.28226	5	0.808869	-1.19081
2	99	Vitamin D levels	Angiopoietin-related protein 4	Inverse variance weighted (multiplicative random effects)	1.6696	5	0.892707	-1.99473
2	99	Vitamin D levels	Angiopoietin-related protein 4	MR Egger	1.65655	4	0.798595	-1.41466
2	99	Vitamin D levels	Angiopoietin-related protein 4	Inverse variance weighted (fixed effects)	1.6696	5	0.892707	-1.99473
2	100	Vitamin D levels	Angiopoietin-related protein 7	Inverse variance weighted (multiplicative random effects)	1.9302	5	0.858717	-1.59041
2	100	Vitamin D levels	Angiopoietin-related protein 7	MR Egger	1.51506	4	0.82397	-1.64016
2	100	Vitamin D levels	Angiopoietin-related protein 7	Inverse variance weighted (fixed effects)	1.9302	5	0.858717	-1.59041
2	101	Vitamin D levels	Ankyrin-2	Inverse variance weighted (multiplicative random effects)	2.10077	5	0.835033	-1.38008
2	101	Vitamin D levels	Ankyrin-2	MR Egger	1.30427	4	0.86065	-2.06684
2	101	Vitamin D levels	Ankyrin-2	Inverse variance weighted (fixed effects)	2.10077	5	0.835033	-1.38008
2	102	Vitamin D levels	Ankyrin repeat domain-containing protein 27	Inverse variance weighted (multiplicative random effects)	3.11382	5	0.682443	-0.605743
2	102	Vitamin D levels	Ankyrin repeat domain-containing protein 27	MR Egger	1.67562	4	0.795141	-1.38717
2	102	Vitamin D levels	Ankyrin repeat domain-containing protein 27	Inverse variance weighted (fixed effects)	3.11382	5	0.682443	-0.605743
2	103	Vitamin D levels	Ankyrin repeat domain-containing protein 46	Inverse variance weighted (multiplicative random effects)	7.61162	5	0.178979	0.34311
2	103	Vitamin D levels	Ankyrin repeat domain-containing protein 46	MR Egger	7.5712	4	0.10861	0.471682
2	103	Vitamin D levels	Ankyrin repeat domain-containing protein 46	Inverse variance weighted (fixed effects)	7.61162	5	0.178979	0.34311
2	104	Vitamin D levels	Acidic leucine-rich nuclear phosphoprotein 32 family member A	Inverse variance weighted (multiplicative random effects)	3.30554	4	0.508056	-0.210091
2	104	Vitamin D levels	Acidic leucine-rich nuclear phosphoprotein 32 family member A	MR Egger	1.72867	3	0.630579	-0.735441
2	104	Vitamin D levels	Acidic leucine-rich nuclear phosphoprotein 32 family member A	Inverse variance weighted (fixed effects)	3.30554	4	0.508056	-0.210091
2	105	Vitamin D levels	Acidic leucine-rich nuclear phosphoprotein 32 family member B	Inverse variance weighted (multiplicative random effects)	2.64463	4	0.618938	-0.512501
2	105	Vitamin D levels	Acidic leucine-rich nuclear phosphoprotein 32 family member B	MR Egger	1.91584	3	0.590057	-0.565894
2	105	Vitamin D levels	Acidic leucine-rich nuclear phosphoprotein 32 family member B	Inverse variance weighted (fixed effects)	2.64463	4	0.618938	-0.512501
2	106	Vitamin D levels	Annexin A10	Inverse variance weighted (multiplicative random effects)	3.79159	5	0.579795	-0.318708
2	106	Vitamin D levels	Annexin A10	MR Egger	3.18745	4	0.52696	-0.254922
2	106	Vitamin D levels	Annexin A10	Inverse variance weighted (fixed effects)	3.79159	5	0.579795	-0.318708
2	107	Vitamin D levels	Annexin A1	Inverse variance weighted (multiplicative random effects)	2.09524	3	0.552877	-0.431819
2	107	Vitamin D levels	Annexin A1	MR Egger	1.60841	2	0.447444	-0.243465
2	107	Vitamin D levels	Annexin A1	Inverse variance weighted (fixed effects)	2.09524	3	0.552877	-0.431819
2	108	Vitamin D levels	Annexin A2	Inverse variance weighted (multiplicative random effects)	3.00901	4	0.556319	-0.329342
2	108	Vitamin D levels	Annexin A2	MR Egger	2.84173	3	0.416677	-0.0556968
2	108	Vitamin D levels	Annexin A2	Inverse variance weighted (fixed effects)	3.00901	4	0.556319	-0.329342
2	109	Vitamin D levels	Annexin A2	Inverse variance weighted (multiplicative random effects)	3.3913	4	0.494597	-0.179487
2	109	Vitamin D levels	Annexin A2	MR Egger	3.20932	3	0.360464	0.065223
2	109	Vitamin D levels	Annexin A2	Inverse variance weighted (fixed effects)	3.3913	4	0.494597	-0.179487
2	110	Vitamin D levels	Annexin A9	Inverse variance weighted (multiplicative random effects)	1.9853	5	0.851175	-1.51851
2	110	Vitamin D levels	Annexin A9	MR Egger	1.6051	4	0.807875	-1.49206
2	110	Vitamin D levels	Annexin A9	Inverse variance weighted (fixed effects)	1.9853	5	0.851175	-1.51851
2	111	Vitamin D levels	Retina-specific copper amine oxidase	Inverse variance weighted (multiplicative random effects)	3.78133	5	0.581309	-0.322288
2	111	Vitamin D levels	Retina-specific copper amine oxidase	MR Egger	3.75067	4	0.4408	-0.066477
2	111	Vitamin D levels	Retina-specific copper amine oxidase	Inverse variance weighted (fixed effects)	3.78133	5	0.581309	-0.322288
2	112	Vitamin D levels	AP-4 complex subunit mu-1	Inverse variance weighted (multiplicative random effects)	3.70728	3	0.294857	0.190781
2	112	Vitamin D levels	AP-4 complex subunit mu-1	MR Egger	3.08778	2	0.213549	0.352286
2	112	Vitamin D levels	AP-4 complex subunit mu-1	Inverse variance weighted (fixed effects)	3.70728	3	0.294857	0.190781
2	113	Vitamin D levels	Apoptotic protease-activating factor 1	Inverse variance weighted (multiplicative random effects)	3.1135	4	0.539015	-0.284729
2	113	Vitamin D levels	Apoptotic protease-activating factor 1	MR Egger	1.93216	3	0.586606	-0.552668
2	113	Vitamin D levels	Apoptotic protease-activating factor 1	Inverse variance weighted (fixed effects)	3.1135	4	0.539015	-0.284729
2	114	Vitamin D levels	Amyloid beta A4 precursor protein-binding family B member 1	Inverse variance weighted (multiplicative random effects)	4.04557	5	0.542874	-0.235919
2	114	Vitamin D levels	Amyloid beta A4 precursor protein-binding family B member 1	MR Egger	3.95656	4	0.411916	-0.0109783
2	114	Vitamin D levels	Amyloid beta A4 precursor protein-binding family B member 1	Inverse variance weighted (fixed effects)	4.04557	5	0.542874	-0.235919
2	115	Vitamin D levels	Amyloid beta A4 precursor protein-binding family B member 1	Inverse variance weighted (multiplicative random effects)	4.90622	5	0.427433	-0.0191151
2	115	Vitamin D levels	Amyloid beta A4 precursor protein-binding family B member 1	MR Egger	4.78874	4	0.309669	0.164707
2	115	Vitamin D levels	Amyloid beta A4 precursor protein-binding family B member 1	Inverse variance weighted (fixed effects)	4.90622	5	0.427433	-0.0191151
2	116	Vitamin D levels	Amyloid beta A4 precursor protein-binding family B member 2	Inverse variance weighted (multiplicative random effects)	3.23133	5	0.664371	-0.547352
2	116	Vitamin D levels	Amyloid beta A4 precursor protein-binding family B member 2	MR Egger	2.92439	4	0.570557	-0.367805
2	116	Vitamin D levels	Amyloid beta A4 precursor protein-binding family B member 2	Inverse variance weighted (fixed effects)	3.23133	5	0.664371	-0.547352
2	117	Vitamin D levels	Amyloid beta A4 precursor protein-binding family B member 2	Inverse variance weighted (multiplicative random effects)	1.20401	5	0.944492	-3.15279
2	117	Vitamin D levels	Amyloid beta A4 precursor protein-binding family B member 2	MR Egger	0.472452	4	0.976127	-7.46647
2	117	Vitamin D levels	Amyloid beta A4 precursor protein-binding family B member 2	Inverse variance weighted (fixed effects)	1.20401	5	0.944492	-3.15279
2	118	Vitamin D levels	Amyloid beta A4 precursor protein-binding family B member 3	Inverse variance weighted (multiplicative random effects)	1.64133	3	0.650056	-0.827788
2	118	Vitamin D levels	Amyloid beta A4 precursor protein-binding family B member 3	MR Egger	0.524668	2	0.769254	-2.81193
2	118	Vitamin D levels	Amyloid beta A4 precursor protein-binding family B member 3	Inverse variance weighted (fixed effects)	1.64133	3	0.650056	-0.827788
2	119	Vitamin D levels	Protein APCDD1	Inverse variance weighted (multiplicative random effects)	1.22399	5	0.942555	-3.08499
2	119	Vitamin D levels	Protein APCDD1	MR Egger	1.22029	4	0.874747	-2.27791
2	119	Vitamin D levels	Protein APCDD1	Inverse variance weighted (fixed effects)	1.22399	5	0.942555	-3.08499
2	120	Vitamin D levels	Serum amyloid P-component	Inverse variance weighted (multiplicative random effects)	5.52375	5	0.355348	0.0948185
2	120	Vitamin D levels	Serum amyloid P-component	MR Egger	5.34551	4	0.253647	0.251709
2	120	Vitamin D levels	Serum amyloid P-component	Inverse variance weighted (fixed effects)	5.52375	5	0.355348	0.0948185
2	121	Vitamin D levels	DNA-(apurinic or apyrimidinic site) lyase	Inverse variance weighted (multiplicative random effects)	0.726211	3	0.867022	-3.13103
2	121	Vitamin D levels	DNA-(apurinic or apyrimidinic site) lyase	MR Egger	0.65137	2	0.722033	-2.07045
2	121	Vitamin D levels	DNA-(apurinic or apyrimidinic site) lyase	Inverse variance weighted (fixed effects)	0.726211	3	0.867022	-3.13103
2	122	Vitamin D levels	Amyloid-like protein 2	Inverse variance weighted (multiplicative random effects)	0.855446	4	0.930864	-3.67592
2	122	Vitamin D levels	Amyloid-like protein 2	MR Egger	0.810879	3	0.846863	-2.69969
2	122	Vitamin D levels	Amyloid-like protein 2	Inverse variance weighted (fixed effects)	0.855446	4	0.930864	-3.67592
2	123	Vitamin D levels	Amyloid-like protein 2	Inverse variance weighted (multiplicative random effects)	2.78677	4	0.594119	-0.435354
2	123	Vitamin D levels	Amyloid-like protein 2	MR Egger	2.66766	3	0.445751	-0.12458
2	123	Vitamin D levels	Amyloid-like protein 2	Inverse variance weighted (fixed effects)	2.78677	4	0.594119	-0.435354
2	124	Vitamin D levels	Adipocyte plasma membrane-associated protein	Inverse variance weighted (multiplicative random effects)	2.15833	5	0.826832	-1.31661
2	124	Vitamin D levels	Adipocyte plasma membrane-associated protein	MR Egger	1.99956	4	0.73584	-1.00044
2	124	Vitamin D levels	Adipocyte plasma membrane-associated protein	Inverse variance weighted (fixed effects)	2.15833	5	0.826832	-1.31661
2	125	Vitamin D levels	Apolipoprotein A-V	Inverse variance weighted (multiplicative random effects)	5.5169	5	0.356096	0.0936945
2	125	Vitamin D levels	Apolipoprotein A-V	MR Egger	4.99976	4	0.287322	0.199961
2	125	Vitamin D levels	Apolipoprotein A-V	Inverse variance weighted (fixed effects)	5.5169	5	0.356096	0.0936945
2	126	Vitamin D levels	Apolipoprotein A-V	Inverse variance weighted (multiplicative random effects)	6.24635	5	0.282981	0.199532
2	126	Vitamin D levels	Apolipoprotein A-V	MR Egger	6.23184	4	0.182491	0.358135
2	126	Vitamin D levels	Apolipoprotein A-V	Inverse variance weighted (fixed effects)	6.24635	5	0.282981	0.199532
2	127	Vitamin D levels	Apolipoprotein B	Inverse variance weighted (multiplicative random effects)	5.69593	5	0.336939	0.122181
2	127	Vitamin D levels	Apolipoprotein B	MR Egger	5.27527	4	0.260201	0.241745
2	127	Vitamin D levels	Apolipoprotein B	Inverse variance weighted (fixed effects)	5.69593	5	0.336939	0.122181
2	128	Vitamin D levels	DNA dC->dU-editing enzyme APOBEC-3G	Inverse variance weighted (multiplicative random effects)	4.36992	4	0.358251	0.0846514
2	128	Vitamin D levels	DNA dC->dU-editing enzyme APOBEC-3G	MR Egger	3.10476	3	0.375753	0.033743
2	128	Vitamin D levels	DNA dC->dU-editing enzyme APOBEC-3G	Inverse variance weighted (fixed effects)	4.36992	4	0.358251	0.0846514
2	129	Vitamin D levels	Apolipoprotein D	Inverse variance weighted (multiplicative random effects)	0.366237	4	0.985147	-9.92188
2	129	Vitamin D levels	Apolipoprotein D	MR Egger	0.34914	3	0.950536	-7.59255
2	129	Vitamin D levels	Apolipoprotein D	Inverse variance weighted (fixed effects)	0.366237	4	0.985147	-9.92188
2	130	Vitamin D levels	Apolipoprotein D	Inverse variance weighted (multiplicative random effects)	1.95978	5	0.854681	-1.5513
2	130	Vitamin D levels	Apolipoprotein D	MR Egger	1.69322	4	0.791948	-1.36236
2	130	Vitamin D levels	Apolipoprotein D	Inverse variance weighted (fixed effects)	1.95978	5	0.854681	-1.5513
2	131	Vitamin D levels	Apolipoprotein E (isoform E3)	Inverse variance weighted (multiplicative random effects)	0.651812	5	0.985508	-6.67092
2	131	Vitamin D levels	Apolipoprotein E (isoform E3)	MR Egger	0.308609	4	0.989252	-11.9614
2	131	Vitamin D levels	Apolipoprotein E (isoform E3)	Inverse variance weighted (fixed effects)	0.651812	5	0.985508	-6.67092
2	132	Vitamin D levels	Apolipoprotein E (isoform E2)	Inverse variance weighted (multiplicative random effects)	2.2025	5	0.820475	-1.27015
2	132	Vitamin D levels	Apolipoprotein E (isoform E2)	MR Egger	1.1454	4	0.887004	-2.49224
2	132	Vitamin D levels	Apolipoprotein E (isoform E2)	Inverse variance weighted (fixed effects)	2.2025	5	0.820475	-1.27015
2	133	Vitamin D levels	Apolipoprotein F	Inverse variance weighted (multiplicative random effects)	2.32252	5	0.802954	-1.15283
2	133	Vitamin D levels	Apolipoprotein F	MR Egger	2.16998	4	0.704528	-0.843331
2	133	Vitamin D levels	Apolipoprotein F	Inverse variance weighted (fixed effects)	2.32252	5	0.802954	-1.15283
2	134	Vitamin D levels	Apolipoprotein L1	Inverse variance weighted (multiplicative random effects)	3.41304	5	0.636584	-0.464968
2	134	Vitamin D levels	Apolipoprotein L1	MR Egger	3.32884	4	0.504376	-0.201621
2	134	Vitamin D levels	Apolipoprotein L1	Inverse variance weighted (fixed effects)	3.41304	5	0.636584	-0.464968
2	135	Vitamin D levels	Apolipoprotein L1	Inverse variance weighted (multiplicative random effects)	1.47267	4	0.831471	-1.71615
2	135	Vitamin D levels	Apolipoprotein L1	MR Egger	1.2644	3	0.737603	-1.37266
2	135	Vitamin D levels	Apolipoprotein L1	Inverse variance weighted (fixed effects)	1.47267	4	0.831471	-1.71615
2	136	Vitamin D levels	Apolipoprotein M	Inverse variance weighted (multiplicative random effects)	3.15587	4	0.532088	-0.267479
2	136	Vitamin D levels	Apolipoprotein M	MR Egger	1.77327	3	0.62077	-0.691794
2	136	Vitamin D levels	Apolipoprotein M	Inverse variance weighted (fixed effects)	3.15587	4	0.532088	-0.267479
2	137	Vitamin D levels	Apolipoprotein M	Inverse variance weighted (multiplicative random effects)	3.89448	5	0.564706	-0.283867
2	137	Vitamin D levels	Apolipoprotein M	MR Egger	2.40046	4	0.662544	-0.666348
2	137	Vitamin D levels	Apolipoprotein M	Inverse variance weighted (fixed effects)	3.89448	5	0.564706	-0.283867
2	138	Vitamin D levels	MICOS complex subunit MIC26	Inverse variance weighted (multiplicative random effects)	4.96162	3	0.174629	0.395359
2	138	Vitamin D levels	MICOS complex subunit MIC26	MR Egger	3.91855	2	0.140961	0.489607
2	138	Vitamin D levels	MICOS complex subunit MIC26	Inverse variance weighted (fixed effects)	4.96162	3	0.174629	0.395359
2	139	Vitamin D levels	Amyloid beta A4 protein	Inverse variance weighted (multiplicative random effects)	1.6481	4	0.800122	-1.42703
2	139	Vitamin D levels	Amyloid beta A4 protein	MR Egger	1.49137	3	0.684263	-1.01157
2	139	Vitamin D levels	Amyloid beta A4 protein	Inverse variance weighted (fixed effects)	1.6481	4	0.800122	-1.42703
2	140	Vitamin D levels	DCC-interacting protein 13-alpha	Inverse variance weighted (multiplicative random effects)	2.99548	5	0.700683	-0.669182
2	140	Vitamin D levels	DCC-interacting protein 13-alpha	MR Egger	2.5227	4	0.640576	-0.585605
2	140	Vitamin D levels	DCC-interacting protein 13-alpha	Inverse variance weighted (fixed effects)	2.99548	5	0.700683	-0.669182
2	141	Vitamin D levels	Amphiregulin	Inverse variance weighted (multiplicative random effects)	4.8157	5	0.438784	-0.038271
2	141	Vitamin D levels	Amphiregulin	MR Egger	4.80741	4	0.307636	0.16795
2	141	Vitamin D levels	Amphiregulin	Inverse variance weighted (fixed effects)	4.8157	5	0.438784	-0.038271
2	142	Vitamin D levels	ADP-ribosylation factor 3	Inverse variance weighted (multiplicative random effects)	5.86922	5	0.319153	0.148098
2	142	Vitamin D levels	ADP-ribosylation factor 3	MR Egger	5.31469	4	0.256505	0.24737
2	142	Vitamin D levels	ADP-ribosylation factor 3	Inverse variance weighted (fixed effects)	5.86922	5	0.319153	0.148098
2	143	Vitamin D levels	ADP-ribosylation factor 6	Inverse variance weighted (multiplicative random effects)	2.80913	4	0.590257	-0.423927
2	143	Vitamin D levels	ADP-ribosylation factor 6	MR Egger	2.54903	3	0.466495	-0.176917
2	143	Vitamin D levels	ADP-ribosylation factor 6	Inverse variance weighted (fixed effects)	2.80913	4	0.590257	-0.423927
2	144	Vitamin D levels	ADP-ribosylation factor GTPase-activating protein 2	Inverse variance weighted (multiplicative random effects)	4.22814	3	0.237859	0.290469
2	144	Vitamin D levels	ADP-ribosylation factor GTPase-activating protein 2	MR Egger	4.22372	2	0.121013	0.526483
2	144	Vitamin D levels	ADP-ribosylation factor GTPase-activating protein 2	Inverse variance weighted (fixed effects)	4.22814	3	0.237859	0.290469
2	145	Vitamin D levels	Arfaptin-1	Inverse variance weighted (multiplicative random effects)	2.84225	4	0.584561	-0.407335
2	145	Vitamin D levels	Arfaptin-1	MR Egger	2.81674	3	0.420752	-0.0650611
2	145	Vitamin D levels	Arfaptin-1	Inverse variance weighted (fixed effects)	2.84225	4	0.584561	-0.407335
2	146	Vitamin D levels	Arfaptin-2	Inverse variance weighted (multiplicative random effects)	1.74946	4	0.781714	-1.28642
2	146	Vitamin D levels	Arfaptin-2	MR Egger	1.6895	3	0.639271	-0.775676
2	146	Vitamin D levels	Arfaptin-2	Inverse variance weighted (fixed effects)	1.74946	4	0.781714	-1.28642
2	147	Vitamin D levels	Rho GTPase-activating protein 1	Inverse variance weighted (multiplicative random effects)	5.57189	5	0.350127	0.102639
2	147	Vitamin D levels	Rho GTPase-activating protein 1	MR Egger	5.02216	4	0.285031	0.20353
2	147	Vitamin D levels	Rho GTPase-activating protein 1	Inverse variance weighted (fixed effects)	5.57189	5	0.350127	0.102639
2	148	Vitamin D levels	Rho GTPase-activating protein 25	Inverse variance weighted (multiplicative random effects)	1.58311	3	0.663224	-0.894999
2	148	Vitamin D levels	Rho GTPase-activating protein 25	MR Egger	0.946071	2	0.623108	-1.11401
2	148	Vitamin D levels	Rho GTPase-activating protein 25	Inverse variance weighted (fixed effects)	1.58311	3	0.663224	-0.894999
2	149	Vitamin D levels	Rho GTPase-activating protein 30	Inverse variance weighted (multiplicative random effects)	0.759142	4	0.94384	-4.26911
2	149	Vitamin D levels	Rho GTPase-activating protein 30	MR Egger	0.100522	3	0.991775	-28.8443
2	149	Vitamin D levels	Rho GTPase-activating protein 30	Inverse variance weighted (fixed effects)	0.759142	4	0.94384	-4.26911
2	150	Vitamin D levels	Rho GTPase-activating protein 36	Inverse variance weighted (multiplicative random effects)	4.29303	5	0.508044	-0.16468
2	150	Vitamin D levels	Rho GTPase-activating protein 36	MR Egger	1.87231	4	0.75923	-1.1364
2	150	Vitamin D levels	Rho GTPase-activating protein 36	Inverse variance weighted (fixed effects)	4.29303	5	0.508044	-0.16468
2	151	Vitamin D levels	Rho GTPase-activating protein 5	Inverse variance weighted (multiplicative random effects)	5.70193	5	0.336311	0.123104
2	151	Vitamin D levels	Rho GTPase-activating protein 5	MR Egger	3.88556	4	0.421715	-0.0294523
2	151	Vitamin D levels	Rho GTPase-activating protein 5	Inverse variance weighted (fixed effects)	5.70193	5	0.336311	0.123104
2	152	Vitamin D levels	Rho GDP-dissociation inhibitor 1	Inverse variance weighted (multiplicative random effects)	6.60546	5	0.251675	0.24305
2	152	Vitamin D levels	Rho GDP-dissociation inhibitor 1	MR Egger	6.59066	4	0.159167	0.39308
2	152	Vitamin D levels	Rho GDP-dissociation inhibitor 1	Inverse variance weighted (fixed effects)	6.60546	5	0.251675	0.24305
2	153	Vitamin D levels	Rho GDP-dissociation inhibitor 2	Inverse variance weighted (multiplicative random effects)	2.30955	3	0.510695	-0.298957
2	153	Vitamin D levels	Rho GDP-dissociation inhibitor 2	MR Egger	2.16245	2	0.33918	0.0751219
2	153	Vitamin D levels	Rho GDP-dissociation inhibitor 2	Inverse variance weighted (fixed effects)	2.30955	3	0.510695	-0.298957
2	154	Vitamin D levels	Rho guanine nucleotide exchange factor 10	Inverse variance weighted (multiplicative random effects)	3.22256	5	0.665716	-0.55156
2	154	Vitamin D levels	Rho guanine nucleotide exchange factor 10	MR Egger	2.9669	4	0.563379	-0.348207
2	154	Vitamin D levels	Rho guanine nucleotide exchange factor 10	Inverse variance weighted (fixed effects)	3.22256	5	0.665716	-0.55156
2	155	Vitamin D levels	Rho guanine nucleotide exchange factor 1	Inverse variance weighted (multiplicative random effects)	1.95457	4	0.744115	-1.04649
2	155	Vitamin D levels	Rho guanine nucleotide exchange factor 1	MR Egger	1.95425	3	0.581957	-0.535119
2	155	Vitamin D levels	Rho guanine nucleotide exchange factor 1	Inverse variance weighted (fixed effects)	1.95457	4	0.744115	-1.04649
2	156	Vitamin D levels	Rho guanine nucleotide exchange factor 2	Inverse variance weighted (multiplicative random effects)	2.23083	5	0.81637	-1.24132
2	156	Vitamin D levels	Rho guanine nucleotide exchange factor 2	MR Egger	2.22995	4	0.693549	-0.793758
2	156	Vitamin D levels	Rho guanine nucleotide exchange factor 2	Inverse variance weighted (fixed effects)	2.23083	5	0.81637	-1.24132
2	157	Vitamin D levels	Rho guanine nucleotide exchange factor 25	Inverse variance weighted (multiplicative random effects)	3.35221	5	0.645858	-0.491553
2	157	Vitamin D levels	Rho guanine nucleotide exchange factor 25	MR Egger	2.0081	4	0.734269	-0.991935
2	157	Vitamin D levels	Rho guanine nucleotide exchange factor 25	Inverse variance weighted (fixed effects)	3.35221	5	0.645858	-0.491553
2	158	Vitamin D levels	Rho guanine nucleotide exchange factor 7	Inverse variance weighted (multiplicative random effects)	4.71943	5	0.451072	-0.059451
2	158	Vitamin D levels	Rho guanine nucleotide exchange factor 7	MR Egger	3.71433	4	0.446045	-0.0769094
2	158	Vitamin D levels	Rho guanine nucleotide exchange factor 7	Inverse variance weighted (fixed effects)	4.71943	5	0.451072	-0.059451
2	159	Vitamin D levels	AT-rich interactive domain-containing protein 3A	Inverse variance weighted (multiplicative random effects)	3.6239	5	0.604728	-0.379727
2	159	Vitamin D levels	AT-rich interactive domain-containing protein 3A	MR Egger	2.83629	4	0.585585	-0.410293
2	159	Vitamin D levels	AT-rich interactive domain-containing protein 3A	Inverse variance weighted (fixed effects)	3.6239	5	0.604728	-0.379727
2	160	Vitamin D levels	ADP-ribosylation factor-like protein 11	Inverse variance weighted (multiplicative random effects)	4.64663	5	0.460507	-0.0760482
2	160	Vitamin D levels	ADP-ribosylation factor-like protein 11	MR Egger	4.49143	4	0.343565	0.109415
2	160	Vitamin D levels	ADP-ribosylation factor-like protein 11	Inverse variance weighted (fixed effects)	4.64663	5	0.460507	-0.0760482
2	161	Vitamin D levels	ADP-ribosylation factor-like protein 1	Inverse variance weighted (multiplicative random effects)	4.46445	5	0.484653	-0.119958
2	161	Vitamin D levels	ADP-ribosylation factor-like protein 1	MR Egger	4.45354	4	0.348092	0.101839
2	161	Vitamin D levels	ADP-ribosylation factor-like protein 1	Inverse variance weighted (fixed effects)	4.46445	5	0.484653	-0.119958
2	162	Vitamin D levels	ADP-ribosylation factor-like protein 3	Inverse variance weighted (multiplicative random effects)	0.554688	2	0.757794	-2.60563
2	162	Vitamin D levels	ADP-ribosylation factor-like protein 3	MR Egger	0.554274	1	0.456577	-0.804163
2	162	Vitamin D levels	ADP-ribosylation factor-like protein 3	Inverse variance weighted (fixed effects)	0.554688	2	0.757794	-2.60563
2	163	Vitamin D levels	Armadillo repeat-containing protein 5	Inverse variance weighted (multiplicative random effects)	4.03166	4	0.401737	0.00785404
2	163	Vitamin D levels	Armadillo repeat-containing protein 5	MR Egger	2.52294	3	0.47116	-0.189091
2	163	Vitamin D levels	Armadillo repeat-containing protein 5	Inverse variance weighted (fixed effects)	4.03166	4	0.401737	0.00785404
2	164	Vitamin D levels	Armadillo repeat-containing protein 5	Inverse variance weighted (multiplicative random effects)	1.36324	5	0.928292	-2.66775
2	164	Vitamin D levels	Armadillo repeat-containing protein 5	MR Egger	1.33923	4	0.854685	-1.98679
2	164	Vitamin D levels	Armadillo repeat-containing protein 5	Inverse variance weighted (fixed effects)	1.36324	5	0.928292	-2.66775
2	165	Vitamin D levels	Armadillo repeat-containing protein 5	Inverse variance weighted (multiplicative random effects)	2.3358	5	0.800994	-1.14059
2	165	Vitamin D levels	Armadillo repeat-containing protein 5	MR Egger	2.14895	4	0.708385	-0.861372
2	165	Vitamin D levels	Armadillo repeat-containing protein 5	Inverse variance weighted (fixed effects)	2.3358	5	0.800994	-1.14059
2	166	Vitamin D levels	Actin-related protein 2/3 complex subunit 3	Inverse variance weighted (multiplicative random effects)	3.58585	5	0.610439	-0.394369
2	166	Vitamin D levels	Actin-related protein 2/3 complex subunit 3	MR Egger	3.17195	4	0.529473	-0.261053
2	166	Vitamin D levels	Actin-related protein 2/3 complex subunit 3	Inverse variance weighted (fixed effects)	3.58585	5	0.610439	-0.394369
2	167	Vitamin D levels	cAMP-regulated phosphoprotein 19	Inverse variance weighted (multiplicative random effects)	2.71467	3	0.437741	-0.105108
2	167	Vitamin D levels	cAMP-regulated phosphoprotein 19	MR Egger	2.71086	2	0.257837	0.262226
2	167	Vitamin D levels	cAMP-regulated phosphoprotein 19	Inverse variance weighted (fixed effects)	2.71467	3	0.437741	-0.105108
2	168	Vitamin D levels	cAMP-regulated phosphoprotein 21	Inverse variance weighted (multiplicative random effects)	1.15749	4	0.885046	-2.45574
2	168	Vitamin D levels	cAMP-regulated phosphoprotein 21	MR Egger	1.14381	3	0.766511	-1.62282
2	168	Vitamin D levels	cAMP-regulated phosphoprotein 21	Inverse variance weighted (fixed effects)	1.15749	4	0.885046	-2.45574
2	169	Vitamin D levels	Beta-arrestin-1	Inverse variance weighted (multiplicative random effects)	6.16096	4	0.187446	0.35075
2	169	Vitamin D levels	Beta-arrestin-1	MR Egger	5.91411	3	0.115865	0.492738
2	169	Vitamin D levels	Beta-arrestin-1	Inverse variance weighted (fixed effects)	6.16096	4	0.187446	0.35075
2	170	Vitamin D levels	Arrestin domain-containing protein 3	Inverse variance weighted (multiplicative random effects)	4.06911	5	0.539509	-0.228769
2	170	Vitamin D levels	Arrestin domain-containing protein 3	MR Egger	1.34376	4	0.853908	-1.97672
2	170	Vitamin D levels	Arrestin domain-containing protein 3	Inverse variance weighted (fixed effects)	4.06911	5	0.539509	-0.228769
2	171	Vitamin D levels	Arylsulfatase A	Inverse variance weighted (multiplicative random effects)	3.27122	5	0.658251	-0.528481
2	171	Vitamin D levels	Arylsulfatase A	MR Egger	2.39122	4	0.664215	-0.672786
2	171	Vitamin D levels	Arylsulfatase A	Inverse variance weighted (fixed effects)	3.27122	5	0.658251	-0.528481
2	172	Vitamin D levels	Arylsulfatase B	Inverse variance weighted (multiplicative random effects)	0.984073	4	0.912201	-3.06474
2	172	Vitamin D levels	Arylsulfatase B	MR Egger	0.534953	3	0.911148	-4.60797
2	172	Vitamin D levels	Arylsulfatase B	Inverse variance weighted (fixed effects)	0.984073	4	0.912201	-3.06474
2	173	Vitamin D levels	Arylsulfatase K	Inverse variance weighted (multiplicative random effects)	1.93836	4	0.747095	-1.0636
2	173	Vitamin D levels	Arylsulfatase K	MR Egger	0.885329	3	0.828967	-2.38857
2	173	Vitamin D levels	Arylsulfatase K	Inverse variance weighted (fixed effects)	1.93836	4	0.747095	-1.0636
2	174	Vitamin D levels	Ecto-ADP-ribosyltransferase 3	Inverse variance weighted (multiplicative random effects)	1.61699	4	0.805736	-1.47374
2	174	Vitamin D levels	Ecto-ADP-ribosyltransferase 3	MR Egger	1.59879	3	0.659665	-0.876424
2	174	Vitamin D levels	Ecto-ADP-ribosyltransferase 3	Inverse variance weighted (fixed effects)	1.61699	4	0.805736	-1.47374
2	175	Vitamin D levels	Ecto-ADP-ribosyltransferase 3	Inverse variance weighted (multiplicative random effects)	1.62401	4	0.804471	-1.46304
2	175	Vitamin D levels	Ecto-ADP-ribosyltransferase 3	MR Egger	1.58538	3	0.66271	-0.892294
2	175	Vitamin D levels	Ecto-ADP-ribosyltransferase 3	Inverse variance weighted (fixed effects)	1.62401	4	0.804471	-1.46304
2	176	Vitamin D levels	Ecto-ADP-ribosyltransferase 4	Inverse variance weighted (multiplicative random effects)	0.898579	5	0.970324	-4.56434
2	176	Vitamin D levels	Ecto-ADP-ribosyltransferase 4	MR Egger	0.887115	4	0.926402	-3.509
2	176	Vitamin D levels	Ecto-ADP-ribosyltransferase 4	Inverse variance weighted (fixed effects)	0.898579	5	0.970324	-4.56434
2	177	Vitamin D levels	Artemin	Inverse variance weighted (multiplicative random effects)	1.3446	5	0.930276	-2.71858
2	177	Vitamin D levels	Artemin	MR Egger	1.3417	4	0.854263	-1.9813
2	177	Vitamin D levels	Artemin	Inverse variance weighted (fixed effects)	1.3446	5	0.930276	-2.71858
2	178	Vitamin D levels	Acid ceramidase	Inverse variance weighted (multiplicative random effects)	7.49337	4	0.112002	0.466195
2	178	Vitamin D levels	Acid ceramidase	MR Egger	5.86683	3	0.118272	0.488651
2	178	Vitamin D levels	Acid ceramidase	Inverse variance weighted (fixed effects)	7.49337	4	0.112002	0.466195
2	179	Vitamin D levels	Neutral ceramidase	Inverse variance weighted (multiplicative random effects)	4.3989	5	0.493523	-0.136648
2	179	Vitamin D levels	Neutral ceramidase	MR Egger	3.84932	4	0.426783	-0.0391456
2	179	Vitamin D levels	Neutral ceramidase	Inverse variance weighted (fixed effects)	4.3989	5	0.493523	-0.136648
2	180	Vitamin D levels	Arf-GAP with SH3 domain, ANK repeat and PH domain-containing protein 2	Inverse variance weighted (multiplicative random effects)	4.44679	5	0.487034	-0.124406
2	180	Vitamin D levels	Arf-GAP with SH3 domain, ANK repeat and PH domain-containing protein 2	MR Egger	4.42324	4	0.351746	0.0956862
2	180	Vitamin D levels	Arf-GAP with SH3 domain, ANK repeat and PH domain-containing protein 2	Inverse variance weighted (fixed effects)	4.44679	5	0.487034	-0.124406
2	181	Vitamin D levels	Activating signal cointegrator 1 complex subunit 1	Inverse variance weighted (multiplicative random effects)	4.93137	5	0.424313	-0.0139174
2	181	Vitamin D levels	Activating signal cointegrator 1 complex subunit 1	MR Egger	3.2485	4	0.517132	-0.231336
2	181	Vitamin D levels	Activating signal cointegrator 1 complex subunit 1	Inverse variance weighted (fixed effects)	4.93137	5	0.424313	-0.0139174
2	182	Vitamin D levels	Asialoglycoprotein receptor 1	Inverse variance weighted (multiplicative random effects)	2.07425	5	0.838778	-1.41051
2	182	Vitamin D levels	Asialoglycoprotein receptor 1	MR Egger	2.00374	4	0.735071	-0.996265
2	182	Vitamin D levels	Asialoglycoprotein receptor 1	Inverse variance weighted (fixed effects)	2.07425	5	0.838778	-1.41051
2	183	Vitamin D levels	Asialoglycoprotein receptor 2	Inverse variance weighted (multiplicative random effects)	3.05196	4	0.549167	-0.310631
2	183	Vitamin D levels	Asialoglycoprotein receptor 2	MR Egger	2.88187	3	0.4102	-0.0409925
2	183	Vitamin D levels	Asialoglycoprotein receptor 2	Inverse variance weighted (fixed effects)	3.05196	4	0.549167	-0.310631
2	184	Vitamin D levels	Histone-lysine N-methyltransferase ASH1L	Inverse variance weighted (multiplicative random effects)	1.63024	5	0.897569	-2.06704
2	184	Vitamin D levels	Histone-lysine N-methyltransferase ASH1L	MR Egger	1.63021	4	0.803353	-1.45367
2	184	Vitamin D levels	Histone-lysine N-methyltransferase ASH1L	Inverse variance weighted (fixed effects)	1.63024	5	0.897569	-2.06704
2	185	Vitamin D levels	Set1/Ash2 histone methyltransferase complex subunit ASH2	Inverse variance weighted (multiplicative random effects)	1.1234	3	0.771428	-1.67046
2	185	Vitamin D levels	Set1/Ash2 histone methyltransferase complex subunit ASH2	MR Egger	0.30017	2	0.860635	-5.66289
2	185	Vitamin D levels	Set1/Ash2 histone methyltransferase complex subunit ASH2	Inverse variance weighted (fixed effects)	1.1234	3	0.771428	-1.67046
2	186	Vitamin D levels	Acid-sensing ion channel 4	Inverse variance weighted (multiplicative random effects)	3.27423	5	0.65779	-0.527078
2	186	Vitamin D levels	Acid-sensing ion channel 4	MR Egger	3.01377	4	0.555523	-0.327241
2	186	Vitamin D levels	Acid-sensing ion channel 4	Inverse variance weighted (fixed effects)	3.27423	5	0.65779	-0.527078
2	187	Vitamin D levels	Agouti-signaling protein	Inverse variance weighted (multiplicative random effects)	2.57892	5	0.764565	-0.938795
2	187	Vitamin D levels	Agouti-signaling protein	MR Egger	2.15697	4	0.706915	-0.854457
2	187	Vitamin D levels	Agouti-signaling protein	Inverse variance weighted (fixed effects)	2.57892	5	0.764565	-0.938795
2	188	Vitamin D levels	Argininosuccinate lyase	Inverse variance weighted (multiplicative random effects)	5.36293	5	0.373211	0.0676731
2	188	Vitamin D levels	Argininosuccinate lyase	MR Egger	5.03206	4	0.284024	0.205096
2	188	Vitamin D levels	Argininosuccinate lyase	Inverse variance weighted (fixed effects)	5.36293	5	0.373211	0.0676731
2	189	Vitamin D levels	N-acetylserotonin O-methyltransferase-like protein	Inverse variance weighted (multiplicative random effects)	2.43058	5	0.786911	-1.05712
2	189	Vitamin D levels	N-acetylserotonin O-methyltransferase-like protein	MR Egger	2.05428	4	0.725776	-0.947156
2	189	Vitamin D levels	N-acetylserotonin O-methyltransferase-like protein	Inverse variance weighted (fixed effects)	2.43058	5	0.786911	-1.05712
2	190	Vitamin D levels	ATPase ASNA1	Inverse variance weighted (multiplicative random effects)	7.56575	4	0.108845	0.471302
2	190	Vitamin D levels	ATPase ASNA1	MR Egger	6.90853	3	0.0748712	0.565754
2	190	Vitamin D levels	ATPase ASNA1	Inverse variance weighted (fixed effects)	7.56575	4	0.108845	0.471302
2	191	Vitamin D levels	Aspartyl/asparaginyl beta-hydroxylase	Inverse variance weighted (multiplicative random effects)	1.86853	5	0.867021	-1.6759
2	191	Vitamin D levels	Aspartyl/asparaginyl beta-hydroxylase	MR Egger	1.32799	4	0.856609	-2.01207
2	191	Vitamin D levels	Aspartyl/asparaginyl beta-hydroxylase	Inverse variance weighted (fixed effects)	1.86853	5	0.867021	-1.6759
2	192	Vitamin D levels	Asporin	Inverse variance weighted (multiplicative random effects)	3.8046	4	0.433095	-0.0513581
2	192	Vitamin D levels	Asporin	MR Egger	3.78808	3	0.285276	0.208042
2	192	Vitamin D levels	Asporin	Inverse variance weighted (fixed effects)	3.8046	4	0.433095	-0.0513581
2	193	Vitamin D levels	Retroviral-like aspartic protease 1	Inverse variance weighted (multiplicative random effects)	3.41692	5	0.635994	-0.463306
2	193	Vitamin D levels	Retroviral-like aspartic protease 1	MR Egger	1.42102	4	0.840533	-1.81487
2	193	Vitamin D levels	Retroviral-like aspartic protease 1	Inverse variance weighted (fixed effects)	3.41692	5	0.635994	-0.463306
2	194	Vitamin D levels	Astacin-like metalloendopeptidase	Inverse variance weighted (multiplicative random effects)	3.70244	5	0.593001	-0.350461
2	194	Vitamin D levels	Astacin-like metalloendopeptidase	MR Egger	3.67132	4	0.452311	-0.0895258
2	194	Vitamin D levels	Astacin-like metalloendopeptidase	Inverse variance weighted (fixed effects)	3.70244	5	0.593001	-0.350461
2	195	Vitamin D levels	ATPase family AAA domain-containing protein 1	Inverse variance weighted (multiplicative random effects)	4.08003	5	0.537952	-0.22548
2	195	Vitamin D levels	ATPase family AAA domain-containing protein 1	MR Egger	3.72453	4	0.444568	-0.0739603
2	195	Vitamin D levels	ATPase family AAA domain-containing protein 1	Inverse variance weighted (fixed effects)	4.08003	5	0.537952	-0.22548
2	196	Vitamin D levels	ATPase family AAA domain-containing protein 2	Inverse variance weighted (multiplicative random effects)	1.78587	5	0.877909	-1.79976
2	196	Vitamin D levels	ATPase family AAA domain-containing protein 2	MR Egger	1.71674	4	0.787675	-1.33
2	196	Vitamin D levels	ATPase family AAA domain-containing protein 2	Inverse variance weighted (fixed effects)	1.78587	5	0.877909	-1.79976
2	197	Vitamin D levels	Cyclic AMP-dependent transcription factor ATF-6 alpha	Inverse variance weighted (multiplicative random effects)	0.972131	3	0.807995	-2.086
2	197	Vitamin D levels	Cyclic AMP-dependent transcription factor ATF-6 alpha	MR Egger	0.673494	2	0.71409	-1.96959
2	197	Vitamin D levels	Cyclic AMP-dependent transcription factor ATF-6 alpha	Inverse variance weighted (fixed effects)	0.972131	3	0.807995	-2.086
2	198	Vitamin D levels	Ubiquitin-like modifier-activating enzyme ATG7	Inverse variance weighted (multiplicative random effects)	2.82805	5	0.726475	-0.768003
2	198	Vitamin D levels	Ubiquitin-like modifier-activating enzyme ATG7	MR Egger	2.63421	4	0.620774	-0.51848
2	198	Vitamin D levels	Ubiquitin-like modifier-activating enzyme ATG7	Inverse variance weighted (fixed effects)	2.82805	5	0.726475	-0.768003
2	199	Vitamin D levels	Sodium/potassium-transporting ATPase subunit alpha-1	Inverse variance weighted (multiplicative random effects)	6.59839	5	0.252262	0.242239
2	199	Vitamin D levels	Sodium/potassium-transporting ATPase subunit alpha-1	MR Egger	6.26088	4	0.180494	0.361112
2	199	Vitamin D levels	Sodium/potassium-transporting ATPase subunit alpha-1	Inverse variance weighted (fixed effects)	6.59839	5	0.252262	0.242239
2	200	Vitamin D levels	Sodium/potassium-transporting ATPase subunit beta-2	Inverse variance weighted (multiplicative random effects)	3.60968	5	0.60686	-0.385164
2	200	Vitamin D levels	Sodium/potassium-transporting ATPase subunit beta-2	MR Egger	2.53229	4	0.638864	-0.5796
2	200	Vitamin D levels	Sodium/potassium-transporting ATPase subunit beta-2	Inverse variance weighted (fixed effects)	3.60968	5	0.60686	-0.385164
2	201	Vitamin D levels	Sarcoplasmic/endoplasmic reticulum calcium ATPase 3	Inverse variance weighted (multiplicative random effects)	2.2315	5	0.816273	-1.24065
2	201	Vitamin D levels	Sarcoplasmic/endoplasmic reticulum calcium ATPase 3	MR Egger	2.11865	4	0.713946	-0.887993
2	201	Vitamin D levels	Sarcoplasmic/endoplasmic reticulum calcium ATPase 3	Inverse variance weighted (fixed effects)	2.2315	5	0.816273	-1.24065
2	202	Vitamin D levels	Potassium-transporting ATPase subunit beta	Inverse variance weighted (multiplicative random effects)	3.68199	4	0.450751	-0.0863696
2	202	Vitamin D levels	Potassium-transporting ATPase subunit beta	MR Egger	3.6753	3	0.298728	0.18374
2	202	Vitamin D levels	Potassium-transporting ATPase subunit beta	Inverse variance weighted (fixed effects)	3.68199	4	0.450751	-0.0863696
2	203	Vitamin D levels	ATP synthase subunit beta, mitochondrial	Inverse variance weighted (multiplicative random effects)	3.3154	5	0.651485	-0.508114
2	203	Vitamin D levels	ATP synthase subunit beta, mitochondrial	MR Egger	3.2699	4	0.513716	-0.223279
2	203	Vitamin D levels	ATP synthase subunit beta, mitochondrial	Inverse variance weighted (fixed effects)	3.3154	5	0.651485	-0.508114
2	204	Vitamin D levels	Aurora kinase A	Inverse variance weighted (multiplicative random effects)	5.87154	4	0.208949	0.318748
2	204	Vitamin D levels	Aurora kinase A	MR Egger	4.27199	3	0.233552	0.297752
2	204	Vitamin D levels	Aurora kinase A	Inverse variance weighted (fixed effects)	5.87154	4	0.208949	0.318748
2	205	Vitamin D levels	Aurora kinase B	Inverse variance weighted (multiplicative random effects)	1.59652	4	0.809417	-1.50545
2	205	Vitamin D levels	Aurora kinase B	MR Egger	1.52915	3	0.675559	-0.961875
2	205	Vitamin D levels	Aurora kinase B	Inverse variance weighted (fixed effects)	1.59652	4	0.809417	-1.50545
2	206	Vitamin D levels	Axin-2	Inverse variance weighted (multiplicative random effects)	3.71219	5	0.591551	-0.346914
2	206	Vitamin D levels	Axin-2	MR Egger	3.71199	4	0.446384	-0.0775886
2	206	Vitamin D levels	Axin-2	Inverse variance weighted (fixed effects)	3.71219	5	0.591551	-0.346914
2	207	Vitamin D levels	Axin-2	Inverse variance weighted (multiplicative random effects)	1.75371	5	0.882065	-1.8511
2	207	Vitamin D levels	Axin-2	MR Egger	1.64084	4	0.801435	-1.43778
2	207	Vitamin D levels	Axin-2	Inverse variance weighted (fixed effects)	1.75371	5	0.882065	-1.8511
2	208	Vitamin D levels	Zinc-alpha-2-glycoprotein	Inverse variance weighted (multiplicative random effects)	2.05578	5	0.841375	-1.43217
2	208	Vitamin D levels	Zinc-alpha-2-glycoprotein	MR Egger	2.032	4	0.729873	-0.968502
2	208	Vitamin D levels	Zinc-alpha-2-glycoprotein	Inverse variance weighted (fixed effects)	2.05578	5	0.841375	-1.43217
2	209	Vitamin D levels	Beta-1,3-galactosyltransferase 6	Inverse variance weighted (multiplicative random effects)	0.389189	3	0.942467	-6.70833
2	209	Vitamin D levels	Beta-1,3-galactosyltransferase 6	MR Egger	0.0935107	2	0.954321	-20.3879
2	209	Vitamin D levels	Beta-1,3-galactosyltransferase 6	Inverse variance weighted (fixed effects)	0.389189	3	0.942467	-6.70833
2	210	Vitamin D levels	Beta-1,3-glucosyltransferase	Inverse variance weighted (multiplicative random effects)	1.99185	3	0.5741	-0.506137
2	210	Vitamin D levels	Beta-1,3-glucosyltransferase	MR Egger	0.689348	2	0.708451	-1.90129
2	210	Vitamin D levels	Beta-1,3-glucosyltransferase	Inverse variance weighted (fixed effects)	1.99185	3	0.5741	-0.506137
2	211	Vitamin D levels	Galactosylgalactosylxylosylprotein 3-beta-glucuronosyltransferase 3	Inverse variance weighted (multiplicative random effects)	3.67714	5	0.59677	-0.359754
2	211	Vitamin D levels	Galactosylgalactosylxylosylprotein 3-beta-glucuronosyltransferase 3	MR Egger	1.57038	4	0.814106	-1.54716
2	211	Vitamin D levels	Galactosylgalactosylxylosylprotein 3-beta-glucuronosyltransferase 3	Inverse variance weighted (fixed effects)	3.67714	5	0.59677	-0.359754
2	212	Vitamin D levels	Beta-1,4-glucuronyltransferase 1	Inverse variance weighted (multiplicative random effects)	4.34589	5	0.500764	-0.150513
2	212	Vitamin D levels	Beta-1,4-glucuronyltransferase 1	MR Egger	3.97044	4	0.410021	-0.00744473
2	212	Vitamin D levels	Beta-1,4-glucuronyltransferase 1	Inverse variance weighted (fixed effects)	4.34589	5	0.500764	-0.150513
2	213	Vitamin D levels	N-acetyllactosaminide beta-1,3-N-acetylglucosaminyltransferase 2	Inverse variance weighted (multiplicative random effects)	3.84802	5	0.571498	-0.299369
2	213	Vitamin D levels	N-acetyllactosaminide beta-1,3-N-acetylglucosaminyltransferase 2	MR Egger	3.63171	4	0.458137	-0.101411
2	213	Vitamin D levels	N-acetyllactosaminide beta-1,3-N-acetylglucosaminyltransferase 2	Inverse variance weighted (fixed effects)	3.84802	5	0.571498	-0.299369
2	214	Vitamin D levels	UDP-GlcNAc:betaGal beta-1,3-N-acetylglucosaminyltransferase 6	Inverse variance weighted (multiplicative random effects)	2.93898	5	0.709393	-0.701272
2	214	Vitamin D levels	UDP-GlcNAc:betaGal beta-1,3-N-acetylglucosaminyltransferase 6	MR Egger	2.91422	4	0.572281	-0.37258
2	214	Vitamin D levels	UDP-GlcNAc:betaGal beta-1,3-N-acetylglucosaminyltransferase 6	Inverse variance weighted (fixed effects)	2.93898	5	0.709393	-0.701272
2	215	Vitamin D levels	UDP-GlcNAc:betaGal beta-1,3-N-acetylglucosaminyltransferase 8	Inverse variance weighted (multiplicative random effects)	4.39385	4	0.355321	0.089636
2	215	Vitamin D levels	UDP-GlcNAc:betaGal beta-1,3-N-acetylglucosaminyltransferase 8	MR Egger	3.04571	3	0.384631	0.0150075
2	215	Vitamin D levels	UDP-GlcNAc:betaGal beta-1,3-N-acetylglucosaminyltransferase 8	Inverse variance weighted (fixed effects)	4.39385	4	0.355321	0.089636
2	216	Vitamin D levels	Beta-1,4-galactosyltransferase 1	Inverse variance weighted (multiplicative random effects)	2.05421	5	0.841594	-1.43402
2	216	Vitamin D levels	Beta-1,4-galactosyltransferase 1	MR Egger	1.92833	4	0.74894	-1.07434
2	216	Vitamin D levels	Beta-1,4-galactosyltransferase 1	Inverse variance weighted (fixed effects)	2.05421	5	0.841594	-1.43402
2	217	Vitamin D levels	Beta-1,4-galactosyltransferase 2	Inverse variance weighted (multiplicative random effects)	5.10517	4	0.276676	0.216481
2	217	Vitamin D levels	Beta-1,4-galactosyltransferase 2	MR Egger	3.89137	3	0.273435	0.229064
2	217	Vitamin D levels	Beta-1,4-galactosyltransferase 2	Inverse variance weighted (fixed effects)	5.10517	4	0.276676	0.216481
2	218	Vitamin D levels	Beta-1,4-galactosyltransferase 3	Inverse variance weighted (multiplicative random effects)	3.82968	5	0.574189	-0.305592
2	218	Vitamin D levels	Beta-1,4-galactosyltransferase 3	MR Egger	3.78173	4	0.436351	-0.0577176
2	218	Vitamin D levels	Beta-1,4-galactosyltransferase 3	Inverse variance weighted (fixed effects)	3.82968	5	0.574189	-0.305592
2	219	Vitamin D levels	Beta-1,4-galactosyltransferase 5	Inverse variance weighted (multiplicative random effects)	3.20235	5	0.668822	-0.561354
2	219	Vitamin D levels	Beta-1,4-galactosyltransferase 5	MR Egger	2.7507	4	0.600372	-0.454175
2	219	Vitamin D levels	Beta-1,4-galactosyltransferase 5	Inverse variance weighted (fixed effects)	3.20235	5	0.668822	-0.561354
2	220	Vitamin D levels	Beta-1,4-galactosyltransferase 6	Inverse variance weighted (multiplicative random effects)	0.44016	3	0.931827	-5.81571
2	220	Vitamin D levels	Beta-1,4-galactosyltransferase 6	MR Egger	0.334916	2	0.845812	-4.97164
2	220	Vitamin D levels	Beta-1,4-galactosyltransferase 6	Inverse variance weighted (fixed effects)	0.44016	3	0.931827	-5.81571
2	221	Vitamin D levels	Beta-1,4-galactosyltransferase 7	Inverse variance weighted (multiplicative random effects)	8.64418	5	0.124126	0.421576
2	221	Vitamin D levels	Beta-1,4-galactosyltransferase 7	MR Egger	8.28521	4	0.0816719	0.517212
2	221	Vitamin D levels	Beta-1,4-galactosyltransferase 7	Inverse variance weighted (fixed effects)	8.64418	5	0.124126	0.421576
2	222	Vitamin D levels	Transcription regulator protein BACH1	Inverse variance weighted (multiplicative random effects)	3.01463	5	0.69773	-0.658579
2	222	Vitamin D levels	Transcription regulator protein BACH1	MR Egger	2.18298	4	0.702146	-0.832355
2	222	Vitamin D levels	Transcription regulator protein BACH1	Inverse variance weighted (fixed effects)	3.01463	5	0.69773	-0.658579
2	223	Vitamin D levels	Transcription regulator protein BACH2	Inverse variance weighted (multiplicative random effects)	1.67579	5	0.891935	-1.98366
2	223	Vitamin D levels	Transcription regulator protein BACH2	MR Egger	0.647525	4	0.957639	-5.17737
2	223	Vitamin D levels	Transcription regulator protein BACH2	Inverse variance weighted (fixed effects)	1.67579	5	0.891935	-1.98366
2	224	Vitamin D levels	Bcl2-associated agonist of cell death	Inverse variance weighted (multiplicative random effects)	5.36442	4	0.251906	0.254347
2	224	Vitamin D levels	Bcl2-associated agonist of cell death	MR Egger	5.35267	3	0.147721	0.439533
2	224	Vitamin D levels	Bcl2-associated agonist of cell death	Inverse variance weighted (fixed effects)	5.36442	4	0.251906	0.254347
2	225	Vitamin D levels	BAG family molecular chaperone regulator 3	Inverse variance weighted (multiplicative random effects)	1.25836	4	0.868399	-2.17873
2	225	Vitamin D levels	BAG family molecular chaperone regulator 3	MR Egger	0.143836	3	0.986102	-19.8571
2	225	Vitamin D levels	BAG family molecular chaperone regulator 3	Inverse variance weighted (fixed effects)	1.25836	4	0.868399	-2.17873
2	226	Vitamin D levels	BAG family molecular chaperone regulator 4	Inverse variance weighted (multiplicative random effects)	4.53278	5	0.47551	-0.103076
2	226	Vitamin D levels	BAG family molecular chaperone regulator 4	MR Egger	4.52116	4	0.340045	0.115272
2	226	Vitamin D levels	BAG family molecular chaperone regulator 4	Inverse variance weighted (fixed effects)	4.53278	5	0.47551	-0.103076
2	227	Vitamin D levels	B melanoma antigen 2	Inverse variance weighted (multiplicative random effects)	6.06555	4	0.194306	0.340538
2	227	Vitamin D levels	B melanoma antigen 2	MR Egger	3.58508	3	0.309894	0.163199
2	227	Vitamin D levels	B melanoma antigen 2	Inverse variance weighted (fixed effects)	6.06555	4	0.194306	0.340538
2	228	Vitamin D levels	B melanoma antigen 3	Inverse variance weighted (multiplicative random effects)	2.06421	4	0.72395	-0.937789
2	228	Vitamin D levels	B melanoma antigen 3	MR Egger	0.789741	3	0.851919	-2.79872
2	228	Vitamin D levels	B melanoma antigen 3	Inverse variance weighted (fixed effects)	2.06421	4	0.72395	-0.937789
2	229	Vitamin D levels	BRCA1-associated RING domain protein 1	Inverse variance weighted (multiplicative random effects)	5.79952	5	0.326218	0.13786
2	229	Vitamin D levels	BRCA1-associated RING domain protein 1	MR Egger	0.250351	4	0.99279	-14.9776
2	229	Vitamin D levels	BRCA1-associated RING domain protein 1	Inverse variance weighted (fixed effects)	5.79952	5	0.326218	0.13786
2	230	Vitamin D levels	Basic leucine zipper transcriptional factor ATF-like 3	Inverse variance weighted (multiplicative random effects)	1.47907	4	0.830343	-1.70441
2	230	Vitamin D levels	Basic leucine zipper transcriptional factor ATF-like 3	MR Egger	1.11614	3	0.773178	-1.68783
2	230	Vitamin D levels	Basic leucine zipper transcriptional factor ATF-like 3	Inverse variance weighted (fixed effects)	1.47907	4	0.830343	-1.70441
2	231	Vitamin D levels	Basal Cell Adhesion Molecule	Inverse variance weighted (multiplicative random effects)	5.6384	4	0.227829	0.290579
2	231	Vitamin D levels	Basal Cell Adhesion Molecule	MR Egger	3.63588	3	0.303562	0.17489
2	231	Vitamin D levels	Basal Cell Adhesion Molecule	Inverse variance weighted (fixed effects)	5.6384	4	0.227829	0.290579
2	232	Vitamin D levels	Brevican core protein	Inverse variance weighted (multiplicative random effects)	3.42012	5	0.635507	-0.461935
2	232	Vitamin D levels	Brevican core protein	MR Egger	1.61946	4	0.805291	-1.46996
2	232	Vitamin D levels	Brevican core protein	Inverse variance weighted (fixed effects)	3.42012	5	0.635507	-0.461935
2	233	Vitamin D levels	B-cell receptor-associated protein 29	Inverse variance weighted (multiplicative random effects)	2.17759	5	0.824066	-1.29611
2	233	Vitamin D levels	B-cell receptor-associated protein 29	MR Egger	1.93376	4	0.747941	-1.06851
2	233	Vitamin D levels	B-cell receptor-associated protein 29	Inverse variance weighted (fixed effects)	2.17759	5	0.824066	-1.29611
2	234	Vitamin D levels	Breast cancer anti-estrogen resistance protein 3	Inverse variance weighted (multiplicative random effects)	6.15878	5	0.291074	0.188151
2	234	Vitamin D levels	Breast cancer anti-estrogen resistance protein 3	MR Egger	5.18419	4	0.268915	0.228424
2	234	Vitamin D levels	Breast cancer anti-estrogen resistance protein 3	Inverse variance weighted (fixed effects)	6.15878	5	0.291074	0.188151
2	235	Vitamin D levels	B-cell lymphoma/leukemia 10	Inverse variance weighted (multiplicative random effects)	6.99068	3	0.0721954	0.570857
2	235	Vitamin D levels	B-cell lymphoma/leukemia 10	MR Egger	6.19106	2	0.0452511	0.676953
2	235	Vitamin D levels	B-cell lymphoma/leukemia 10	Inverse variance weighted (fixed effects)	6.99068	3	0.0721954	0.570857
2	236	Vitamin D levels	Apoptosis regulator Bcl-2	Inverse variance weighted (multiplicative random effects)	2.9252	4	0.57042	-0.367427
2	236	Vitamin D levels	Apoptosis regulator Bcl-2	MR Egger	2.52038	3	0.471619	-0.190295
2	236	Vitamin D levels	Apoptosis regulator Bcl-2	Inverse variance weighted (fixed effects)	2.9252	4	0.57042	-0.367427
2	237	Vitamin D levels	Bcl-2-related protein A1	Inverse variance weighted (multiplicative random effects)	1.11097	5	0.953128	-3.50057
2	237	Vitamin D levels	Bcl-2-related protein A1	MR Egger	0.72659	4	0.94801	-4.50517
2	237	Vitamin D levels	Bcl-2-related protein A1	Inverse variance weighted (fixed effects)	1.11097	5	0.953128	-3.50057
2	238	Vitamin D levels	Bcl-2-like protein 1	Inverse variance weighted (multiplicative random effects)	0.921027	4	0.921525	-3.34298
2	238	Vitamin D levels	Bcl-2-like protein 1	MR Egger	0.553985	3	0.906881	-4.41531
2	238	Vitamin D levels	Bcl-2-like protein 1	Inverse variance weighted (fixed effects)	0.921027	4	0.921525	-3.34298
2	239	Vitamin D levels	Bcl-2-like protein 2	Inverse variance weighted (multiplicative random effects)	5.00558	5	0.4152	0.00111446
2	239	Vitamin D levels	Bcl-2-like protein 2	MR Egger	4.49155	4	0.34355	0.109439
2	239	Vitamin D levels	Bcl-2-like protein 2	Inverse variance weighted (fixed effects)	5.00558	5	0.4152	0.00111446
2	240	Vitamin D levels	Bcl-2-like protein 2	Inverse variance weighted (multiplicative random effects)	3.99683	5	0.549872	-0.250991
2	240	Vitamin D levels	Bcl-2-like protein 2	MR Egger	3.78003	4	0.436593	-0.0581919
2	240	Vitamin D levels	Bcl-2-like protein 2	Inverse variance weighted (fixed effects)	3.99683	5	0.549872	-0.250991
2	241	Vitamin D levels	B-cell lymphoma 6 protein	Inverse variance weighted (multiplicative random effects)	0.921187	5	0.968669	-4.42778
2	241	Vitamin D levels	B-cell lymphoma 6 protein	MR Egger	0.571558	4	0.966171	-5.99842
2	241	Vitamin D levels	B-cell lymphoma 6 protein	Inverse variance weighted (fixed effects)	0.921187	5	0.968669	-4.42778
2	242	Vitamin D levels	Brain-derived neurotrophic factor	Inverse variance weighted (multiplicative random effects)	7.4015	5	0.192451	0.324461
2	242	Vitamin D levels	Brain-derived neurotrophic factor	MR Egger	6.97638	4	0.137142	0.426637
2	242	Vitamin D levels	Brain-derived neurotrophic factor	Inverse variance weighted (fixed effects)	7.4015	5	0.192451	0.324461
2	243	Vitamin D levels	Transcription factor TFIIIB component B'' homolog	Inverse variance weighted (multiplicative random effects)	2.47303	5	0.780551	-1.02181
2	243	Vitamin D levels	Transcription factor TFIIIB component B'' homolog	MR Egger	2.08385	4	0.720341	-0.919528
2	243	Vitamin D levels	Transcription factor TFIIIB component B'' homolog	Inverse variance weighted (fixed effects)	2.47303	5	0.780551	-1.02181
2	244	Vitamin D levels	Beclin-1	Inverse variance weighted (multiplicative random effects)	5.00059	5	0.415808	0.000117667
2	244	Vitamin D levels	Beclin-1	MR Egger	3.20789	4	0.523658	-0.246927
2	244	Vitamin D levels	Beclin-1	Inverse variance weighted (fixed effects)	5.00059	5	0.415808	0.000117667
2	245	Vitamin D levels	BET1-like protein	Inverse variance weighted (multiplicative random effects)	6.10247	5	0.296376	0.180659
2	245	Vitamin D levels	BET1-like protein	MR Egger	5.85103	4	0.210553	0.31636
2	245	Vitamin D levels	BET1-like protein	Inverse variance weighted (fixed effects)	6.10247	5	0.296376	0.180659
2	246	Vitamin D levels	Osteocalcin	Inverse variance weighted (multiplicative random effects)	5.61141	5	0.345884	0.108958
2	246	Vitamin D levels	Osteocalcin	MR Egger	5.49709	4	0.239985	0.272342
2	246	Vitamin D levels	Osteocalcin	Inverse variance weighted (fixed effects)	5.61141	5	0.345884	0.108958
2	247	Vitamin D levels	Biglycan	Inverse variance weighted (multiplicative random effects)	3.95436	3	0.266435	0.241344
2	247	Vitamin D levels	Biglycan	MR Egger	1.96882	2	0.373659	-0.015835
2	247	Vitamin D levels	Biglycan	Inverse variance weighted (fixed effects)	3.95436	3	0.266435	0.241344
2	248	Vitamin D levels	Biglycan	Inverse variance weighted (multiplicative random effects)	2.57254	5	0.765533	-0.943607
2	248	Vitamin D levels	Biglycan	MR Egger	1.56434	4	0.815186	-1.55698
2	248	Vitamin D levels	Biglycan	Inverse variance weighted (fixed effects)	2.57254	5	0.765533	-0.943607
2	249	Vitamin D levels	BH3-interacting domain death agonist	Inverse variance weighted (multiplicative random effects)	2.42647	5	0.787526	-1.06061
2	249	Vitamin D levels	BH3-interacting domain death agonist	MR Egger	2.32333	4	0.676525	-0.721666
2	249	Vitamin D levels	BH3-interacting domain death agonist	Inverse variance weighted (fixed effects)	2.42647	5	0.787526	-1.06061
2	250	Vitamin D levels	Myc box-dependent-interacting protein 1	Inverse variance weighted (multiplicative random effects)	2.01985	4	0.732108	-0.980344
2	250	Vitamin D levels	Myc box-dependent-interacting protein 1	MR Egger	1.9398	3	0.584996	-0.546554
2	250	Vitamin D levels	Myc box-dependent-interacting protein 1	Inverse variance weighted (fixed effects)	2.01985	4	0.732108	-0.980344
2	251	Vitamin D levels	Baculoviral IAP repeat-containing protein 3	Inverse variance weighted (multiplicative random effects)	1.43457	4	0.838165	-1.78829
2	251	Vitamin D levels	Baculoviral IAP repeat-containing protein 3	MR Egger	1.29673	3	0.72991	-1.31352
2	251	Vitamin D levels	Baculoviral IAP repeat-containing protein 3	Inverse variance weighted (fixed effects)	1.43457	4	0.838165	-1.78829
2	252	Vitamin D levels	Baculoviral IAP repeat-containing protein 5	Inverse variance weighted (multiplicative random effects)	2.40446	4	0.661821	-0.663574
2	252	Vitamin D levels	Baculoviral IAP repeat-containing protein 5	MR Egger	2.13857	3	0.544149	-0.402806
2	252	Vitamin D levels	Baculoviral IAP repeat-containing protein 5	Inverse variance weighted (fixed effects)	2.40446	4	0.661821	-0.663574
2	253	Vitamin D levels	Biliverdin reductase A	Inverse variance weighted (multiplicative random effects)	7.15858	5	0.209111	0.301537
2	253	Vitamin D levels	Biliverdin reductase A	MR Egger	7.05432	4	0.133045	0.432972
2	253	Vitamin D levels	Biliverdin reductase A	Inverse variance weighted (fixed effects)	7.15858	5	0.209111	0.301537
2	254	Vitamin D levels	Bone morphogenetic protein 10	Inverse variance weighted (multiplicative random effects)	3.75998	5	0.584464	-0.329796
2	254	Vitamin D levels	Bone morphogenetic protein 10	MR Egger	3.67859	4	0.451248	-0.0873732
2	254	Vitamin D levels	Bone morphogenetic protein 10	Inverse variance weighted (fixed effects)	3.75998	5	0.584464	-0.329796
2	255	Vitamin D levels	Bone morphogenetic protein 6	Inverse variance weighted (multiplicative random effects)	1.66387	4	0.797269	-1.40403
2	255	Vitamin D levels	Bone morphogenetic protein 6	MR Egger	0.129206	3	0.988116	-22.2187
2	255	Vitamin D levels	Bone morphogenetic protein 6	Inverse variance weighted (fixed effects)	1.66387	4	0.797269	-1.40403
2	256	Vitamin D levels	Bone morphogenetic protein 6	Inverse variance weighted (multiplicative random effects)	2.81158	5	0.729008	-0.778363
2	256	Vitamin D levels	Bone morphogenetic protein 6	MR Egger	2.41938	4	0.659129	-0.653319
2	256	Vitamin D levels	Bone morphogenetic protein 6	Inverse variance weighted (fixed effects)	2.81158	5	0.729008	-0.778363
2	257	Vitamin D levels	Bone morphogenetic protein 7	Inverse variance weighted (multiplicative random effects)	0.832297	4	0.934067	-3.80598
2	257	Vitamin D levels	Bone morphogenetic protein 7	MR Egger	0.831718	3	0.841866	-2.60699
2	257	Vitamin D levels	Bone morphogenetic protein 7	Inverse variance weighted (fixed effects)	0.832297	4	0.934067	-3.80598
2	258	Vitamin D levels	BMP-binding endothelial regulator protein	Inverse variance weighted (multiplicative random effects)	2.49079	5	0.777881	-1.00739
2	258	Vitamin D levels	BMP-binding endothelial regulator protein	MR Egger	2.36279	4	0.669363	-0.692916
2	258	Vitamin D levels	BMP-binding endothelial regulator protein	Inverse variance weighted (fixed effects)	2.49079	5	0.777881	-1.00739
2	259	Vitamin D levels	Bone morphogenetic protein receptor type-1A	Inverse variance weighted (multiplicative random effects)	3.32512	4	0.504962	-0.202965
2	259	Vitamin D levels	Bone morphogenetic protein receptor type-1A	MR Egger	2.99071	3	0.39306	-0.00310685
2	259	Vitamin D levels	Bone morphogenetic protein receptor type-1A	Inverse variance weighted (fixed effects)	3.32512	4	0.504962	-0.202965
2	260	Vitamin D levels	Cytoplasmic tyrosine-protein kinase BMX	Inverse variance weighted (multiplicative random effects)	3.19527	4	0.525695	-0.251849
2	260	Vitamin D levels	Cytoplasmic tyrosine-protein kinase BMX	MR Egger	3.19417	3	0.362645	0.0607898
2	260	Vitamin D levels	Cytoplasmic tyrosine-protein kinase BMX	Inverse variance weighted (fixed effects)	3.19527	4	0.525695	-0.251849
2	261	Vitamin D levels	BCL2/adenovirus E1B 19 kDa protein-interacting protein 3	Inverse variance weighted (multiplicative random effects)	4.66026	5	0.458731	-0.0729011
2	261	Vitamin D levels	BCL2/adenovirus E1B 19 kDa protein-interacting protein 3	MR Egger	0.752916	4	0.944647	-4.31268
2	261	Vitamin D levels	BCL2/adenovirus E1B 19 kDa protein-interacting protein 3	Inverse variance weighted (fixed effects)	4.66026	5	0.458731	-0.0729011
2	262	Vitamin D levels	BCL2/adenovirus E1B 19 kDa protein-interacting protein 3-like	Inverse variance weighted (multiplicative random effects)	6.76133	5	0.239005	0.2605
2	262	Vitamin D levels	BCL2/adenovirus E1B 19 kDa protein-interacting protein 3-like	MR Egger	6.7601	4	0.149122	0.408293
2	262	Vitamin D levels	BCL2/adenovirus E1B 19 kDa protein-interacting protein 3-like	Inverse variance weighted (fixed effects)	6.76133	5	0.239005	0.2605
2	263	Vitamin D levels	Brother of CDO	Inverse variance weighted (multiplicative random effects)	4.26676	5	0.511682	-0.171848
2	263	Vitamin D levels	Brother of CDO	MR Egger	3.17645	4	0.528743	-0.259268
2	263	Vitamin D levels	Brother of CDO	Inverse variance weighted (fixed effects)	4.26676	5	0.511682	-0.171848
2	264	Vitamin D levels	BolA-like protein 2	Inverse variance weighted (multiplicative random effects)	3.21757	5	0.666484	-0.55397
2	264	Vitamin D levels	BolA-like protein 2	MR Egger	1.08352	4	0.896878	-2.69166
2	264	Vitamin D levels	BolA-like protein 2	Inverse variance weighted (fixed effects)	3.21757	5	0.666484	-0.55397
2	265	Vitamin D levels	Bisphosphoglycerate mutase	Inverse variance weighted (multiplicative random effects)	2.04425	5	0.842989	-1.44589
2	265	Vitamin D levels	Bisphosphoglycerate mutase	MR Egger	2.04354	4	0.727751	-0.957388
2	265	Vitamin D levels	Bisphosphoglycerate mutase	Inverse variance weighted (fixed effects)	2.04425	5	0.842989	-1.44589
2	266	Vitamin D levels	Bactericidal permeability-increasing protein	Inverse variance weighted (multiplicative random effects)	1.84775	3	0.604599	-0.623594
2	266	Vitamin D levels	Bactericidal permeability-increasing protein	MR Egger	1.22589	2	0.541754	-0.631473
2	266	Vitamin D levels	Bactericidal permeability-increasing protein	Inverse variance weighted (fixed effects)	1.84775	3	0.604599	-0.623594
2	267	Vitamin D levels	BPI fold-containing family A member 1	Inverse variance weighted (multiplicative random effects)	6.72012	5	0.242301	0.255966
2	267	Vitamin D levels	BPI fold-containing family A member 1	MR Egger	6.17332	4	0.186573	0.35205
2	267	Vitamin D levels	BPI fold-containing family A member 1	Inverse variance weighted (fixed effects)	6.72012	5	0.242301	0.255966
2	268	Vitamin D levels	BPI fold-containing family B member 1	Inverse variance weighted (multiplicative random effects)	2.5419	4	0.637148	-0.573624
2	268	Vitamin D levels	BPI fold-containing family B member 1	MR Egger	1.13317	3	0.769074	-1.64745
2	268	Vitamin D levels	BPI fold-containing family B member 1	Inverse variance weighted (fixed effects)	2.5419	4	0.637148	-0.573624
2	269	Vitamin D levels	Bromodomain-containing protein 1	Inverse variance weighted (multiplicative random effects)	1.74789	4	0.782	-1.28847
2	269	Vitamin D levels	Bromodomain-containing protein 1	MR Egger	1.16411	3	0.761624	-1.57707
2	269	Vitamin D levels	Bromodomain-containing protein 1	Inverse variance weighted (fixed effects)	1.74789	4	0.782	-1.28847
2	270	Vitamin D levels	Bromodomain testis-specific protein	Inverse variance weighted (multiplicative random effects)	2.71561	4	0.606486	-0.472968
2	270	Vitamin D levels	Bromodomain testis-specific protein	MR Egger	2.7152	3	0.43765	-0.104889
2	270	Vitamin D levels	Bromodomain testis-specific protein	Inverse variance weighted (fixed effects)	2.71561	4	0.606486	-0.472968
2	271	Vitamin D levels	Transcription factor IIIB 90 kDa subunit	Inverse variance weighted (multiplicative random effects)	1.37599	5	0.926922	-2.63376
2	271	Vitamin D levels	Transcription factor IIIB 90 kDa subunit	MR Egger	0.990263	4	0.911269	-3.03933
2	271	Vitamin D levels	Transcription factor IIIB 90 kDa subunit	Inverse variance weighted (fixed effects)	1.37599	5	0.926922	-2.63376
2	272	Vitamin D levels	BRICHOS domain-containing protein 5	Inverse variance weighted (multiplicative random effects)	6.30996	4	0.177165	0.366082
2	272	Vitamin D levels	BRICHOS domain-containing protein 5	MR Egger	4.06675	3	0.254346	0.26231
2	272	Vitamin D levels	BRICHOS domain-containing protein 5	Inverse variance weighted (fixed effects)	6.30996	4	0.177165	0.366082
2	273	Vitamin D levels	Peregrin	Inverse variance weighted (multiplicative random effects)	3.52001	4	0.474843	-0.136361
2	273	Vitamin D levels	Peregrin	MR Egger	2.71099	3	0.438362	-0.106606
2	273	Vitamin D levels	Peregrin	Inverse variance weighted (fixed effects)	3.52001	4	0.474843	-0.136361
2	274	Vitamin D levels	Serine/threonine-protein kinase BRSK2	Inverse variance weighted (multiplicative random effects)	2.31399	3	0.509846	-0.296461
2	274	Vitamin D levels	Serine/threonine-protein kinase BRSK2	MR Egger	0.85892	2	0.65086	-1.32851
2	274	Vitamin D levels	Serine/threonine-protein kinase BRSK2	Inverse variance weighted (fixed effects)	2.31399	3	0.509846	-0.296461
2	275	Vitamin D levels	Basigin	Inverse variance weighted (multiplicative random effects)	3.36852	5	0.643368	-0.484329
2	275	Vitamin D levels	Basigin	MR Egger	1.37045	4	0.849314	-1.91875
2	275	Vitamin D levels	Basigin	Inverse variance weighted (fixed effects)	3.36852	5	0.643368	-0.484329
2	276	Vitamin D levels	ADP-ribosyl cyclase/cyclic ADP-ribose hydrolase 2	Inverse variance weighted (multiplicative random effects)	0.600717	4	0.962984	-5.65871
2	276	Vitamin D levels	ADP-ribosyl cyclase/cyclic ADP-ribose hydrolase 2	MR Egger	0.419145	3	0.93626	-6.15743
2	276	Vitamin D levels	ADP-ribosyl cyclase/cyclic ADP-ribose hydrolase 2	Inverse variance weighted (fixed effects)	0.600717	4	0.962984	-5.65871
2	277	Vitamin D levels	Tyrosine-protein kinase BTK	Inverse variance weighted (multiplicative random effects)	8.50873	5	0.130338	0.412368
2	277	Vitamin D levels	Tyrosine-protein kinase BTK	MR Egger	7.86466	4	0.0966636	0.491396
2	277	Vitamin D levels	Tyrosine-protein kinase BTK	Inverse variance weighted (fixed effects)	8.50873	5	0.130338	0.412368
2	278	Vitamin D levels	Butyrophilin-like protein 9	Inverse variance weighted (multiplicative random effects)	4.24926	5	0.514114	-0.176674
2	278	Vitamin D levels	Butyrophilin-like protein 9	MR Egger	3.94895	4	0.412958	-0.0129267
2	278	Vitamin D levels	Butyrophilin-like protein 9	Inverse variance weighted (fixed effects)	4.24926	5	0.514114	-0.176674
2	279	Vitamin D levels	Mitotic checkpoint serine/threonine-protein kinase BUB1	Inverse variance weighted (multiplicative random effects)	3.77533	5	0.582194	-0.324386
2	279	Vitamin D levels	Mitotic checkpoint serine/threonine-protein kinase BUB1	MR Egger	2.84442	4	0.58419	-0.406264
2	279	Vitamin D levels	Mitotic checkpoint serine/threonine-protein kinase BUB1	Inverse variance weighted (fixed effects)	3.77533	5	0.582194	-0.324386
2	280	Vitamin D levels	Uncharacterized protein C10orf35	Inverse variance weighted (multiplicative random effects)	4.36481	5	0.498172	-0.145524
2	280	Vitamin D levels	Uncharacterized protein C10orf35	MR Egger	2.98805	4	0.559828	-0.338668
2	280	Vitamin D levels	Uncharacterized protein C10orf35	Inverse variance weighted (fixed effects)	4.36481	5	0.498172	-0.145524
2	281	Vitamin D levels	Platelet receptor Gi24	Inverse variance weighted (multiplicative random effects)	6.14018	5	0.292817	0.185692
2	281	Vitamin D levels	Platelet receptor Gi24	MR Egger	6.06654	4	0.194234	0.340645
2	281	Vitamin D levels	Platelet receptor Gi24	Inverse variance weighted (fixed effects)	6.14018	5	0.292817	0.185692
2	282	Vitamin D levels	UPF0696 protein C11orf68	Inverse variance weighted (multiplicative random effects)	2.79396	3	0.424495	-0.0737441
2	282	Vitamin D levels	UPF0696 protein C11orf68	MR Egger	2.78683	2	0.248226	0.28234
2	282	Vitamin D levels	UPF0696 protein C11orf68	Inverse variance weighted (fixed effects)	2.79396	3	0.424495	-0.0737441
2	283	Vitamin D levels	UPF0454 protein C12orf49	Inverse variance weighted (multiplicative random effects)	2.50239	4	0.644207	-0.598469
2	283	Vitamin D levels	UPF0454 protein C12orf49	MR Egger	1.75216	3	0.625401	-0.712177
2	283	Vitamin D levels	UPF0454 protein C12orf49	Inverse variance weighted (fixed effects)	2.50239	4	0.644207	-0.598469
2	284	Vitamin D levels	Uncharacterized protein C14orf93	Inverse variance weighted (multiplicative random effects)	1.30996	5	0.933903	-2.8169
2	284	Vitamin D levels	Uncharacterized protein C14orf93	MR Egger	1.14699	4	0.886747	-2.48739
2	284	Vitamin D levels	Uncharacterized protein C14orf93	Inverse variance weighted (fixed effects)	1.30996	5	0.933903	-2.8169
2	285	Vitamin D levels	Transmembrane protein C16orf54	Inverse variance weighted (multiplicative random effects)	2.90907	5	0.714002	-0.718761
2	285	Vitamin D levels	Transmembrane protein C16orf54	MR Egger	2.38905	4	0.664607	-0.674305
2	285	Vitamin D levels	Transmembrane protein C16orf54	Inverse variance weighted (fixed effects)	2.90907	5	0.714002	-0.718761
2	286	Vitamin D levels	Uncharacterized protein C17orf67	Inverse variance weighted (multiplicative random effects)	6.35059	5	0.273584	0.212672
2	286	Vitamin D levels	Uncharacterized protein C17orf67	MR Egger	5.92143	4	0.205093	0.324488
2	286	Vitamin D levels	Uncharacterized protein C17orf67	Inverse variance weighted (fixed effects)	6.35059	5	0.273584	0.212672
2	287	Vitamin D levels	Uncharacterized protein C17orf78	Inverse variance weighted (multiplicative random effects)	4.42229	5	0.490348	-0.130636
2	287	Vitamin D levels	Uncharacterized protein C17orf78	MR Egger	2.60501	4	0.625936	-0.535503
2	287	Vitamin D levels	Uncharacterized protein C17orf78	Inverse variance weighted (fixed effects)	4.42229	5	0.490348	-0.130636
2	288	Vitamin D levels	Uncharacterized protein C17orf78	Inverse variance weighted (multiplicative random effects)	13.2213	5	0.0213913	0.621821
2	288	Vitamin D levels	Uncharacterized protein C17orf78	MR Egger	9.02782	4	0.0604079	0.556925
2	288	Vitamin D levels	Uncharacterized protein C17orf78	Inverse variance weighted (fixed effects)	13.2213	5	0.0213913	0.621821
2	289	Vitamin D levels	Uncharacterized protein C17orf89	Inverse variance weighted (multiplicative random effects)	9.26341	4	0.0548424	0.568193
2	289	Vitamin D levels	Uncharacterized protein C17orf89	MR Egger	8.22073	3	0.0416635	0.635069
2	289	Vitamin D levels	Uncharacterized protein C17orf89	Inverse variance weighted (fixed effects)	9.26341	4	0.0548424	0.568193
2	290	Vitamin D levels	UPF0729 protein C18orf32	Inverse variance weighted (multiplicative random effects)	2.83484	5	0.725431	-0.763769
2	290	Vitamin D levels	UPF0729 protein C18orf32	MR Egger	1.76552	4	0.778784	-1.26562
2	290	Vitamin D levels	UPF0729 protein C18orf32	Inverse variance weighted (fixed effects)	2.83484	5	0.725431	-0.763769
2	291	Vitamin D levels	Uncharacterized protein C19orf18	Inverse variance weighted (multiplicative random effects)	7.75222	5	0.170431	0.355023
2	291	Vitamin D levels	Uncharacterized protein C19orf18	MR Egger	7.65924	4	0.104889	0.477755
2	291	Vitamin D levels	Uncharacterized protein C19orf18	Inverse variance weighted (fixed effects)	7.75222	5	0.170431	0.355023
2	292	Vitamin D levels	Angiopoietin-like protein 8	Inverse variance weighted (multiplicative random effects)	4.43953	5	0.488014	-0.126245
2	292	Vitamin D levels	Angiopoietin-like protein 8	MR Egger	4.36277	4	0.359131	0.0831513
2	292	Vitamin D levels	Angiopoietin-like protein 8	Inverse variance weighted (fixed effects)	4.43953	5	0.488014	-0.126245
2	293	Vitamin D levels	Nuclear nucleic acid-binding protein C1D	Inverse variance weighted (multiplicative random effects)	3.86028	5	0.569703	-0.295243
2	293	Vitamin D levels	Nuclear nucleic acid-binding protein C1D	MR Egger	3.40515	4	0.492447	-0.174693
2	293	Vitamin D levels	Nuclear nucleic acid-binding protein C1D	Inverse variance weighted (fixed effects)	3.86028	5	0.569703	-0.295243
2	294	Vitamin D levels	C1GALT1-specific chaperone 1	Inverse variance weighted (multiplicative random effects)	5.46033	5	0.362315	0.0843052
2	294	Vitamin D levels	C1GALT1-specific chaperone 1	MR Egger	4.89155	4	0.298607	0.182263
2	294	Vitamin D levels	C1GALT1-specific chaperone 1	Inverse variance weighted (fixed effects)	5.46033	5	0.362315	0.0843052
2	295	Vitamin D levels	Uncharacterized protein C1orf115	Inverse variance weighted (multiplicative random effects)	2.31351	4	0.67831	-0.728974
2	295	Vitamin D levels	Uncharacterized protein C1orf115	MR Egger	1.86294	3	0.601335	-0.610358
2	295	Vitamin D levels	Uncharacterized protein C1orf115	Inverse variance weighted (fixed effects)	2.31351	4	0.67831	-0.728974
2	296	Vitamin D levels	Uncharacterized protein C1orf185	Inverse variance weighted (multiplicative random effects)	2.50669	4	0.643437	-0.595727
2	296	Vitamin D levels	Uncharacterized protein C1orf185	MR Egger	2.1488	3	0.542103	-0.396125
2	296	Vitamin D levels	Uncharacterized protein C1orf185	Inverse variance weighted (fixed effects)	2.50669	4	0.643437	-0.595727
2	297	Vitamin D levels	Uncharacterized protein C1orf198	Inverse variance weighted (multiplicative random effects)	0.850595	4	0.931539	-3.70259
2	297	Vitamin D levels	Uncharacterized protein C1orf198	MR Egger	0.784523	3	0.853165	-2.82398
2	297	Vitamin D levels	Uncharacterized protein C1orf198	Inverse variance weighted (fixed effects)	0.850595	4	0.931539	-3.70259
2	298	Vitamin D levels	Type III endosome membrane protein TEMP	Inverse variance weighted (multiplicative random effects)	5.07179	5	0.407182	0.0141548
2	298	Vitamin D levels	Type III endosome membrane protein TEMP	MR Egger	4.80977	4	0.307378	0.16836
2	298	Vitamin D levels	Type III endosome membrane protein TEMP	Inverse variance weighted (fixed effects)	5.07179	5	0.407182	0.0141548
2	299	Vitamin D levels	Uncharacterized protein C1orf226	Inverse variance weighted (multiplicative random effects)	4.72198	4	0.317031	0.152898
2	299	Vitamin D levels	Uncharacterized protein C1orf226	MR Egger	4.33338	3	0.227643	0.307699
2	299	Vitamin D levels	Uncharacterized protein C1orf226	Inverse variance weighted (fixed effects)	4.72198	4	0.317031	0.152898
2	300	Vitamin D levels	Complement component 1 Q subcomponent-binding protein, mitochondrial	Inverse variance weighted (multiplicative random effects)	1.5909	5	0.902348	-2.14288
2	300	Vitamin D levels	Complement component 1 Q subcomponent-binding protein, mitochondrial	MR Egger	1.22507	4	0.873954	-2.26512
2	300	Vitamin D levels	Complement component 1 Q subcomponent-binding protein, mitochondrial	Inverse variance weighted (fixed effects)	1.5909	5	0.902348	-2.14288
2	301	Vitamin D levels	Complement C1q subcomponent subunit C	Inverse variance weighted (multiplicative random effects)	3.35339	5	0.645678	-0.491029
2	301	Vitamin D levels	Complement C1q subcomponent subunit C	MR Egger	2.29124	4	0.682365	-0.745782
2	301	Vitamin D levels	Complement C1q subcomponent subunit C	Inverse variance weighted (fixed effects)	3.35339	5	0.645678	-0.491029
2	302	Vitamin D levels	Complement C1q-like protein 4	Inverse variance weighted (multiplicative random effects)	0.448347	5	0.993893	-10.1521
2	302	Vitamin D levels	Complement C1q-like protein 4	MR Egger	0.385922	4	0.983613	-9.36478
2	302	Vitamin D levels	Complement C1q-like protein 4	Inverse variance weighted (fixed effects)	0.448347	5	0.993893	-10.1521
2	303	Vitamin D levels	Complement C1q tumor necrosis factor-related protein 1	Inverse variance weighted (multiplicative random effects)	1.2888	5	0.93608	-2.87957
2	303	Vitamin D levels	Complement C1q tumor necrosis factor-related protein 1	MR Egger	1.28803	4	0.863403	-2.10552
2	303	Vitamin D levels	Complement C1q tumor necrosis factor-related protein 1	Inverse variance weighted (fixed effects)	1.2888	5	0.93608	-2.87957
2	304	Vitamin D levels	Complement C1q tumor necrosis factor-related protein 3	Inverse variance weighted (multiplicative random effects)	8.88817	5	0.113608	0.437455
2	304	Vitamin D levels	Complement C1q tumor necrosis factor-related protein 3	MR Egger	4.08168	4	0.395064	0.0200122
2	304	Vitamin D levels	Complement C1q tumor necrosis factor-related protein 3	Inverse variance weighted (fixed effects)	8.88817	5	0.113608	0.437455
2	305	Vitamin D levels	Complement C1q tumor necrosis factor-related protein 5	Inverse variance weighted (multiplicative random effects)	1.87802	5	0.865753	-1.66238
2	305	Vitamin D levels	Complement C1q tumor necrosis factor-related protein 5	MR Egger	1.80761	4	0.771089	-1.21286
2	305	Vitamin D levels	Complement C1q tumor necrosis factor-related protein 5	Inverse variance weighted (fixed effects)	1.87802	5	0.865753	-1.66238
2	306	Vitamin D levels	Complement C1q and tumor necrosis factor-related protein 9A	Inverse variance weighted (multiplicative random effects)	2.66953	5	0.750775	-0.872991
2	306	Vitamin D levels	Complement C1q and tumor necrosis factor-related protein 9A	MR Egger	2.63115	4	0.621314	-0.520245
2	306	Vitamin D levels	Complement C1q and tumor necrosis factor-related protein 9A	Inverse variance weighted (fixed effects)	2.66953	5	0.750775	-0.872991
2	307	Vitamin D levels	Complement C1r subcomponent-like protein	Inverse variance weighted (multiplicative random effects)	5.78184	5	0.328029	0.135224
2	307	Vitamin D levels	Complement C1r subcomponent-like protein	MR Egger	5.0032	4	0.286969	0.200512
2	307	Vitamin D levels	Complement C1r subcomponent-like protein	Inverse variance weighted (fixed effects)	5.78184	5	0.328029	0.135224
2	308	Vitamin D levels	ES1 protein homolog, mitochondrial	Inverse variance weighted (multiplicative random effects)	6.72926	5	0.241567	0.256976
2	308	Vitamin D levels	ES1 protein homolog, mitochondrial	MR Egger	6.72159	4	0.151353	0.404903
2	308	Vitamin D levels	ES1 protein homolog, mitochondrial	Inverse variance weighted (fixed effects)	6.72926	5	0.241567	0.256976
2	309	Vitamin D levels	Uncharacterized protein C22orf15	Inverse variance weighted (multiplicative random effects)	2.7784	5	0.734103	-0.799594
2	309	Vitamin D levels	Uncharacterized protein C22orf15	MR Egger	1.62364	4	0.804537	-1.4636
2	309	Vitamin D levels	Uncharacterized protein C22orf15	Inverse variance weighted (fixed effects)	2.7784	5	0.734103	-0.799594
2	310	Vitamin D levels	Augurin	Inverse variance weighted (multiplicative random effects)	1.87272	5	0.866461	-1.66991
2	310	Vitamin D levels	Augurin	MR Egger	0.936798	4	0.919223	-3.26986
2	310	Vitamin D levels	Augurin	Inverse variance weighted (fixed effects)	1.87272	5	0.866461	-1.66991
2	311	Vitamin D levels	Uncharacterized protein C2orf66	Inverse variance weighted (multiplicative random effects)	2.9956	4	0.558562	-0.335293
2	311	Vitamin D levels	Uncharacterized protein C2orf66	MR Egger	0.594683	3	0.897649	-4.04471
2	311	Vitamin D levels	Uncharacterized protein C2orf66	Inverse variance weighted (fixed effects)	2.9956	4	0.558562	-0.335293
2	312	Vitamin D levels	Uncharacterized protein C2orf82	Inverse variance weighted (multiplicative random effects)	3.56474	4	0.468104	-0.122103
2	312	Vitamin D levels	Uncharacterized protein C2orf82	MR Egger	3.15328	3	0.368591	0.0486097
2	312	Vitamin D levels	Uncharacterized protein C2orf82	Inverse variance weighted (fixed effects)	3.56474	4	0.468104	-0.122103
2	313	Vitamin D levels	C3a anaphylatoxin des Arginine	Inverse variance weighted (multiplicative random effects)	1.28997	5	0.93596	-2.87605
2	313	Vitamin D levels	C3a anaphylatoxin des Arginine	MR Egger	1.0758	4	0.898093	-2.71818
2	313	Vitamin D levels	C3a anaphylatoxin des Arginine	Inverse variance weighted (fixed effects)	1.28997	5	0.93596	-2.87605
2	314	Vitamin D levels	Uncharacterized protein C3orf18	Inverse variance weighted (multiplicative random effects)	2.95474	5	0.706964	-0.692197
2	314	Vitamin D levels	Uncharacterized protein C3orf18	MR Egger	2.68666	4	0.61155	-0.488835
2	314	Vitamin D levels	Uncharacterized protein C3orf18	Inverse variance weighted (fixed effects)	2.95474	5	0.706964	-0.692197
2	315	Vitamin D levels	Complement C4	Inverse variance weighted (multiplicative random effects)	2.9013	5	0.7152	-0.723368
2	315	Vitamin D levels	Complement C4	MR Egger	2.86817	4	0.580123	-0.394615
2	315	Vitamin D levels	Complement C4	Inverse variance weighted (fixed effects)	2.9013	5	0.7152	-0.723368
2	316	Vitamin D levels	Protein CEI	Inverse variance weighted (multiplicative random effects)	1.25968	5	0.939026	-2.96927
2	316	Vitamin D levels	Protein CEI	MR Egger	1.24067	4	0.871358	-2.22406
2	316	Vitamin D levels	Protein CEI	Inverse variance weighted (fixed effects)	1.25968	5	0.939026	-2.96927
2	317	Vitamin D levels	Glutaredoxin-like protein C5orf63	Inverse variance weighted (multiplicative random effects)	4.00541	4	0.405274	0.00135174
2	317	Vitamin D levels	Glutaredoxin-like protein C5orf63	MR Egger	2.38691	3	0.496076	-0.256856
2	317	Vitamin D levels	Glutaredoxin-like protein C5orf63	Inverse variance weighted (fixed effects)	4.00541	4	0.405274	0.00135174
2	318	Vitamin D levels	Complement component C6	Inverse variance weighted (multiplicative random effects)	0.808814	5	0.976468	-5.18189
2	318	Vitamin D levels	Complement component C6	MR Egger	0.736536	4	0.946748	-4.43083
2	318	Vitamin D levels	Complement component C6	Inverse variance weighted (fixed effects)	0.808814	5	0.976468	-5.18189
2	319	Vitamin D levels	Uncharacterized protein C6orf226	Inverse variance weighted (multiplicative random effects)	2.57096	5	0.765773	-0.944799
2	319	Vitamin D levels	Uncharacterized protein C6orf226	MR Egger	2.39431	4	0.663656	-0.670629
2	319	Vitamin D levels	Uncharacterized protein C6orf226	Inverse variance weighted (fixed effects)	2.57096	5	0.765773	-0.944799
2	320	Vitamin D levels	Bombesin receptor-activated protein C6orf89	Inverse variance weighted (multiplicative random effects)	1.62045	4	0.805111	-1.46844
2	320	Vitamin D levels	Bombesin receptor-activated protein C6orf89	MR Egger	1.59298	3	0.660984	-0.883268
2	320	Vitamin D levels	Bombesin receptor-activated protein C6orf89	Inverse variance weighted (fixed effects)	1.62045	4	0.805111	-1.46844
2	321	Vitamin D levels	Uncharacterized protein C7orf69	Inverse variance weighted (multiplicative random effects)	1.63571	5	0.896898	-2.05678
2	321	Vitamin D levels	Uncharacterized protein C7orf69	MR Egger	0.986462	4	0.911842	-3.0549
2	321	Vitamin D levels	Uncharacterized protein C7orf69	Inverse variance weighted (fixed effects)	1.63571	5	0.896898	-2.05678
2	322	Vitamin D levels	Complement component C8	Inverse variance weighted (multiplicative random effects)	0.961769	4	0.915537	-3.159
2	322	Vitamin D levels	Complement component C8	MR Egger	0.138843	3	0.9868	-20.6071
2	322	Vitamin D levels	Complement component C8	Inverse variance weighted (fixed effects)	0.961769	4	0.915537	-3.159
2	323	Vitamin D levels	UPF0488 protein C8orf33	Inverse variance weighted (multiplicative random effects)	3.78126	4	0.436418	-0.0578496
2	323	Vitamin D levels	UPF0488 protein C8orf33	MR Egger	1.7993	3	0.615088	-0.667319
2	323	Vitamin D levels	UPF0488 protein C8orf33	Inverse variance weighted (fixed effects)	3.78126	4	0.436418	-0.0578496
2	324	Vitamin D levels	Complement component C9	Inverse variance weighted (multiplicative random effects)	2.55653	5	0.767958	-0.955774
2	324	Vitamin D levels	Complement component C9	MR Egger	2.52809	4	0.639614	-0.582224
2	324	Vitamin D levels	Complement component C9	Inverse variance weighted (fixed effects)	2.55653	5	0.767958	-0.955774
2	325	Vitamin D levels	Bcl10-interacting CARD protein	Inverse variance weighted (multiplicative random effects)	0.82563	3	0.843327	-2.63359
2	325	Vitamin D levels	Bcl10-interacting CARD protein	MR Egger	0.82561	2	0.661791	-1.42245
2	325	Vitamin D levels	Bcl10-interacting CARD protein	Inverse variance weighted (fixed effects)	0.82563	3	0.843327	-2.63359
2	326	Vitamin D levels	Carbonic anhydrase-related protein 10	Inverse variance weighted (multiplicative random effects)	3.493	5	0.624447	-0.431435
2	326	Vitamin D levels	Carbonic anhydrase-related protein 10	MR Egger	3.48216	4	0.480596	-0.148713
2	326	Vitamin D levels	Carbonic anhydrase-related protein 10	Inverse variance weighted (fixed effects)	3.493	5	0.624447	-0.431435
2	327	Vitamin D levels	Carbonic anhydrase-related protein 10	Inverse variance weighted (multiplicative random effects)	0.121342	4	0.998232	-31.9647
2	327	Vitamin D levels	Carbonic anhydrase-related protein 10	MR Egger	0.0920477	3	0.992774	-31.5918
2	327	Vitamin D levels	Carbonic anhydrase-related protein 10	Inverse variance weighted (fixed effects)	0.121342	4	0.998232	-31.9647
2	328	Vitamin D levels	Carbonic anhydrase 1	Inverse variance weighted (multiplicative random effects)	1.60409	5	0.900754	-2.11703
2	328	Vitamin D levels	Carbonic anhydrase 1	MR Egger	1.43985	4	0.837241	-1.77807
2	328	Vitamin D levels	Carbonic anhydrase 1	Inverse variance weighted (fixed effects)	1.60409	5	0.900754	-2.11703
2	329	Vitamin D levels	Carbonic anhydrase 2	Inverse variance weighted (multiplicative random effects)	3.43212	5	0.633683	-0.456828
2	329	Vitamin D levels	Carbonic anhydrase 2	MR Egger	3.09778	4	0.541597	-0.291247
2	329	Vitamin D levels	Carbonic anhydrase 2	Inverse variance weighted (fixed effects)	3.43212	5	0.633683	-0.456828
2	330	Vitamin D levels	Carbonic anhydrase 3	Inverse variance weighted (multiplicative random effects)	1.84121	4	0.764936	-1.17249
2	330	Vitamin D levels	Carbonic anhydrase 3	MR Egger	0.524343	3	0.913512	-4.72145
2	330	Vitamin D levels	Carbonic anhydrase 3	Inverse variance weighted (fixed effects)	1.84121	4	0.764936	-1.17249
2	331	Vitamin D levels	Carbonic anhydrase 4	Inverse variance weighted (multiplicative random effects)	0.229247	4	0.993912	-16.4484
2	331	Vitamin D levels	Carbonic anhydrase 4	MR Egger	0.228882	3	0.972797	-12.1072
2	331	Vitamin D levels	Carbonic anhydrase 4	Inverse variance weighted (fixed effects)	0.229247	4	0.993912	-16.4484
2	332	Vitamin D levels	Carbonic anhydrase 5A, mitochondrial	Inverse variance weighted (multiplicative random effects)	7.4333	5	0.190358	0.327351
2	332	Vitamin D levels	Carbonic anhydrase 5A, mitochondrial	MR Egger	4.58048	4	0.333111	0.126729
2	332	Vitamin D levels	Carbonic anhydrase 5A, mitochondrial	Inverse variance weighted (fixed effects)	7.4333	5	0.190358	0.327351
2	333	Vitamin D levels	Carbonic anhydrase 6	Inverse variance weighted (multiplicative random effects)	3.3986	5	0.638783	-0.471193
2	333	Vitamin D levels	Carbonic anhydrase 6	MR Egger	2.34899	4	0.671864	-0.702856
2	333	Vitamin D levels	Carbonic anhydrase 6	Inverse variance weighted (fixed effects)	3.3986	5	0.638783	-0.471193
2	334	Vitamin D levels	Carbonic anhydrase 9	Inverse variance weighted (multiplicative random effects)	3.75124	4	0.440718	-0.0663148
2	334	Vitamin D levels	Carbonic anhydrase 9	MR Egger	1.80176	3	0.614551	-0.665036
2	334	Vitamin D levels	Carbonic anhydrase 9	Inverse variance weighted (fixed effects)	3.75124	4	0.440718	-0.0663148
2	335	Vitamin D levels	Voltage-dependent calcium channel subunit alpha-2/delta-3	Inverse variance weighted (multiplicative random effects)	3.02905	4	0.552976	-0.320546
2	335	Vitamin D levels	Voltage-dependent calcium channel subunit alpha-2/delta-3	MR Egger	1.38367	3	0.709366	-1.16814
2	335	Vitamin D levels	Voltage-dependent calcium channel subunit alpha-2/delta-3	Inverse variance weighted (fixed effects)	3.02905	4	0.552976	-0.320546
2	336	Vitamin D levels	Calcyclin-binding protein	Inverse variance weighted (multiplicative random effects)	3.49909	3	0.32088	0.142634
2	336	Vitamin D levels	Calcyclin-binding protein	MR Egger	3.43855	2	0.179196	0.41836
2	336	Vitamin D levels	Calcyclin-binding protein	Inverse variance weighted (fixed effects)	3.49909	3	0.32088	0.142634
2	337	Vitamin D levels	Cell adhesion molecule 1	Inverse variance weighted (multiplicative random effects)	6.48716	5	0.261658	0.229246
2	337	Vitamin D levels	Cell adhesion molecule 1	MR Egger	2.67809	4	0.613053	-0.493599
2	337	Vitamin D levels	Cell adhesion molecule 1	Inverse variance weighted (fixed effects)	6.48716	5	0.261658	0.229246
2	338	Vitamin D levels	Cell adhesion molecule 3	Inverse variance weighted (multiplicative random effects)	2.29481	4	0.681713	-0.74306
2	338	Vitamin D levels	Cell adhesion molecule 3	MR Egger	0.936495	3	0.816613	-2.20344
2	338	Vitamin D levels	Cell adhesion molecule 3	Inverse variance weighted (fixed effects)	2.29481	4	0.681713	-0.74306
2	339	Vitamin D levels	Cell adhesion molecule 4	Inverse variance weighted (multiplicative random effects)	2.47454	5	0.780324	-1.02057
2	339	Vitamin D levels	Cell adhesion molecule 4	MR Egger	0.794241	4	0.939218	-4.03625
2	339	Vitamin D levels	Cell adhesion molecule 4	Inverse variance weighted (fixed effects)	2.47454	5	0.780324	-1.02057
2	340	Vitamin D levels	Calbindin	Inverse variance weighted (multiplicative random effects)	2.59521	5	0.762094	-0.92663
2	340	Vitamin D levels	Calbindin	MR Egger	0.939113	4	0.918884	-3.25934
2	340	Vitamin D levels	Calbindin	Inverse variance weighted (fixed effects)	2.59521	5	0.762094	-0.92663
2	341	Vitamin D levels	Procalcitonin	Inverse variance weighted (multiplicative random effects)	1.98828	5	0.850765	-1.51474
2	341	Vitamin D levels	Procalcitonin	MR Egger	1.43938	4	0.837323	-1.77898
2	341	Vitamin D levels	Procalcitonin	Inverse variance weighted (fixed effects)	1.98828	5	0.850765	-1.51474
2	342	Vitamin D levels	Calcium-binding and coiled-coil domain-containing protein 2	Inverse variance weighted (multiplicative random effects)	4.15739	5	0.526985	-0.202677
2	342	Vitamin D levels	Calcium-binding and coiled-coil domain-containing protein 2	MR Egger	3.00978	4	0.556191	-0.329003
2	342	Vitamin D levels	Calcium-binding and coiled-coil domain-containing protein 2	Inverse variance weighted (fixed effects)	4.15739	5	0.526985	-0.202677
2	343	Vitamin D levels	Calcium-binding protein 8	Inverse variance weighted (multiplicative random effects)	0.485094	4	0.974936	-7.24583
2	343	Vitamin D levels	Calcium-binding protein 8	MR Egger	0.242867	3	0.970389	-11.3524
2	343	Vitamin D levels	Calcium-binding protein 8	Inverse variance weighted (fixed effects)	0.485094	4	0.974936	-7.24583
2	344	Vitamin D levels	Calreticulin	Inverse variance weighted (multiplicative random effects)	2.1858	5	0.822884	-1.28749
2	344	Vitamin D levels	Calreticulin	MR Egger	2.16209	4	0.705975	-0.850057
2	344	Vitamin D levels	Calreticulin	Inverse variance weighted (fixed effects)	2.1858	5	0.822884	-1.28749
2	345	Vitamin D levels	Neuron-specific vesicular protein calcyon	Inverse variance weighted (multiplicative random effects)	6.53733	5	0.257385	0.235162
2	345	Vitamin D levels	Neuron-specific vesicular protein calcyon	MR Egger	6.53488	4	0.162606	0.3879
2	345	Vitamin D levels	Neuron-specific vesicular protein calcyon	Inverse variance weighted (fixed effects)	6.53733	5	0.257385	0.235162
2	346	Vitamin D levels	Calcium/calmodulin-dependent protein kinase type 1	Inverse variance weighted (multiplicative random effects)	2.41162	5	0.789743	-1.0733
2	346	Vitamin D levels	Calcium/calmodulin-dependent protein kinase type 1	MR Egger	1.67489	4	0.795274	-1.38822
2	346	Vitamin D levels	Calcium/calmodulin-dependent protein kinase type 1	Inverse variance weighted (fixed effects)	2.41162	5	0.789743	-1.0733
2	347	Vitamin D levels	Calcium/calmodulin-dependent protein kinase type 1D	Inverse variance weighted (multiplicative random effects)	3.10797	5	0.683345	-0.608768
2	347	Vitamin D levels	Calcium/calmodulin-dependent protein kinase type 1D	MR Egger	1.28008	4	0.864746	-2.12481
2	347	Vitamin D levels	Calcium/calmodulin-dependent protein kinase type 1D	Inverse variance weighted (fixed effects)	3.10797	5	0.683345	-0.608768
2	348	Vitamin D levels	Calcium/calmodulin-dependent protein kinase type II subunit alpha	Inverse variance weighted (multiplicative random effects)	3.91908	5	0.561125	-0.275811
2	348	Vitamin D levels	Calcium/calmodulin-dependent protein kinase type II subunit alpha	MR Egger	3.81127	4	0.43215	-0.0495184
2	348	Vitamin D levels	Calcium/calmodulin-dependent protein kinase type II subunit alpha	Inverse variance weighted (fixed effects)	3.91908	5	0.561125	-0.275811
2	349	Vitamin D levels	Calcium/calmodulin-dependent protein kinase type II subunit beta	Inverse variance weighted (multiplicative random effects)	5.3339	4	0.25472	0.250079
2	349	Vitamin D levels	Calcium/calmodulin-dependent protein kinase type II subunit beta	MR Egger	5.24675	3	0.154595	0.428218
2	349	Vitamin D levels	Calcium/calmodulin-dependent protein kinase type II subunit beta	Inverse variance weighted (fixed effects)	5.3339	4	0.25472	0.250079
2	350	Vitamin D levels	Calcium/calmodulin-dependent protein kinase kinase 1	Inverse variance weighted (multiplicative random effects)	3.95981	5	0.555217	-0.262688
2	350	Vitamin D levels	Calcium/calmodulin-dependent protein kinase kinase 1	MR Egger	3.1771	4	0.528637	-0.259009
2	350	Vitamin D levels	Calcium/calmodulin-dependent protein kinase kinase 1	Inverse variance weighted (fixed effects)	3.95981	5	0.555217	-0.262688
2	351	Vitamin D levels	Cullin-associated NEDD8-dissociated protein 1	Inverse variance weighted (multiplicative random effects)	3.32741	5	0.649648	-0.502669
2	351	Vitamin D levels	Cullin-associated NEDD8-dissociated protein 1	MR Egger	3.29507	4	0.509714	-0.213936
2	351	Vitamin D levels	Cullin-associated NEDD8-dissociated protein 1	Inverse variance weighted (fixed effects)	3.32741	5	0.649648	-0.502669
2	352	Vitamin D levels	Soluble calcium-activated nucleotidase 1	Inverse variance weighted (multiplicative random effects)	0.946317	4	0.917824	-3.22691
2	352	Vitamin D levels	Soluble calcium-activated nucleotidase 1	MR Egger	0.826176	3	0.843196	-2.63119
2	352	Vitamin D levels	Soluble calcium-activated nucleotidase 1	Inverse variance weighted (fixed effects)	0.946317	4	0.917824	-3.22691
2	353	Vitamin D levels	Calnexin	Inverse variance weighted (multiplicative random effects)	2.04551	5	0.842813	-1.44438
2	353	Vitamin D levels	Calnexin	MR Egger	1.76952	4	0.778054	-1.2605
2	353	Vitamin D levels	Calnexin	Inverse variance weighted (fixed effects)	2.04551	5	0.842813	-1.44438
2	354	Vitamin D levels	Calpain-2 catalytic subunit	Inverse variance weighted (multiplicative random effects)	0.528957	4	0.970622	-6.56206
2	354	Vitamin D levels	Calpain-2 catalytic subunit	MR Egger	0.527067	3	0.912906	-4.69188
2	354	Vitamin D levels	Calpain-2 catalytic subunit	Inverse variance weighted (fixed effects)	0.528957	4	0.970622	-6.56206
2	355	Vitamin D levels	Calpain-3	Inverse variance weighted (multiplicative random effects)	3.83148	4	0.429293	-0.0439838
2	355	Vitamin D levels	Calpain-3	MR Egger	3.32814	3	0.343746	0.0985947
2	355	Vitamin D levels	Calpain-3	Inverse variance weighted (fixed effects)	3.83148	4	0.429293	-0.0439838
2	356	Vitamin D levels	Calcyphosin-like protein	Inverse variance weighted (multiplicative random effects)	2.39087	5	0.792834	-1.09129
2	356	Vitamin D levels	Calcyphosin-like protein	MR Egger	2.20507	4	0.698102	-0.814005
2	356	Vitamin D levels	Calcyphosin-like protein	Inverse variance weighted (fixed effects)	2.39087	5	0.792834	-1.09129
2	357	Vitamin D levels	Calcium-regulated heat stable protein 1	Inverse variance weighted (multiplicative random effects)	10.2553	5	0.0683154	0.512449
2	357	Vitamin D levels	Calcium-regulated heat stable protein 1	MR Egger	8.6634	4	0.0700862	0.538287
2	357	Vitamin D levels	Calcium-regulated heat stable protein 1	Inverse variance weighted (fixed effects)	10.2553	5	0.0683154	0.512449
2	358	Vitamin D levels	Cysteine--tRNA ligase, cytoplasmic	Inverse variance weighted (multiplicative random effects)	8.08094	5	0.151831	0.38126
2	358	Vitamin D levels	Cysteine--tRNA ligase, cytoplasmic	MR Egger	7.9223	4	0.0944663	0.495096
2	358	Vitamin D levels	Cysteine--tRNA ligase, cytoplasmic	Inverse variance weighted (fixed effects)	8.08094	5	0.151831	0.38126
2	359	Vitamin D levels	Cocaine- and amphetamine-regulated transcript protein	Inverse variance weighted (multiplicative random effects)	7.32507	5	0.197565	0.317413
2	359	Vitamin D levels	Cocaine- and amphetamine-regulated transcript protein	MR Egger	7.27135	4	0.122225	0.449896
2	359	Vitamin D levels	Cocaine- and amphetamine-regulated transcript protein	Inverse variance weighted (fixed effects)	7.32507	5	0.197565	0.317413
2	360	Vitamin D levels	Protein CASC4	Inverse variance weighted (multiplicative random effects)	1.92666	5	0.859197	-1.59516
2	360	Vitamin D levels	Protein CASC4	MR Egger	1.16903	4	0.883171	-2.42164
2	360	Vitamin D levels	Protein CASC4	Inverse variance weighted (fixed effects)	1.92666	5	0.859197	-1.59516
2	361	Vitamin D levels	Protein CASC4	Inverse variance weighted (multiplicative random effects)	2.51274	5	0.774576	-0.989863
2	361	Vitamin D levels	Protein CASC4	MR Egger	2.23267	4	0.693053	-0.791579
2	361	Vitamin D levels	Protein CASC4	Inverse variance weighted (fixed effects)	2.51274	5	0.774576	-0.989863
2	362	Vitamin D levels	Caspase-10	Inverse variance weighted (multiplicative random effects)	0.964603	5	0.96537	-4.18348
2	362	Vitamin D levels	Caspase-10	MR Egger	0.666979	4	0.955338	-4.99719
2	362	Vitamin D levels	Caspase-10	Inverse variance weighted (fixed effects)	0.964603	5	0.96537	-4.18348
2	363	Vitamin D levels	Caspase-2	Inverse variance weighted (multiplicative random effects)	2.92177	5	0.712045	-0.711289
2	363	Vitamin D levels	Caspase-2	MR Egger	1.95329	4	0.744349	-1.04782
2	363	Vitamin D levels	Caspase-2	Inverse variance weighted (fixed effects)	2.92177	5	0.712045	-0.711289
2	364	Vitamin D levels	Caspase-3	Inverse variance weighted (multiplicative random effects)	2.41767	4	0.659437	-0.654488
2	364	Vitamin D levels	Caspase-3	MR Egger	1.83461	3	0.607432	-0.635221
2	364	Vitamin D levels	Caspase-3	Inverse variance weighted (fixed effects)	2.41767	4	0.659437	-0.654488
2	365	Vitamin D levels	Cas scaffolding protein family member 4	Inverse variance weighted (multiplicative random effects)	6.01654	5	0.304613	0.168958
2	365	Vitamin D levels	Cas scaffolding protein family member 4	MR Egger	4.63006	4	0.327403	0.136081
2	365	Vitamin D levels	Cas scaffolding protein family member 4	Inverse variance weighted (fixed effects)	6.01654	5	0.304613	0.168958
2	366	Vitamin D levels	Calpastatin	Inverse variance weighted (multiplicative random effects)	5.29175	5	0.381321	0.0551334
2	366	Vitamin D levels	Calpastatin	MR Egger	4.25059	4	0.373154	0.0589534
2	366	Vitamin D levels	Calpastatin	Inverse variance weighted (fixed effects)	5.29175	5	0.381321	0.0551334
2	367	Vitamin D levels	Catalase	Inverse variance weighted (multiplicative random effects)	4.37928	5	0.496195	-0.141739
2	367	Vitamin D levels	Catalase	MR Egger	3.86507	4	0.424574	-0.0349093
2	367	Vitamin D levels	Catalase	Inverse variance weighted (fixed effects)	4.37928	5	0.496195	-0.141739
2	368	Vitamin D levels	Caveolin-2	Inverse variance weighted (multiplicative random effects)	4.17848	5	0.524016	-0.196608
2	368	Vitamin D levels	Caveolin-2	MR Egger	3.9487	4	0.412993	-0.0129924
2	368	Vitamin D levels	Caveolin-2	Inverse variance weighted (fixed effects)	4.17848	5	0.524016	-0.196608
2	369	Vitamin D levels	Core-binding factor subunit beta	Inverse variance weighted (multiplicative random effects)	3.57252	5	0.612443	-0.399571
2	369	Vitamin D levels	Core-binding factor subunit beta	MR Egger	2.67744	4	0.613169	-0.493967
2	369	Vitamin D levels	Core-binding factor subunit beta	Inverse variance weighted (fixed effects)	3.57252	5	0.612443	-0.399571
2	370	Vitamin D levels	E3 ubiquitin-protein ligase CBL	Inverse variance weighted (multiplicative random effects)	1.68771	3	0.63967	-0.777557
2	370	Vitamin D levels	E3 ubiquitin-protein ligase CBL	MR Egger	1.53108	2	0.465082	-0.306267
2	370	Vitamin D levels	E3 ubiquitin-protein ligase CBL	Inverse variance weighted (fixed effects)	1.68771	3	0.63967	-0.777557
2	371	Vitamin D levels	Cerebellin-1	Inverse variance weighted (multiplicative random effects)	2.73587	3	0.434166	-0.0965429
2	371	Vitamin D levels	Cerebellin-1	MR Egger	2.62159	2	0.269605	0.237105
2	371	Vitamin D levels	Cerebellin-1	Inverse variance weighted (fixed effects)	2.73587	3	0.434166	-0.0965429
2	372	Vitamin D levels	Cerebellin-4	Inverse variance weighted (multiplicative random effects)	6.8066	5	0.235426	0.265419
2	372	Vitamin D levels	Cerebellin-4	MR Egger	6.72782	4	0.15099	0.405454
2	372	Vitamin D levels	Cerebellin-4	Inverse variance weighted (fixed effects)	6.8066	5	0.235426	0.265419
2	373	Vitamin D levels	Carbonyl reductase [NADPH] 1	Inverse variance weighted (multiplicative random effects)	7.77078	4	0.100345	0.485251
2	373	Vitamin D levels	Carbonyl reductase [NADPH] 1	MR Egger	5.00544	3	0.171399	0.400652
2	373	Vitamin D levels	Carbonyl reductase [NADPH] 1	Inverse variance weighted (fixed effects)	7.77078	4	0.100345	0.485251
2	374	Vitamin D levels	Carbonyl reductase [NADPH] 3	Inverse variance weighted (multiplicative random effects)	2.83094	4	0.586503	-0.412957
2	374	Vitamin D levels	Carbonyl reductase [NADPH] 3	MR Egger	2.00008	3	0.572391	-0.499943
2	374	Vitamin D levels	Carbonyl reductase [NADPH] 3	Inverse variance weighted (fixed effects)	2.83094	4	0.586503	-0.412957
2	375	Vitamin D levels	Cystathionine beta-synthase	Inverse variance weighted (multiplicative random effects)	0.391461	4	0.98317	-9.21814
2	375	Vitamin D levels	Cystathionine beta-synthase	MR Egger	0.38748	3	0.942817	-6.74234
2	375	Vitamin D levels	Cystathionine beta-synthase	Inverse variance weighted (fixed effects)	0.391461	4	0.98317	-9.21814
2	376	Vitamin D levels	Chromobox protein homolog 5	Inverse variance weighted (multiplicative random effects)	2.44274	5	0.785092	-1.04688
2	376	Vitamin D levels	Chromobox protein homolog 5	MR Egger	1.92763	4	0.749068	-1.07509
2	376	Vitamin D levels	Chromobox protein homolog 5	Inverse variance weighted (fixed effects)	2.44274	5	0.785092	-1.04688
2	377	Vitamin D levels	Chromobox protein homolog 7	Inverse variance weighted (multiplicative random effects)	3.00122	4	0.557621	-0.33279
2	377	Vitamin D levels	Chromobox protein homolog 7	MR Egger	1.82194	3	0.610173	-0.646599
2	377	Vitamin D levels	Chromobox protein homolog 7	Inverse variance weighted (fixed effects)	3.00122	4	0.557621	-0.33279
2	378	Vitamin D levels	Kynurenine--oxoglutarate transaminase 3	Inverse variance weighted (multiplicative random effects)	3.54337	5	0.616836	-0.411088
2	378	Vitamin D levels	Kynurenine--oxoglutarate transaminase 3	MR Egger	2.52881	4	0.639485	-0.581774
2	378	Vitamin D levels	Kynurenine--oxoglutarate transaminase 3	Inverse variance weighted (fixed effects)	3.54337	5	0.616836	-0.411088
2	379	Vitamin D levels	SAGA-associated factor 29 homolog	Inverse variance weighted (multiplicative random effects)	2.81	5	0.72925	-0.779362
2	379	Vitamin D levels	SAGA-associated factor 29 homolog	MR Egger	2.40425	4	0.661859	-0.663717
2	379	Vitamin D levels	SAGA-associated factor 29 homolog	Inverse variance weighted (fixed effects)	2.81	5	0.72925	-0.779362
2	380	Vitamin D levels	Coiled-coil domain-containing protein 126	Inverse variance weighted (multiplicative random effects)	2.98166	4	0.5609	-0.341537
2	380	Vitamin D levels	Coiled-coil domain-containing protein 126	MR Egger	0.805015	3	0.848267	-2.72664
2	380	Vitamin D levels	Coiled-coil domain-containing protein 126	Inverse variance weighted (fixed effects)	2.98166	4	0.5609	-0.341537
2	381	Vitamin D levels	Coiled-coil domain-containing protein 134	Inverse variance weighted (multiplicative random effects)	0.527727	5	0.991073	-8.47459
2	381	Vitamin D levels	Coiled-coil domain-containing protein 134	MR Egger	0.424283	4	0.980441	-8.42768
2	381	Vitamin D levels	Coiled-coil domain-containing protein 134	Inverse variance weighted (fixed effects)	0.527727	5	0.991073	-8.47459
2	382	Vitamin D levels	Coiled-coil domain-containing protein 167	Inverse variance weighted (multiplicative random effects)	4.78912	4	0.309628	0.164773
2	382	Vitamin D levels	Coiled-coil domain-containing protein 167	MR Egger	4.7676	3	0.189627	0.370753
2	382	Vitamin D levels	Coiled-coil domain-containing protein 167	Inverse variance weighted (fixed effects)	4.78912	4	0.309628	0.164773
2	383	Vitamin D levels	Coiled-coil domain-containing protein 51	Inverse variance weighted (multiplicative random effects)	3.36833	4	0.498179	-0.187532
2	383	Vitamin D levels	Coiled-coil domain-containing protein 51	MR Egger	3.31284	3	0.34586	0.0944318
2	383	Vitamin D levels	Coiled-coil domain-containing protein 51	Inverse variance weighted (fixed effects)	3.36833	4	0.498179	-0.187532
2	384	Vitamin D levels	Coiled-coil domain-containing protein 80	Inverse variance weighted (multiplicative random effects)	2.44744	5	0.784389	-1.04295
2	384	Vitamin D levels	Coiled-coil domain-containing protein 80	MR Egger	2.40731	4	0.661307	-0.661607
2	384	Vitamin D levels	Coiled-coil domain-containing protein 80	Inverse variance weighted (fixed effects)	2.44744	5	0.784389	-1.04295
2	385	Vitamin D levels	Coiled-coil domain-containing protein 90B, mitochondrial	Inverse variance weighted (multiplicative random effects)	2.03584	5	0.844164	-1.45599
2	385	Vitamin D levels	Coiled-coil domain-containing protein 90B, mitochondrial	MR Egger	1.95474	4	0.744084	-1.04631
2	385	Vitamin D levels	Coiled-coil domain-containing protein 90B, mitochondrial	Inverse variance weighted (fixed effects)	2.03584	5	0.844164	-1.45599
2	386	Vitamin D levels	C-C motif chemokine 1	Inverse variance weighted (multiplicative random effects)	4.34545	5	0.500824	-0.15063
2	386	Vitamin D levels	C-C motif chemokine 1	MR Egger	1.54499	4	0.818644	-1.58902
2	386	Vitamin D levels	C-C motif chemokine 1	Inverse variance weighted (fixed effects)	4.34545	5	0.500824	-0.15063
2	387	Vitamin D levels	Eotaxin	Inverse variance weighted (multiplicative random effects)	2.87366	5	0.719456	-0.739941
2	387	Vitamin D levels	Eotaxin	MR Egger	1.66959	4	0.796234	-1.3958
2	387	Vitamin D levels	Eotaxin	Inverse variance weighted (fixed effects)	2.87366	5	0.719456	-0.739941
2	388	Vitamin D levels	C-C motif chemokine 1	Inverse variance weighted (multiplicative random effects)	2.41265	5	0.789589	-1.07241
2	388	Vitamin D levels	C-C motif chemokine 1	MR Egger	0.908169	4	0.923386	-3.40446
2	388	Vitamin D levels	C-C motif chemokine 1	Inverse variance weighted (fixed effects)	2.41265	5	0.789589	-1.07241
2	389	Vitamin D levels	C-C motif chemokine 13	Inverse variance weighted (multiplicative random effects)	1.5792	5	0.903753	-2.16616
2	389	Vitamin D levels	C-C motif chemokine 13	MR Egger	0.785564	4	0.940373	-4.09188
2	389	Vitamin D levels	C-C motif chemokine 13	Inverse variance weighted (fixed effects)	1.5792	5	0.903753	-2.16616
2	390	Vitamin D levels	C-C motif chemokine 14	Inverse variance weighted (multiplicative random effects)	2.37339	4	0.667442	-0.685357
2	390	Vitamin D levels	C-C motif chemokine 14	MR Egger	2.15672	3	0.540523	-0.390998
2	390	Vitamin D levels	C-C motif chemokine 14	Inverse variance weighted (fixed effects)	2.37339	4	0.667442	-0.685357
2	391	Vitamin D levels	C-C motif chemokine 15	Inverse variance weighted (multiplicative random effects)	5.09847	5	0.403981	0.019314
2	391	Vitamin D levels	C-C motif chemokine 15	MR Egger	4.94596	4	0.292888	0.191259
2	391	Vitamin D levels	C-C motif chemokine 15	Inverse variance weighted (fixed effects)	5.09847	5	0.403981	0.019314
2	392	Vitamin D levels	C-C motif chemokine 15	Inverse variance weighted (multiplicative random effects)	9.03383	5	0.107723	0.446525
2	392	Vitamin D levels	C-C motif chemokine 15	MR Egger	8.41388	4	0.0775412	0.524595
2	392	Vitamin D levels	C-C motif chemokine 15	Inverse variance weighted (fixed effects)	9.03383	5	0.107723	0.446525
2	393	Vitamin D levels	C-C motif chemokine 16	Inverse variance weighted (multiplicative random effects)	4.96705	5	0.419914	-0.00663331
2	393	Vitamin D levels	C-C motif chemokine 16	MR Egger	4.92214	4	0.29538	0.187345
2	393	Vitamin D levels	C-C motif chemokine 16	Inverse variance weighted (fixed effects)	4.96705	5	0.419914	-0.00663331
2	394	Vitamin D levels	C-C motif chemokine 17	Inverse variance weighted (multiplicative random effects)	3.53735	5	0.617744	-0.413489
2	394	Vitamin D levels	C-C motif chemokine 17	MR Egger	3.53732	4	0.472226	-0.130799
2	394	Vitamin D levels	C-C motif chemokine 17	Inverse variance weighted (fixed effects)	3.53735	5	0.617744	-0.413489
2	395	Vitamin D levels	C-C motif chemokine 19	Inverse variance weighted (multiplicative random effects)	2.23458	5	0.815825	-1.23755
2	395	Vitamin D levels	C-C motif chemokine 19	MR Egger	2.16903	4	0.704704	-0.844145
2	395	Vitamin D levels	C-C motif chemokine 19	Inverse variance weighted (fixed effects)	2.23458	5	0.815825	-1.23755
2	396	Vitamin D levels	C-C motif chemokine 20	Inverse variance weighted (multiplicative random effects)	2.57446	5	0.765242	-0.942157
2	396	Vitamin D levels	C-C motif chemokine 20	MR Egger	2.51686	4	0.641619	-0.589281
2	396	Vitamin D levels	C-C motif chemokine 20	Inverse variance weighted (fixed effects)	2.57446	5	0.765242	-0.942157
2	397	Vitamin D levels	C-C motif chemokine 21	Inverse variance weighted (multiplicative random effects)	2.88804	5	0.717242	-0.731278
2	397	Vitamin D levels	C-C motif chemokine 21	MR Egger	1.1117	4	0.892411	-2.59809
2	397	Vitamin D levels	C-C motif chemokine 21	Inverse variance weighted (fixed effects)	2.88804	5	0.717242	-0.731278
2	398	Vitamin D levels	C-C motif chemokine 22	Inverse variance weighted (multiplicative random effects)	2.54275	5	0.770043	-0.966372
2	398	Vitamin D levels	C-C motif chemokine 22	MR Egger	1.76732	4	0.778455	-1.26331
2	398	Vitamin D levels	C-C motif chemokine 22	Inverse variance weighted (fixed effects)	2.54275	5	0.770043	-0.966372
2	399	Vitamin D levels	C-C motif chemokine 23	Inverse variance weighted (multiplicative random effects)	5.02712	4	0.284526	0.204316
2	399	Vitamin D levels	C-C motif chemokine 23	MR Egger	3.1771	3	0.365118	0.0557422
2	399	Vitamin D levels	C-C motif chemokine 23	Inverse variance weighted (fixed effects)	5.02712	4	0.284526	0.204316
2	400	Vitamin D levels	Ck-beta-8-1	Inverse variance weighted (multiplicative random effects)	7.08825	5	0.21416	0.294607
2	400	Vitamin D levels	Ck-beta-8-1	MR Egger	6.90758	4	0.140854	0.420926
2	400	Vitamin D levels	Ck-beta-8-1	Inverse variance weighted (fixed effects)	7.08825	5	0.21416	0.294607
2	401	Vitamin D levels	C-C motif chemokine 24	Inverse variance weighted (multiplicative random effects)	2.5961	5	0.761958	-0.925967
2	401	Vitamin D levels	C-C motif chemokine 24	MR Egger	2.56545	4	0.632955	-0.559179
2	401	Vitamin D levels	C-C motif chemokine 24	Inverse variance weighted (fixed effects)	2.5961	5	0.761958	-0.925967
2	402	Vitamin D levels	C-C motif chemokine 25	Inverse variance weighted (multiplicative random effects)	2.69915	5	0.746248	-0.852434
2	402	Vitamin D levels	C-C motif chemokine 25	MR Egger	2.60332	4	0.626235	-0.5365
2	402	Vitamin D levels	C-C motif chemokine 25	Inverse variance weighted (fixed effects)	2.69915	5	0.746248	-0.852434
2	403	Vitamin D levels	C-C motif chemokine 25	Inverse variance weighted (multiplicative random effects)	2.45382	5	0.783433	-1.03764
2	403	Vitamin D levels	C-C motif chemokine 25	MR Egger	0.744112	4	0.94578	-4.37553
2	403	Vitamin D levels	C-C motif chemokine 25	Inverse variance weighted (fixed effects)	2.45382	5	0.783433	-1.03764
2	404	Vitamin D levels	C-C motif chemokine 26	Inverse variance weighted (multiplicative random effects)	1.44703	5	0.919101	-2.45536
2	404	Vitamin D levels	C-C motif chemokine 26	MR Egger	1.42851	4	0.839225	-1.80012
2	404	Vitamin D levels	C-C motif chemokine 26	Inverse variance weighted (fixed effects)	1.44703	5	0.919101	-2.45536
2	405	Vitamin D levels	C-C motif chemokine 27	Inverse variance weighted (multiplicative random effects)	1.69144	5	0.889977	-1.95607
2	405	Vitamin D levels	C-C motif chemokine 27	MR Egger	1.55574	4	0.816725	-1.57113
2	405	Vitamin D levels	C-C motif chemokine 27	Inverse variance weighted (fixed effects)	1.69144	5	0.889977	-1.95607
2	406	Vitamin D levels	C-C motif chemokine 28	Inverse variance weighted (multiplicative random effects)	0.380589	5	0.995847	-12.1375
2	406	Vitamin D levels	C-C motif chemokine 28	MR Egger	0.301677	4	0.989706	-12.2592
2	406	Vitamin D levels	C-C motif chemokine 28	Inverse variance weighted (fixed effects)	0.380589	5	0.995847	-12.1375
2	407	Vitamin D levels	C-C motif chemokine 3	Inverse variance weighted (multiplicative random effects)	0.985201	3	0.804833	-2.04506
2	407	Vitamin D levels	C-C motif chemokine 3	MR Egger	0.728588	2	0.694687	-1.74504
2	407	Vitamin D levels	C-C motif chemokine 3	Inverse variance weighted (fixed effects)	0.985201	3	0.804833	-2.04506
2	408	Vitamin D levels	C-C motif chemokine 3-like 1	Inverse variance weighted (multiplicative random effects)	0.563928	4	0.966987	-6.09311
2	408	Vitamin D levels	C-C motif chemokine 3-like 1	MR Egger	0.562076	3	0.905057	-4.33736
2	408	Vitamin D levels	C-C motif chemokine 3-like 1	Inverse variance weighted (fixed effects)	0.563928	4	0.966987	-6.09311
2	409	Vitamin D levels	C-C motif chemokine 5	Inverse variance weighted (multiplicative random effects)	1.85399	4	0.762592	-1.15751
2	409	Vitamin D levels	C-C motif chemokine 5	MR Egger	1.26639	3	0.737128	-1.36893
2	409	Vitamin D levels	C-C motif chemokine 5	Inverse variance weighted (fixed effects)	1.85399	4	0.762592	-1.15751
2	410	Vitamin D levels	C-C motif chemokine 7	Inverse variance weighted (multiplicative random effects)	1.31747	5	0.933124	-2.79517
2	410	Vitamin D levels	C-C motif chemokine 7	MR Egger	1.21876	4	0.875	-2.28201
2	410	Vitamin D levels	C-C motif chemokine 7	Inverse variance weighted (fixed effects)	1.31747	5	0.933124	-2.79517
2	411	Vitamin D levels	C-C motif chemokine 8	Inverse variance weighted (multiplicative random effects)	6.24067	5	0.2835	0.198804
2	411	Vitamin D levels	C-C motif chemokine 8	MR Egger	5.95643	4	0.202426	0.328457
2	411	Vitamin D levels	C-C motif chemokine 8	Inverse variance weighted (fixed effects)	6.24067	5	0.2835	0.198804
2	412	Vitamin D levels	Cerebral cavernous malformations 2 protein	Inverse variance weighted (multiplicative random effects)	2.99754	5	0.700366	-0.668037
2	412	Vitamin D levels	Cerebral cavernous malformations 2 protein	MR Egger	2.98706	4	0.559993	-0.33911
2	412	Vitamin D levels	Cerebral cavernous malformations 2 protein	Inverse variance weighted (fixed effects)	2.99754	5	0.700366	-0.668037
2	413	Vitamin D levels	G2/mitotic-specific cyclin-B1	Inverse variance weighted (multiplicative random effects)	2.64531	5	0.75447	-0.890138
2	413	Vitamin D levels	G2/mitotic-specific cyclin-B1	MR Egger	2.1748	4	0.703646	-0.839251
2	413	Vitamin D levels	G2/mitotic-specific cyclin-B1	Inverse variance weighted (fixed effects)	2.64531	5	0.75447	-0.890138
2	414	Vitamin D levels	E3 ubiquitin-protein ligase CCNB1IP1	Inverse variance weighted (multiplicative random effects)	5.76401	5	0.329863	0.132549
2	414	Vitamin D levels	E3 ubiquitin-protein ligase CCNB1IP1	MR Egger	4.20659	4	0.378768	0.0491119
2	414	Vitamin D levels	E3 ubiquitin-protein ligase CCNB1IP1	Inverse variance weighted (fixed effects)	5.76401	5	0.329863	0.132549
2	415	Vitamin D levels	Cyclin-C	Inverse variance weighted (multiplicative random effects)	3.80391	5	0.577979	-0.314437
2	415	Vitamin D levels	Cyclin-C	MR Egger	2.66347	4	0.615622	-0.501802
2	415	Vitamin D levels	Cyclin-C	Inverse variance weighted (fixed effects)	3.80391	5	0.577979	-0.314437
2	416	Vitamin D levels	Cyclin-H	Inverse variance weighted (multiplicative random effects)	2.84442	5	0.723956	-0.757827
2	416	Vitamin D levels	Cyclin-H	MR Egger	0.959514	4	0.915872	-3.16878
2	416	Vitamin D levels	Cyclin-H	Inverse variance weighted (fixed effects)	2.84442	5	0.723956	-0.757827
2	417	Vitamin D levels	Cell cycle progression protein 1	Inverse variance weighted (multiplicative random effects)	3.34143	5	0.647505	-0.496367
2	417	Vitamin D levels	Cell cycle progression protein 1	MR Egger	2.00794	4	0.734298	-0.992088
2	417	Vitamin D levels	Cell cycle progression protein 1	Inverse variance weighted (fixed effects)	3.34143	5	0.647505	-0.496367
2	418	Vitamin D levels	CD109 antigen	Inverse variance weighted (multiplicative random effects)	6.59249	5	0.252753	0.241562
2	418	Vitamin D levels	CD109 antigen	MR Egger	2.36231	4	0.66945	-0.693261
2	418	Vitamin D levels	CD109 antigen	Inverse variance weighted (fixed effects)	6.59249	5	0.252753	0.241562
2	419	Vitamin D levels	Scavenger receptor cysteine-rich type 1 protein M130	Inverse variance weighted (multiplicative random effects)	4.19906	5	0.521126	-0.190742
2	419	Vitamin D levels	Scavenger receptor cysteine-rich type 1 protein M130	MR Egger	2.47668	4	0.648817	-0.615068
2	419	Vitamin D levels	Scavenger receptor cysteine-rich type 1 protein M130	Inverse variance weighted (fixed effects)	4.19906	5	0.521126	-0.190742
2	420	Vitamin D levels	CD177 antigen	Inverse variance weighted (multiplicative random effects)	0.558966	5	0.989805	-7.9451
2	420	Vitamin D levels	CD177 antigen	MR Egger	0.510583	4	0.972463	-6.83418
2	420	Vitamin D levels	CD177 antigen	Inverse variance weighted (fixed effects)	0.558966	5	0.989805	-7.9451
2	421	Vitamin D levels	Antigen-presenting glycoprotein CD1d	Inverse variance weighted (multiplicative random effects)	2.92097	5	0.712169	-0.711763
2	421	Vitamin D levels	Antigen-presenting glycoprotein CD1d	MR Egger	2.63529	4	0.620584	-0.517858
2	421	Vitamin D levels	Antigen-presenting glycoprotein CD1d	Inverse variance weighted (fixed effects)	2.92097	5	0.712169	-0.711763
2	422	Vitamin D levels	OX-2 membrane glycoprotein	Inverse variance weighted (multiplicative random effects)	7.50096	5	0.185968	0.333419
2	422	Vitamin D levels	OX-2 membrane glycoprotein	MR Egger	1.0653	4	0.899738	-2.75481
2	422	Vitamin D levels	OX-2 membrane glycoprotein	Inverse variance weighted (fixed effects)	7.50096	5	0.185968	0.333419
2	423	Vitamin D levels	Cell surface glycoprotein CD200 receptor 1	Inverse variance weighted (multiplicative random effects)	4.83059	5	0.436903	-0.0350699
2	423	Vitamin D levels	Cell surface glycoprotein CD200 receptor 1	MR Egger	1.906	4	0.753042	-1.09863
2	423	Vitamin D levels	Cell surface glycoprotein CD200 receptor 1	Inverse variance weighted (fixed effects)	4.83059	5	0.436903	-0.0350699
2	424	Vitamin D levels	Cell surface glycoprotein CD200 receptor 2	Inverse variance weighted (multiplicative random effects)	2.50318	5	0.776016	-0.997458
2	424	Vitamin D levels	Cell surface glycoprotein CD200 receptor 2	MR Egger	2.31815	4	0.677466	-0.725513
2	424	Vitamin D levels	Cell surface glycoprotein CD200 receptor 2	Inverse variance weighted (fixed effects)	2.50318	5	0.776016	-0.997458
2	425	Vitamin D levels	C-type lectin domain family 4 member K	Inverse variance weighted (multiplicative random effects)	6.17966	4	0.186127	0.352715
2	425	Vitamin D levels	C-type lectin domain family 4 member K	MR Egger	6.12652	3	0.105614	0.510326
2	425	Vitamin D levels	C-type lectin domain family 4 member K	Inverse variance weighted (fixed effects)	6.17966	4	0.186127	0.352715
2	426	Vitamin D levels	CD209 antigen	Inverse variance weighted (multiplicative random effects)	6.26603	5	0.281187	0.202047
2	426	Vitamin D levels	CD209 antigen	MR Egger	5.70799	4	0.222043	0.299227
2	426	Vitamin D levels	CD209 antigen	Inverse variance weighted (fixed effects)	6.26603	5	0.281187	0.202047
2	427	Vitamin D levels	B-cell receptor CD22	Inverse variance weighted (multiplicative random effects)	2.80509	5	0.730004	-0.782473
2	427	Vitamin D levels	B-cell receptor CD22	MR Egger	2.21789	4	0.695755	-0.803513
2	427	Vitamin D levels	B-cell receptor CD22	Inverse variance weighted (fixed effects)	2.80509	5	0.730004	-0.782473
2	428	Vitamin D levels	CD226 antigen	Inverse variance weighted (multiplicative random effects)	3.40449	4	0.492549	-0.17492
2	428	Vitamin D levels	CD226 antigen	MR Egger	0.668401	3	0.88061	-3.48832
2	428	Vitamin D levels	CD226 antigen	Inverse variance weighted (fixed effects)	3.40449	4	0.492549	-0.17492
2	429	Vitamin D levels	CD226 antigen	Inverse variance weighted (multiplicative random effects)	7.3896	4	0.116677	0.458699
2	429	Vitamin D levels	CD226 antigen	MR Egger	5.02288	3	0.17013	0.402733
2	429	Vitamin D levels	CD226 antigen	Inverse variance weighted (fixed effects)	7.3896	4	0.116677	0.458699
2	430	Vitamin D levels	T-cell surface antigen CD2	Inverse variance weighted (multiplicative random effects)	3.58706	4	0.464765	-0.11512
2	430	Vitamin D levels	T-cell surface antigen CD2	MR Egger	2.28564	3	0.515277	-0.312541
2	430	Vitamin D levels	T-cell surface antigen CD2	Inverse variance weighted (fixed effects)	3.58706	4	0.464765	-0.11512
2	431	Vitamin D levels	Programmed cell death 1 ligand 1	Inverse variance weighted (multiplicative random effects)	1.36816	5	0.927764	-2.65454
2	431	Vitamin D levels	Programmed cell death 1 ligand 1	MR Egger	0.465982	4	0.976727	-7.58403
2	431	Vitamin D levels	Programmed cell death 1 ligand 1	Inverse variance weighted (fixed effects)	1.36816	5	0.927764	-2.65454
2	432	Vitamin D levels	CMRF35-like molecule 8	Inverse variance weighted (multiplicative random effects)	5.93641	5	0.312456	0.15774
2	432	Vitamin D levels	CMRF35-like molecule 8	MR Egger	3.35452	4	0.500341	-0.192422
2	432	Vitamin D levels	CMRF35-like molecule 8	Inverse variance weighted (fixed effects)	5.93641	5	0.312456	0.15774
2	433	Vitamin D levels	CMRF35-like molecule 6	Inverse variance weighted (multiplicative random effects)	4.42415	5	0.490095	-0.130159
2	433	Vitamin D levels	CMRF35-like molecule 6	MR Egger	3.49988	4	0.477897	-0.142898
2	433	Vitamin D levels	CMRF35-like molecule 6	Inverse variance weighted (fixed effects)	4.42415	5	0.490095	-0.130159
2	434	Vitamin D levels	CMRF35-like molecule 6	Inverse variance weighted (multiplicative random effects)	2.48519	5	0.778724	-1.01192
2	434	Vitamin D levels	CMRF35-like molecule 6	MR Egger	2.47184	4	0.649685	-0.618225
2	434	Vitamin D levels	CMRF35-like molecule 6	Inverse variance weighted (fixed effects)	2.48519	5	0.778724	-1.01192
2	435	Vitamin D levels	CMRF35-like molecule 2	Inverse variance weighted (multiplicative random effects)	3.95149	4	0.412611	-0.0122776
2	435	Vitamin D levels	CMRF35-like molecule 2	MR Egger	0.890232	3	0.827784	-2.36991
2	435	Vitamin D levels	CMRF35-like molecule 2	Inverse variance weighted (fixed effects)	3.95149	4	0.412611	-0.0122776
2	436	Vitamin D levels	CMRF35-like molecule 7	Inverse variance weighted (multiplicative random effects)	2.35749	4	0.670323	-0.696721
2	436	Vitamin D levels	CMRF35-like molecule 7	MR Egger	2.33274	3	0.506278	-0.286041
2	436	Vitamin D levels	CMRF35-like molecule 7	Inverse variance weighted (fixed effects)	2.35749	4	0.670323	-0.696721
2	437	Vitamin D levels	CMRF35-like molecule 1	Inverse variance weighted (multiplicative random effects)	3.09895	5	0.684733	-0.613447
2	437	Vitamin D levels	CMRF35-like molecule 1	MR Egger	2.62567	4	0.622282	-0.523419
2	437	Vitamin D levels	CMRF35-like molecule 1	Inverse variance weighted (fixed effects)	3.09895	5	0.684733	-0.613447
2	438	Vitamin D levels	CMRF35-like molecule 9	Inverse variance weighted (multiplicative random effects)	2.21164	4	0.696899	-0.808615
2	438	Vitamin D levels	CMRF35-like molecule 9	MR Egger	1.59311	3	0.660953	-0.883106
2	438	Vitamin D levels	CMRF35-like molecule 9	Inverse variance weighted (fixed effects)	2.21164	4	0.696899	-0.808615
2	439	Vitamin D levels	Myeloid cell surface antigen CD33	Inverse variance weighted (multiplicative random effects)	3.98387	5	0.551741	-0.255062
2	439	Vitamin D levels	Myeloid cell surface antigen CD33	MR Egger	3.68059	4	0.450955	-0.0867813
2	439	Vitamin D levels	Myeloid cell surface antigen CD33	Inverse variance weighted (fixed effects)	3.98387	5	0.551741	-0.255062
2	440	Vitamin D levels	Hematopoietic progenitor cell antigen CD34	Inverse variance weighted (multiplicative random effects)	3.6521	5	0.600508	-0.369074
2	440	Vitamin D levels	Hematopoietic progenitor cell antigen CD34	MR Egger	3.65136	4	0.45524	-0.0954834
2	440	Vitamin D levels	Hematopoietic progenitor cell antigen CD34	Inverse variance weighted (fixed effects)	3.6521	5	0.600508	-0.369074
2	441	Vitamin D levels	Hematopoietic progenitor cell antigen CD34	Inverse variance weighted (multiplicative random effects)	2.45336	4	0.653007	-0.630419
2	441	Vitamin D levels	Hematopoietic progenitor cell antigen CD34	MR Egger	2.33737	3	0.5054	-0.283495
2	441	Vitamin D levels	Hematopoietic progenitor cell antigen CD34	Inverse variance weighted (fixed effects)	2.45336	4	0.653007	-0.630419
2	442	Vitamin D levels	Platelet glycoprotein 4	Inverse variance weighted (multiplicative random effects)	5.50283	5	0.357636	0.0913765
2	442	Vitamin D levels	Platelet glycoprotein 4	MR Egger	2.63124	4	0.6213	-0.520198
2	442	Vitamin D levels	Platelet glycoprotein 4	Inverse variance weighted (fixed effects)	5.50283	5	0.357636	0.0913765
2	443	Vitamin D levels	ADP-ribosyl cyclase/cyclic ADP-ribose hydrolase 1	Inverse variance weighted (multiplicative random effects)	3.19826	5	0.66945	-0.563349
2	443	Vitamin D levels	ADP-ribosyl cyclase/cyclic ADP-ribose hydrolase 1	MR Egger	2.47489	4	0.649138	-0.616234
2	443	Vitamin D levels	ADP-ribosyl cyclase/cyclic ADP-ribose hydrolase 1	Inverse variance weighted (fixed effects)	3.19826	5	0.66945	-0.563349
2	444	Vitamin D levels	ADP-ribosyl cyclase/cyclic ADP-ribose hydrolase 1	Inverse variance weighted (multiplicative random effects)	6.69502	4	0.15291	0.402541
2	444	Vitamin D levels	ADP-ribosyl cyclase/cyclic ADP-ribose hydrolase 1	MR Egger	6.3772	3	0.0946333	0.529574
2	444	Vitamin D levels	ADP-ribosyl cyclase/cyclic ADP-ribose hydrolase 1	Inverse variance weighted (fixed effects)	6.69502	4	0.15291	0.402541
2	445	Vitamin D levels	T-cell surface glycoprotein CD3 epsilon chain	Inverse variance weighted (multiplicative random effects)	3.86655	5	0.568785	-0.293141
2	445	Vitamin D levels	T-cell surface glycoprotein CD3 epsilon chain	MR Egger	3.38319	4	0.49586	-0.182316
2	445	Vitamin D levels	T-cell surface glycoprotein CD3 epsilon chain	Inverse variance weighted (fixed effects)	3.86655	5	0.568785	-0.293141
2	446	Vitamin D levels	T-cell surface glycoprotein CD3 gamma chain	Inverse variance weighted (multiplicative random effects)	7.06836	5	0.215606	0.292622
2	446	Vitamin D levels	T-cell surface glycoprotein CD3 gamma chain	MR Egger	6.02956	4	0.196952	0.336602
2	446	Vitamin D levels	T-cell surface glycoprotein CD3 gamma chain	Inverse variance weighted (fixed effects)	7.06836	5	0.215606	0.292622
2	447	Vitamin D levels	CD40 ligand	Inverse variance weighted (multiplicative random effects)	5.23404	5	0.387991	0.0447147
2	447	Vitamin D levels	CD40 ligand	MR Egger	4.76573	4	0.312191	0.160674
2	447	Vitamin D levels	CD40 ligand	Inverse variance weighted (fixed effects)	5.23404	5	0.387991	0.0447147
2	448	Vitamin D levels	T-cell surface glycoprotein CD4	Inverse variance weighted (multiplicative random effects)	5.5027	5	0.357649	0.091356
2	448	Vitamin D levels	T-cell surface glycoprotein CD4	MR Egger	2.93263	4	0.569163	-0.363965
2	448	Vitamin D levels	T-cell surface glycoprotein CD4	Inverse variance weighted (fixed effects)	5.5027	5	0.357649	0.091356
2	449	Vitamin D levels	CD44 antigen	Inverse variance weighted (multiplicative random effects)	1.0434	4	0.903145	-2.83362
2	449	Vitamin D levels	CD44 antigen	MR Egger	0.684404	3	0.876866	-3.38337
2	449	Vitamin D levels	CD44 antigen	Inverse variance weighted (fixed effects)	1.0434	4	0.903145	-2.83362
2	450	Vitamin D levels	Leukocyte surface antigen CD47	Inverse variance weighted (multiplicative random effects)	3.61504	5	0.606056	-0.38311
2	450	Vitamin D levels	Leukocyte surface antigen CD47	MR Egger	3.52894	4	0.473492	-0.133486
2	450	Vitamin D levels	Leukocyte surface antigen CD47	Inverse variance weighted (fixed effects)	3.61504	5	0.606056	-0.38311
2	451	Vitamin D levels	CD48 antigen	Inverse variance weighted (multiplicative random effects)	6.6629	5	0.246942	0.249576
2	451	Vitamin D levels	CD48 antigen	MR Egger	4.3881	4	0.356023	0.0884437
2	451	Vitamin D levels	CD48 antigen	Inverse variance weighted (fixed effects)	6.6629	5	0.246942	0.249576
2	452	Vitamin D levels	T-cell surface glycoprotein CD5	Inverse variance weighted (multiplicative random effects)	1.53503	4	0.820418	-1.60581
2	452	Vitamin D levels	T-cell surface glycoprotein CD5	MR Egger	1.1271	3	0.770536	-1.66169
2	452	Vitamin D levels	T-cell surface glycoprotein CD5	Inverse variance weighted (fixed effects)	1.53503	4	0.820418	-1.60581
2	453	Vitamin D levels	Complement decay-accelerating factor	Inverse variance weighted (multiplicative random effects)	5.27845	5	0.382851	0.0527525
2	453	Vitamin D levels	Complement decay-accelerating factor	MR Egger	2.42848	4	0.657487	-0.647123
2	453	Vitamin D levels	Complement decay-accelerating factor	Inverse variance weighted (fixed effects)	5.27845	5	0.382851	0.0527525
2	454	Vitamin D levels	Lymphocyte function-associated antigen 3	Inverse variance weighted (multiplicative random effects)	1.18356	5	0.946445	-3.22456
2	454	Vitamin D levels	Lymphocyte function-associated antigen 3	MR Egger	1.18119	4	0.881185	-2.3864
2	454	Vitamin D levels	Lymphocyte function-associated antigen 3	Inverse variance weighted (fixed effects)	1.18356	5	0.946445	-3.22456
2	455	Vitamin D levels	CD59 glycoprotein	Inverse variance weighted (multiplicative random effects)	4.97566	5	0.418858	-0.00489185
2	455	Vitamin D levels	CD59 glycoprotein	MR Egger	4.15332	4	0.385654	0.0369143
2	455	Vitamin D levels	CD59 glycoprotein	Inverse variance weighted (fixed effects)	4.97566	5	0.418858	-0.00489185
2	456	Vitamin D levels	CD63 antigen	Inverse variance weighted (multiplicative random effects)	4.40126	4	0.354416	0.0911703
2	456	Vitamin D levels	CD63 antigen	MR Egger	0.527956	3	0.912708	-4.68229
2	456	Vitamin D levels	CD63 antigen	Inverse variance weighted (fixed effects)	4.40126	4	0.354416	0.0911703
2	457	Vitamin D levels	CD70 antigen	Inverse variance weighted (multiplicative random effects)	4.64836	5	0.460282	-0.0756474
2	457	Vitamin D levels	CD70 antigen	MR Egger	4.14137	4	0.387212	0.0341357
2	457	Vitamin D levels	CD70 antigen	Inverse variance weighted (fixed effects)	4.64836	5	0.460282	-0.0756474
2	458	Vitamin D levels	CD70 antigen	Inverse variance weighted (multiplicative random effects)	5.01839	4	0.285416	0.202932
2	458	Vitamin D levels	CD70 antigen	MR Egger	4.48293	3	0.213818	0.330795
2	458	Vitamin D levels	CD70 antigen	Inverse variance weighted (fixed effects)	5.01839	4	0.285416	0.202932
2	459	Vitamin D levels	HLA class II histocompatibility antigen gamma chain	Inverse variance weighted (multiplicative random effects)	3.6517	5	0.600568	-0.369226
2	459	Vitamin D levels	HLA class II histocompatibility antigen gamma chain	MR Egger	1.15479	4	0.885484	-2.46382
2	459	Vitamin D levels	HLA class II histocompatibility antigen gamma chain	Inverse variance weighted (fixed effects)	3.6517	5	0.600568	-0.369226
2	460	Vitamin D levels	HLA class II histocompatibility antigen gamma chain	Inverse variance weighted (multiplicative random effects)	2.21645	5	0.818457	-1.25586
2	460	Vitamin D levels	HLA class II histocompatibility antigen gamma chain	MR Egger	2.216	4	0.696101	-0.805055
2	460	Vitamin D levels	HLA class II histocompatibility antigen gamma chain	Inverse variance weighted (fixed effects)	2.21645	5	0.818457	-1.25586
2	461	Vitamin D levels	B-cell antigen receptor complex-associated protein alpha chain	Inverse variance weighted (multiplicative random effects)	2.20991	5	0.819403	-1.26254
2	461	Vitamin D levels	B-cell antigen receptor complex-associated protein alpha chain	MR Egger	1.57055	4	0.814075	-1.54688
2	461	Vitamin D levels	B-cell antigen receptor complex-associated protein alpha chain	Inverse variance weighted (fixed effects)	2.20991	5	0.819403	-1.26254
2	462	Vitamin D levels	B-cell antigen receptor complex-associated protein beta chain	Inverse variance weighted (multiplicative random effects)	1.93087	5	0.858625	-1.5895
2	462	Vitamin D levels	B-cell antigen receptor complex-associated protein beta chain	MR Egger	1.43767	4	0.837623	-1.78229
2	462	Vitamin D levels	B-cell antigen receptor complex-associated protein beta chain	Inverse variance weighted (fixed effects)	1.93087	5	0.858625	-1.5895
2	463	Vitamin D levels	T-lymphocyte activation antigen CD80	Inverse variance weighted (multiplicative random effects)	4.15364	5	0.527514	-0.203764
2	463	Vitamin D levels	T-lymphocyte activation antigen CD80	MR Egger	1.76053	4	0.779695	-1.27204
2	463	Vitamin D levels	T-lymphocyte activation antigen CD80	Inverse variance weighted (fixed effects)	4.15364	5	0.527514	-0.203764
2	464	Vitamin D levels	SLAM family member 5	Inverse variance weighted (multiplicative random effects)	3.23328	5	0.664071	-0.546419
2	464	Vitamin D levels	SLAM family member 5	MR Egger	2.13651	4	0.710669	-0.872216
2	464	Vitamin D levels	SLAM family member 5	Inverse variance weighted (fixed effects)	3.23328	5	0.664071	-0.546419
2	465	Vitamin D levels	SLAM family member 5	Inverse variance weighted (multiplicative random effects)	1.12792	5	0.951602	-3.43293
2	465	Vitamin D levels	SLAM family member 5	MR Egger	1.09926	4	0.894389	-2.6388
2	465	Vitamin D levels	SLAM family member 5	Inverse variance weighted (fixed effects)	1.12792	5	0.951602	-3.43293
2	466	Vitamin D levels	T-lymphocyte activation antigen CD86	Inverse variance weighted (multiplicative random effects)	2.7392	5	0.740117	-0.825353
2	466	Vitamin D levels	T-lymphocyte activation antigen CD86	MR Egger	2.58199	4	0.630017	-0.549192
2	466	Vitamin D levels	T-lymphocyte activation antigen CD86	Inverse variance weighted (fixed effects)	2.7392	5	0.740117	-0.825353
2	467	Vitamin D levels	T-cell surface glycoprotein CD8 beta chain	Inverse variance weighted (multiplicative random effects)	4.2683	4	0.370912	0.0628582
2	467	Vitamin D levels	T-cell surface glycoprotein CD8 beta chain	MR Egger	0.548484	3	0.908118	-4.46962
2	467	Vitamin D levels	T-cell surface glycoprotein CD8 beta chain	Inverse variance weighted (fixed effects)	4.2683	4	0.370912	0.0628582
2	468	Vitamin D levels	Complement component C1q receptor	Inverse variance weighted (multiplicative random effects)	2.65048	5	0.753681	-0.886451
2	468	Vitamin D levels	Complement component C1q receptor	MR Egger	1.96451	4	0.742286	-1.03613
2	468	Vitamin D levels	Complement component C1q receptor	Inverse variance weighted (fixed effects)	2.65048	5	0.753681	-0.886451
2	469	Vitamin D levels	Complement component C1q receptor	Inverse variance weighted (multiplicative random effects)	1.83711	5	0.871194	-1.72167
2	469	Vitamin D levels	Complement component C1q receptor	MR Egger	1.52326	4	0.822513	-1.62595
2	469	Vitamin D levels	Complement component C1q receptor	Inverse variance weighted (fixed effects)	1.83711	5	0.871194	-1.72167
2	470	Vitamin D levels	T-cell surface protein tactile	Inverse variance weighted (multiplicative random effects)	1.48263	5	0.915066	-2.37239
2	470	Vitamin D levels	T-cell surface protein tactile	MR Egger	1.30455	4	0.860603	-2.06619
2	470	Vitamin D levels	T-cell surface protein tactile	Inverse variance weighted (fixed effects)	1.48263	5	0.915066	-2.37239
2	471	Vitamin D levels	CD97 antigen	Inverse variance weighted (multiplicative random effects)	1.14928	4	0.886376	-2.48043
2	471	Vitamin D levels	CD97 antigen	MR Egger	0.717268	3	0.869135	-3.18254
2	471	Vitamin D levels	CD97 antigen	Inverse variance weighted (fixed effects)	1.14928	4	0.886376	-2.48043
2	472	Vitamin D levels	M-phase inducer phosphatase 2	Inverse variance weighted (multiplicative random effects)	3.12232	5	0.681134	-0.601373
2	472	Vitamin D levels	M-phase inducer phosphatase 2	MR Egger	3.10906	4	0.539743	-0.286561
2	472	Vitamin D levels	M-phase inducer phosphatase 2	Inverse variance weighted (fixed effects)	3.12232	5	0.681134	-0.601373
2	473	Vitamin D levels	Cyclin-dependent kinase 1:G2/mitotic-specific cyclin-B1 complex	Inverse variance weighted (multiplicative random effects)	1.05405	5	0.958089	-3.74359
2	473	Vitamin D levels	Cyclin-dependent kinase 1:G2/mitotic-specific cyclin-B1 complex	MR Egger	1.00211	4	0.909475	-2.99156
2	473	Vitamin D levels	Cyclin-dependent kinase 1:G2/mitotic-specific cyclin-B1 complex	Inverse variance weighted (fixed effects)	1.05405	5	0.958089	-3.74359
2	474	Vitamin D levels	Cell division control protein 42 homolog	Inverse variance weighted (multiplicative random effects)	1.43836	5	0.920071	-2.47618
2	474	Vitamin D levels	Cell division control protein 42 homolog	MR Egger	1.2824	4	0.864354	-2.11915
2	474	Vitamin D levels	Cell division control protein 42 homolog	Inverse variance weighted (fixed effects)	1.43836	5	0.920071	-2.47618
2	475	Vitamin D levels	Serine/threonine-protein kinase MRCK alpha	Inverse variance weighted (multiplicative random effects)	1.88847	4	0.756263	-1.11812
2	475	Vitamin D levels	Serine/threonine-protein kinase MRCK alpha	MR Egger	1.84979	3	0.604161	-0.621806
2	475	Vitamin D levels	Serine/threonine-protein kinase MRCK alpha	Inverse variance weighted (fixed effects)	1.88847	4	0.756263	-1.11812
2	476	Vitamin D levels	Serine/threonine-protein kinase MRCK beta	Inverse variance weighted (multiplicative random effects)	4.22815	5	0.517057	-0.182549
2	476	Vitamin D levels	Serine/threonine-protein kinase MRCK beta	MR Egger	2.02306	4	0.731517	-0.9772
2	476	Vitamin D levels	Serine/threonine-protein kinase MRCK beta	Inverse variance weighted (fixed effects)	4.22815	5	0.517057	-0.182549
2	477	Vitamin D levels	CUB domain-containing protein 1	Inverse variance weighted (multiplicative random effects)	5.41576	5	0.367271	0.0767693
2	477	Vitamin D levels	CUB domain-containing protein 1	MR Egger	5.3648	4	0.251871	0.2544
2	477	Vitamin D levels	CUB domain-containing protein 1	Inverse variance weighted (fixed effects)	5.41576	5	0.367271	0.0767693
2	478	Vitamin D levels	Cadherin-12	Inverse variance weighted (multiplicative random effects)	5.60884	5	0.346158	0.108551
2	478	Vitamin D levels	Cadherin-12	MR Egger	4.97758	4	0.289606	0.196396
2	478	Vitamin D levels	Cadherin-12	Inverse variance weighted (fixed effects)	5.60884	5	0.346158	0.108551
2	479	Vitamin D levels	Cadherin-12	Inverse variance weighted (multiplicative random effects)	4.66234	5	0.45846	-0.0724217
2	479	Vitamin D levels	Cadherin-12	MR Egger	3.9912	4	0.407198	-0.00220528
2	479	Vitamin D levels	Cadherin-12	Inverse variance weighted (fixed effects)	4.66234	5	0.45846	-0.0724217
2	480	Vitamin D levels	Cadherin-1	Inverse variance weighted (multiplicative random effects)	2.73766	5	0.740352	-0.826376
2	480	Vitamin D levels	Cadherin-1	MR Egger	2.68338	4	0.612127	-0.490659
2	480	Vitamin D levels	Cadherin-1	Inverse variance weighted (fixed effects)	2.73766	5	0.740352	-0.826376
2	481	Vitamin D levels	Cadherin-15	Inverse variance weighted (multiplicative random effects)	3.70472	5	0.592661	-0.349628
2	481	Vitamin D levels	Cadherin-15	MR Egger	3.68647	4	0.450097	-0.0850486
2	481	Vitamin D levels	Cadherin-15	Inverse variance weighted (fixed effects)	3.70472	5	0.592661	-0.349628
2	482	Vitamin D levels	Cadherin-15	Inverse variance weighted (multiplicative random effects)	0.244408	3	0.970121	-11.2745
2	482	Vitamin D levels	Cadherin-15	MR Egger	0.202714	2	0.903611	-8.86613
2	482	Vitamin D levels	Cadherin-15	Inverse variance weighted (fixed effects)	0.244408	3	0.970121	-11.2745
2	483	Vitamin D levels	Cadherin-2	Inverse variance weighted (multiplicative random effects)	6.23841	5	0.283707	0.198514
2	483	Vitamin D levels	Cadherin-2	MR Egger	6.23738	4	0.182108	0.358705
2	483	Vitamin D levels	Cadherin-2	Inverse variance weighted (fixed effects)	6.23841	5	0.283707	0.198514
2	484	Vitamin D levels	Cadherin-3	Inverse variance weighted (multiplicative random effects)	3.65291	5	0.600387	-0.368771
2	484	Vitamin D levels	Cadherin-3	MR Egger	3.48364	4	0.48037	-0.148223
2	484	Vitamin D levels	Cadherin-3	Inverse variance weighted (fixed effects)	3.65291	5	0.600387	-0.368771
2	485	Vitamin D levels	Cadherin-5	Inverse variance weighted (multiplicative random effects)	4.81482	5	0.438895	-0.0384597
2	485	Vitamin D levels	Cadherin-5	MR Egger	3.67696	4	0.451486	-0.0878559
2	485	Vitamin D levels	Cadherin-5	Inverse variance weighted (fixed effects)	4.81482	5	0.438895	-0.0384597
2	486	Vitamin D levels	Cadherin-7	Inverse variance weighted (multiplicative random effects)	3.11591	5	0.682121	-0.604666
2	486	Vitamin D levels	Cadherin-7	MR Egger	3.1159	4	0.53862	-0.283738
2	486	Vitamin D levels	Cadherin-7	Inverse variance weighted (fixed effects)	3.11591	5	0.682121	-0.604666
2	487	Vitamin D levels	Cadherin-related family member 1	Inverse variance weighted (multiplicative random effects)	5.34931	4	0.253296	0.25224
2	487	Vitamin D levels	Cadherin-related family member 1	MR Egger	5.34581	3	0.148158	0.438812
2	487	Vitamin D levels	Cadherin-related family member 1	Inverse variance weighted (fixed effects)	5.34931	4	0.253296	0.25224
2	488	Vitamin D levels	Cadherin-related family member 3	Inverse variance weighted (multiplicative random effects)	2.15277	5	0.827627	-1.32258
2	488	Vitamin D levels	Cadherin-related family member 3	MR Egger	0.873841	4	0.928283	-3.57749
2	488	Vitamin D levels	Cadherin-related family member 3	Inverse variance weighted (fixed effects)	2.15277	5	0.827627	-1.32258
2	489	Vitamin D levels	Cadherin-related family member 3	Inverse variance weighted (multiplicative random effects)	4.14181	4	0.387154	0.0342383
2	489	Vitamin D levels	Cadherin-related family member 3	MR Egger	4.1418	3	0.246553	0.275678
2	489	Vitamin D levels	Cadherin-related family member 3	Inverse variance weighted (fixed effects)	4.14181	4	0.387154	0.0342383
2	490	Vitamin D levels	Cadherin-related family member 5	Inverse variance weighted (multiplicative random effects)	6.90181	5	0.228046	0.275552
2	490	Vitamin D levels	Cadherin-related family member 5	MR Egger	6.42306	4	0.169703	0.377244
2	490	Vitamin D levels	Cadherin-related family member 5	Inverse variance weighted (fixed effects)	6.90181	5	0.228046	0.275552
2	491	Vitamin D levels	Cyclin-dependent kinase 2-associated protein 1	Inverse variance weighted (multiplicative random effects)	1.59709	2	0.449982	-0.252274
2	491	Vitamin D levels	Cyclin-dependent kinase 2-associated protein 1	MR Egger	1.53104	1	0.215956	0.34685
2	491	Vitamin D levels	Cyclin-dependent kinase 2-associated protein 1	Inverse variance weighted (fixed effects)	1.59709	2	0.449982	-0.252274
2	492	Vitamin D levels	Cyclin-dependent kinase 2:Cyclin-A2 complex	Inverse variance weighted (multiplicative random effects)	6.89913	5	0.228251	0.275271
2	492	Vitamin D levels	Cyclin-dependent kinase 2:Cyclin-A2 complex	MR Egger	6.83357	4	0.144949	0.414655
2	492	Vitamin D levels	Cyclin-dependent kinase 2:Cyclin-A2 complex	Inverse variance weighted (fixed effects)	6.89913	5	0.228251	0.275271
2	493	Vitamin D levels	Cyclin-dependent kinase 5:Cyclin-dependent kinase 5 activator 1 complex	Inverse variance weighted (multiplicative random effects)	2.40767	5	0.790332	-1.0767
2	493	Vitamin D levels	Cyclin-dependent kinase 5:Cyclin-dependent kinase 5 activator 1 complex	MR Egger	1.53393	4	0.820614	-1.60767
2	493	Vitamin D levels	Cyclin-dependent kinase 5:Cyclin-dependent kinase 5 activator 1 complex	Inverse variance weighted (fixed effects)	2.40767	5	0.790332	-1.0767
2	494	Vitamin D levels	Cyclin-dependent kinase 8:Cyclin-C complex	Inverse variance weighted (multiplicative random effects)	0.744004	5	0.980467	-5.72039
2	494	Vitamin D levels	Cyclin-dependent kinase 8:Cyclin-C complex	MR Egger	0.48474	4	0.974969	-7.25185
2	494	Vitamin D levels	Cyclin-dependent kinase 8:Cyclin-C complex	Inverse variance weighted (fixed effects)	0.744004	5	0.980467	-5.72039
2	495	Vitamin D levels	Cyclin-dependent kinase inhibitor 1B	Inverse variance weighted (multiplicative random effects)	1.49153	3	0.684226	-1.01135
2	495	Vitamin D levels	Cyclin-dependent kinase inhibitor 1B	MR Egger	1.24603	2	0.536324	-0.605092
2	495	Vitamin D levels	Cyclin-dependent kinase inhibitor 1B	Inverse variance weighted (fixed effects)	1.49153	3	0.684226	-1.01135
2	496	Vitamin D levels	Cyclin-dependent kinase 4 inhibitor B	Inverse variance weighted (multiplicative random effects)	1.65156	4	0.799496	-1.42195
2	496	Vitamin D levels	Cyclin-dependent kinase 4 inhibitor B	MR Egger	1.0386	3	0.791914	-1.88852
2	496	Vitamin D levels	Cyclin-dependent kinase 4 inhibitor B	Inverse variance weighted (fixed effects)	1.65156	4	0.799496	-1.42195
2	497	Vitamin D levels	Cyclin-dependent kinase inhibitor 3	Inverse variance weighted (multiplicative random effects)	3.42772	4	0.488954	-0.166958
2	497	Vitamin D levels	Cyclin-dependent kinase inhibitor 3	MR Egger	3.36901	3	0.338153	0.10953
2	497	Vitamin D levels	Cyclin-dependent kinase inhibitor 3	Inverse variance weighted (fixed effects)	3.42772	4	0.488954	-0.166958
2	498	Vitamin D levels	Cerebral dopamine neurotrophic factor	Inverse variance weighted (multiplicative random effects)	1.58002	4	0.812379	-1.53162
2	498	Vitamin D levels	Cerebral dopamine neurotrophic factor	MR Egger	0.242755	3	0.970409	-11.3581
2	498	Vitamin D levels	Cerebral dopamine neurotrophic factor	Inverse variance weighted (fixed effects)	1.58002	4	0.812379	-1.53162
2	499	Vitamin D levels	Cell adhesion molecule-related/down-regulated by oncogenes	Inverse variance weighted (multiplicative random effects)	1.13014	5	0.951402	-3.42424
2	499	Vitamin D levels	Cell adhesion molecule-related/down-regulated by oncogenes	MR Egger	1.12807	4	0.889793	-2.54587
2	499	Vitamin D levels	Cell adhesion molecule-related/down-regulated by oncogenes	Inverse variance weighted (fixed effects)	1.13014	5	0.951402	-3.42424
2	500	Vitamin D levels	Corneodesmosin	Inverse variance weighted (multiplicative random effects)	2.0348	5	0.84431	-1.45725
2	500	Vitamin D levels	Corneodesmosin	MR Egger	1.98192	4	0.739084	-1.01824
2	500	Vitamin D levels	Corneodesmosin	Inverse variance weighted (fixed effects)	2.0348	5	0.84431	-1.45725
2	501	Vitamin D levels	Testis-specific chromodomain protein Y 1	Inverse variance weighted (multiplicative random effects)	3.89197	5	0.565072	-0.284696
2	501	Vitamin D levels	Testis-specific chromodomain protein Y 1	MR Egger	3.29509	4	0.509711	-0.213928
2	501	Vitamin D levels	Testis-specific chromodomain protein Y 1	Inverse variance weighted (fixed effects)	3.89197	5	0.565072	-0.284696
2	502	Vitamin D levels	Carcinoembryonic antigen-related cell adhesion molecule 1	Inverse variance weighted (multiplicative random effects)	3.97291	5	0.553323	-0.258525
2	502	Vitamin D levels	Carcinoembryonic antigen-related cell adhesion molecule 1	MR Egger	3.61582	4	0.460488	-0.10625
2	502	Vitamin D levels	Carcinoembryonic antigen-related cell adhesion molecule 1	Inverse variance weighted (fixed effects)	3.97291	5	0.553323	-0.258525
2	503	Vitamin D levels	Carcinoembryonic antigen-related cell adhesion molecule 21	Inverse variance weighted (multiplicative random effects)	2.91414	5	0.713221	-0.715771
2	503	Vitamin D levels	Carcinoembryonic antigen-related cell adhesion molecule 21	MR Egger	2.90041	4	0.574627	-0.379115
2	503	Vitamin D levels	Carcinoembryonic antigen-related cell adhesion molecule 21	Inverse variance weighted (fixed effects)	2.91414	5	0.713221	-0.715771
2	504	Vitamin D levels	Carcinoembryonic antigen-related cell adhesion molecule 4	Inverse variance weighted (multiplicative random effects)	2.12976	4	0.711908	-0.87815
2	504	Vitamin D levels	Carcinoembryonic antigen-related cell adhesion molecule 4	MR Egger	2.125	3	0.546873	-0.411768
2	504	Vitamin D levels	Carcinoembryonic antigen-related cell adhesion molecule 4	Inverse variance weighted (fixed effects)	2.12976	4	0.711908	-0.87815
2	505	Vitamin D levels	CCAAT/enhancer-binding protein beta	Inverse variance weighted (multiplicative random effects)	2.71067	5	0.744486	-0.844562
2	505	Vitamin D levels	CCAAT/enhancer-binding protein beta	MR Egger	2.70978	4	0.607504	-0.476134
2	505	Vitamin D levels	CCAAT/enhancer-binding protein beta	Inverse variance weighted (fixed effects)	2.71067	5	0.744486	-0.844562
2	506	Vitamin D levels	Adenosine deaminase CECR1	Inverse variance weighted (multiplicative random effects)	8.33506	5	0.138711	0.400124
2	506	Vitamin D levels	Adenosine deaminase CECR1	MR Egger	8.16331	4	0.0857759	0.510002
2	506	Vitamin D levels	Adenosine deaminase CECR1	Inverse variance weighted (fixed effects)	8.33506	5	0.138711	0.400124
2	507	Vitamin D levels	Bile salt-activated lipase	Inverse variance weighted (multiplicative random effects)	2.1913	5	0.822092	-1.28175
2	507	Vitamin D levels	Bile salt-activated lipase	MR Egger	2.07413	4	0.722127	-0.928522
2	507	Vitamin D levels	Bile salt-activated lipase	Inverse variance weighted (fixed effects)	2.1913	5	0.822092	-1.28175
2	508	Vitamin D levels	Chymotrypsin-like elastase family member 2A	Inverse variance weighted (multiplicative random effects)	6.23916	5	0.283638	0.19861
2	508	Vitamin D levels	Chymotrypsin-like elastase family member 2A	MR Egger	6.23775	4	0.182082	0.358744
2	508	Vitamin D levels	Chymotrypsin-like elastase family member 2A	Inverse variance weighted (fixed effects)	6.23916	5	0.283638	0.19861
2	509	Vitamin D levels	Chymotrypsin-like elastase family member 3B	Inverse variance weighted (multiplicative random effects)	2.98277	5	0.702643	-0.676296
2	509	Vitamin D levels	Chymotrypsin-like elastase family member 3B	MR Egger	2.79803	4	0.592172	-0.429576
2	509	Vitamin D levels	Chymotrypsin-like elastase family member 3B	Inverse variance weighted (fixed effects)	2.98277	5	0.702643	-0.676296
2	510	Vitamin D levels	CUGBP Elav-like family member 2	Inverse variance weighted (multiplicative random effects)	5.91304	5	0.314772	0.154412
2	510	Vitamin D levels	CUGBP Elav-like family member 2	MR Egger	5.70253	4	0.222492	0.298557
2	510	Vitamin D levels	CUGBP Elav-like family member 2	Inverse variance weighted (fixed effects)	5.91304	5	0.314772	0.154412
2	511	Vitamin D levels	Centromere protein W	Inverse variance weighted (multiplicative random effects)	1.1898	4	0.879774	-2.3619
2	511	Vitamin D levels	Centromere protein W	MR Egger	0.855227	3	0.836217	-2.50784
2	511	Vitamin D levels	Centromere protein W	Inverse variance weighted (fixed effects)	1.1898	4	0.879774	-2.3619
2	512	Vitamin D levels	Centrosomal protein of 57 kDa	Inverse variance weighted (multiplicative random effects)	0.363522	5	0.996275	-12.7543
2	512	Vitamin D levels	Centrosomal protein of 57 kDa	MR Egger	0.19768	4	0.995426	-19.2347
2	512	Vitamin D levels	Centrosomal protein of 57 kDa	Inverse variance weighted (fixed effects)	0.363522	5	0.996275	-12.7543
2	513	Vitamin D levels	Centrosomal protein of 57 kDa	Inverse variance weighted (multiplicative random effects)	0.857599	4	0.930564	-3.66418
2	513	Vitamin D levels	Centrosomal protein of 57 kDa	MR Egger	0.855262	3	0.836208	-2.5077
2	513	Vitamin D levels	Centrosomal protein of 57 kDa	Inverse variance weighted (fixed effects)	0.857599	4	0.930564	-3.66418
2	514	Vitamin D levels	Centrosomal protein of 57 kDa	Inverse variance weighted (multiplicative random effects)	3.19869	4	0.525142	-0.25051
2	514	Vitamin D levels	Centrosomal protein of 57 kDa	MR Egger	2.71729	3	0.437296	-0.10404
2	514	Vitamin D levels	Centrosomal protein of 57 kDa	Inverse variance weighted (fixed effects)	3.19869	4	0.525142	-0.25051
2	515	Vitamin D levels	Ceramide synthase 5	Inverse variance weighted (multiplicative random effects)	5.20639	5	0.391215	0.0396422
2	515	Vitamin D levels	Ceramide synthase 5	MR Egger	5.10842	4	0.276353	0.216979
2	515	Vitamin D levels	Ceramide synthase 5	Inverse variance weighted (fixed effects)	5.20639	5	0.391215	0.0396422
2	516	Vitamin D levels	Centrin-2	Inverse variance weighted (multiplicative random effects)	3.79825	4	0.433998	-0.0531177
2	516	Vitamin D levels	Centrin-2	MR Egger	1.13956	3	0.767534	-1.6326
2	516	Vitamin D levels	Centrin-2	Inverse variance weighted (fixed effects)	3.79825	4	0.433998	-0.0531177
2	517	Vitamin D levels	Cilia- and flagella-associated protein 45	Inverse variance weighted (multiplicative random effects)	0.339973	3	0.952343	-7.82422
2	517	Vitamin D levels	Cilia- and flagella-associated protein 45	MR Egger	0.277788	2	0.87032	-6.19974
2	517	Vitamin D levels	Cilia- and flagella-associated protein 45	Inverse variance weighted (fixed effects)	0.339973	3	0.952343	-7.82422
2	518	Vitamin D levels	Complement factor B	Inverse variance weighted (multiplicative random effects)	6.86141	5	0.231153	0.271286
2	518	Vitamin D levels	Complement factor B	MR Egger	6.84	4	0.144589	0.415205
2	518	Vitamin D levels	Complement factor B	Inverse variance weighted (fixed effects)	6.86141	5	0.231153	0.271286
2	519	Vitamin D levels	Cryptic protein	Inverse variance weighted (multiplicative random effects)	1.56887	3	0.666469	-0.912206
2	519	Vitamin D levels	Cryptic protein	MR Egger	0.861157	2	0.650133	-1.32246
2	519	Vitamin D levels	Cryptic protein	Inverse variance weighted (fixed effects)	1.56887	3	0.666469	-0.912206
2	520	Vitamin D levels	Complement factor H	Inverse variance weighted (multiplicative random effects)	6.11025	5	0.295638	0.181704
2	520	Vitamin D levels	Complement factor H	MR Egger	5.52513	4	0.237529	0.276035
2	520	Vitamin D levels	Complement factor H	Inverse variance weighted (fixed effects)	6.11025	5	0.295638	0.181704
2	521	Vitamin D levels	Complement factor H-related protein 5	Inverse variance weighted (multiplicative random effects)	4.02514	5	0.545802	-0.242192
2	521	Vitamin D levels	Complement factor H-related protein 5	MR Egger	4.02348	4	0.402838	0.0058352
2	521	Vitamin D levels	Complement factor H-related protein 5	Inverse variance weighted (fixed effects)	4.02514	5	0.545802	-0.242192
2	522	Vitamin D levels	Complement factor H-related protein 5	Inverse variance weighted (multiplicative random effects)	2.28739	4	0.683066	-0.74872
2	522	Vitamin D levels	Complement factor H-related protein 5	MR Egger	1.7802	3	0.619252	-0.6852
2	522	Vitamin D levels	Complement factor H-related protein 5	Inverse variance weighted (fixed effects)	2.28739	4	0.683066	-0.74872
2	523	Vitamin D levels	Complement factor I	Inverse variance weighted (multiplicative random effects)	3.41807	5	0.635819	-0.462813
2	523	Vitamin D levels	Complement factor I	MR Egger	3.20105	4	0.524762	-0.24959
2	523	Vitamin D levels	Complement factor I	Inverse variance weighted (fixed effects)	3.41807	5	0.635819	-0.462813
2	524	Vitamin D levels	Cofilin-1	Inverse variance weighted (multiplicative random effects)	4.212	5	0.519314	-0.187085
2	524	Vitamin D levels	Cofilin-1	MR Egger	3.72985	4	0.443799	-0.0724286
2	524	Vitamin D levels	Cofilin-1	Inverse variance weighted (fixed effects)	4.212	5	0.519314	-0.187085
2	525	Vitamin D levels	Properdin	Inverse variance weighted (multiplicative random effects)	1.35144	5	0.929551	-2.69977
2	525	Vitamin D levels	Properdin	MR Egger	1.3452	4	0.853661	-1.97353
2	525	Vitamin D levels	Properdin	Inverse variance weighted (fixed effects)	1.35144	5	0.929551	-2.69977
2	526	Vitamin D levels	Glycoprotein hormones alpha chain	Inverse variance weighted (multiplicative random effects)	4.34315	4	0.361552	0.0790104
2	526	Vitamin D levels	Glycoprotein hormones alpha chain	MR Egger	0.0346408	3	0.998303	-85.603
2	526	Vitamin D levels	Glycoprotein hormones alpha chain	Inverse variance weighted (fixed effects)	4.34315	4	0.361552	0.0790104
2	527	Vitamin D levels	Human Chorionic Gonadotropin	Inverse variance weighted (multiplicative random effects)	5.86886	5	0.319189	0.148046
2	527	Vitamin D levels	Human Chorionic Gonadotropin	MR Egger	4.34015	4	0.361924	0.0783733
2	527	Vitamin D levels	Human Chorionic Gonadotropin	Inverse variance weighted (fixed effects)	5.86886	5	0.319189	0.148046
2	528	Vitamin D levels	Follicle stimulating hormone	Inverse variance weighted (multiplicative random effects)	6.24513	5	0.283092	0.199377
2	528	Vitamin D levels	Follicle stimulating hormone	MR Egger	5.01016	4	0.286256	0.201623
2	528	Vitamin D levels	Follicle stimulating hormone	Inverse variance weighted (fixed effects)	6.24513	5	0.283092	0.199377
2	529	Vitamin D levels	Luteinizing hormone	Inverse variance weighted (multiplicative random effects)	4.01765	5	0.546878	-0.244509
2	529	Vitamin D levels	Luteinizing hormone	MR Egger	3.84258	4	0.427729	-0.0409671
2	529	Vitamin D levels	Luteinizing hormone	Inverse variance weighted (fixed effects)	4.01765	5	0.546878	-0.244509
2	530	Vitamin D levels	Thyroid Stimulating Hormone	Inverse variance weighted (multiplicative random effects)	5.18746	5	0.393433	0.0361377
2	530	Vitamin D levels	Thyroid Stimulating Hormone	MR Egger	2.78723	4	0.594038	-0.435115
2	530	Vitamin D levels	Thyroid Stimulating Hormone	Inverse variance weighted (fixed effects)	5.18746	5	0.393433	0.0361377
2	531	Vitamin D levels	Choriogonadotropin subunit beta variant 2	Inverse variance weighted (multiplicative random effects)	4.1957	5	0.521598	-0.191697
2	531	Vitamin D levels	Choriogonadotropin subunit beta variant 2	MR Egger	4.15283	4	0.385718	0.036801
2	531	Vitamin D levels	Choriogonadotropin subunit beta variant 2	Inverse variance weighted (fixed effects)	4.1957	5	0.521598	-0.191697
2	532	Vitamin D levels	Cell growth regulator with EF hand domain protein 1	Inverse variance weighted (multiplicative random effects)	3.87301	5	0.567841	-0.290986
2	532	Vitamin D levels	Cell growth regulator with EF hand domain protein 1	MR Egger	3.06201	4	0.547502	-0.306329
2	532	Vitamin D levels	Cell growth regulator with EF hand domain protein 1	Inverse variance weighted (fixed effects)	3.87301	5	0.567841	-0.290986
2	533	Vitamin D levels	Chondroadherin	Inverse variance weighted (multiplicative random effects)	2.77177	5	0.735121	-0.803901
2	533	Vitamin D levels	Chondroadherin	MR Egger	2.51084	4	0.642695	-0.59309
2	533	Vitamin D levels	Chondroadherin	Inverse variance weighted (fixed effects)	2.77177	5	0.735121	-0.803901
2	534	Vitamin D levels	Coiled-coil-helix-coiled-coil-helix domain-containing protein 10, mitochondrial	Inverse variance weighted (multiplicative random effects)	1.15828	4	0.884919	-2.45341
2	534	Vitamin D levels	Coiled-coil-helix-coiled-coil-helix domain-containing protein 10, mitochondrial	MR Egger	0.262687	3	0.966886	-10.4204
2	534	Vitamin D levels	Coiled-coil-helix-coiled-coil-helix domain-containing protein 10, mitochondrial	Inverse variance weighted (fixed effects)	1.15828	4	0.884919	-2.45341
2	535	Vitamin D levels	Coiled-coil-helix-coiled-coil-helix domain-containing protein 2	Inverse variance weighted (multiplicative random effects)	1.98594	5	0.851087	-1.5177
2	535	Vitamin D levels	Coiled-coil-helix-coiled-coil-helix domain-containing protein 2	MR Egger	1.54878	4	0.817966	-1.58267
2	535	Vitamin D levels	Coiled-coil-helix-coiled-coil-helix domain-containing protein 2	Inverse variance weighted (fixed effects)	1.98594	5	0.851087	-1.5177
2	536	Vitamin D levels	Chromodomain-helicase-DNA-binding protein 7	Inverse variance weighted (multiplicative random effects)	4.89619	5	0.42868	-0.0212013
2	536	Vitamin D levels	Chromodomain-helicase-DNA-binding protein 7	MR Egger	4.3481	4	0.36094	0.0800584
2	536	Vitamin D levels	Chromodomain-helicase-DNA-binding protein 7	Inverse variance weighted (fixed effects)	4.89619	5	0.42868	-0.0212013
2	537	Vitamin D levels	Serine/threonine-protein kinase Chk1	Inverse variance weighted (multiplicative random effects)	2.11499	5	0.833016	-1.36408
2	537	Vitamin D levels	Serine/threonine-protein kinase Chk1	MR Egger	2.11435	4	0.714737	-0.891836
2	537	Vitamin D levels	Serine/threonine-protein kinase Chk1	Inverse variance weighted (fixed effects)	2.11499	5	0.833016	-1.36408
2	538	Vitamin D levels	Chromogranin-A	Inverse variance weighted (multiplicative random effects)	3.62569	4	0.459026	-0.103239
2	538	Vitamin D levels	Chromogranin-A	MR Egger	3.61515	3	0.306132	0.170159
2	538	Vitamin D levels	Chromogranin-A	Inverse variance weighted (fixed effects)	3.62569	4	0.459026	-0.103239
2	539	Vitamin D levels	Secretogranin-1	Inverse variance weighted (multiplicative random effects)	3.15795	5	0.675649	-0.583303
2	539	Vitamin D levels	Secretogranin-1	MR Egger	2.23309	4	0.692977	-0.791243
2	539	Vitamin D levels	Secretogranin-1	Inverse variance weighted (fixed effects)	3.15795	5	0.675649	-0.583303
2	540	Vitamin D levels	Chitinase-3-like protein 1	Inverse variance weighted (multiplicative random effects)	3.89242	5	0.565006	-0.284547
2	540	Vitamin D levels	Chitinase-3-like protein 1	MR Egger	3.2312	4	0.519907	-0.237931
2	540	Vitamin D levels	Chitinase-3-like protein 1	Inverse variance weighted (fixed effects)	3.89242	5	0.565006	-0.284547
2	541	Vitamin D levels	Chitinase-3-like protein 2	Inverse variance weighted (multiplicative random effects)	2.56651	5	0.766447	-0.948172
2	541	Vitamin D levels	Chitinase-3-like protein 2	MR Egger	2.55538	4	0.634748	-0.565326
2	541	Vitamin D levels	Chitinase-3-like protein 2	Inverse variance weighted (fixed effects)	2.56651	5	0.766447	-0.948172
2	542	Vitamin D levels	Cysteine-rich hydrophobic domain-containing protein 2	Inverse variance weighted (multiplicative random effects)	5.28721	5	0.381843	0.0543215
2	542	Vitamin D levels	Cysteine-rich hydrophobic domain-containing protein 2	MR Egger	4.77381	4	0.311303	0.162095
2	542	Vitamin D levels	Cysteine-rich hydrophobic domain-containing protein 2	Inverse variance weighted (fixed effects)	5.28721	5	0.381843	0.0543215
2	543	Vitamin D levels	Chitotriosidase-1	Inverse variance weighted (multiplicative random effects)	2.89425	5	0.716286	-0.727565
2	543	Vitamin D levels	Chitotriosidase-1	MR Egger	2.10322	4	0.71678	-0.901842
2	543	Vitamin D levels	Chitotriosidase-1	Inverse variance weighted (fixed effects)	2.89425	5	0.716286	-0.727565
2	544	Vitamin D levels	Choline/ethanolamine kinase	Inverse variance weighted (multiplicative random effects)	6.28806	5	0.27919	0.204842
2	544	Vitamin D levels	Choline/ethanolamine kinase	MR Egger	4.98526	4	0.288813	0.197635
2	544	Vitamin D levels	Choline/ethanolamine kinase	Inverse variance weighted (fixed effects)	6.28806	5	0.27919	0.204842
2	545	Vitamin D levels	Neural cell adhesion molecule L1-like protein	Inverse variance weighted (multiplicative random effects)	2.42768	4	0.65763	-0.647661
2	545	Vitamin D levels	Neural cell adhesion molecule L1-like protein	MR Egger	0.759485	3	0.859131	-2.95005
2	545	Vitamin D levels	Neural cell adhesion molecule L1-like protein	Inverse variance weighted (fixed effects)	2.42768	4	0.65763	-0.647661
2	546	Vitamin D levels	Calcineurin B homologous protein 1	Inverse variance weighted (multiplicative random effects)	3.89568	5	0.564531	-0.283473
2	546	Vitamin D levels	Calcineurin B homologous protein 1	MR Egger	3.60025	4	0.4628	-0.111034
2	546	Vitamin D levels	Calcineurin B homologous protein 1	Inverse variance weighted (fixed effects)	3.89568	5	0.564531	-0.283473
2	547	Vitamin D levels	Chordin	Inverse variance weighted (multiplicative random effects)	0.823556	3	0.843825	-2.64274
2	547	Vitamin D levels	Chordin	MR Egger	0.776524	2	0.678234	-1.57558
2	547	Vitamin D levels	Chordin	Inverse variance weighted (fixed effects)	0.823556	3	0.843825	-2.64274
2	548	Vitamin D levels	Chordin-like protein 1	Inverse variance weighted (multiplicative random effects)	1.30314	4	0.860843	-2.06952
2	548	Vitamin D levels	Chordin-like protein 1	MR Egger	1.19443	3	0.75434	-1.51166
2	548	Vitamin D levels	Chordin-like protein 1	Inverse variance weighted (fixed effects)	1.30314	4	0.860843	-2.06952
2	549	Vitamin D levels	Chordin-like protein 2	Inverse variance weighted (multiplicative random effects)	1.92473	5	0.859459	-1.59777
2	549	Vitamin D levels	Chordin-like protein 2	MR Egger	1.77302	4	0.777414	-1.25603
2	549	Vitamin D levels	Chordin-like protein 2	Inverse variance weighted (fixed effects)	1.92473	5	0.859459	-1.59777
2	550	Vitamin D levels	Carbohydrate sulfotransferase 11	Inverse variance weighted (multiplicative random effects)	2.50543	4	0.643663	-0.596531
2	550	Vitamin D levels	Carbohydrate sulfotransferase 11	MR Egger	1.86894	3	0.600048	-0.605185
2	550	Vitamin D levels	Carbohydrate sulfotransferase 11	Inverse variance weighted (fixed effects)	2.50543	4	0.643663	-0.596531
2	551	Vitamin D levels	Carbohydrate sulfotransferase 14	Inverse variance weighted (multiplicative random effects)	1.73639	4	0.784097	-1.30363
2	551	Vitamin D levels	Carbohydrate sulfotransferase 14	MR Egger	1.52342	3	0.676876	-0.969255
2	551	Vitamin D levels	Carbohydrate sulfotransferase 14	Inverse variance weighted (fixed effects)	1.73639	4	0.784097	-1.30363
2	552	Vitamin D levels	Carbohydrate sulfotransferase 15	Inverse variance weighted (multiplicative random effects)	2.04682	4	0.727148	-0.954255
2	552	Vitamin D levels	Carbohydrate sulfotransferase 15	MR Egger	2.00309	3	0.571765	-0.497684
2	552	Vitamin D levels	Carbohydrate sulfotransferase 15	Inverse variance weighted (fixed effects)	2.04682	4	0.727148	-0.954255
2	553	Vitamin D levels	Carbohydrate sulfotransferase 15	Inverse variance weighted (multiplicative random effects)	7.34634	5	0.19613	0.319389
2	553	Vitamin D levels	Carbohydrate sulfotransferase 15	MR Egger	6.74589	4	0.149942	0.407046
2	553	Vitamin D levels	Carbohydrate sulfotransferase 15	Inverse variance weighted (fixed effects)	7.34634	5	0.19613	0.319389
2	554	Vitamin D levels	Carbohydrate sulfotransferase 1	Inverse variance weighted (multiplicative random effects)	2.44575	5	0.784643	-1.04437
2	554	Vitamin D levels	Carbohydrate sulfotransferase 1	MR Egger	2.16193	4	0.706004	-0.850196
2	554	Vitamin D levels	Carbohydrate sulfotransferase 1	Inverse variance weighted (fixed effects)	2.44575	5	0.784643	-1.04437
2	555	Vitamin D levels	Carbohydrate sulfotransferase 2	Inverse variance weighted (multiplicative random effects)	2.37675	5	0.794932	-1.10372
2	555	Vitamin D levels	Carbohydrate sulfotransferase 2	MR Egger	2.36892	4	0.668252	-0.688536
2	555	Vitamin D levels	Carbohydrate sulfotransferase 2	Inverse variance weighted (fixed effects)	2.37675	5	0.794932	-1.10372
2	556	Vitamin D levels	Carbohydrate sulfotransferase 3	Inverse variance weighted (multiplicative random effects)	7.38184	5	0.193756	0.322662
2	556	Vitamin D levels	Carbohydrate sulfotransferase 3	MR Egger	7.18137	4	0.126608	0.443003
2	556	Vitamin D levels	Carbohydrate sulfotransferase 3	Inverse variance weighted (fixed effects)	7.38184	5	0.193756	0.322662
2	557	Vitamin D levels	Carbohydrate sulfotransferase 5	Inverse variance weighted (multiplicative random effects)	2.75896	5	0.737087	-0.812276
2	557	Vitamin D levels	Carbohydrate sulfotransferase 5	MR Egger	2.49622	4	0.645313	-0.602422
2	557	Vitamin D levels	Carbohydrate sulfotransferase 5	Inverse variance weighted (fixed effects)	2.75896	5	0.737087	-0.812276
2	558	Vitamin D levels	Carbohydrate sulfotransferase 6	Inverse variance weighted (multiplicative random effects)	1.85409	5	0.868943	-1.69674
2	558	Vitamin D levels	Carbohydrate sulfotransferase 6	MR Egger	1.44039	4	0.837145	-1.77702
2	558	Vitamin D levels	Carbohydrate sulfotransferase 6	Inverse variance weighted (fixed effects)	1.85409	5	0.868943	-1.69674
2	559	Vitamin D levels	Carbohydrate sulfotransferase 9	Inverse variance weighted (multiplicative random effects)	1.79839	4	0.772777	-1.22421
2	559	Vitamin D levels	Carbohydrate sulfotransferase 9	MR Egger	1.7789	3	0.619538	-0.686437
2	559	Vitamin D levels	Carbohydrate sulfotransferase 9	Inverse variance weighted (fixed effects)	1.79839	4	0.772777	-1.22421
2	560	Vitamin D levels	Cartilage intermediate layer protein 1	Inverse variance weighted (multiplicative random effects)	6.39888	5	0.269317	0.218614
2	560	Vitamin D levels	Cartilage intermediate layer protein 1	MR Egger	6.32839	4	0.17593	0.367928
2	560	Vitamin D levels	Cartilage intermediate layer protein 1	Inverse variance weighted (fixed effects)	6.39888	5	0.269317	0.218614
2	561	Vitamin D levels	Cold-inducible RNA-binding protein	Inverse variance weighted (multiplicative random effects)	2.80431	3	0.42279	-0.0697806
2	561	Vitamin D levels	Cold-inducible RNA-binding protein	MR Egger	2.36288	2	0.306836	0.153576
2	561	Vitamin D levels	Cold-inducible RNA-binding protein	Inverse variance weighted (fixed effects)	2.80431	3	0.42279	-0.0697806
2	562	Vitamin D levels	CDGSH iron-sulfur domain-containing protein 1	Inverse variance weighted (multiplicative random effects)	4.90801	5	0.42721	-0.0187429
2	562	Vitamin D levels	CDGSH iron-sulfur domain-containing protein 1	MR Egger	4.71758	4	0.317521	0.152108
2	562	Vitamin D levels	CDGSH iron-sulfur domain-containing protein 1	Inverse variance weighted (fixed effects)	4.90801	5	0.42721	-0.0187429
2	563	Vitamin D levels	CDGSH iron-sulfur domain-containing protein 2	Inverse variance weighted (multiplicative random effects)	8.31177	5	0.13987	0.398443
2	563	Vitamin D levels	CDGSH iron-sulfur domain-containing protein 2	MR Egger	6.9682	4	0.137578	0.425963
2	563	Vitamin D levels	CDGSH iron-sulfur domain-containing protein 2	Inverse variance weighted (fixed effects)	8.31177	5	0.13987	0.398443
2	564	Vitamin D levels	Cytoskeleton-associated protein 2	Inverse variance weighted (multiplicative random effects)	2.99175	5	0.701258	-0.671263
2	564	Vitamin D levels	Cytoskeleton-associated protein 2	MR Egger	2.92755	4	0.570022	-0.366329
2	564	Vitamin D levels	Cytoskeleton-associated protein 2	Inverse variance weighted (fixed effects)	2.99175	5	0.701258	-0.671263
2	565	Vitamin D levels	Creatine kinase B-type	Inverse variance weighted (multiplicative random effects)	2.23468	5	0.815811	-1.23746
2	565	Vitamin D levels	Creatine kinase B-type	MR Egger	1.14313	4	0.88737	-2.49916
2	565	Vitamin D levels	Creatine kinase B-type	Inverse variance weighted (fixed effects)	2.23468	5	0.815811	-1.23746
2	566	Vitamin D levels	Creatine kinase M-type	Inverse variance weighted (multiplicative random effects)	5.54151	4	0.236104	0.278176
2	566	Vitamin D levels	Creatine kinase M-type	MR Egger	4.58462	3	0.204866	0.345638
2	566	Vitamin D levels	Creatine kinase M-type	Inverse variance weighted (fixed effects)	5.54151	4	0.236104	0.278176
2	567	Vitamin D levels	Galectin-10	Inverse variance weighted (multiplicative random effects)	3.28622	5	0.655953	-0.521507
2	567	Vitamin D levels	Galectin-10	MR Egger	2.89605	4	0.57537	-0.381193
2	567	Vitamin D levels	Galectin-10	Inverse variance weighted (fixed effects)	3.28622	5	0.655953	-0.521507
2	568	Vitamin D levels	C-type lectin domain family 10 member A	Inverse variance weighted (multiplicative random effects)	4.14529	4	0.386699	0.0350506
2	568	Vitamin D levels	C-type lectin domain family 10 member A	MR Egger	3.10789	3	0.375287	0.0347162
2	568	Vitamin D levels	C-type lectin domain family 10 member A	Inverse variance weighted (fixed effects)	4.14529	4	0.386699	0.0350506
2	569	Vitamin D levels	Stem Cell Growth Factor-beta	Inverse variance weighted (multiplicative random effects)	2.77043	5	0.735327	-0.804771
2	569	Vitamin D levels	Stem Cell Growth Factor-beta	MR Egger	2.6928	4	0.610476	-0.485444
2	569	Vitamin D levels	Stem Cell Growth Factor-beta	Inverse variance weighted (fixed effects)	2.77043	5	0.735327	-0.804771
2	570	Vitamin D levels	C-type lectin domain family 12 member A	Inverse variance weighted (multiplicative random effects)	2.56001	5	0.767432	-0.95312
2	570	Vitamin D levels	C-type lectin domain family 12 member A	MR Egger	2.51721	4	0.641557	-0.589063
2	570	Vitamin D levels	C-type lectin domain family 12 member A	Inverse variance weighted (fixed effects)	2.56001	5	0.767432	-0.95312
2	571	Vitamin D levels	C-type lectin domain family 14 member A	Inverse variance weighted (multiplicative random effects)	4.033	5	0.544675	-0.239772
2	571	Vitamin D levels	C-type lectin domain family 14 member A	MR Egger	3.73365	4	0.44325	-0.0713368
2	571	Vitamin D levels	C-type lectin domain family 14 member A	Inverse variance weighted (fixed effects)	4.033	5	0.544675	-0.239772
2	572	Vitamin D levels	C-type lectin domain family 2 member A	Inverse variance weighted (multiplicative random effects)	1.8144	4	0.769847	-1.20459
2	572	Vitamin D levels	C-type lectin domain family 2 member A	MR Egger	1.69291	3	0.638511	-0.772094
2	572	Vitamin D levels	C-type lectin domain family 2 member A	Inverse variance weighted (fixed effects)	1.8144	4	0.769847	-1.20459
2	573	Vitamin D levels	C-type lectin domain family 2 member B	Inverse variance weighted (multiplicative random effects)	4.34879	5	0.500366	-0.149745
2	573	Vitamin D levels	C-type lectin domain family 2 member B	MR Egger	3.20494	4	0.524133	-0.248073
2	573	Vitamin D levels	C-type lectin domain family 2 member B	Inverse variance weighted (fixed effects)	4.34879	5	0.500366	-0.149745
2	574	Vitamin D levels	C-type lectin domain family 2 member D	Inverse variance weighted (multiplicative random effects)	3.35597	5	0.645285	-0.489884
2	574	Vitamin D levels	C-type lectin domain family 2 member D	MR Egger	3.13073	4	0.536191	-0.277656
2	574	Vitamin D levels	C-type lectin domain family 2 member D	Inverse variance weighted (fixed effects)	3.35597	5	0.645285	-0.489884
2	575	Vitamin D levels	C-type lectin domain family 2 member L	Inverse variance weighted (multiplicative random effects)	4.87926	5	0.430792	-0.0247447
2	575	Vitamin D levels	C-type lectin domain family 2 member L	MR Egger	4.80401	4	0.308005	0.167362
2	575	Vitamin D levels	C-type lectin domain family 2 member L	Inverse variance weighted (fixed effects)	4.87926	5	0.430792	-0.0247447
2	576	Vitamin D levels	C-type lectin domain family 4 member D	Inverse variance weighted (multiplicative random effects)	0.605189	5	0.987764	-7.26188
2	576	Vitamin D levels	C-type lectin domain family 4 member D	MR Egger	0.504921	4	0.97302	-6.92203
2	576	Vitamin D levels	C-type lectin domain family 4 member D	Inverse variance weighted (fixed effects)	0.605189	5	0.987764	-7.26188
2	577	Vitamin D levels	C-type lectin domain family 4 member E	Inverse variance weighted (multiplicative random effects)	3.43579	5	0.633124	-0.455267
2	577	Vitamin D levels	C-type lectin domain family 4 member E	MR Egger	3.19108	4	0.526372	-0.253493
2	577	Vitamin D levels	C-type lectin domain family 4 member E	Inverse variance weighted (fixed effects)	3.43579	5	0.633124	-0.455267
2	578	Vitamin D levels	C-type lectin domain family 4 member M	Inverse variance weighted (multiplicative random effects)	2.75113	5	0.738288	-0.817435
2	578	Vitamin D levels	C-type lectin domain family 4 member M	MR Egger	2.69128	4	0.610741	-0.48628
2	578	Vitamin D levels	C-type lectin domain family 4 member M	Inverse variance weighted (fixed effects)	2.75113	5	0.738288	-0.817435
2	579	Vitamin D levels	C-type lectin domain family 5 member A	Inverse variance weighted (multiplicative random effects)	4.07726	5	0.538347	-0.226314
2	579	Vitamin D levels	C-type lectin domain family 5 member A	MR Egger	3.09794	4	0.541571	-0.29118
2	579	Vitamin D levels	C-type lectin domain family 5 member A	Inverse variance weighted (fixed effects)	4.07726	5	0.538347	-0.226314
2	580	Vitamin D levels	C-type lectin domain family 6 member A	Inverse variance weighted (multiplicative random effects)	2.39248	5	0.792594	-1.08988
2	580	Vitamin D levels	C-type lectin domain family 6 member A	MR Egger	2.38281	4	0.665736	-0.67869
2	580	Vitamin D levels	C-type lectin domain family 6 member A	Inverse variance weighted (fixed effects)	2.39248	5	0.792594	-1.08988
2	581	Vitamin D levels	C-type lectin domain family 7 member A	Inverse variance weighted (multiplicative random effects)	2.39383	5	0.792393	-1.08871
2	581	Vitamin D levels	C-type lectin domain family 7 member A	MR Egger	2.34622	4	0.672368	-0.704872
2	581	Vitamin D levels	C-type lectin domain family 7 member A	Inverse variance weighted (fixed effects)	2.39383	5	0.792393	-1.08871
2	582	Vitamin D levels	C-type lectin-like domain family 1	Inverse variance weighted (multiplicative random effects)	1.24948	5	0.940043	-3.00166
2	582	Vitamin D levels	C-type lectin-like domain family 1	MR Egger	1.11857	4	0.891315	-2.57601
2	582	Vitamin D levels	C-type lectin-like domain family 1	Inverse variance weighted (fixed effects)	1.24948	5	0.940043	-3.00166
2	583	Vitamin D levels	Chloride intracellular channel protein 4	Inverse variance weighted (multiplicative random effects)	5.34492	4	0.253701	0.251626
2	583	Vitamin D levels	Chloride intracellular channel protein 4	MR Egger	5.30089	3	0.151044	0.434058
2	583	Vitamin D levels	Chloride intracellular channel protein 4	Inverse variance weighted (fixed effects)	5.34492	4	0.253701	0.251626
2	584	Vitamin D levels	Chloride intracellular channel protein 5	Inverse variance weighted (multiplicative random effects)	0.839349	4	0.933096	-3.7656
2	584	Vitamin D levels	Chloride intracellular channel protein 5	MR Egger	0.833373	3	0.841469	-2.59983
2	584	Vitamin D levels	Chloride intracellular channel protein 5	Inverse variance weighted (fixed effects)	0.839349	4	0.933096	-3.7656
2	585	Vitamin D levels	Clathrin interactor 1	Inverse variance weighted (multiplicative random effects)	3.59085	3	0.309169	0.164543
2	585	Vitamin D levels	Clathrin interactor 1	MR Egger	3.57083	2	0.167727	0.439907
2	585	Vitamin D levels	Clathrin interactor 1	Inverse variance weighted (fixed effects)	3.59085	3	0.309169	0.164543
2	586	Vitamin D levels	Dual specificity protein kinase CLK2	Inverse variance weighted (multiplicative random effects)	1.37992	5	0.926497	-2.62339
2	586	Vitamin D levels	Dual specificity protein kinase CLK2	MR Egger	1.37921	4	0.847801	-1.90021
2	586	Vitamin D levels	Dual specificity protein kinase CLK2	Inverse variance weighted (fixed effects)	1.37992	5	0.926497	-2.62339
2	587	Vitamin D levels	CXADR-like membrane protein	Inverse variance weighted (multiplicative random effects)	3.64333	5	0.60182	-0.372372
2	587	Vitamin D levels	CXADR-like membrane protein	MR Egger	3.62205	4	0.459565	-0.104348
2	587	Vitamin D levels	CXADR-like membrane protein	Inverse variance weighted (fixed effects)	3.64333	5	0.60182	-0.372372
2	588	Vitamin D levels	CXADR-like membrane protein	Inverse variance weighted (multiplicative random effects)	6.52752	5	0.258216	0.234012
2	588	Vitamin D levels	CXADR-like membrane protein	MR Egger	6.48627	4	0.165658	0.383313
2	588	Vitamin D levels	CXADR-like membrane protein	Inverse variance weighted (fixed effects)	6.52752	5	0.258216	0.234012
2	589	Vitamin D levels	Ceroid-lipofuscinosis neuronal protein 5	Inverse variance weighted (multiplicative random effects)	9.60048	5	0.0873802	0.479192
2	589	Vitamin D levels	Ceroid-lipofuscinosis neuronal protein 5	MR Egger	2.14062	4	0.709914	-0.86862
2	589	Vitamin D levels	Ceroid-lipofuscinosis neuronal protein 5	Inverse variance weighted (fixed effects)	9.60048	5	0.0873802	0.479192
2	590	Vitamin D levels	Ceroid-lipofuscinosis neuronal protein 5	Inverse variance weighted (multiplicative random effects)	4.56616	5	0.471081	-0.0950131
2	590	Vitamin D levels	Ceroid-lipofuscinosis neuronal protein 5	MR Egger	3.77194	4	0.437749	-0.0604619
2	590	Vitamin D levels	Ceroid-lipofuscinosis neuronal protein 5	Inverse variance weighted (fixed effects)	4.56616	5	0.471081	-0.0950131
2	591	Vitamin D levels	Caseinolytic peptidase B protein homolog	Inverse variance weighted (multiplicative random effects)	2.44392	3	0.485511	-0.227535
2	591	Vitamin D levels	Caseinolytic peptidase B protein homolog	MR Egger	2.27217	2	0.321073	0.119785
2	591	Vitamin D levels	Caseinolytic peptidase B protein homolog	Inverse variance weighted (fixed effects)	2.44392	3	0.485511	-0.227535
2	592	Vitamin D levels	Colipase	Inverse variance weighted (multiplicative random effects)	3.28282	5	0.656473	-0.52308
2	592	Vitamin D levels	Colipase	MR Egger	2.50915	4	0.642998	-0.594163
2	592	Vitamin D levels	Colipase	Inverse variance weighted (fixed effects)	3.28282	5	0.656473	-0.52308
2	593	Vitamin D levels	Colipase-like protein 2	Inverse variance weighted (multiplicative random effects)	0.791477	4	0.939587	-4.05384
2	593	Vitamin D levels	Colipase-like protein 2	MR Egger	0.760717	3	0.858838	-2.94365
2	593	Vitamin D levels	Colipase-like protein 2	Inverse variance weighted (fixed effects)	0.791477	4	0.939587	-4.05384
2	594	Vitamin D levels	Calsyntenin-3	Inverse variance weighted (multiplicative random effects)	3.20117	5	0.669004	-0.561931
2	594	Vitamin D levels	Calsyntenin-3	MR Egger	3.18208	4	0.52783	-0.25704
2	594	Vitamin D levels	Calsyntenin-3	Inverse variance weighted (fixed effects)	3.20117	5	0.669004	-0.561931
2	595	Vitamin D levels	Clathrin heavy chain 1	Inverse variance weighted (multiplicative random effects)	4.64772	5	0.460365	-0.0757963
2	595	Vitamin D levels	Clathrin heavy chain 1	MR Egger	2.0565	4	0.725367	-0.945048
2	595	Vitamin D levels	Clathrin heavy chain 1	Inverse variance weighted (fixed effects)	4.64772	5	0.460365	-0.0757963
2	596	Vitamin D levels	Clusterin	Inverse variance weighted (multiplicative random effects)	2.52368	5	0.772924	-0.981232
2	596	Vitamin D levels	Clusterin	MR Egger	2.29214	4	0.682201	-0.745097
2	596	Vitamin D levels	Clusterin	Inverse variance weighted (fixed effects)	2.52368	5	0.772924	-0.981232
2	597	Vitamin D levels	Chymase	Inverse variance weighted (multiplicative random effects)	4.10495	5	0.534407	-0.218041
2	597	Vitamin D levels	Chymase	MR Egger	4.02512	4	0.402617	0.00624085
2	597	Vitamin D levels	Chymase	Inverse variance weighted (fixed effects)	4.10495	5	0.534407	-0.218041
2	598	Vitamin D levels	UMP-CMP kinase	Inverse variance weighted (multiplicative random effects)	6.40633	5	0.268664	0.219522
2	598	Vitamin D levels	UMP-CMP kinase	MR Egger	4.56927	4	0.334412	0.124587
2	598	Vitamin D levels	UMP-CMP kinase	Inverse variance weighted (fixed effects)	6.40633	5	0.268664	0.219522
2	599	Vitamin D levels	UMP-CMP kinase	Inverse variance weighted (multiplicative random effects)	2.2875	4	0.683046	-0.748635
2	599	Vitamin D levels	UMP-CMP kinase	MR Egger	1.82013	3	0.610564	-0.648231
2	599	Vitamin D levels	UMP-CMP kinase	Inverse variance weighted (fixed effects)	2.2875	4	0.683046	-0.748635
2	600	Vitamin D levels	Cytosolic non-specific dipeptidase	Inverse variance weighted (multiplicative random effects)	2.43422	5	0.786367	-1.05404
2	600	Vitamin D levels	Cytosolic non-specific dipeptidase	MR Egger	2.27923	4	0.684553	-0.754976
2	600	Vitamin D levels	Cytosolic non-specific dipeptidase	Inverse variance weighted (fixed effects)	2.43422	5	0.786367	-1.05404
2	601	Vitamin D levels	Nuclear envelope phosphatase-regulatory subunit 1	Inverse variance weighted (multiplicative random effects)	6.62396	4	0.157145	0.396132
2	601	Vitamin D levels	Nuclear envelope phosphatase-regulatory subunit 1	MR Egger	5.3019	3	0.150979	0.434165
2	601	Vitamin D levels	Nuclear envelope phosphatase-regulatory subunit 1	Inverse variance weighted (fixed effects)	6.62396	4	0.157145	0.396132
2	602	Vitamin D levels	CCR4-NOT transcription complex subunit 1	Inverse variance weighted (multiplicative random effects)	2.44654	4	0.654234	-0.634965
2	602	Vitamin D levels	CCR4-NOT transcription complex subunit 1	MR Egger	2.40277	3	0.49312	-0.248561
2	602	Vitamin D levels	CCR4-NOT transcription complex subunit 1	Inverse variance weighted (fixed effects)	2.44654	4	0.654234	-0.634965
2	603	Vitamin D levels	2',3'-cyclic-nucleotide 3'-phosphodiesterase	Inverse variance weighted (multiplicative random effects)	7.12358	5	0.211611	0.298106
2	603	Vitamin D levels	2',3'-cyclic-nucleotide 3'-phosphodiesterase	MR Egger	7.04501	4	0.133529	0.432222
2	603	Vitamin D levels	2',3'-cyclic-nucleotide 3'-phosphodiesterase	Inverse variance weighted (fixed effects)	7.12358	5	0.211611	0.298106
2	604	Vitamin D levels	Ciliary neurotrophic factor	Inverse variance weighted (multiplicative random effects)	1.94222	5	0.85708	-1.57437
2	604	Vitamin D levels	Ciliary neurotrophic factor	MR Egger	1.12838	4	0.889744	-2.54491
2	604	Vitamin D levels	Ciliary neurotrophic factor	Inverse variance weighted (fixed effects)	1.94222	5	0.85708	-1.57437
2	605	Vitamin D levels	Ciliary neurotrophic factor receptor subunit alpha	Inverse variance weighted (multiplicative random effects)	0.969242	5	0.965008	-4.15867
2	605	Vitamin D levels	Ciliary neurotrophic factor receptor subunit alpha	MR Egger	0.820122	4	0.93573	-3.87732
2	605	Vitamin D levels	Ciliary neurotrophic factor receptor subunit alpha	Inverse variance weighted (fixed effects)	0.969242	5	0.965008	-4.15867
2	606	Vitamin D levels	Ciliary neurotrophic factor receptor subunit alpha	Inverse variance weighted (multiplicative random effects)	3.69559	5	0.59402	-0.352963
2	606	Vitamin D levels	Ciliary neurotrophic factor receptor subunit alpha	MR Egger	3.23899	4	0.518656	-0.234951
2	606	Vitamin D levels	Ciliary neurotrophic factor receptor subunit alpha	Inverse variance weighted (fixed effects)	3.69559	5	0.59402	-0.352963
2	607	Vitamin D levels	Contactin-2	Inverse variance weighted (multiplicative random effects)	3.27915	5	0.657036	-0.524787
2	607	Vitamin D levels	Contactin-2	MR Egger	0.484285	4	0.975013	-7.25961
2	607	Vitamin D levels	Contactin-2	Inverse variance weighted (fixed effects)	3.27915	5	0.657036	-0.524787
2	608	Vitamin D levels	Contactin-4	Inverse variance weighted (multiplicative random effects)	4.55924	5	0.471997	-0.0966747
2	608	Vitamin D levels	Contactin-4	MR Egger	4.55695	4	0.335848	0.12222
2	608	Vitamin D levels	Contactin-4	Inverse variance weighted (fixed effects)	4.55924	5	0.471997	-0.0966747
2	609	Vitamin D levels	Contactin-5	Inverse variance weighted (multiplicative random effects)	3.73961	4	0.442392	-0.0696312
2	609	Vitamin D levels	Contactin-5	MR Egger	2.52257	3	0.471226	-0.189264
2	609	Vitamin D levels	Contactin-5	Inverse variance weighted (fixed effects)	3.73961	4	0.442392	-0.0696312
2	610	Vitamin D levels	Contactin-associated protein 1	Inverse variance weighted (multiplicative random effects)	4.35485	5	0.499536	-0.148146
2	610	Vitamin D levels	Contactin-associated protein 1	MR Egger	4.23737	4	0.374833	0.0560193
2	610	Vitamin D levels	Contactin-associated protein 1	Inverse variance weighted (fixed effects)	4.35485	5	0.499536	-0.148146
2	611	Vitamin D levels	Contactin-associated protein-like 2	Inverse variance weighted (multiplicative random effects)	1.23676	4	0.872009	-2.23425
2	611	Vitamin D levels	Contactin-associated protein-like 2	MR Egger	0.824369	3	0.84363	-2.63915
2	611	Vitamin D levels	Contactin-associated protein-like 2	Inverse variance weighted (fixed effects)	1.23676	4	0.872009	-2.23425
2	612	Vitamin D levels	Cytochrome c oxidase assembly factor 3 homolog, mitochondrial	Inverse variance weighted (multiplicative random effects)	2.19187	4	0.700518	-0.824926
2	612	Vitamin D levels	Cytochrome c oxidase assembly factor 3 homolog, mitochondrial	MR Egger	2.19184	3	0.533557	-0.36871
2	612	Vitamin D levels	Cytochrome c oxidase assembly factor 3 homolog, mitochondrial	Inverse variance weighted (fixed effects)	2.19187	4	0.700518	-0.824926
2	613	Vitamin D levels	Cochlin	Inverse variance weighted (multiplicative random effects)	3.90533	5	0.563125	-0.280301
2	613	Vitamin D levels	Cochlin	MR Egger	3.71989	4	0.445239	-0.0752999
2	613	Vitamin D levels	Cochlin	Inverse variance weighted (fixed effects)	3.90533	5	0.563125	-0.280301
2	614	Vitamin D levels	Conserved oligomeric Golgi complex subunit 8	Inverse variance weighted (multiplicative random effects)	4.06829	5	0.539627	-0.229018
2	614	Vitamin D levels	Conserved oligomeric Golgi complex subunit 8	MR Egger	2.0357	4	0.729193	-0.964927
2	614	Vitamin D levels	Conserved oligomeric Golgi complex subunit 8	Inverse variance weighted (fixed effects)	4.06829	5	0.539627	-0.229018
2	615	Vitamin D levels	Collagen alpha-2(XI) chain	Inverse variance weighted (multiplicative random effects)	1.30091	5	0.934838	-2.84348
2	615	Vitamin D levels	Collagen alpha-2(XI) chain	MR Egger	1.17188	4	0.882706	-2.41331
2	615	Vitamin D levels	Collagen alpha-2(XI) chain	Inverse variance weighted (fixed effects)	1.30091	5	0.934838	-2.84348
2	616	Vitamin D levels	Collagen alpha-1(XV) chain	Inverse variance weighted (multiplicative random effects)	0.730604	5	0.981247	-5.84365
2	616	Vitamin D levels	Collagen alpha-1(XV) chain	MR Egger	0.633457	4	0.959274	-5.31456
2	616	Vitamin D levels	Collagen alpha-1(XV) chain	Inverse variance weighted (fixed effects)	0.730604	5	0.981247	-5.84365
2	617	Vitamin D levels	Endostatin	Inverse variance weighted (multiplicative random effects)	1.16722	5	0.947983	-3.28367
2	617	Vitamin D levels	Endostatin	MR Egger	1.0503	4	0.902076	-2.80845
2	617	Vitamin D levels	Endostatin	Inverse variance weighted (fixed effects)	1.16722	5	0.947983	-3.28367
2	618	Vitamin D levels	Collagen alpha-1(I) chain	Inverse variance weighted (multiplicative random effects)	5.35791	5	0.373778	0.0668009
2	618	Vitamin D levels	Collagen alpha-1(I) chain	MR Egger	4.98178	4	0.289172	0.197075
2	618	Vitamin D levels	Collagen alpha-1(I) chain	Inverse variance weighted (fixed effects)	5.35791	5	0.373778	0.0668009
2	619	Vitamin D levels	Collagen alpha-1(XX) chain	Inverse variance weighted (multiplicative random effects)	3.98386	4	0.408195	-0.0040524
2	619	Vitamin D levels	Collagen alpha-1(XX) chain	MR Egger	3.98343	3	0.263259	0.246881
2	619	Vitamin D levels	Collagen alpha-1(XX) chain	Inverse variance weighted (fixed effects)	3.98386	4	0.408195	-0.0040524
2	620	Vitamin D levels	Collagen alpha-1(XXVI) chain	Inverse variance weighted (multiplicative random effects)	1.78671	5	0.8778	-1.79844
2	620	Vitamin D levels	Collagen alpha-1(XXVI) chain	MR Egger	1.67826	4	0.794663	-1.38343
2	620	Vitamin D levels	Collagen alpha-1(XXVI) chain	Inverse variance weighted (fixed effects)	1.78671	5	0.8778	-1.79844
2	621	Vitamin D levels	Collagen alpha-1(XXVIII) chain	Inverse variance weighted (multiplicative random effects)	0.733922	5	0.981055	-5.81271
2	621	Vitamin D levels	Collagen alpha-1(XXVIII) chain	MR Egger	0.604097	4	0.962607	-5.62145
2	621	Vitamin D levels	Collagen alpha-1(XXVIII) chain	Inverse variance weighted (fixed effects)	0.733922	5	0.981055	-5.81271
2	622	Vitamin D levels	Collagen alpha-1(VI) chain	Inverse variance weighted (multiplicative random effects)	0.6609	5	0.985045	-6.56544
2	622	Vitamin D levels	Collagen alpha-1(VI) chain	MR Egger	0.57014	4	0.966323	-6.01582
2	622	Vitamin D levels	Collagen alpha-1(VI) chain	Inverse variance weighted (fixed effects)	0.6609	5	0.985045	-6.56544
2	623	Vitamin D levels	Collagen alpha-3(VI) chain	Inverse variance weighted (multiplicative random effects)	0.556113	5	0.989924	-7.99098
2	623	Vitamin D levels	Collagen alpha-3(VI) chain	MR Egger	0.4667	4	0.976661	-7.57081
2	623	Vitamin D levels	Collagen alpha-3(VI) chain	Inverse variance weighted (fixed effects)	0.556113	5	0.989924	-7.99098
2	624	Vitamin D levels	Collagen alpha-5(VI) chain	Inverse variance weighted (multiplicative random effects)	3.43943	5	0.632572	-0.453731
2	624	Vitamin D levels	Collagen alpha-5(VI) chain	MR Egger	3.13901	4	0.534838	-0.274287
2	624	Vitamin D levels	Collagen alpha-5(VI) chain	Inverse variance weighted (fixed effects)	3.43943	5	0.632572	-0.453731
2	625	Vitamin D levels	Collagen alpha-1(VIII) chain	Inverse variance weighted (multiplicative random effects)	8.01373	5	0.155481	0.376071
2	625	Vitamin D levels	Collagen alpha-1(VIII) chain	MR Egger	7.92547	4	0.0943468	0.495298
2	625	Vitamin D levels	Collagen alpha-1(VIII) chain	Inverse variance weighted (fixed effects)	8.01373	5	0.155481	0.376071
2	626	Vitamin D levels	Collagen alpha-2(IX) chain	Inverse variance weighted (multiplicative random effects)	2.30928	5	0.804903	-1.16518
2	626	Vitamin D levels	Collagen alpha-2(IX) chain	MR Egger	2.2682	4	0.686565	-0.763516
2	626	Vitamin D levels	Collagen alpha-2(IX) chain	Inverse variance weighted (fixed effects)	2.30928	5	0.804903	-1.16518
2	627	Vitamin D levels	Collectin-10	Inverse variance weighted (multiplicative random effects)	0.57259	5	0.989224	-7.73225
2	627	Vitamin D levels	Collectin-10	MR Egger	0.474947	4	0.975894	-7.422
2	627	Vitamin D levels	Collectin-10	Inverse variance weighted (fixed effects)	0.57259	5	0.989224	-7.73225
2	628	Vitamin D levels	Collectin-11	Inverse variance weighted (multiplicative random effects)	4.91072	4	0.296581	0.185456
2	628	Vitamin D levels	Collectin-11	MR Egger	4.89353	3	0.179762	0.386945
2	628	Vitamin D levels	Collectin-11	Inverse variance weighted (fixed effects)	4.91072	4	0.296581	0.185456
2	629	Vitamin D levels	Collectin-12	Inverse variance weighted (multiplicative random effects)	6.53376	5	0.257687	0.234743
2	629	Vitamin D levels	Collectin-12	MR Egger	2.2051	4	0.698096	-0.813977
2	629	Vitamin D levels	Collectin-12	Inverse variance weighted (fixed effects)	6.53376	5	0.257687	0.234743
2	630	Vitamin D levels	Collectin-12	Inverse variance weighted (multiplicative random effects)	1.09935	4	0.894375	-2.63851
2	630	Vitamin D levels	Collectin-12	MR Egger	1.09682	3	0.777843	-1.73519
2	630	Vitamin D levels	Collectin-12	Inverse variance weighted (fixed effects)	1.09935	4	0.894375	-2.63851
2	631	Vitamin D levels	Procollagen galactosyltransferase 1	Inverse variance weighted (multiplicative random effects)	1.93761	5	0.857709	-1.5805
2	631	Vitamin D levels	Procollagen galactosyltransferase 1	MR Egger	1.84276	4	0.764651	-1.17066
2	631	Vitamin D levels	Procollagen galactosyltransferase 1	Inverse variance weighted (fixed effects)	1.93761	5	0.857709	-1.5805
2	632	Vitamin D levels	Procollagen galactosyltransferase 2	Inverse variance weighted (multiplicative random effects)	5.59691	4	0.231342	0.28532
2	632	Vitamin D levels	Procollagen galactosyltransferase 2	MR Egger	5.56212	3	0.13497	0.460637
2	632	Vitamin D levels	Procollagen galactosyltransferase 2	Inverse variance weighted (fixed effects)	5.59691	4	0.231342	0.28532
2	633	Vitamin D levels	COMM domain-containing protein 1	Inverse variance weighted (multiplicative random effects)	1.41309	5	0.922875	-2.53833
2	633	Vitamin D levels	COMM domain-containing protein 1	MR Egger	1.40192	4	0.843861	-1.85322
2	633	Vitamin D levels	COMM domain-containing protein 1	Inverse variance weighted (fixed effects)	1.41309	5	0.922875	-2.53833
2	634	Vitamin D levels	COMM domain-containing protein 7	Inverse variance weighted (multiplicative random effects)	6.41312	4	0.170347	0.376279
2	634	Vitamin D levels	COMM domain-containing protein 7	MR Egger	4.8826	3	0.180599	0.385573
2	634	Vitamin D levels	COMM domain-containing protein 7	Inverse variance weighted (fixed effects)	6.41312	4	0.170347	0.376279
2	635	Vitamin D levels	COP9 signalosome complex subunit 2	Inverse variance weighted (multiplicative random effects)	4.96387	5	0.420305	-0.00727864
2	635	Vitamin D levels	COP9 signalosome complex subunit 2	MR Egger	3.65106	4	0.455284	-0.095572
2	635	Vitamin D levels	COP9 signalosome complex subunit 2	Inverse variance weighted (fixed effects)	4.96387	5	0.420305	-0.00727864
2	636	Vitamin D levels	Coactosin-like protein	Inverse variance weighted (multiplicative random effects)	2.80464	5	0.730074	-0.782762
2	636	Vitamin D levels	Coactosin-like protein	MR Egger	1.99465	4	0.736743	-1.00536
2	636	Vitamin D levels	Coactosin-like protein	Inverse variance weighted (fixed effects)	2.80464	5	0.730074	-0.782762
2	637	Vitamin D levels	Cytochrome c oxidase subunit 4 isoform 2, mitochondrial	Inverse variance weighted (multiplicative random effects)	1.12513	5	0.951855	-3.44394
2	637	Vitamin D levels	Cytochrome c oxidase subunit 4 isoform 2, mitochondrial	MR Egger	0.857357	4	0.930597	-3.6655
2	637	Vitamin D levels	Cytochrome c oxidase subunit 4 isoform 2, mitochondrial	Inverse variance weighted (fixed effects)	1.12513	5	0.951855	-3.44394
2	638	Vitamin D levels	Cytochrome c oxidase subunit 5B, mitochondrial	Inverse variance weighted (multiplicative random effects)	4.4028	5	0.492993	-0.135641
2	638	Vitamin D levels	Cytochrome c oxidase subunit 5B, mitochondrial	MR Egger	2.41345	4	0.660197	-0.657377
2	638	Vitamin D levels	Cytochrome c oxidase subunit 5B, mitochondrial	Inverse variance weighted (fixed effects)	4.4028	5	0.492993	-0.135641
2	639	Vitamin D levels	Cytochrome c oxidase subunit 6C	Inverse variance weighted (multiplicative random effects)	3.87298	5	0.567845	-0.290995
2	639	Vitamin D levels	Cytochrome c oxidase subunit 6C	MR Egger	3.57768	4	0.466166	-0.118044
2	639	Vitamin D levels	Cytochrome c oxidase subunit 6C	Inverse variance weighted (fixed effects)	3.87298	5	0.567845	-0.290995
2	640	Vitamin D levels	Cytochrome c oxidase subunit 7A1, mitochondrial	Inverse variance weighted (multiplicative random effects)	3.66223	5	0.598994	-0.365287
2	640	Vitamin D levels	Cytochrome c oxidase subunit 7A1, mitochondrial	MR Egger	2.90544	4	0.573773	-0.37673
2	640	Vitamin D levels	Cytochrome c oxidase subunit 7A1, mitochondrial	Inverse variance weighted (fixed effects)	3.66223	5	0.598994	-0.365287
2	641	Vitamin D levels	Cytochrome c oxidase subunit 8A, mitochondrial	Inverse variance weighted (multiplicative random effects)	1.98959	5	0.850584	-1.51308
2	641	Vitamin D levels	Cytochrome c oxidase subunit 8A, mitochondrial	MR Egger	0.899243	4	0.924669	-3.44819
2	641	Vitamin D levels	Cytochrome c oxidase subunit 8A, mitochondrial	Inverse variance weighted (fixed effects)	1.98959	5	0.850584	-1.51308
2	642	Vitamin D levels	Carboxypeptidase A2	Inverse variance weighted (multiplicative random effects)	4.30901	5	0.505836	-0.160358
2	642	Vitamin D levels	Carboxypeptidase A2	MR Egger	3.3634	4	0.498951	-0.189274
2	642	Vitamin D levels	Carboxypeptidase A2	Inverse variance weighted (fixed effects)	4.30901	5	0.505836	-0.160358
2	643	Vitamin D levels	Carboxypeptidase A4	Inverse variance weighted (multiplicative random effects)	4.31	5	0.5057	-0.160093
2	643	Vitamin D levels	Carboxypeptidase A4	MR Egger	3.2652	4	0.514465	-0.22504
2	643	Vitamin D levels	Carboxypeptidase A4	Inverse variance weighted (fixed effects)	4.31	5	0.5057	-0.160093
2	644	Vitamin D levels	Carboxypeptidase B	Inverse variance weighted (multiplicative random effects)	9.54775	5	0.0891117	0.476317
2	644	Vitamin D levels	Carboxypeptidase B	MR Egger	7.2709	4	0.122247	0.449862
2	644	Vitamin D levels	Carboxypeptidase B	Inverse variance weighted (fixed effects)	9.54775	5	0.0891117	0.476317
2	645	Vitamin D levels	Carboxypeptidase M	Inverse variance weighted (multiplicative random effects)	1.28848	5	0.936113	-2.88055
2	645	Vitamin D levels	Carboxypeptidase M	MR Egger	1.06104	4	0.900403	-2.76988
2	645	Vitamin D levels	Carboxypeptidase M	Inverse variance weighted (fixed effects)	1.28848	5	0.936113	-2.88055
2	646	Vitamin D levels	Copine-1	Inverse variance weighted (multiplicative random effects)	3.17235	3	0.365808	0.0543289
2	646	Vitamin D levels	Copine-1	MR Egger	3.17022	2	0.204925	0.369129
2	646	Vitamin D levels	Copine-1	Inverse variance weighted (fixed effects)	3.17235	3	0.365808	0.0543289
2	647	Vitamin D levels	Probable serine carboxypeptidase CPVL	Inverse variance weighted (multiplicative random effects)	5.75306	5	0.330993	0.130898
2	647	Vitamin D levels	Probable serine carboxypeptidase CPVL	MR Egger	5.12944	4	0.274272	0.220188
2	647	Vitamin D levels	Probable serine carboxypeptidase CPVL	Inverse variance weighted (fixed effects)	5.75306	5	0.330993	0.130898
2	648	Vitamin D levels	Probable carboxypeptidase X1	Inverse variance weighted (multiplicative random effects)	4.40679	5	0.49245	-0.134612
2	648	Vitamin D levels	Probable carboxypeptidase X1	MR Egger	4.10939	4	0.391405	0.0266184
2	648	Vitamin D levels	Probable carboxypeptidase X1	Inverse variance weighted (fixed effects)	4.40679	5	0.49245	-0.134612
2	649	Vitamin D levels	Carboxypeptidase Z	Inverse variance weighted (multiplicative random effects)	1.22422	5	0.942532	-3.08422
2	649	Vitamin D levels	Carboxypeptidase Z	MR Egger	1.18621	4	0.880364	-2.37209
2	649	Vitamin D levels	Carboxypeptidase Z	Inverse variance weighted (fixed effects)	1.22422	5	0.942532	-3.08422
2	650	Vitamin D levels	Cellular retinoic acid-binding protein 1	Inverse variance weighted (multiplicative random effects)	2.57359	4	0.631509	-0.55425
2	650	Vitamin D levels	Cellular retinoic acid-binding protein 1	MR Egger	2.54059	3	0.468001	-0.18083
2	650	Vitamin D levels	Cellular retinoic acid-binding protein 1	Inverse variance weighted (fixed effects)	2.57359	4	0.631509	-0.55425
2	651	Vitamin D levels	Cellular retinoic acid-binding protein 2	Inverse variance weighted (multiplicative random effects)	3.40074	5	0.638457	-0.470267
2	651	Vitamin D levels	Cellular retinoic acid-binding protein 2	MR Egger	2.89756	4	0.575112	-0.380472
2	651	Vitamin D levels	Cellular retinoic acid-binding protein 2	Inverse variance weighted (fixed effects)	3.40074	5	0.638457	-0.470267
2	652	Vitamin D levels	Protein crumbs homolog 1	Inverse variance weighted (multiplicative random effects)	4.05324	5	0.541776	-0.233581
2	652	Vitamin D levels	Protein crumbs homolog 1	MR Egger	3.05785	4	0.548191	-0.308109
2	652	Vitamin D levels	Protein crumbs homolog 1	Inverse variance weighted (fixed effects)	4.05324	5	0.541776	-0.233581
2	653	Vitamin D levels	Cyclic AMP-responsive element-binding protein 3-like protein 1	Inverse variance weighted (multiplicative random effects)	2.70031	4	0.60916	-0.481311
2	653	Vitamin D levels	Cyclic AMP-responsive element-binding protein 3-like protein 1	MR Egger	1.69578	3	0.637873	-0.769102
2	653	Vitamin D levels	Cyclic AMP-responsive element-binding protein 3-like protein 1	Inverse variance weighted (fixed effects)	2.70031	4	0.60916	-0.481311
2	654	Vitamin D levels	Cyclic AMP-responsive element-binding protein 3-like protein 4	Inverse variance weighted (multiplicative random effects)	1.37236	5	0.927313	-2.64335
2	654	Vitamin D levels	Cyclic AMP-responsive element-binding protein 3-like protein 4	MR Egger	1.35708	4	0.85162	-1.94751
2	654	Vitamin D levels	Cyclic AMP-responsive element-binding protein 3-like protein 4	Inverse variance weighted (fixed effects)	1.37236	5	0.927313	-2.64335
2	655	Vitamin D levels	CREB-binding protein	Inverse variance weighted (multiplicative random effects)	1.83837	5	0.871027	-1.7198
2	655	Vitamin D levels	CREB-binding protein	MR Egger	1.44495	4	0.836347	-1.76827
2	655	Vitamin D levels	CREB-binding protein	Inverse variance weighted (fixed effects)	1.83837	5	0.871027	-1.7198
2	656	Vitamin D levels	Protein CREG1	Inverse variance weighted (multiplicative random effects)	0.742795	3	0.863095	-3.0388
2	656	Vitamin D levels	Protein CREG1	MR Egger	0.353142	2	0.838139	-4.66345
2	656	Vitamin D levels	Protein CREG1	Inverse variance weighted (fixed effects)	0.742795	3	0.863095	-3.0388
2	657	Vitamin D levels	Cysteine-rich with EGF-like domain protein 1	Inverse variance weighted (multiplicative random effects)	1.27495	5	0.937488	-2.92172
2	657	Vitamin D levels	Cysteine-rich with EGF-like domain protein 1	MR Egger	0.537819	4	0.969716	-6.43745
2	657	Vitamin D levels	Cysteine-rich with EGF-like domain protein 1	Inverse variance weighted (fixed effects)	1.27495	5	0.937488	-2.92172
2	658	Vitamin D levels	Corticoliberin	Inverse variance weighted (multiplicative random effects)	4.47014	5	0.483888	-0.118532
2	658	Vitamin D levels	Corticoliberin	MR Egger	4.12442	4	0.38943	0.0301659
2	658	Vitamin D levels	Corticoliberin	Inverse variance weighted (fixed effects)	4.47014	5	0.483888	-0.118532
2	659	Vitamin D levels	Corticotropin-releasing factor-binding protein	Inverse variance weighted (multiplicative random effects)	1.63384	5	0.897127	-2.06028
2	659	Vitamin D levels	Corticotropin-releasing factor-binding protein	MR Egger	0.711793	4	0.949867	-4.61961
2	659	Vitamin D levels	Corticotropin-releasing factor-binding protein	Inverse variance weighted (fixed effects)	1.63384	5	0.897127	-2.06028
2	660	Vitamin D levels	Cysteine-rich motor neuron 1 protein	Inverse variance weighted (multiplicative random effects)	5.51234	4	0.238647	0.274356
2	660	Vitamin D levels	Cysteine-rich motor neuron 1 protein	MR Egger	4.87266	3	0.181363	0.38432
2	660	Vitamin D levels	Cysteine-rich motor neuron 1 protein	Inverse variance weighted (fixed effects)	5.51234	4	0.238647	0.274356
2	661	Vitamin D levels	Cysteine-rich secretory protein 2	Inverse variance weighted (multiplicative random effects)	3.79379	5	0.57947	-0.317943
2	661	Vitamin D levels	Cysteine-rich secretory protein 2	MR Egger	3.61973	4	0.459908	-0.105056
2	661	Vitamin D levels	Cysteine-rich secretory protein 2	Inverse variance weighted (fixed effects)	3.79379	5	0.57947	-0.317943
2	662	Vitamin D levels	Cysteine-rich secretory protein 3	Inverse variance weighted (multiplicative random effects)	4.25634	5	0.513129	-0.174717
2	662	Vitamin D levels	Cysteine-rich secretory protein 3	MR Egger	3.54783	4	0.470643	-0.127449
2	662	Vitamin D levels	Cysteine-rich secretory protein 3	Inverse variance weighted (fixed effects)	4.25634	5	0.513129	-0.174717
2	663	Vitamin D levels	Cysteine-rich secretory protein LCCL domain-containing 2	Inverse variance weighted (multiplicative random effects)	3.96603	5	0.554317	-0.260707
2	663	Vitamin D levels	Cysteine-rich secretory protein LCCL domain-containing 2	MR Egger	3.92366	4	0.416436	-0.0194556
2	663	Vitamin D levels	Cysteine-rich secretory protein LCCL domain-containing 2	Inverse variance weighted (fixed effects)	3.96603	5	0.554317	-0.260707
2	664	Vitamin D levels	Adapter molecule crk	Inverse variance weighted (multiplicative random effects)	3.88231	4	0.422168	-0.0303156
2	664	Vitamin D levels	Adapter molecule crk	MR Egger	3.49502	3	0.321409	0.141635
2	664	Vitamin D levels	Adapter molecule crk	Inverse variance weighted (fixed effects)	3.88231	4	0.422168	-0.0303156
2	665	Vitamin D levels	Crk-like protein	Inverse variance weighted (multiplicative random effects)	2.64042	3	0.450448	-0.136185
2	665	Vitamin D levels	Crk-like protein	MR Egger	0.992353	2	0.608854	-1.01541
[truncated: 17,695 more rows]
