# Supplementary material for: Investigating the mechanisms linking vitamin D to coronary artery disease: A mediating proteomics Mendelian randomisation study
Source: Medicine (Baltimore). 2026 Jul 17;105(29):e49798. doi: 10.1097/MD.0000000000049798 (PMC13384664; doi:10.1097/MD.0000000000049798)
Supplement: Supplementary file 8 [file medi-105-e49798-s008.xlsx]

## Sheet: 6
Supplementary Table 6. Results of pleiotropic tests for all batches
Note: Egger_intercept, MR-Egger Intercept Value; SE: Standard Error of MR-Egger Intercept; Pval: P-value of MR-Egger Intercept.
Pre-batch	Batch	Exposure	Outcome	Egger_intercept	SE	Pval
1	1	Vitamin D levels	Major coronary heart disease event	-0.000765149	0.0112014	0.948819
2	1	Vitamin D levels	APOBEC1 complementation factor	-0.0184182	0.0375957	0.649858
2	2	Vitamin D levels	Lactosylceramide 4-alpha-galactosyltransferase	0.00763584	0.0375957	0.848967
2	3	Vitamin D levels	Alanine--tRNA ligase, cytoplasmic	-0.044271	0.0784935	0.612162
2	4	Vitamin D levels	Multidrug resistance-associated protein 6	0.0482535	0.0375957	0.268632
2	5	Vitamin D levels	Monoacylglycerol lipase ABHD12	0.00234492	0.0375957	0.953259
2	6	Vitamin D levels	Alpha/beta hydrolase domain-containing protein 14A	0.00791008	0.0678026	0.917786
2	7	Vitamin D levels	Tyrosine-protein kinase ABL1	0.0180264	0.0375957	0.656634
2	8	Vitamin D levels	Abelson tyrosine-protein kinase 2	0.0376666	0.0375957	0.373091
2	9	Vitamin D levels	Actin-binding LIM protein 3	0.0100313	0.0408072	0.817918
2	10	Vitamin D levels	Histo-blood group ABO system transferase	-0.0249784	0.0375792	0.542612
2	11	Vitamin D levels	Acetyl-CoA carboxylase 2	-0.0116463	0.0375957	0.772197
2	12	Vitamin D levels	Aggrecan core protein	0.0429348	0.0375957	0.317167
2	13	Vitamin D levels	Arf-GAP with coiled-coil, ANK repeat and PH domain-containing protein 2	-0.0354491	0.0405169	0.446017
2	14	Vitamin D levels	Acyl-CoA-binding domain-containing protein 6	-0.0695244	0.0968823	0.547492
2	15	Vitamin D levels	Acyl-CoA-binding domain-containing protein 7	-0.0340559	0.0375792	0.416062
2	16	Vitamin D levels	Angiotensin-converting enzyme 2	-0.0132485	0.0375957	0.742327
2	17	Vitamin D levels	ATP-citrate synthase	-0.00152513	0.0666507	0.983181
2	18	Vitamin D levels	Low molecular weight phosphotyrosine protein phosphatase	0.0262062	0.0375957	0.524158
2	19	Vitamin D levels	Lysosomal acid phosphatase	0.0337177	0.0424303	0.471297
2	20	Vitamin D levels	Tartrate-resistant acid phosphatase type 5	0.0182135	0.0375792	0.653255
2	21	Vitamin D levels	2-phosphoxylose phosphatase 1	-0.000609116	0.0375957	0.987849
2	22	Vitamin D levels	Activin receptor type-1B	0.000185572	0.0468661	0.997089
2	23	Vitamin D levels	Serine/threonine-protein kinase receptor R3	0.0202834	0.0375957	0.618163
2	24	Vitamin D levels	Acylphosphatase-2	-0.0260713	0.0692656	0.731666
2	25	Vitamin D levels	Disintegrin and metalloproteinase domain-containing protein 11	-0.00370823	0.0375957	0.926174
2	26	Vitamin D levels	Disintegrin and metalloproteinase domain-containing protein 12	0.044439	0.0375957	0.302663
2	27	Vitamin D levels	Disintegrin and metalloproteinase domain-containing protein 19	-0.0125318	0.0405169	0.777333
2	28	Vitamin D levels	Disintegrin and metalloproteinase domain-containing protein 23	0.00351737	0.0375957	0.929959
2	29	Vitamin D levels	Disintegrin and metalloproteinase domain-containing protein 29	-0.0377695	0.0375792	0.371733
2	30	Vitamin D levels	Disintegrin and metalloproteinase domain-containing protein 9	-0.0364875	0.0375957	0.386743
2	31	Vitamin D levels	A disintegrin and metalloproteinase with thrombospondin motifs 1	-0.000122249	0.0375792	0.99756
2	32	Vitamin D levels	A disintegrin and metalloproteinase with thrombospondin motifs 13	0.0783483	0.0469079	0.193461
2	33	Vitamin D levels	A disintegrin and metalloproteinase with thrombospondin motifs 15	-0.00882026	0.0405169	0.841634
2	34	Vitamin D levels	A disintegrin and metalloproteinase with thrombospondin motifs 3	0.0327715	0.0444355	0.51426
2	35	Vitamin D levels	A disintegrin and metalloproteinase with thrombospondin motifs 4	0.015181	0.0405169	0.732815
2	36	Vitamin D levels	A disintegrin and metalloproteinase with thrombospondin motifs 5	0.0134073	0.0375957	0.739395
2	37	Vitamin D levels	A disintegrin and metalloproteinase with thrombospondin motifs 6	0.0359276	0.0469079	0.499473
2	38	Vitamin D levels	ADAMTS-like protein 1	0.0236641	0.0375957	0.563224
2	39	Vitamin D levels	AarF domain-containing protein kinase 4	-0.00412486	0.0510946	0.943008
2	40	Vitamin D levels	Pituitary adenylate cyclase-activating polypeptide 27	0.0254353	0.0659744	0.736985
2	41	Vitamin D levels	Pituitary adenylate cyclase-activating polypeptide 38	0.0196515	0.0375957	0.628794
2	42	Vitamin D levels	Pituitary adenylate cyclase-activating polypeptide	0.0104704	0.0375957	0.794432
2	43	Vitamin D levels	Adhesion G-protein coupled receptor F1	-0.0175105	0.0375792	0.665484
2	44	Vitamin D levels	Adhesion G protein-coupled receptor F5	0.00298281	0.0435455	0.949699
2	45	Vitamin D levels	Adhesion G-protein coupled receptor G5	0.0818666	0.0375957	0.0950041
2	46	Vitamin D levels	Alcohol dehydrogenase 1B	-0.0266696	0.0375957	0.51725
2	47	Vitamin D levels	Alcohol dehydrogenase 4	-0.0251387	0.0435455	0.604213
2	48	Vitamin D levels	Adrenomedullin	0.0338521	0.0375957	0.418804
2	49	Vitamin D levels	ADP-dependent glucokinase	0.0299433	0.042123	0.516428
2	50	Vitamin D levels	beta-adrenergic receptor kinase 1	0.0492324	0.0659744	0.533317
2	51	Vitamin D levels	Adenylosuccinate synthetase isozyme 2	-0.0406819	0.0469079	0.449599
2	52	Vitamin D levels	Adenylosuccinate synthetase isozyme 1	0.0769623	0.0375957	0.110052
2	53	Vitamin D levels	alpha-Fetoprotein	0.0433601	0.0793612	0.639622
2	54	Vitamin D levels	Advanced glycosylation end product-specific receptor, soluble	-0.0230283	0.0468661	0.656872
2	55	Vitamin D levels	Arf-GAP domain and FG repeat-containing protein 1	-0.0095185	0.0845377	0.920635
2	56	Vitamin D levels	Angiogenic factor with G patch and FHA domains 1	0.0202911	0.0375792	0.617885
2	57	Vitamin D levels	Protein argonaute-1	0.0199527	0.0375957	0.623712
2	58	Vitamin D levels	Anterior gradient protein 2 homolog	0.0202826	0.0375957	0.618177
2	59	Vitamin D levels	Agouti-related protein	0.0567879	0.0375957	0.205438
2	60	Vitamin D levels	Activator of 90 kDa heat shock protein ATPase homolog 1	-0.0155942	0.0546256	0.789454
2	61	Vitamin D levels	Alpha-2-HS-glycoprotein	-0.0259716	0.0469079	0.618395
2	62	Vitamin D levels	Allograft inflammatory factor 1	-0.0452253	0.0469079	0.406102
2	63	Vitamin D levels	Apoptosis-inducing factor 1, mitochondrial	-0.0529951	0.0499994	0.400271
2	64	Vitamin D levels	Apoptosis-inducing factor 1, mitochondrial	-0.0478	0.0377977	0.274668
2	65	Vitamin D levels	Endothelial monocyte-activating polypeptide 2	-0.0156468	0.0375957	0.698634
2	66	Vitamin D levels	Adenylate kinase isoenzyme 1	-0.0140502	0.0375957	0.727579
2	67	Vitamin D levels	Alcohol dehydrogenase [NADP(+)]	0.0159975	0.0659744	0.831006
2	68	Vitamin D levels	Aldose reductase	0.0475474	0.0659744	0.545951
2	69	Vitamin D levels	Aldo-keto reductase family 1 member C1	-0.0024353	0.0375957	0.95146
2	70	Vitamin D levels	RAC-alpha/beta/gamma serine/threonine-protein kinase	0.0367062	0.0444175	0.469173
2	71	Vitamin D levels	RAC-alpha/beta/gamma serine/threonine-protein kinase	0.0338054	0.0435455	0.494145
2	72	Vitamin D levels	RAC-beta serine/threonine-protein kinase	-0.0302602	0.0375957	0.466004
2	73	Vitamin D levels	RAC-beta serine/threonine-protein kinase	0.0404813	0.0435455	0.421134
2	74	Vitamin D levels	CD166 antigen	0.0736437	0.0375723	0.121548
2	75	Vitamin D levels	Aldehyde dehydrogenase, dimeric NADP-preferring	0.0359029	0.0375957	0.393669
2	76	Vitamin D levels	Aldehyde dehydrogenase family 3 member B1	-0.00915169	0.0799208	0.916068
2	77	Vitamin D levels	Fructose-bisphosphate aldolase A	0.0140165	0.0388718	0.742304
2	78	Vitamin D levels	Fructose-bisphosphate aldolase C	0.0619995	0.0375957	0.17447
2	79	Vitamin D levels	RNA demethylase ALKBH5	0.0300392	0.0627998	0.665109
2	80	Vitamin D levels	Arachidonate 15-lipoxygenase B	0.0427997	0.0375957	0.318501
2	81	Vitamin D levels	Intestinal-type alkaline phosphatase	0.0506119	0.037588	0.270839
2	82	Vitamin D levels	Ameloblastin	-0.069458	0.0501456	0.260041
2	83	Vitamin D levels	Amelogenin, X isoform	-0.0394366	0.0405169	0.402175
2	84	Vitamin D levels	Muellerian-inhibiting factor	-0.0122396	0.0375957	0.761076
2	85	Vitamin D levels	Junctional adhesion molecule-like	0.0198981	0.044706	0.686412
2	86	Vitamin D levels	Junctional adhesion molecule-like	-0.0263501	0.0386044	0.53236
2	87	Vitamin D levels	Amphoterin-induced protein 1	-0.027727	0.0375957	0.501738
2	88	Vitamin D levels	Protein amnionless	0.0053372	0.0375792	0.893926
2	89	Vitamin D levels	Alpha-amylase 1	0.0502308	0.0579522	0.449838
2	90	Vitamin D levels	Anaphase-promoting complex subunit 10	-0.0335631	0.0375957	0.422452
2	91	Vitamin D levels	Anaphase-promoting complex subunit 7	0.0102378	0.0375957	0.79886
2	92	Vitamin D levels	Angiopoietin-1	0.00896093	0.0446696	0.850795
2	93	Vitamin D levels	Angiopoietin-2	0.080089	0.0563156	0.250126
2	94	Vitamin D levels	Angiopoietin-2	0.0393271	0.0421103	0.403222
2	95	Vitamin D levels	Angiopoietin-4	0.032996	0.0375957	0.429685
2	96	Vitamin D levels	Angiopoietin-related protein 1	-0.000569684	0.0435455	0.990383
2	97	Vitamin D levels	Angiopoietin-related protein 1	-0.00586571	0.0375957	0.883574
2	98	Vitamin D levels	Angiopoietin-related protein 3	0.0264125	0.0375957	0.521074
2	99	Vitamin D levels	Angiopoietin-related protein 4	0.00429591	0.0375957	0.914533
2	100	Vitamin D levels	Angiopoietin-related protein 7	-0.0242233	0.0375957	0.554462
2	101	Vitamin D levels	Ankyrin-2	0.0335529	0.0375957	0.422581
2	102	Vitamin D levels	Ankyrin repeat domain-containing protein 27	0.0450866	0.0375957	0.296612
2	103	Vitamin D levels	Ankyrin repeat domain-containing protein 46	-0.00755556	0.0517012	0.890881
2	104	Vitamin D levels	Acidic leucine-rich nuclear phosphoprotein 32 family member A	0.0546405	0.0435128	0.298113
2	105	Vitamin D levels	Acidic leucine-rich nuclear phosphoprotein 32 family member B	0.0371744	0.0435455	0.456021
2	106	Vitamin D levels	Annexin A10	0.029209	0.0375792	0.480408
2	107	Vitamin D levels	Annexin A1	0.0460323	0.0659744	0.557549
2	108	Vitamin D levels	Annexin A2	-0.0191855	0.0469079	0.709984
2	109	Vitamin D levels	Annexin A2	-0.0200106	0.0485168	0.707714
2	110	Vitamin D levels	Annexin A9	-0.0231817	0.0375957	0.570858
2	111	Vitamin D levels	Retina-specific copper amine oxidase	0.00658289	0.0375957	0.869509
2	112	Vitamin D levels	AP-4 complex subunit mu-1	-0.0436891	0.0689701	0.591218
2	113	Vitamin D levels	Apoptotic protease-activating factor 1	-0.050984	0.0469079	0.356609
2	114	Vitamin D levels	Amyloid beta A4 precursor protein-binding family B member 1	-0.0112163	0.0375957	0.780299
2	115	Vitamin D levels	Amyloid beta A4 precursor protein-binding family B member 1	-0.0128858	0.0411357	0.769743
2	116	Vitamin D levels	Amyloid beta A4 precursor protein-binding family B member 2	0.0208286	0.0375957	0.609081
2	117	Vitamin D levels	Amyloid beta A4 precursor protein-binding family B member 2	-0.032142	0.0375792	0.440585
2	118	Vitamin D levels	Amyloid beta A4 precursor protein-binding family B member 3	-0.0428301	0.0405311	0.401429
2	119	Vitamin D levels	Protein APCDD1	-0.00228789	0.0375957	0.954394
2	120	Vitamin D levels	Serum amyloid P-component	-0.0158655	0.0434423	0.733447
2	121	Vitamin D levels	DNA-(apurinic or apyrimidinic site) lyase	-0.0180487	0.0659744	0.810076
2	122	Vitamin D levels	Amyloid-like protein 2	0.0079386	0.0376042	0.846329
2	123	Vitamin D levels	Amyloid-like protein 2	0.0129779	0.0376042	0.752785
2	124	Vitamin D levels	Adipocyte plasma membrane-associated protein	-0.0149803	0.0375957	0.710646
2	125	Vitamin D levels	Apolipoprotein A-V	0.0270243	0.0420139	0.555099
2	126	Vitamin D levels	Apolipoprotein A-V	-0.00452855	0.0469263	0.927762
2	127	Vitamin D levels	Apolipoprotein B	0.0243733	0.0431559	0.602396
2	128	Vitamin D levels	DNA dC->dU-editing enzyme APOBEC-3G	0.0489796	0.0442993	0.34958
2	129	Vitamin D levels	Apolipoprotein D	0.00569394	0.0435455	0.904242
2	130	Vitamin D levels	Apolipoprotein D	0.0194104	0.0375957	0.632878
2	131	Vitamin D levels	Apolipoprotein E (isoform E3)	-0.0220153	0.0375792	0.589447
2	132	Vitamin D levels	Apolipoprotein E (isoform E2)	-0.0386373	0.0375792	0.361983
2	133	Vitamin D levels	Apolipoprotein F	-0.0146832	0.0375957	0.716033
2	134	Vitamin D levels	Apolipoprotein L1	-0.0109097	0.0375957	0.786096
2	135	Vitamin D levels	Apolipoprotein L1	0.0214072	0.0469079	0.67914
2	136	Vitamin D levels	Apolipoprotein M	-0.0511642	0.0435128	0.324476
2	137	Vitamin D levels	Apolipoprotein M	0.0459533	0.0375957	0.288691
2	138	Vitamin D levels	MICOS complex subunit MIC26	-0.0510649	0.0699862	0.541493
2	139	Vitamin D levels	Amyloid beta A4 protein	-0.0148872	0.0376042	0.71866
2	140	Vitamin D levels	DCC-interacting protein 13-alpha	-0.0258505	0.0375957	0.529505
2	141	Vitamin D levels	Amphiregulin	-0.00342376	0.0412158	0.937787
2	142	Vitamin D levels	ADP-ribosylation factor 3	0.0279961	0.0433358	0.553457
2	143	Vitamin D levels	ADP-ribosylation factor 6	-0.0239231	0.0469079	0.645203
2	144	Vitamin D levels	ADP-ribosylation factor GTPase-activating protein 2	-0.0043896	0.0958755	0.967643
2	145	Vitamin D levels	Arfaptin-1	-0.00695536	0.0435455	0.883245
2	146	Vitamin D levels	Arfaptin-2	-0.0106633	0.0435455	0.822346
2	147	Vitamin D levels	Rho GTPase-activating protein 1	-0.0278748	0.0421263	0.544339
2	148	Vitamin D levels	Rho GTPase-activating protein 25	0.0526575	0.0659744	0.508497
2	149	Vitamin D levels	Rho GTPase-activating protein 30	0.0353396	0.0435455	0.476459
2	150	Vitamin D levels	Rho GTPase-activating protein 36	-0.0584938	0.0375957	0.194722
2	151	Vitamin D levels	Rho GTPase-activating protein 5	-0.0506687	0.0375957	0.249019
2	152	Vitamin D levels	Rho GDP-dissociation inhibitor 1	-0.00457232	0.0482495	0.92906
2	153	Vitamin D levels	Rho GDP-dissociation inhibitor 2	-0.0253034	0.0686014	0.747628
2	154	Vitamin D levels	Rho guanine nucleotide exchange factor 10	0.0190094	0.0375957	0.639709
2	155	Vitamin D levels	Rho guanine nucleotide exchange factor 1	0.000779076	0.0435455	0.986849
2	156	Vitamin D levels	Rho guanine nucleotide exchange factor 2	-0.00111317	0.0375957	0.977797
2	157	Vitamin D levels	Rho guanine nucleotide exchange factor 25	0.0435869	0.0375957	0.310802
2	158	Vitamin D levels	Rho guanine nucleotide exchange factor 7	0.0376748	0.0375792	0.372811
2	159	Vitamin D levels	AT-rich interactive domain-containing protein 3A	0.0333653	0.0375957	0.424964
2	160	Vitamin D levels	ADP-ribosylation factor-like protein 11	-0.0148047	0.0398208	0.728911
2	161	Vitamin D levels	ADP-ribosylation factor-like protein 1	0.00392686	0.0396699	0.92591
2	162	Vitamin D levels	ADP-ribosylation factor-like protein 3	-0.00134324	0.0660108	0.987047
2	163	Vitamin D levels	Armadillo repeat-containing protein 5	-0.0575606	0.0468619	0.306908
2	164	Vitamin D levels	Armadillo repeat-containing protein 5	0.00582462	0.0375957	0.884382
2	165	Vitamin D levels	Armadillo repeat-containing protein 5	0.0162512	0.0375957	0.687834
2	166	Vitamin D levels	Actin-related protein 2/3 complex subunit 3	0.0241872	0.0375957	0.555024
2	167	Vitamin D levels	cAMP-regulated phosphoprotein 19	-0.00407239	0.0768092	0.962536
2	168	Vitamin D levels	cAMP-regulated phosphoprotein 21	-0.00473451	0.0404685	0.914259
2	169	Vitamin D levels	Beta-arrestin-1	0.0216351	0.0611403	0.746852
2	170	Vitamin D levels	Arrestin domain-containing protein 3	0.0620653	0.0375957	0.174111
2	171	Vitamin D levels	Arylsulfatase A	0.0352679	0.0375957	0.401312
2	172	Vitamin D levels	Arylsulfatase B	0.027153	0.0405169	0.550727
2	173	Vitamin D levels	Arylsulfatase K	0.0481356	0.0469079	0.380321
2	174	Vitamin D levels	Ecto-ADP-ribosyltransferase 3	-0.00632855	0.0469079	0.901223
2	175	Vitamin D levels	Ecto-ADP-ribosyltransferase 3	0.00921953	0.0469079	0.856745
2	176	Vitamin D levels	Ecto-ADP-ribosyltransferase 4	-0.00402537	0.0375957	0.919889
2	177	Vitamin D levels	Artemin	-0.00202563	0.0375957	0.959615
2	178	Vitamin D levels	Acid ceramidase	-0.0598245	0.0655975	0.429016
2	179	Vitamin D levels	Neutral ceramidase	0.0278711	0.0375957	0.499651
2	180	Vitamin D levels	Arf-GAP with SH3 domain, ANK repeat and PH domain-containing protein 2	0.00576923	0.0395347	0.891037
2	181	Vitamin D levels	Activating signal cointegrator 1 complex subunit 1	-0.0487711	0.0375957	0.264307
2	182	Vitamin D levels	Asialoglycoprotein receptor 1	-0.00998311	0.0375957	0.803718
2	183	Vitamin D levels	Asialoglycoprotein receptor 2	0.0193291	0.0468661	0.707725
2	184	Vitamin D levels	Histone-lysine N-methyltransferase ASH1L	0.000199612	0.0375957	0.996018
2	185	Vitamin D levels	Set1/Ash2 histone methyltransferase complex subunit ASH2	-0.0598599	0.0659744	0.460008
2	186	Vitamin D levels	Acid-sensing ion channel 4	0.0191785	0.0375792	0.636681
2	187	Vitamin D levels	Agouti-signaling protein	0.0244215	0.0375957	0.551379
2	188	Vitamin D levels	Argininosuccinate lyase	0.0216255	0.0421678	0.635082
2	189	Vitamin D levels	N-acetylserotonin O-methyltransferase-like protein	-0.0230626	0.0375957	0.572754
2	190	Vitamin D levels	ATPase ASNA1	0.038028	0.0711833	0.630239
2	191	Vitamin D levels	Aspartyl/asparaginyl beta-hydroxylase	-0.0276409	0.0375957	0.502989
2	192	Vitamin D levels	Asporin	0.00559781	0.0489319	0.916148
2	193	Vitamin D levels	Retroviral-like aspartic protease 1	-0.0531137	0.0375957	0.230595
2	194	Vitamin D levels	Astacin-like metalloendopeptidase	-0.00663191	0.0375957	0.86855
2	195	Vitamin D levels	ATPase family AAA domain-containing protein 1	-0.022416	0.0375957	0.583118
2	196	Vitamin D levels	ATPase family AAA domain-containing protein 2	0.00988048	0.0375792	0.805596
2	197	Vitamin D levels	Cyclic AMP-dependent transcription factor ATF-6 alpha	-0.0238274	0.0436017	0.639557
2	198	Vitamin D levels	Ubiquitin-like modifier-activating enzyme ATG7	0.0165522	0.0375957	0.682488
2	199	Vitamin D levels	Sodium/potassium-transporting ATPase subunit alpha-1	0.0218415	0.0470355	0.666537
2	200	Vitamin D levels	Sodium/potassium-transporting ATPase subunit beta-2	0.0390234	0.0375957	0.357905
2	201	Vitamin D levels	Sarcoplasmic/endoplasmic reticulum calcium ATPase 3	0.0126293	0.0375957	0.753809
2	202	Vitamin D levels	Potassium-transporting ATPase subunit beta	0.00356158	0.048198	0.945745
2	203	Vitamin D levels	ATP synthase subunit beta, mitochondrial	0.00801937	0.0375957	0.841519
2	204	Vitamin D levels	Aurora kinase A	-0.0550734	0.0519635	0.366988
2	205	Vitamin D levels	Aurora kinase B	-0.0113028	0.0435455	0.811995
2	206	Vitamin D levels	Axin-2	-0.000530496	0.0375957	0.989418
2	207	Vitamin D levels	Axin-2	-0.0126309	0.0375957	0.75378
2	208	Vitamin D levels	Zinc-alpha-2-glycoprotein	0.00579682	0.0375957	0.884928
2	209	Vitamin D levels	Beta-1,3-galactosyltransferase 6	-0.0271879	0.0499994	0.641116
2	210	Vitamin D levels	Beta-1,3-glucosyltransferase	0.0633494	0.0555076	0.371988
2	211	Vitamin D levels	Galactosylgalactosylxylosylprotein 3-beta-glucuronosyltransferase 3	0.0545689	0.0375957	0.22028
2	212	Vitamin D levels	Beta-1,4-glucuronyltransferase 1	0.0230363	0.0375957	0.573173
2	213	Vitamin D levels	N-acetyllactosaminide beta-1,3-N-acetylglucosaminyltransferase 2	0.0174856	0.0375957	0.666053
2	214	Vitamin D levels	UDP-GlcNAc:betaGal beta-1,3-N-acetylglucosaminyltransferase 6	-0.0059153	0.0375957	0.8826
2	215	Vitamin D levels	UDP-GlcNAc:betaGal beta-1,3-N-acetylglucosaminyltransferase 8	0.0505604	0.043876	0.332671
2	216	Vitamin D levels	Beta-1,4-galactosyltransferase 1	0.0133392	0.0375957	0.740651
2	217	Vitamin D levels	Beta-1,4-galactosyltransferase 2	0.0479752	0.0495946	0.404725
2	218	Vitamin D levels	Beta-1,4-galactosyltransferase 3	-0.00823111	0.0375888	0.837387
2	219	Vitamin D levels	Beta-1,4-galactosyltransferase 5	0.0252661	0.0375957	0.538374
2	220	Vitamin D levels	Beta-1,4-galactosyltransferase 6	0.0162204	0.0499994	0.776413
2	221	Vitamin D levels	Beta-1,4-galactosyltransferase 7	0.0225252	0.0541078	0.698556
2	222	Vitamin D levels	Transcription regulator protein BACH1	0.0342853	0.0375957	0.413386
2	223	Vitamin D levels	Transcription regulator protein BACH2	0.0381234	0.0375957	0.367917
2	224	Vitamin D levels	Bcl2-associated agonist of cell death	0.00439176	0.0541204	0.940435
2	225	Vitamin D levels	BAG family molecular chaperone regulator 3	0.0396992	0.0376042	0.368601
2	226	Vitamin D levels	BAG family molecular chaperone regulator 4	-0.00405197	0.0399699	0.924131
2	227	Vitamin D levels	B melanoma antigen 2	-0.0738777	0.0512785	0.245306
2	228	Vitamin D levels	B melanoma antigen 3	0.0457405	0.0405169	0.341049
2	229	Vitamin D levels	BRCA1-associated RING domain protein 1	-0.0885629	0.0375957	0.0780309
2	230	Vitamin D levels	Basic leucine zipper transcriptional factor ATF-like 3	0.0244087	0.0405169	0.589378
2	231	Vitamin D levels	Basal Cell Adhesion Molecule	0.0616215	0.0479389	0.288889
2	232	Vitamin D levels	Brevican core protein	0.0504492	0.0375957	0.250742
2	233	Vitamin D levels	B-cell receptor-associated protein 29	-0.0185564	0.0375792	0.647337
2	234	Vitamin D levels	Breast cancer anti-estrogen resistance protein 3	-0.0371149	0.0428005	0.434777
2	235	Vitamin D levels	B-cell lymphoma/leukemia 10	-0.0420268	0.0826897	0.661793
2	236	Vitamin D levels	Apoptosis regulator Bcl-2	0.025779	0.0405169	0.569833
2	237	Vitamin D levels	Bcl-2-related protein A1	0.0233087	0.0375957	0.568841
2	238	Vitamin D levels	Bcl-2-like protein 1	0.0263816	0.0435455	0.587386
2	239	Vitamin D levels	Bcl-2-like protein 2	0.0269545	0.0398388	0.535773
2	240	Vitamin D levels	Bcl-2-like protein 2	-0.0175052	0.0375957	0.665712
2	241	Vitamin D levels	B-cell lymphoma 6 protein	0.0222301	0.0375957	0.586121
2	242	Vitamin D levels	Brain-derived neurotrophic factor	-0.0245128	0.0496504	0.647393
2	243	Vitamin D levels	Transcription factor TFIIIB component B'' homolog	0.023454	0.0375957	0.56654
2	244	Vitamin D levels	Beclin-1	0.0503376	0.0375957	0.251623
2	245	Vitamin D levels	BET1-like protein	0.0188434	0.0454501	0.699709
2	246	Vitamin D levels	Osteocalcin	0.012706	0.0440539	0.787354
2	247	Vitamin D levels	Biglycan	0.0704537	0.0499994	0.294177
2	248	Vitamin D levels	Biglycan	0.0377494	0.0375957	0.372149
2	249	Vitamin D levels	BH3-interacting domain death agonist	-0.0120737	0.0375957	0.764179
2	250	Vitamin D levels	Myc box-dependent-interacting protein 1	-0.0123207	0.0435455	0.795623
2	251	Vitamin D levels	Baculoviral IAP repeat-containing protein 3	0.0139613	0.0376042	0.735106
2	252	Vitamin D levels	Baculoviral IAP repeat-containing protein 5	-0.0224541	0.0435455	0.641695
2	253	Vitamin D levels	Biliverdin reductase A	-0.012139	0.049927	0.81986
2	254	Vitamin D levels	Bone morphogenetic protein 10	0.0107254	0.0375957	0.78959
2	255	Vitamin D levels	Bone morphogenetic protein 6	0.0539044	0.0435128	0.303505
2	256	Vitamin D levels	Bone morphogenetic protein 6	0.0235446	0.0375957	0.565109
2	257	Vitamin D levels	Bone morphogenetic protein 7	-0.0011287	0.0469079	0.982314
2	258	Vitamin D levels	BMP-binding endothelial regulator protein	0.013451	0.0375957	0.738589
2	259	Vitamin D levels	Bone morphogenetic protein receptor type-1A	0.0251816	0.0435455	0.603627
2	260	Vitamin D levels	Cytoplasmic tyrosine-protein kinase BMX	0.00134402	0.0418076	0.976373
2	261	Vitamin D levels	BCL2/adenovirus E1B 19 kDa protein-interacting protein 3	0.0743154	0.0375957	0.119251
2	262	Vitamin D levels	BCL2/adenovirus E1B 19 kDa protein-interacting protein 3-like	0.00131674	0.0488747	0.979797
2	263	Vitamin D levels	Brother of CDO	0.0392396	0.0375792	0.355349
2	264	Vitamin D levels	BolA-like protein 2	-0.0548971	0.0375792	0.217854
2	265	Vitamin D levels	Bisphosphoglycerate mutase	0.000999979	0.0375957	0.980054
2	266	Vitamin D levels	Bactericidal permeability-increasing protein	-0.0520264	0.0659744	0.512984
2	267	Vitamin D levels	BPI fold-containing family A member 1	0.0277833	0.0466764	0.583729
2	268	Vitamin D levels	BPI fold-containing family B member 1	0.0516843	0.0435455	0.320689
2	269	Vitamin D levels	Bromodomain-containing protein 1	0.0309572	0.0405169	0.500431
2	270	Vitamin D levels	Bromodomain testis-specific protein	-0.000812146	0.0405169	0.985266
2	271	Vitamin D levels	Transcription factor IIIB 90 kDa subunit	0.0233494	0.0375957	0.568196
2	272	Vitamin D levels	BRICHOS domain-containing protein 5	-0.0702557	0.0546147	0.288592
2	273	Vitamin D levels	Peregrin	0.0338232	0.0376042	0.434701
2	274	Vitamin D levels	Serine/threonine-protein kinase BRSK2	0.0603125	0.0499994	0.351047
2	275	Vitamin D levels	Basigin	0.0531427	0.0375957	0.230385
2	276	Vitamin D levels	ADP-ribosyl cyclase/cyclic ADP-ribose hydrolase 2	-0.0185414	0.0435128	0.69875
2	277	Vitamin D levels	Tyrosine-protein kinase BTK	-0.0301589	0.0526936	0.597721
2	278	Vitamin D levels	Butyrophilin-like protein 9	0.0206027	0.0375957	0.612833
2	279	Vitamin D levels	Mitotic checkpoint serine/threonine-protein kinase BUB1	-0.036258	0.0375792	0.389262
2	280	Vitamin D levels	Uncharacterized protein C10orf35	0.0440939	0.0375792	0.305752
2	281	Vitamin D levels	Platelet receptor Gi24	0.0101983	0.0462795	0.836379
2	282	Vitamin D levels	UPF0696 protein C11orf68	-0.00557	0.0778782	0.949491
2	283	Vitamin D levels	UPF0454 protein C12orf49	-0.0350943	0.0405169	0.45012
2	284	Vitamin D levels	Uncharacterized protein C14orf93	-0.0151773	0.0375957	0.707084
2	285	Vitamin D levels	Transmembrane protein C16orf54	-0.0271112	0.0375957	0.51073
2	286	Vitamin D levels	Uncharacterized protein C17orf67	0.0246291	0.0457426	0.618847
2	287	Vitamin D levels	Uncharacterized protein C17orf78	0.0506814	0.0375957	0.248919
2	288	Vitamin D levels	Uncharacterized protein C17orf78	-0.0769543	0.0564559	0.244541
2	289	Vitamin D levels	Uncharacterized protein C17orf89	0.0413724	0.0670704	0.580986
2	290	Vitamin D levels	UPF0729 protein C18orf32	0.0388768	0.0375957	0.359519
2	291	Vitamin D levels	Uncharacterized protein C19orf18	0.0114614	0.0520141	0.836386
2	292	Vitamin D levels	Angiopoietin-like protein 8	-0.0104162	0.0392635	0.803897
2	293	Vitamin D levels	Nuclear nucleic acid-binding protein C1D	0.0253634	0.0375957	0.53689
2	294	Vitamin D levels	C1GALT1-specific chaperone 1	0.0283539	0.0415749	0.532686
2	295	Vitamin D levels	Uncharacterized protein C1orf115	0.0323259	0.048158	0.550125
2	296	Vitamin D levels	Uncharacterized protein C1orf185	-0.0224963	0.0376042	0.591834
2	297	Vitamin D levels	Uncharacterized protein C1orf198	-0.00966593	0.0376042	0.813766
2	298	Vitamin D levels	Type III endosome membrane protein TEMP	-0.0192359	0.0412079	0.664934
2	299	Vitamin D levels	Uncharacterized protein C1orf226	0.0234418	0.0451948	0.639814
2	300	Vitamin D levels	Complement component 1 Q subcomponent-binding protein, mitochondrial	0.0227393	0.0375957	0.577921
2	301	Vitamin D levels	Complement C1q subcomponent subunit C	0.0387464	0.0375957	0.360961
2	302	Vitamin D levels	Complement C1q-like protein 4	0.00939325	0.0375957	0.815011
2	303	Vitamin D levels	Complement C1q tumor necrosis factor-related protein 1	-0.00104555	0.0375792	0.979136
2	304	Vitamin D levels	Complement C1q tumor necrosis factor-related protein 3	0.0824237	0.0379776	0.0957755
2	305	Vitamin D levels	Complement C1q tumor necrosis factor-related protein 5	0.00997579	0.0375957	0.803858
2	306	Vitamin D levels	Complement C1q and tumor necrosis factor-related protein 9A	-0.00736464	0.0375957	0.854245
2	307	Vitamin D levels	Complement C1r subcomponent-like protein	-0.0331602	0.0420283	0.474248
2	308	Vitamin D levels	ES1 protein homolog, mitochondrial	0.00329272	0.0487353	0.949376
2	309	Vitamin D levels	Uncharacterized protein C22orf15	-0.0403826	0.0375792	0.343056
2	310	Vitamin D levels	Augurin	0.0363712	0.0375957	0.388112
2	311	Vitamin D levels	Uncharacterized protein C2orf66	0.0582673	0.0376042	0.219035
2	312	Vitamin D levels	Uncharacterized protein C2orf82	-0.0259895	0.0415391	0.5759
2	313	Vitamin D levels	C3a anaphylatoxin des Arginine	-0.0173914	0.0375792	0.667569
2	314	Vitamin D levels	Uncharacterized protein C3orf18	0.0194655	0.0375957	0.631944
2	315	Vitamin D levels	Complement C4	0.00683917	0.0375792	0.864439
2	316	Vitamin D levels	Protein CEI	-0.0051809	0.0375792	0.897008
2	317	Vitamin D levels	Glutaredoxin-like protein C5orf63	0.0494528	0.0388718	0.292958
2	318	Vitamin D levels	Complement component C6	0.0101075	0.0375957	0.801345
2	319	Vitamin D levels	Uncharacterized protein C6orf226	0.0158015	0.0375957	0.695862
2	320	Vitamin D levels	Bombesin receptor-activated protein C6orf89	-0.0062335	0.0376042	0.878883
2	321	Vitamin D levels	Uncharacterized protein C7orf69	0.0302931	0.0375957	0.465554
2	322	Vitamin D levels	Complement component C8	0.0395024	0.0435455	0.431202
2	323	Vitamin D levels	UPF0488 protein C8orf33	-0.0570406	0.0405169	0.253913
2	324	Vitamin D levels	Complement component C9	-0.00634081	0.0375957	0.874251
2	325	Vitamin D levels	Bcl10-interacting CARD protein	-0.000293289	0.0659742	0.996857
2	326	Vitamin D levels	Carbonic anhydrase-related protein 10	-0.00391409	0.0375957	0.922093
2	327	Vitamin D levels	Carbonic anhydrase-related protein 10	-0.00745307	0.0435455	0.874994
2	328	Vitamin D levels	Carbonic anhydrase 1	0.0152364	0.0375957	0.706019
2	329	Vitamin D levels	Carbonic anhydrase 2	-0.0217384	0.0375957	0.59411
2	330	Vitamin D levels	Carbonic anhydrase 3	0.0431525	0.0376042	0.334372
2	331	Vitamin D levels	Carbonic anhydrase 4	-0.000831566	0.0435455	0.985963
2	332	Vitamin D levels	Carbonic anhydrase 5A, mitochondrial	0.0635002	0.0402312	0.18962
2	333	Vitamin D levels	Carbonic anhydrase 6	0.0385001	0.0375792	0.363509
2	334	Vitamin D levels	Carbonic anhydrase 9	0.0654945	0.0469079	0.257022
2	335	Vitamin D levels	Voltage-dependent calcium channel subunit alpha-2/delta-3	0.0558568	0.0435455	0.289715
2	336	Vitamin D levels	Calcyclin-binding protein	-0.0162324	0.0865063	0.868468
2	337	Vitamin D levels	Cell adhesion molecule 1	0.0733748	0.0375957	0.12272
2	338	Vitamin D levels	Cell adhesion molecule 3	0.0472213	0.0405169	0.328069
2	339	Vitamin D levels	Cell adhesion molecule 4	-0.048734	0.0375957	0.264615
2	340	Vitamin D levels	Calbindin	-0.0483816	0.0375957	0.267556
2	341	Vitamin D levels	Procalcitonin	-0.0278417	0.0375792	0.499901
2	342	Vitamin D levels	Calcium-binding and coiled-coil domain-containing protein 2	0.0402575	0.0375792	0.344383
2	343	Vitamin D levels	Calcium-binding protein 8	-0.0214316	0.0435455	0.656367
2	344	Vitamin D levels	Calreticulin	0.00578865	0.0375957	0.885089
2	345	Vitamin D levels	Neuron-specific vesicular protein calcyon	-0.00185908	0.0480327	0.970981
2	346	Vitamin D levels	Calcium/calmodulin-dependent protein kinase type 1	0.0322695	0.0375957	0.4391
2	347	Vitamin D levels	Calcium/calmodulin-dependent protein kinase type 1D	0.0508291	0.0375957	0.247767
2	348	Vitamin D levels	Calcium/calmodulin-dependent protein kinase type II subunit alpha	0.0123441	0.0375957	0.759126
2	349	Vitamin D levels	Calcium/calmodulin-dependent protein kinase type II subunit beta	-0.0138349	0.0619789	0.837701
2	350	Vitamin D levels	Calcium/calmodulin-dependent protein kinase kinase 1	-0.0332466	0.0375792	0.426291
2	351	Vitamin D levels	Cullin-associated NEDD8-dissociated protein 1	-0.00676151	0.0375957	0.866015
2	352	Vitamin D levels	Soluble calcium-activated nucleotidase 1	0.0150935	0.0435455	0.751768
2	353	Vitamin D levels	Calnexin	-0.0197509	0.0375957	0.627115
2	354	Vitamin D levels	Calpain-2 catalytic subunit	-0.00189316	0.0435455	0.968054
2	355	Vitamin D levels	Calpain-3	0.030894	0.0458652	0.548828
2	356	Vitamin D levels	Calcyphosin-like protein	0.0162054	0.0375957	0.688648
2	357	Vitamin D levels	Calcium-regulated heat stable protein 1	0.0474144	0.0553047	0.439591
2	358	Vitamin D levels	Cysteine--tRNA ligase, cytoplasmic	0.0149745	0.0529095	0.791204
2	359	Vitamin D levels	Cocaine- and amphetamine-regulated transcript protein	0.00870998	0.050667	0.871858
2	360	Vitamin D levels	Protein CASC4	-0.0327241	0.0375957	0.43319
2	361	Vitamin D levels	Protein CASC4	0.0198962	0.0375957	0.624664
2	362	Vitamin D levels	Caspase-10	0.0205103	0.0375957	0.614373
2	363	Vitamin D levels	Caspase-2	0.0369984	0.0375957	0.380776
2	364	Vitamin D levels	Caspase-3	0.0332504	0.0435455	0.500677
2	365	Vitamin D levels	Cas scaffolding protein family member 4	0.0442685	0.0404484	0.335243
2	366	Vitamin D levels	Calpastatin	0.0383449	0.0387385	0.378285
2	367	Vitamin D levels	Catalase	0.0269475	0.0375792	0.512966
2	368	Vitamin D levels	Caveolin-2	-0.0180216	0.0375957	0.656717
2	369	Vitamin D levels	Core-binding factor subunit beta	0.0355689	0.0375957	0.397673
2	370	Vitamin D levels	E3 ubiquitin-protein ligase CBL	0.0261102	0.0659744	0.730507
2	371	Vitamin D levels	Cerebellin-1	-0.0147395	0.0499196	0.795623
2	372	Vitamin D levels	Cerebellin-4	-0.0105522	0.0487579	0.83925
2	373	Vitamin D levels	Carbonyl reductase [NADPH] 1	0.0780046	0.0605908	0.288284
2	374	Vitamin D levels	Carbonyl reductase [NADPH] 3	-0.0427575	0.0469079	0.42923
2	375	Vitamin D levels	Cystathionine beta-synthase	0.00255642	0.0405169	0.953659
2	376	Vitamin D levels	Chromobox protein homolog 5	0.026983	0.0375957	0.512616
2	377	Vitamin D levels	Chromobox protein homolog 7	0.0472882	0.0435455	0.356967
2	378	Vitamin D levels	Kynurenine--oxoglutarate transaminase 3	-0.0378684	0.0375957	0.370798
2	379	Vitamin D levels	SAGA-associated factor 29 homolog	0.0239476	0.0375957	0.55877
2	380	Vitamin D levels	Coiled-coil domain-containing protein 126	0.0692053	0.0469079	0.236586
2	381	Vitamin D levels	Coiled-coil domain-containing protein 134	-0.0120918	0.0375957	0.76384
2	382	Vitamin D levels	Coiled-coil domain-containing protein 167	0.00594246	0.0510771	0.914732
2	383	Vitamin D levels	Coiled-coil domain-containing protein 51	-0.01105	0.049293	0.837024
2	384	Vitamin D levels	Coiled-coil domain-containing protein 80	0.00753168	0.0375957	0.850993
2	385	Vitamin D levels	Coiled-coil domain-containing protein 90B, mitochondrial	-0.0107021	0.0375792	0.789944
2	386	Vitamin D levels	C-C motif chemokine 1	-0.0629147	0.0375957	0.169552
2	387	Vitamin D levels	Eotaxin	0.0412358	0.0375792	0.33413
2	388	Vitamin D levels	C-C motif chemokine 1	0.0461138	0.0375957	0.287246
2	389	Vitamin D levels	C-C motif chemokine 13	0.0334926	0.0375957	0.423345
2	390	Vitamin D levels	C-C motif chemokine 14	-0.0218342	0.0469079	0.673304
2	391	Vitamin D levels	C-C motif chemokine 15	0.0146691	0.0417681	0.743153
2	392	Vitamin D levels	C-C motif chemokine 15	0.0296016	0.0545263	0.616042
2	393	Vitamin D levels	C-C motif chemokine 16	-0.0079642	0.0416865	0.857792
2	394	Vitamin D levels	C-C motif chemokine 17	-0.000185611	0.0375957	0.996297
2	395	Vitamin D levels	C-C motif chemokine 19	0.00962592	0.0375957	0.81055
2	396	Vitamin D levels	C-C motif chemokine 20	0.0090226	0.0375957	0.822135
2	397	Vitamin D levels	C-C motif chemokine 21	-0.0501073	0.0375957	0.25345
2	398	Vitamin D levels	C-C motif chemokine 22	-0.0331062	0.0375957	0.428272
2	399	Vitamin D levels	C-C motif chemokine 23	0.0638021	0.0482726	0.278018
2	400	Vitamin D levels	Ck-beta-8-1	0.01598	0.049405	0.762559
2	401	Vitamin D levels	C-C motif chemokine 24	0.00657844	0.0375792	0.86954
2	402	Vitamin D levels	C-C motif chemokine 25	0.0116384	0.0375957	0.772347
2	403	Vitamin D levels	C-C motif chemokine 25	0.0491586	0.0375957	0.261112
2	404	Vitamin D levels	C-C motif chemokine 26	0.00511543	0.0375957	0.898343
2	405	Vitamin D levels	C-C motif chemokine 27	0.0138432	0.0375792	0.731261
2	406	Vitamin D levels	C-C motif chemokine 28	-0.0105611	0.0375957	0.792709
2	407	Vitamin D levels	C-C motif chemokine 3	-0.0220873	0.0436017	0.662782
2	408	Vitamin D levels	C-C motif chemokine 3-like 1	-0.00187399	0.0435455	0.968378
2	409	Vitamin D levels	C-C motif chemokine 5	0.0288253	0.0376042	0.499149
2	410	Vitamin D levels	C-C motif chemokine 7	0.0118114	0.0375957	0.769097
2	411	Vitamin D levels	C-C motif chemokine 8	0.02004	0.0458692	0.684738
2	412	Vitamin D levels	Cerebral cavernous malformations 2 protein	-0.00384823	0.0375957	0.923398
2	413	Vitamin D levels	G2/mitotic-specific cyclin-B1	-0.0257883	0.0375957	0.530444
2	414	Vitamin D levels	E3 ubiquitin-protein ligase CCNB1IP1	0.0469181	0.0385543	0.290518
2	415	Vitamin D levels	Cyclin-C	-0.040149	0.0375957	0.345724
2	416	Vitamin D levels	Cyclin-H	0.0516158	0.0375957	0.241716
2	417	Vitamin D levels	Cell cycle progression protein 1	-0.0434142	0.0375957	0.312476
2	418	Vitamin D levels	CD109 antigen	0.0772908	0.0375792	0.108854
2	419	Vitamin D levels	Scavenger receptor cysteine-rich type 1 protein M130	0.0493189	0.0375792	0.259626
2	420	Vitamin D levels	CD177 antigen	0.00826956	0.0375957	0.836672
2	421	Vitamin D levels	Antigen-presenting glycoprotein CD1d	0.0200943	0.0375957	0.621333
2	422	Vitamin D levels	OX-2 membrane glycoprotein	0.095375	0.0375957	0.0641947
2	423	Vitamin D levels	Cell surface glycoprotein CD200 receptor 1	0.064294	0.0375957	0.162413
2	424	Vitamin D levels	Cell surface glycoprotein CD200 receptor 2	-0.0161719	0.0375957	0.689246
2	425	Vitamin D levels	C-type lectin domain family 4 member K	-0.00933965	0.0579006	0.882104
2	426	Vitamin D levels	CD209 antigen	0.028085	0.0449107	0.565647
2	427	Vitamin D levels	B-cell receptor CD22	0.0288091	0.0375957	0.486226
2	428	Vitamin D levels	CD226 antigen	0.0670195	0.0405169	0.196678
2	429	Vitamin D levels	CD226 antigen	-0.0721639	0.0606962	0.319998
2	430	Vitamin D levels	T-cell surface antigen CD2	0.0535123	0.0469079	0.336777
2	431	Vitamin D levels	Programmed cell death 1 ligand 1	0.0357096	0.0375957	0.395983
2	432	Vitamin D levels	CMRF35-like molecule 8	0.0604097	0.0375957	0.183369
2	433	Vitamin D levels	CMRF35-like molecule 6	0.0361285	0.0375792	0.390797
2	434	Vitamin D levels	CMRF35-like molecule 6	0.00434286	0.0375957	0.913604
2	435	Vitamin D levels	CMRF35-like molecule 2	0.0820722	0.0469079	0.17849
2	436	Vitamin D levels	CMRF35-like molecule 7	0.00637386	0.0405169	0.884989
2	437	Vitamin D levels	CMRF35-like molecule 1	0.0258641	0.0375957	0.529299
2	438	Vitamin D levels	CMRF35-like molecule 9	-0.0368914	0.0469079	0.488998
2	439	Vitamin D levels	Myeloid cell surface antigen CD33	-0.0207041	0.0375957	0.611147
2	440	Vitamin D levels	Hematopoietic progenitor cell antigen CD34	0.00102792	0.0375957	0.979497
2	441	Vitamin D levels	Hematopoietic progenitor cell antigen CD34	0.0148304	0.0435455	0.75588
2	442	Vitamin D levels	Platelet glycoprotein 4	0.0637088	0.0375957	0.165403
2	443	Vitamin D levels	ADP-ribosyl cyclase/cyclic ADP-ribose hydrolase 1	0.0319756	0.0375957	0.442955
2	444	Vitamin D levels	ADP-ribosyl cyclase/cyclic ADP-ribose hydrolase 1	-0.0245307	0.0634412	0.724798
2	445	Vitamin D levels	T-cell surface glycoprotein CD3 epsilon chain	0.0261381	0.0375957	0.525178
2	446	Vitamin D levels	T-cell surface glycoprotein CD3 gamma chain	0.038318	0.0461584	0.453131
2	447	Vitamin D levels	CD40 ligand	0.0257279	0.0410367	0.564699
2	448	Vitamin D levels	T-cell surface glycoprotein CD4	0.0602714	0.0375957	0.184165
2	449	Vitamin D levels	CD44 antigen	-0.0260909	0.0435455	0.591292
2	450	Vitamin D levels	Leukocyte surface antigen CD47	0.0110321	0.0375957	0.783781
2	451	Vitamin D levels	CD48 antigen	0.0567035	0.0393773	0.223286
2	452	Vitamin D levels	T-cell surface glycoprotein CD5	0.0240176	0.0376042	0.56844
2	453	Vitamin D levels	Complement decay-accelerating factor	0.0634685	0.0375957	0.166647
2	454	Vitamin D levels	Lymphocyte function-associated antigen 3	0.00182689	0.0375957	0.963573
2	455	Vitamin D levels	CD59 glycoprotein	0.0340929	0.0383094	0.423788
2	456	Vitamin D levels	CD63 antigen	-0.0857007	0.0435455	0.143716
2	457	Vitamin D levels	CD70 antigen	-0.0267695	0.0382543	0.522625
2	458	Vitamin D levels	CD70 antigen	0.0296483	0.0495287	0.591617
2	459	Vitamin D levels	HLA class II histocompatibility antigen gamma chain	-0.0593812	0.0375792	0.189222
2	460	Vitamin D levels	HLA class II histocompatibility antigen gamma chain	0.000797395	0.0375792	0.984087
2	461	Vitamin D levels	B-cell antigen receptor complex-associated protein alpha chain	0.0300615	0.0375957	0.468735
2	462	Vitamin D levels	B-cell antigen receptor complex-associated protein beta chain	0.0264029	0.0375957	0.521217
2	463	Vitamin D levels	T-lymphocyte activation antigen CD80	0.0581593	0.0375957	0.196777
2	464	Vitamin D levels	SLAM family member 5	0.0393728	0.0375957	0.354084
2	465	Vitamin D levels	SLAM family member 5	-0.00636463	0.0375957	0.873784
2	466	Vitamin D levels	T-lymphocyte activation antigen CD86	-0.0149064	0.0375957	0.711985
2	467	Vitamin D levels	T-cell surface glycoprotein CD8 beta chain	-0.0839223	0.0435128	0.149359
2	468	Vitamin D levels	Complement component C1q receptor	0.031138	0.0375957	0.454095
2	469	Vitamin D levels	Complement component C1q receptor	0.0210619	0.0375957	0.605219
2	470	Vitamin D levels	T-cell surface protein tactile	-0.0158651	0.0375957	0.694723
2	471	Vitamin D levels	CD97 antigen	0.0286	0.0435128	0.557929
2	472	Vitamin D levels	M-phase inducer phosphatase 2	-0.00432698	0.0375792	0.913881
2	473	Vitamin D levels	Cyclin-dependent kinase 1:G2/mitotic-specific cyclin-B1 complex	-0.00856827	0.0375957	0.830896
2	474	Vitamin D levels	Cell division control protein 42 homolog	-0.0148472	0.0375957	0.713057
2	475	Vitamin D levels	Serine/threonine-protein kinase MRCK alpha	0.00856392	0.0435455	0.856658
2	476	Vitamin D levels	Serine/threonine-protein kinase MRCK beta	0.0558279	0.0375957	0.211731
2	477	Vitamin D levels	CUB domain-containing protein 1	-0.00848698	0.0435396	0.854952
2	478	Vitamin D levels	Cadherin-12	0.0298706	0.0419389	0.515655
2	479	Vitamin D levels	Cadherin-12	-0.0307997	0.0375957	0.458655
2	480	Vitamin D levels	Cadherin-1	-0.00875569	0.0375792	0.827204
2	481	Vitamin D levels	Cadherin-15	-0.0050772	0.0375792	0.899054
2	482	Vitamin D levels	Cadherin-15	0.0134715	0.0659744	0.857096
2	483	Vitamin D levels	Cadherin-2	0.00120722	0.0469471	0.980717
2	484	Vitamin D levels	Cadherin-3	-0.0154677	0.0375957	0.701853
2	485	Vitamin D levels	Cadherin-5	0.0400861	0.0375792	0.346208
2	486	Vitamin D levels	Cadherin-7	0.000122966	0.0375957	0.997547
2	487	Vitamin D levels	Cadherin-related family member 1	-0.00239868	0.0540857	0.967413
2	488	Vitamin D levels	Cadherin-related family member 3	-0.0425169	0.0375957	0.321308
2	489	Vitamin D levels	Cadherin-related family member 3	-9.41487e-05	0.0511271	0.998646
2	490	Vitamin D levels	Cadherin-related family member 5	-0.0260132	0.0476408	0.614073
2	491	Vitamin D levels	Cyclin-dependent kinase 2-associated protein 1	-0.0144522	0.0695793	0.869623
2	492	Vitamin D levels	Cyclin-dependent kinase 2:Cyclin-A2 complex	-0.00962147	0.0491182	0.85425
2	493	Vitamin D levels	Cyclin-dependent kinase 5:Cyclin-dependent kinase 5 activator 1 complex	0.035142	0.0375957	0.402842
2	494	Vitamin D levels	Cyclin-dependent kinase 8:Cyclin-C complex	-0.019143	0.0375957	0.637429
2	495	Vitamin D levels	Cyclin-dependent kinase inhibitor 1B	-0.0219188	0.0442377	0.669351
2	496	Vitamin D levels	Cyclin-dependent kinase 4 inhibitor B	0.0367253	0.0469079	0.49079
2	497	Vitamin D levels	Cyclin-dependent kinase inhibitor 3	-0.0113658	0.0497092	0.833844
2	498	Vitamin D levels	Cerebral dopamine neurotrophic factor	0.0503561	0.0435455	0.331243
2	499	Vitamin D levels	Cell adhesion molecule-related/down-regulated by oncogenes	0.00170836	0.0375957	0.965934
2	500	Vitamin D levels	Corneodesmosin	-0.00864101	0.0375792	0.829418
2	501	Vitamin D levels	Testis-specific chromodomain protein Y 1	0.0290458	0.0375957	0.482884
2	502	Vitamin D levels	Carcinoembryonic antigen-related cell adhesion molecule 1	0.022466	0.0375957	0.582313
2	503	Vitamin D levels	Carcinoembryonic antigen-related cell adhesion molecule 21	-0.00440333	0.0375792	0.912369
2	504	Vitamin D levels	Carcinoembryonic antigen-related cell adhesion molecule 4	0.00259318	0.037588	0.949339
2	505	Vitamin D levels	CCAAT/enhancer-binding protein beta	0.00112166	0.0375957	0.977628
2	506	Vitamin D levels	Adenosine deaminase CECR1	0.0155739	0.0536848	0.786158
2	507	Vitamin D levels	Bile salt-activated lipase	0.0128691	0.0375957	0.749353
2	508	Vitamin D levels	Chymotrypsin-like elastase family member 2A	-0.00141042	0.046928	0.977463
2	509	Vitamin D levels	Chymotrypsin-like elastase family member 3B	-0.0161518	0.0375792	0.689478
2	510	Vitamin D levels	CUGBP Elav-like family member 2	-0.0172418	0.0448696	0.720336
2	511	Vitamin D levels	Centromere protein W	0.0234361	0.0405169	0.60354
2	512	Vitamin D levels	Centrosomal protein of 57 kDa	0.0153104	0.0375957	0.704685
2	513	Vitamin D levels	Centrosomal protein of 57 kDa	-0.00195874	0.0405169	0.964481
2	514	Vitamin D levels	Centrosomal protein of 57 kDa	0.0281119	0.0405169	0.537687
2	515	Vitamin D levels	Ceramide synthase 5	-0.0117676	0.0424865	0.795524
2	516	Vitamin D levels	Centrin-2	-0.0764857	0.0469079	0.201481
2	517	Vitamin D levels	Cilia- and flagella-associated protein 45	-0.0124684	0.0499994	0.826348
2	518	Vitamin D levels	Complement factor B	0.00549781	0.0491413	0.91631
2	519	Vitamin D levels	Cryptic protein	0.0462414	0.0549671	0.488757
2	520	Vitamin D levels	Complement factor H	0.0287582	0.0441854	0.550638
2	521	Vitamin D levels	Complement factor H-related protein 5	-0.00153451	0.0377058	0.969488
2	522	Vitamin D levels	Complement factor H-related protein 5	-0.0334063	0.0469079	0.52775
2	523	Vitamin D levels	Complement factor I	0.0175142	0.0375957	0.665554
2	524	Vitamin D levels	Cofilin-1	-0.0261053	0.0375957	0.525671
2	525	Vitamin D levels	Properdin	-0.00296649	0.0375792	0.940872
2	526	Vitamin D levels	Glycoprotein hormones alpha chain	0.0973666	0.0469079	0.129534
2	527	Vitamin D levels	Human Chorionic Gonadotropin	0.0464634	0.0391445	0.300914
2	528	Vitamin D levels	Follicle stimulating hormone	0.0417615	0.0420576	0.376934
2	529	Vitamin D levels	Luteinizing hormone	0.0157236	0.0375792	0.697134
2	530	Vitamin D levels	Thyroid Stimulating Hormone	0.0582458	0.0375957	0.196244
2	531	Vitamin D levels	Choriogonadotropin subunit beta variant 2	0.00778426	0.0383072	0.848892
2	532	Vitamin D levels	Cell growth regulator with EF hand domain protein 1	-0.0338421	0.0375792	0.418745
2	533	Vitamin D levels	Chondroadherin	0.0192043	0.0375957	0.636385
2	534	Vitamin D levels	Coiled-coil-helix-coiled-coil-helix domain-containing protein 10, mitochondrial	0.044352	0.0468661	0.413784
2	535	Vitamin D levels	Coiled-coil-helix-coiled-coil-helix domain-containing protein 2	-0.0248575	0.0375957	0.544639
2	536	Vitamin D levels	Chromodomain-helicase-DNA-binding protein 7	-0.0278333	0.0391974	0.51686
2	537	Vitamin D levels	Serine/threonine-protein kinase Chk1	0.000951869	0.0375957	0.981014
2	538	Vitamin D levels	Chromogranin-A	0.00415901	0.0444774	0.931395
2	539	Vitamin D levels	Secretogranin-1	0.0361558	0.0375957	0.39066
2	540	Vitamin D levels	Chitinase-3-like protein 1	-0.0305712	0.0375957	0.461757
2	541	Vitamin D levels	Chitinase-3-like protein 2	0.0039664	0.0375957	0.921057
2	542	Vitamin D levels	Cysteine-rich hydrophobic domain-containing protein 2	0.026938	0.0410715	0.547711
2	543	Vitamin D levels	Chitotriosidase-1	0.0334228	0.0375792	0.424047
2	544	Vitamin D levels	Choline/ethanolamine kinase	0.0429118	0.0419712	0.364387
2	545	Vitamin D levels	Neural cell adhesion molecule L1-like protein	0.0485389	0.0375808	0.287009
2	546	Vitamin D levels	Calcineurin B homologous protein 1	-0.0204345	0.0375957	0.615636
2	547	Vitamin D levels	Chordin	0.0094558	0.0436017	0.848423
2	548	Vitamin D levels	Chordin-like protein 1	0.0133587	0.0405169	0.763302
2	549	Vitamin D levels	Chordin-like protein 2	-0.0146434	0.0375957	0.716758
2	550	Vitamin D levels	Carbohydrate sulfotransferase 11	-0.0300007	0.0376042	0.483298
2	551	Vitamin D levels	Carbohydrate sulfotransferase 14	-0.0186982	0.0405169	0.67585
2	552	Vitamin D levels	Carbohydrate sulfotransferase 15	-0.00847211	0.0405169	0.847763
2	553	Vitamin D levels	Carbohydrate sulfotransferase 15	0.0291197	0.048802	0.582845
2	554	Vitamin D levels	Carbohydrate sulfotransferase 1	0.0200287	0.0375957	0.622434
2	555	Vitamin D levels	Carbohydrate sulfotransferase 2	0.00332687	0.0375957	0.93374
2	556	Vitamin D levels	Carbohydrate sulfotransferase 3	0.0168328	0.0503746	0.75505
2	557	Vitamin D levels	Carbohydrate sulfotransferase 5	0.0192709	0.0375957	0.63525
2	558	Vitamin D levels	Carbohydrate sulfotransferase 6	0.0241814	0.0375957	0.555115
2	559	Vitamin D levels	Carbohydrate sulfotransferase 9	-0.00607482	0.0435128	0.897814
2	560	Vitamin D levels	Cartilage intermediate layer protein 1	-0.00998187	0.0472884	0.843139
2	561	Vitamin D levels	Cold-inducible RNA-binding protein	0.0438335	0.0717102	0.603249
2	562	Vitamin D levels	CDGSH iron-sulfur domain-containing protein 1	0.016406	0.0408289	0.708358
2	563	Vitamin D levels	CDGSH iron-sulfur domain-containing protein 2	0.0435781	0.0496213	0.429415
2	564	Vitamin D levels	Cytoskeleton-associated protein 2	-0.00952562	0.0375957	0.812472
2	565	Vitamin D levels	Creatine kinase B-type	0.0392617	0.0375792	0.355107
2	566	Vitamin D levels	Creatine kinase M-type	0.0425647	0.0537908	0.48656
2	567	Vitamin D levels	Galectin-10	-0.0234835	0.0375957	0.566073
2	568	Vitamin D levels	C-type lectin domain family 10 member A	-0.044319	0.0442884	0.390716
2	569	Vitamin D levels	Stem Cell Growth Factor-beta	0.0104754	0.0375957	0.794337
2	570	Vitamin D levels	C-type lectin domain family 12 member A	-0.00777793	0.0375957	0.846205
2	571	Vitamin D levels	C-type lectin domain family 14 member A	-0.0205696	0.0375957	0.613385
2	572	Vitamin D levels	C-type lectin domain family 2 member A	0.0163495	0.0469079	0.750457
2	573	Vitamin D levels	C-type lectin domain family 2 member B	-0.0402089	0.0375957	0.345086
2	574	Vitamin D levels	C-type lectin domain family 2 member D	0.0178424	0.0375957	0.659831
2	575	Vitamin D levels	C-type lectin domain family 2 member L	0.0103092	0.0411832	0.814667
2	576	Vitamin D levels	C-type lectin domain family 4 member D	0.0119047	0.0375957	0.767345
2	577	Vitamin D levels	C-type lectin domain family 4 member E	-0.0185898	0.0375792	0.646762
2	578	Vitamin D levels	C-type lectin domain family 4 member M	-0.00919738	0.0375957	0.818773
2	579	Vitamin D levels	C-type lectin domain family 5 member A	-0.0372049	0.0375957	0.378387
2	580	Vitamin D levels	C-type lectin domain family 6 member A	-0.00369641	0.0375957	0.926408
2	581	Vitamin D levels	C-type lectin domain family 7 member A	0.00820307	0.0375957	0.837959
2	582	Vitamin D levels	C-type lectin-like domain family 1	-0.0136029	0.0375957	0.73579
2	583	Vitamin D levels	Chloride intracellular channel protein 4	-0.00850177	0.053858	0.884598
2	584	Vitamin D levels	Chloride intracellular channel protein 5	-0.00290692	0.0376042	0.943249
2	585	Vitamin D levels	Clathrin interactor 1	-0.009334	0.0881546	0.925339
2	586	Vitamin D levels	Dual specificity protein kinase CLK2	0.00100625	0.0375957	0.979929
2	587	Vitamin D levels	CXADR-like membrane protein	-0.00548199	0.0375792	0.891074
2	588	Vitamin D levels	CXADR-like membrane protein	-0.0076325	0.0478537	0.881007
2	589	Vitamin D levels	Ceroid-lipofuscinosis neuronal protein 5	0.102639	0.0375792	0.0523741
2	590	Vitamin D levels	Ceroid-lipofuscinosis neuronal protein 5	0.0335048	0.0375957	0.423191
2	591	Vitamin D levels	Caseinolytic peptidase B protein homolog	-0.0230039	0.0591641	0.734903
2	592	Vitamin D levels	Colipase	-0.0330686	0.0375957	0.428754
2	593	Vitamin D levels	Colipase-like protein 2	-0.00763725	0.0435455	0.871947
2	594	Vitamin D levels	Calsyntenin-3	0.00519405	0.0375957	0.896793
2	595	Vitamin D levels	Clathrin heavy chain 1	0.0605187	0.0375957	0.182744
2	596	Vitamin D levels	Clusterin	-0.0180908	0.0375957	0.655518
2	597	Vitamin D levels	Chymase	0.0106225	0.0377135	0.792174
2	598	Vitamin D levels	UMP-CMP kinase	0.0509565	0.040182	0.273534
2	599	Vitamin D levels	UMP-CMP kinase	-0.0297695	0.0435455	0.543271
2	600	Vitamin D levels	Cytosolic non-specific dipeptidase	0.0148009	0.0375957	0.713897
2	601	Vitamin D levels	Nuclear envelope phosphatase-regulatory subunit 1	0.0539352	0.0623593	0.45071
2	602	Vitamin D levels	CCR4-NOT transcription complex subunit 1	-0.00847666	0.0405169	0.847683
2	603	Vitamin D levels	2',3'-cyclic-nucleotide 3'-phosphodiesterase	-0.0105339	0.0498722	0.843042
2	604	Vitamin D levels	Ciliary neurotrophic factor	-0.0339164	0.0375957	0.417997
2	605	Vitamin D levels	Ciliary neurotrophic factor receptor subunit alpha	0.0145179	0.0375957	0.719039
2	606	Vitamin D levels	Ciliary neurotrophic factor receptor subunit alpha	0.0254042	0.0375957	0.536269
2	607	Vitamin D levels	Contactin-2	0.0628519	0.0375957	0.169885
2	608	Vitamin D levels	Contactin-4	0.00179676	0.0401278	0.966432
2	609	Vitamin D levels	Contactin-5	0.0480392	0.0435455	0.350493
2	610	Vitamin D levels	Contactin-associated protein 1	0.0128856	0.0386951	0.755854
2	611	Vitamin D levels	Contactin-associated protein-like 2	0.0279641	0.0435455	0.566458
2	612	Vitamin D levels	Cytochrome c oxidase assembly factor 3 homolog, mitochondrial	0.000237083	0.0469079	0.996285
2	613	Vitamin D levels	Cochlin	-0.0161897	0.0375957	0.688928
2	614	Vitamin D levels	Conserved oligomeric Golgi complex subunit 8	0.0535997	0.0375957	0.227098
2	615	Vitamin D levels	Collagen alpha-2(XI) chain	0.0135042	0.0375957	0.737608
2	616	Vitamin D levels	Collagen alpha-1(XV) chain	-0.011718	0.0375957	0.77085
2	617	Vitamin D levels	Endostatin	-0.0128557	0.0375957	0.749602
2	618	Vitamin D levels	Collagen alpha-1(I) chain	0.0230572	0.0419566	0.611869
2	619	Vitamin D levels	Collagen alpha-1(XX) chain	-0.000963686	0.0540523	0.986895
2	620	Vitamin D levels	Collagen alpha-1(XXVI) chain	0.012381	0.0375957	0.758436
2	621	Vitamin D levels	Collagen alpha-1(XXVIII) chain	-0.0135462	0.0375957	0.736834
2	622	Vitamin D levels	Collagen alpha-1(VI) chain	0.0113262	0.0375957	0.778225
2	623	Vitamin D levels	Collagen alpha-3(VI) chain	-0.0112418	0.0375957	0.779817
2	624	Vitamin D levels	Collagen alpha-5(VI) chain	-0.0206062	0.0375957	0.612774
2	625	Vitamin D levels	Collagen alpha-1(VIII) chain	-0.0111689	0.0529201	0.843162
2	626	Vitamin D levels	Collagen alpha-2(IX) chain	0.00762011	0.0375957	0.849273
2	627	Vitamin D levels	Collectin-10	0.0117479	0.0375957	0.770289
2	628	Vitamin D levels	Collectin-11	-0.00570543	0.0555735	0.924707
2	629	Vitamin D levels	Collectin-12	0.0781852	0.0375792	0.105958
2	630	Vitamin D levels	Collectin-12	-0.00203976	0.0405169	0.963013
2	631	Vitamin D levels	Procollagen galactosyltransferase 1	-0.0115785	0.0375957	0.773473
2	632	Vitamin D levels	Procollagen galactosyltransferase 2	0.00755735	0.0551691	0.899719
2	633	Vitamin D levels	COMM domain-containing protein 1	0.00397191	0.0375792	0.920913
2	634	Vitamin D levels	COMM domain-containing protein 7	0.0538721	0.0555531	0.403705
2	635	Vitamin D levels	COP9 signalosome complex subunit 2	-0.0430575	0.0375792	0.315775
2	636	Vitamin D levels	Coactosin-like protein	-0.0338358	0.0375957	0.419009
2	637	Vitamin D levels	Cytochrome c oxidase subunit 4 isoform 2, mitochondrial	0.0194545	0.0375957	0.632131
2	638	Vitamin D levels	Cytochrome c oxidase subunit 5B, mitochondrial	0.0530265	0.0375957	0.231229
2	639	Vitamin D levels	Cytochrome c oxidase subunit 6C	0.0204303	0.0375957	0.615707
2	640	Vitamin D levels	Cytochrome c oxidase subunit 7A1, mitochondrial	0.032706	0.0375957	0.433423
2	641	Vitamin D levels	Cytochrome c oxidase subunit 8A, mitochondrial	0.0392573	0.0375957	0.355343
2	642	Vitamin D levels	Carboxypeptidase A2	0.0365591	0.0375957	0.385902
2	643	Vitamin D levels	Carboxypeptidase A4	-0.0384118	0.0375792	0.364494
2	644	Vitamin D levels	Carboxypeptidase B	-0.0567291	0.0506876	0.325725
2	645	Vitamin D levels	Carboxypeptidase M	-0.0179294	0.0375957	0.658318
2	646	Vitamin D levels	Copine-1	0.00304659	0.0830622	0.974073
2	647	Vitamin D levels	Probable serine carboxypeptidase CPVL	-0.0296762	0.0425552	0.523987
2	648	Vitamin D levels	Probable carboxypeptidase X1	0.0205029	0.0381063	0.619088
2	649	Vitamin D levels	Carboxypeptidase Z	0.00732702	0.0375792	0.854915
2	650	Vitamin D levels	Cellular retinoic acid-binding protein 1	0.00791072	0.0435455	0.867426
2	651	Vitamin D levels	Cellular retinoic acid-binding protein 2	0.0266687	0.0375957	0.517264
2	652	Vitamin D levels	Protein crumbs homolog 1	-0.0375089	0.0375957	0.374893
2	653	Vitamin D levels	Cyclic AMP-responsive element-binding protein 3-like protein 1	-0.0470141	0.0469079	0.390067
2	654	Vitamin D levels	Cyclic AMP-responsive element-binding protein 3-like protein 4	0.00464797	0.0375957	0.907571
2	655	Vitamin D levels	CREB-binding protein	-0.0235812	0.0375957	0.56453
2	656	Vitamin D levels	Protein CREG1	0.0312108	0.0499994	0.596195
2	657	Vitamin D levels	Cysteine-rich with EGF-like domain protein 1	0.0322783	0.0375957	0.438985
2	658	Vitamin D levels	Corticoliberin	0.0221057	0.0381759	0.5936
2	659	Vitamin D levels	Corticotropin-releasing factor-binding protein	0.0361006	0.0375957	0.391315
2	660	Vitamin D levels	Cysteine-rich motor neuron 1 protein	-0.0375171	0.0597818	0.574806
2	661	Vitamin D levels	Cysteine-rich secretory protein 2	-0.0156853	0.0375957	0.697945
2	662	Vitamin D levels	Cysteine-rich secretory protein 3	0.0316455	0.0375957	0.447319
2	663	Vitamin D levels	Cysteine-rich secretory protein LCCL domain-containing 2	-0.00773839	0.0375957	0.846974
2	664	Vitamin D levels	Adapter molecule crk	0.0270994	0.0470011	0.604645
2	665	Vitamin D levels	Crk-like protein	0.0641877	0.0499994	0.327866
2	666	Vitamin D levels	Cytokine receptor-like factor 1:Cardiotrophin-like cytokine factor 1 Complex	0.0296113	0.0375792	0.474785
2	667	Vitamin D levels	Cytokine receptor-like factor 2	-0.0154103	0.0375957	0.702885
2	668	Vitamin D levels	Cytokine receptor-like factor 2	0.0190946	0.0540113	0.747076
2	669	Vitamin D levels	Peroxisomal carnitine O-octanoyltransferase	0.0261069	0.0435455	0.591077
2	670	Vitamin D levels	C-reactive protein	0.0156235	0.0457271	0.755134
2	671	Vitamin D levels	Cytotoxic and regulatory T-cell molecule	-0.0250867	0.0449903	0.606847
2	672	Vitamin D levels	Cytotoxic and regulatory T-cell molecule	0.0108865	0.0375957	0.786536
2	673	Vitamin D levels	Alpha-crystallin A chain	-0.0180798	0.0375957	0.655708
2	674	Vitamin D levels	Beta-crystallin B2	0.0283229	0.0667232	0.712516
2	675	Vitamin D levels	Gamma-crystallin D	-0.0227401	0.0435455	0.637629
2	676	Vitamin D levels	Quinone oxidoreductase-like protein 1	-0.0144691	0.0375957	0.719928
2	677	Vitamin D levels	Putative chondrosarcoma-associated gene 1 protein	0.0345486	0.0405169	0.456495
2	678	Vitamin D levels	Cold shock domain-containing protein C2	0.0543086	0.0405169	0.272587
2	679	Vitamin D levels	Cold shock domain-containing protein E1	-0.0140123	0.0375792	0.728161
2	680	Vitamin D levels	Macrophage colony-stimulating factor 1	-0.0180109	0.0375957	0.656904
2	681	Vitamin D levels	Granulocyte-macrophage colony-stimulating factor	-0.0105002	0.0405169	0.81228
2	682	Vitamin D levels	Granulocyte-macrophage colony-stimulating factor receptor subunit alpha	-0.0221868	0.0375957	0.586822
2	683	Vitamin D levels	Cytokine receptor common subunit beta	-0.0310478	0.0375957	0.455307
2	684	Vitamin D levels	Cytokine receptor common subunit beta	0.00625393	0.0375792	0.8759
2	685	Vitamin D levels	Granulocyte colony-stimulating factor	-0.0348239	0.0375957	0.406731
2	686	Vitamin D levels	Granulocyte colony-stimulating factor receptor	-0.0239562	0.0435128	0.620284
2	687	Vitamin D levels	Chondroitin sulfate N-acetylgalactosaminyltransferase 2	-0.0395297	0.0621968	0.570229
2	688	Vitamin D levels	Chorionic somatomammotropin hormone	-0.00928049	0.0454135	0.848053
2	689	Vitamin D levels	Tyrosine-protein kinase CSK	0.022585	0.0490836	0.676721
2	690	Vitamin D levels	CUB and sushi domain-containing protein 1	-0.0234531	0.0420993	0.607165
2	691	Vitamin D levels	CUB and sushi domain-containing protein 2	0.0628631	0.0435455	0.244562
2	692	Vitamin D levels	alpha-S1-casein	0.0368762	0.0375957	0.382196
2	693	Vitamin D levels	Casein kinase I isoform delta	-0.0167142	0.0405169	0.707663
2	694	Vitamin D levels	Casein kinase I isoform gamma-2	-0.00874398	0.0960568	0.935766
2	695	Vitamin D levels	Casein kinase II subunit alpha	0.0359589	0.0405169	0.440181
2	696	Vitamin D levels	Casein kinase II subunit alpha	0.00390812	0.039282	0.927025
2	697	Vitamin D levels	Casein kinase II 2-alpha:2-beta heterotetramer	0.0052282	0.0469094	0.918295
2	698	Vitamin D levels	Casein kinase II 2-alpha':2-beta heterotetramer	0.0358802	0.0375957	0.39394
2	699	Vitamin D levels	Chondroitin sulfate proteoglycan 4	0.0260668	0.0375792	0.526078
2	700	Vitamin D levels	Cysteine and glycine-rich protein 2	0.0238719	0.0405169	0.597165
2	701	Vitamin D levels	Cysteine and glycine-rich protein 3	0.027839	0.0405169	0.541373
2	702	Vitamin D levels	Cystatin-D	-0.00296842	0.048655	0.955189
2	703	Vitamin D levels	Cystatin-M	0.00157892	0.0405169	0.971363
2	704	Vitamin D levels	Cystatin-M	0.0191631	0.0405169	0.668522
2	705	Vitamin D levels	Cystatin-F	-0.000796752	0.0375957	0.984107
2	706	Vitamin D levels	Cystatin-8	0.0157949	0.0375457	0.695603
2	707	Vitamin D levels	Cancer/testis antigen 55	-0.0103801	0.0441367	0.829209
2	708	Vitamin D levels	Di-N-acetylchitobiase	-0.0608038	0.0682096	0.438375
2	709	Vitamin D levels	Transcriptional repressor CTCF	-0.0294337	0.0375957	0.477442
2	710	Vitamin D levels	Cardiotrophin-1	-0.00624298	0.0375792	0.876115
2	711	Vitamin D levels	Cardiotrophin-1	-0.0181359	0.0375792	0.6546
2	712	Vitamin D levels	Connective tissue growth factor	-0.0081732	0.0375957	0.838538
2	713	Vitamin D levels	Catenin alpha-2	0.0152265	0.0375957	0.706198
2	714	Vitamin D levels	Chymotrypsinogen B	0.0152085	0.0375792	0.706403
2	715	Vitamin D levels	Chymotrypsin-C	-0.00530205	0.0773394	0.951581
2	716	Vitamin D levels	Chymotrypsin-like protease CTRL-1	0.013645	0.0388718	0.748773
2	717	Vitamin D levels	Lysosomal protective protein	0.015779	0.0376042	0.703009
2	718	Vitamin D levels	Cathepsin B	-0.00314905	0.0441564	0.947635
2	719	Vitamin D levels	Dipeptidyl peptidase 1	0.0264719	0.0436212	0.576704
2	720	Vitamin D levels	Cathepsin E	-0.0430223	0.0424288	0.367938
2	721	Vitamin D levels	Cathepsin F	0.026403	0.0428986	0.571534
2	722	Vitamin D levels	Cathepsin F	0.0486234	0.0375957	0.265534
2	723	Vitamin D levels	Cathepsin G	-0.0171866	0.0551182	0.770759
2	724	Vitamin D levels	Cathepsin H	-0.0171083	0.0375957	0.672671
2	725	Vitamin D levels	Cathepsin H	-0.0020489	0.0375957	0.959152
2	726	Vitamin D levels	Cathepsin O	0.0185615	0.0375957	0.64739
2	727	Vitamin D levels	Cathepsin S	0.0397299	0.0469079	0.459226
2	728	Vitamin D levels	Cathepsin L2	0.0368096	0.0403724	0.413478
2	729	Vitamin D levels	Cathepsin Z	0.00474327	0.0375957	0.905689
2	730	Vitamin D levels	Cortexin-3	0.0709584	0.0469079	0.227554
2	731	Vitamin D levels	cubilin	-0.0437959	0.0375957	0.308787
2	732	Vitamin D levels	Cullin-3	0.0108933	0.0375957	0.786408
2	733	Vitamin D levels	Cullin-4B	0.0348702	0.0865237	0.725937
2	734	Vitamin D levels	Cullin-9	-0.0401816	0.0435455	0.424194
2	735	Vitamin D levels	CUB and zona pellucida-like domain-containing protein 1	-0.0521401	0.0375792	0.237594
2	736	Vitamin D levels	Fractalkine	-0.00738671	0.0435455	0.876093
2	737	Vitamin D levels	Coxsackievirus and adenovirus receptor	0.0210394	0.0375957	0.605591
2	738	Vitamin D levels	C-X-C motif chemokine 10	0.0369982	0.0375792	0.380591
2	739	Vitamin D levels	C-X-C motif chemokine 11	0.0377185	0.0498274	0.504086
2	740	Vitamin D levels	Stromal cell-derived factor 1	0.0257733	0.0405169	0.569914
2	741	Vitamin D levels	Stromal cell-derived factor 1	0.0124319	0.046547	0.80261
2	742	Vitamin D levels	Growth-regulated alpha protein	0.00418933	0.0375957	0.916642
2	743	Vitamin D levels	C-X-C motif chemokine 13	0.0406567	0.0405169	0.389578
2	744	Vitamin D levels	C-X-C motif chemokine 14	0.0182108	0.0375957	0.65344
2	745	Vitamin D levels	C-X-C motif chemokine 16	0.0455613	0.0487251	0.40269
2	746	Vitamin D levels	Gro-beta/gamma	-0.037182	0.0375957	0.378651
2	747	Vitamin D levels	Gro-beta/gamma	0.0141833	0.0375957	0.725143
2	748	Vitamin D levels	C-X-C motif chemokine 5	0.0578079	0.0435455	0.276313
2	749	Vitamin D levels	Interleukin-8	-0.0268958	0.0375957	0.513902
2	750	Vitamin D levels	C-X-C motif chemokine 9	-0.00584951	0.0405169	0.89436
2	751	Vitamin D levels	C-X-C motif chemokine 9	0.0439558	0.0375957	0.307254
2	752	Vitamin D levels	Cytochrome b5	0.0091544	0.0375957	0.819599
2	753	Vitamin D levels	NADH-cytochrome b5 reductase 3	0.0569578	0.0375957	0.204345
2	754	Vitamin D levels	Cytochrome c	0.00281149	0.0375957	0.943978
2	755	Vitamin D levels	Cytoglobin	-0.0182482	0.0375792	0.652655
2	756	Vitamin D levels	Cytochrome P450 3A4	-0.0325233	0.043115	0.492622
2	757	Vitamin D levels	Cytochrome P450 3A4	-0.0222224	0.0375957	0.586245
2	758	Vitamin D levels	Protein CYR61	-0.0196867	0.0493105	0.716439
2	759	Vitamin D levels	Cytohesin-2	0.0134172	0.0376042	0.744862
2	760	Vitamin D levels	Cytohesin-4	-0.0297578	0.037562	0.472561
2	761	Vitamin D levels	Cytohesin-interacting protein	0.0203654	0.0375957	0.616791
2	762	Vitamin D levels	Dystroglycan	0.0120009	0.043092	0.794437
2	763	Vitamin D levels	Death-associated protein kinase 2	0.0767478	0.0659744	0.364732
2	764	Vitamin D levels	Drebrin-like protein	0.00564333	0.0375957	0.887946
2	765	Vitamin D levels	DDB1- and CUL4-associated factor 5	0.0131921	0.0387352	0.755882
2	766	Vitamin D levels	Discoidin, CUB and LCCL domain-containing protein 2	0.0115981	0.0435455	0.807231
2	767	Vitamin D levels	Deoxycytidine kinase	0.0267639	0.0375957	0.515852
2	768	Vitamin D levels	Serine/threonine-protein kinase DCLK3	0.044166	0.0375957	0.305249
2	769	Vitamin D levels	Decorin	0.0616684	0.0375957	0.176285
2	770	Vitamin D levels	mRNA-decapping enzyme 1A	0.043057	0.0375957	0.315965
2	771	Vitamin D levels	Dynactin subunit 2	-0.0641885	0.0388718	0.197246
2	772	Vitamin D levels	dCTP pyrophosphatase 1	0.0803049	0.0375957	0.0995327
2	773	Vitamin D levels	DCN1-like protein 3	-0.0118852	0.0384809	0.772846
2	774	Vitamin D levels	DCN1-like protein 5	0.0367619	0.0375957	0.383528
2	775	Vitamin D levels	Aromatic-L-amino-acid decarboxylase	0.0474285	0.0375957	0.275669
2	776	Vitamin D levels	Discoidin domain-containing receptor 2	0.0218497	0.0375792	0.592141
2	777	Vitamin D levels	ATP-dependent RNA helicase DDX25	-0.00552738	0.0375957	0.890228
2	778	Vitamin D levels	Spliceosome RNA helicase DDX39B	0.0311558	0.0659744	0.683267
2	779	Vitamin D levels	Probable ATP-dependent RNA helicase DDX58	0.00511075	0.0455076	0.917674
2	780	Vitamin D levels	Deformed epidermal autoregulatory factor 1 homolog	0.00546378	0.0375957	0.89148
2	781	Vitamin D levels	Beta-defensin 103	0.0303125	0.0424815	0.51493
2	782	Vitamin D levels	Beta-defensin 104	0.0184149	0.0375957	0.649915
2	783	Vitamin D levels	Beta-defensin 105	0.00948323	0.0375957	0.813285
2	784	Vitamin D levels	Beta-defensin 106	-0.00559301	0.0375957	0.888936
2	785	Vitamin D levels	Beta-defensin 107	-0.00454206	0.0405169	0.917822
2	786	Vitamin D levels	Beta-defensin 108B	-0.0264674	0.0405169	0.560199
2	787	Vitamin D levels	Beta-defensin 110	0.0125077	0.0405169	0.777744
2	788	Vitamin D levels	Beta-defensin 112	-0.0569194	0.0375957	0.204591
2	789	Vitamin D levels	Beta-defensin 113	0.0356506	0.0468272	0.50184
2	790	Vitamin D levels	Beta-defensin 115	0.0246093	0.0375792	0.548302
2	791	Vitamin D levels	Beta-defensin 116	-0.00927523	0.0519169	0.869592
2	792	Vitamin D levels	Beta-defensin 118	-0.0236354	0.0516694	0.671102
2	793	Vitamin D levels	Beta-defensin 119	-0.00211926	0.0375957	0.957751
2	794	Vitamin D levels	Beta-defensin 119	0.00341742	0.0524482	0.952147
2	795	Vitamin D levels	Beta-defensin 119	0.0418695	0.0434719	0.390019
2	796	Vitamin D levels	Beta-defensin 119	0.0162819	0.0464818	0.743792
2	797	Vitamin D levels	Beta-defensin 121	-0.00888247	0.0564582	0.882608
2	798	Vitamin D levels	Beta-defensin 123	-0.00129892	0.0469079	0.979648
2	799	Vitamin D levels	Beta-defensin 125	-0.0193266	0.0375792	0.634158
2	800	Vitamin D levels	Beta-defensin 128	0.00314233	0.0375957	0.937405
2	801	Vitamin D levels	Beta-defensin 134	-0.0504083	0.0435455	0.330822
2	802	Vitamin D levels	Beta-defensin 135	-0.0191699	0.0375792	0.636827
2	803	Vitamin D levels	Beta-defensin 136	-0.0152038	0.0403784	0.725642
2	804	Vitamin D levels	Beta-defensin 1	0.00867296	0.0391874	0.835682
2	805	Vitamin D levels	Protein DEPP	0.00574348	0.0375957	0.885977
2	806	Vitamin D levels	Derlin-1	-0.0219607	0.0473421	0.666859
2	807	Vitamin D levels	Desmin	0.00973147	0.0375792	0.808448
2	808	Vitamin D levels	Protein DGCR14	-0.0265726	0.0659744	0.72609
2	809	Vitamin D levels	Integral membrane protein DGCR2/IDD	0.00799257	0.046845	0.875383
2	810	Vitamin D levels	Protein DGCR6	-0.0453826	0.038965	0.308865
2	811	Vitamin D levels	Diacylglycerol kinase beta	-0.00869571	0.0375957	0.828435
2	812	Vitamin D levels	Dihydrofolate reductase	0.022372	0.0393824	0.600358
2	813	Vitamin D levels	Desert hedgehog protein N-product	0.0143882	0.0381146	0.724979
2	814	Vitamin D levels	Pre-mRNA-splicing factor ATP-dependent RNA helicase PRP16	0.0469703	0.0479003	0.382318
2	815	Vitamin D levels	Probable ATP-dependent RNA helicase DHX58	0.0211949	0.0391652	0.617123
2	816	Vitamin D levels	ATP-dependent RNA helicase DHX8	0.0427647	0.0447877	0.410104
2	817	Vitamin D levels	ATP-dependent RNA helicase A	0.0379562	0.0376042	0.387149
2	818	Vitamin D levels	Diablo homolog, mitochondrial	0.0790322	0.0375792	0.103293
2	819	Vitamin D levels	Probable dimethyladenosine transferase	-0.0113067	0.0375957	0.778593
2	820	Vitamin D levels	GTP-binding protein Di-Ras3	-0.0408725	0.0494137	0.454642
2	821	Vitamin D levels	Dickkopf-related protein 1	0.0173894	0.0376042	0.675247
2	822	Vitamin D levels	Dickkopf-related protein 3	0.0730385	0.0435455	0.192079
2	823	Vitamin D levels	Dickkopf-related protein 4	0.0130425	0.0376042	0.751618
2	824	Vitamin D levels	Dickkopf-like protein 1	0.0413765	0.0375957	0.332865
2	825	Vitamin D levels	Dihydrolipoyl dehydrogenase, mitochondrial	0.0172872	0.0659744	0.817818
2	826	Vitamin D levels	Disks large homolog 3	0.00908057	0.04182	0.838729
2	827	Vitamin D levels	Protein delta homolog 1	0.0451461	0.0375957	0.296063
2	828	Vitamin D levels	Protein delta homolog 1	0.00360128	0.0405169	0.934776
2	829	Vitamin D levels	Protein delta homolog 2	0.0195861	0.0470306	0.698454
2	830	Vitamin D levels	Delta-like protein 1	-0.0175949	0.0375957	0.664144
2	831	Vitamin D levels	Delta-like protein 1	-0.0389885	0.0375957	0.358289
2	832	Vitamin D levels	Delta-like protein 4	0.0179112	0.0375957	0.658634
2	833	Vitamin D levels	Dermokine	-0.00255178	0.0375957	0.949143
2	834	Vitamin D levels	Myotonin-protein kinase	-0.0393018	0.0555076	0.552313
2	835	Vitamin D levels	DnaJ homolog subfamily A member 4	0.0154851	0.0375792	0.701417
2	836	Vitamin D levels	DnaJ homolog subfamily B member 11	-0.0306179	0.0489678	0.565698
2	837	Vitamin D levels	DnaJ homolog subfamily B member 12	0.0559215	0.0375957	0.211109
2	838	Vitamin D levels	DnaJ homolog subfamily B member 1	-0.0210513	0.0499208	0.701642
2	839	Vitamin D levels	DnaJ homolog subfamily B member 14	0.0392075	0.0375957	0.355887
2	840	Vitamin D levels	DnaJ homolog subfamily B member 14	0.106409	0.0658233	0.247354
2	841	Vitamin D levels	DnaJ homolog subfamily B member 2	-0.0218207	0.0558084	0.721916
2	842	Vitamin D levels	DnaJ homolog subfamily B member 9	-0.0421785	0.0375957	0.324699
2	843	Vitamin D levels	DnaJ homolog subfamily C member 10	-0.00694385	0.0375957	0.862452
2	844	Vitamin D levels	DnaJ homolog subfamily C member 15	0.0183722	0.0565257	0.76651
2	845	Vitamin D levels	DnaJ homolog subfamily C member 17	0.0857114	0.0388718	0.114638
2	846	Vitamin D levels	DnaJ homolog subfamily C member 18	-0.00921701	0.0552292	0.878074
2	847	Vitamin D levels	Mitochondrial import inner membrane translocase subunit TIM14	0.0350751	0.0405169	0.450343
2	848	Vitamin D levels	DnaJ homolog subfamily C member 27	0.0307732	0.0375957	0.459014
2	849	Vitamin D levels	DnaJ homolog subfamily C member 30	0.0257419	0.0658233	0.733471
2	850	Vitamin D levels	DnaJ homolog subfamily C member 4	0.00704662	0.0375957	0.860446
2	851	Vitamin D levels	Deoxyribonuclease-2-beta	-0.0227879	0.0375957	0.577142
2	852	Vitamin D levels	Delta and Notch-like epidermal growth factor-related receptor	0.00249146	0.0375792	0.950321
2	853	Vitamin D levels	Delta and Notch-like epidermal growth factor-related receptor	0.032132	0.0375957	0.4409
2	854	Vitamin D levels	Dedicator of cytokinesis protein 9	-0.0300351	0.0375792	0.468918
2	855	Vitamin D levels	Docking protein 2	0.0299928	0.0435455	0.540455
2	856	Vitamin D levels	Dipeptidase 1	-0.0275458	0.0375957	0.504372
2	857	Vitamin D levels	Dipeptidase 2	-0.000685671	0.0405169	0.987561
2	858	Vitamin D levels	Inactive dipeptidyl peptidase 10	0.000475995	0.0650211	0.99451
2	859	Vitamin D levels	Dipeptidyl peptidase 2	-0.00409951	0.0375957	0.91842
2	860	Vitamin D levels	Dipeptidyl peptidase 2	0.0230217	0.0375957	0.573405
2	861	Vitamin D levels	Dermatopontin	0.0172241	0.0375957	0.670636
2	862	Vitamin D levels	Protein dpy-30 homolog	-0.0146329	0.0483426	0.7819
2	863	Vitamin D levels	Dihydropyrimidinase-related protein 3	0.0415397	0.0375957	0.331188
2	864	Vitamin D levels	Dihydropyrimidinase-related protein 5	-0.0408375	0.0435128	0.417214
2	865	Vitamin D levels	Dorsal root ganglia homeobox protein	-0.00744478	0.0375957	0.852684
2	866	Vitamin D levels	Desmocollin-2	-0.0235579	0.0375957	0.5649
2	867	Vitamin D levels	Desmocollin-3	-0.00244014	0.0375957	0.951364
2	868	Vitamin D levels	Down syndrome cell adhesion molecule	0.0668614	0.0375957	0.149958
2	869	Vitamin D levels	Desmoglein-1	0.0454131	0.0435455	0.373646
2	870	Vitamin D levels	Desmoglein-2	0.0354795	0.0375957	0.398752
2	871	Vitamin D levels	E3 ubiquitin-protein ligase DTX1	0.0382337	0.0375957	0.366676
2	872	Vitamin D levels	E3 ubiquitin-protein ligase DTX3L	0.116203	0.130652	0.537219
2	873	Vitamin D levels	Dual specificity protein phosphatase 13 isoform A	0.010416	0.0375792	0.795381
2	874	Vitamin D levels	Dual specificity protein phosphatase 15	0.0417298	0.0375957	0.329244
2	875	Vitamin D levels	Dual specificity protein phosphatase 16	0.0574527	0.0435455	0.278703
2	876	Vitamin D levels	Dual specificity protein phosphatase 4	0.0422755	0.0375957	0.323723
2	877	Vitamin D levels	Dual specificity protein phosphatase 6	0.0187241	0.0430347	0.685941
2	878	Vitamin D levels	Segment polarity protein dishevelled homolog DVL-2	-0.0386588	0.0375957	0.361931
2	879	Vitamin D levels	Dynactin-associated protein	-0.0156464	0.0411238	0.722937
2	880	Vitamin D levels	Dynein light chain 1, cytoplasmic	0.0125207	0.0375792	0.755731
2	881	Vitamin D levels	Dynein light chain Tctex-type 3	-0.0353985	0.0375792	0.399543
2	882	Vitamin D levels	Dual specificity tyrosine-phosphorylation-regulated kinase 3	0.0462068	0.0435455	0.366496
2	883	Vitamin D levels	Endothelin-converting enzyme 1	0.091215	0.0375792	0.0721934
2	884	Vitamin D levels	Endothelin-converting enzyme 1	0.0388689	0.0375957	0.359607
2	885	Vitamin D levels	Ectodysplasin-A, secreted form	0.00686559	0.0375957	0.863981
2	886	Vitamin D levels	Ectodysplasin-A, secreted form	0.0417542	0.0375957	0.328996
2	887	Vitamin D levels	Tumor necrosis factor receptor superfamily member 27	-0.00728701	0.0375457	0.855568
2	888	Vitamin D levels	Tumor necrosis factor receptor superfamily member EDAR	0.00276854	0.0375957	0.944832
2	889	Vitamin D levels	Enhancer of mRNA-decapping protein 4	0.00389433	0.0406201	0.928233
2	890	Vitamin D levels	Epididymal secretory protein E3-beta	0.0266487	0.0593265	0.69728
2	891	Vitamin D levels	Endothelial differentiation-related factor 1	0.0526066	0.0659744	0.508857
2	892	Vitamin D levels	Endothelin-2	0.0144609	0.0405169	0.744788
2	893	Vitamin D levels	Early endosome antigen 1	0.0431616	0.0375957	0.314939
2	894	Vitamin D levels	Elongation factor 1-beta	0.0286017	0.041114	0.536684
2	895	Vitamin D levels	EF-hand calcium-binding domain-containing protein 14	-0.0229198	0.0375957	0.575032
2	896	Vitamin D levels	Calcium uptake protein 3, mitochondrial	-0.0058614	0.0375957	0.883659
2	897	Vitamin D levels	Ephrin-A2	-0.0374068	0.0375792	0.375876
2	898	Vitamin D levels	Ephrin-A3	0.00921408	0.0375957	0.818452
2	899	Vitamin D levels	Ephrin-A3	0.0407606	0.0375957	0.339261
2	900	Vitamin D levels	Ephrin-A4	0.0369738	0.0375957	0.381061
2	901	Vitamin D levels	Ephrin-A5	0.0193035	0.0375957	0.634696
2	902	Vitamin D levels	Ephrin-B1	0.00253473	0.0435455	0.957243
2	903	Vitamin D levels	Ephrin-B1	0.0625155	0.0405169	0.220524
2	904	Vitamin D levels	Ephrin-B2	0.0232091	0.0375957	0.570422
2	905	Vitamin D levels	Ephrin-B2	-0.0404949	0.0375957	0.342056
2	906	Vitamin D levels	Ephrin-B3	0.0299443	0.0375957	0.47035
2	907	Vitamin D levels	Ephrin-B3	0.0266151	0.0375957	0.518058
2	908	Vitamin D levels	Epidermal growth factor	-0.00656769	0.0416271	0.882279
2	909	Vitamin D levels	Epidermal growth factor receptor	0.0541758	0.0436017	0.339969
2	910	Vitamin D levels	Epidermal growth factor receptor variant III	-0.0169336	0.0653648	0.812345
2	911	Vitamin D levels	EH domain-binding protein 1	-0.00220296	0.0375957	0.956084
2	912	Vitamin D levels	EH domain-containing protein 4	0.00418995	0.0375957	0.91663
2	913	Vitamin D levels	ETS homologous factor	-0.03275	0.0375957	0.432855
2	914	Vitamin D levels	Histone-lysine N-methyltransferase EHMT2	0.0396668	0.0375957	0.350896
2	915	Vitamin D levels	EP300-interacting inhibitor of differentiation 3	0.0343004	0.0375957	0.413198
2	916	Vitamin D levels	Probable RNA-binding protein EIF1AD	0.0190724	0.0743641	0.821557
2	917	Vitamin D levels	Eukaryotic translation initiation factor 1A, X-chromosomal	0.00799347	0.0435455	0.86606
2	918	Vitamin D levels	Translation initiation factor eIF-2B subunit alpha	0.0215182	0.0541593	0.717717
2	919	Vitamin D levels	Eukaryotic translation initiation factor 3 subunit G	-0.0393018	0.071386	0.67961
2	920	Vitamin D levels	Eukaryotic translation initiation factor 3 subunit J	-0.00843953	0.0532976	0.881856
2	921	Vitamin D levels	Eukaryotic initiation factor 4A-III	0.0451355	0.0435455	0.376179
2	922	Vitamin D levels	Eukaryotic translation initiation factor 4B	0.0264057	0.0634609	0.705316
2	923	Vitamin D levels	Eukaryotic translation initiation factor 4E type 2	8.23834e-05	0.0500336	0.998765
2	924	Vitamin D levels	Eukaryotic translation initiation factor 4E-binding protein 2	0.0140079	0.0430257	0.761068
2	925	Vitamin D levels	Eukaryotic translation initiation factor 4 gamma 3	-0.00145697	0.0375957	0.970944
2	926	Vitamin D levels	Eukaryotic translation initiation factor 5	0.000110993	0.0435805	0.99809
2	927	Vitamin D levels	Eukaryotic translation initiation factor 5A-1	0.119349	0.174119	0.617462
2	928	Vitamin D levels	ELAV-like protein 1	-0.0405179	0.0830709	0.673955
2	929	Vitamin D levels	ETS-related transcription factor Elf-5	-0.0107976	0.0375957	0.788221
2	930	Vitamin D levels	ETS domain-containing protein Elk-1	0.0270475	0.0375957	0.511667
2	931	Vitamin D levels	ETS domain-containing protein Elk-3	-0.0614293	0.0867299	0.607675
2	932	Vitamin D levels	RNA polymerase II elongation factor ELL	0.0175451	0.0375957	0.665014
2	933	Vitamin D levels	RNA polymerase II elongation factor ELL2	0.0712902	0.0375957	0.130806
2	934	Vitamin D levels	Engulfment and cell motility protein 1	0.0526499	0.0375957	0.233984
2	935	Vitamin D levels	ER membrane protein complex subunit 1	-0.000464211	0.0375957	0.99074
2	936	Vitamin D levels	ER membrane protein complex subunit 4	-0.0173802	0.0405169	0.69689
2	937	Vitamin D levels	EMI domain-containing protein 1	-0.00832504	0.0375957	0.835598
2	938	Vitamin D levels	EMILIN-3	-0.041448	0.0435455	0.411403
2	939	Vitamin D levels	EMILIN-3	-0.00453496	0.0586936	0.943277
2	940	Vitamin D levels	EMILIN-3	0.0262535	0.051918	0.647901
2	941	Vitamin D levels	Protein enabled homolog	-0.00830826	0.0375957	0.835923
2	942	Vitamin D levels	Poly(U)-specific endoribonuclease	-0.037172	0.0375792	0.378579
2	943	Vitamin D levels	Endoglin	0.0322667	0.0375957	0.439137
2	944	Vitamin D levels	Gamma-enolase	0.0229647	0.0375957	0.574316
2	945	Vitamin D levels	Gamma-enolase	-0.0146889	0.0375957	0.715929
2	946	Vitamin D levels	Ecto-NOX disulfide-thiol exchanger 2	-0.0268874	0.0375957	0.514026
2	947	Vitamin D levels	Ectonucleotide pyrophosphatase/phosphodiesterase family member 5	0.0746153	0.0435128	0.184894
2	948	Vitamin D levels	Ectonucleotide pyrophosphatase/phosphodiesterase family member 7	0.0394014	0.0375957	0.353773
2	949	Vitamin D levels	AP-4 complex accessory subunit tepsin	0.0286281	0.0375792	0.488618
2	950	Vitamin D levels	Ectonucleoside triphosphate diphosphohydrolase 1	0.0378114	0.0375957	0.371445
2	951	Vitamin D levels	Ectonucleoside triphosphate diphosphohydrolase 1	0.0589756	0.0377271	0.193041
2	952	Vitamin D levels	Ectonucleoside triphosphate diphosphohydrolase 3	0.064697	0.0435455	0.234036
2	953	Vitamin D levels	Ectonucleoside triphosphate diphosphohydrolase 5	0.0119948	0.0375957	0.765657
2	954	Vitamin D levels	Ectonucleoside triphosphate diphosphohydrolase 6	-0.0157601	0.0375957	0.696603
2	955	Vitamin D levels	Ephrin type-A receptor 10	0.0577335	0.0405169	0.249399
2	956	Vitamin D levels	Ephrin type-A receptor 1	0.02468	0.0375957	0.547376
2	957	Vitamin D levels	Ephrin type-A receptor 2	0.0373121	0.0375957	0.377151
2	958	Vitamin D levels	Ephrin type-A receptor 5	-0.0303843	0.0470811	0.553846
2	959	Vitamin D levels	Ephrin type-A receptor 5	0.0684325	0.0405169	0.189804
2	960	Vitamin D levels	Ephrin type-B receptor 2	0.0548755	0.0375957	0.218167
2	961	Vitamin D levels	Ephrin type-B receptor 2	0.0451277	0.0469079	0.406994
2	962	Vitamin D levels	Ephrin type-B receptor 2	0.0596498	0.0375957	0.187788
2	963	Vitamin D levels	Ephrin type-B receptor 3	0.0524937	0.0376042	0.257098
2	964	Vitamin D levels	Ephrin type-B receptor 4	0.0289666	0.0416837	0.525363
2	965	Vitamin D levels	Ephrin type-B receptor 6	-0.0263397	0.0375957	0.52216
2	966	Vitamin D levels	Ephrin type-B receptor 6	0.0205151	0.0375957	0.614293
2	967	Vitamin D levels	Erythropoietin	0.031718	0.0435128	0.518793
2	968	Vitamin D levels	Erythropoietin receptor	0.0314453	0.0405169	0.494257
2	969	Vitamin D levels	Epidermal growth factor receptor substrate 15-like 1	-0.00547211	0.046802	0.912558
2	970	Vitamin D levels	Epiphycan	0.0157404	0.0468661	0.759095
2	971	Vitamin D levels	Endoplasmic reticulum aminopeptidase 1	0.0562909	0.0375957	0.208672
2	972	Vitamin D levels	Endoplasmic reticulum aminopeptidase 2	0.0444917	0.0375957	0.302167
2	973	Vitamin D levels	Receptor tyrosine-protein kinase erbB-2	0.0253607	0.0468661	0.626016
2	974	Vitamin D levels	Receptor tyrosine-protein kinase erbB-3	0.0417652	0.0375957	0.328884
2	975	Vitamin D levels	DNA excision repair protein ERCC-1	-0.0162347	0.0375957	0.688128
2	976	Vitamin D levels	DNA repair endonuclease XPF	-0.0170947	0.0518261	0.758066
2	977	Vitamin D levels	Epiregulin	0.0342261	0.0375957	0.414122
2	978	Vitamin D levels	Enhancer of rudimentary homolog	0.0828807	0.0516636	0.207
2	979	Vitamin D levels	Endoplasmic reticulum lectin 1	-0.020128	0.0435455	0.675378
2	980	Vitamin D levels	Erlin-1	0.0344811	0.0375957	0.410956
2	981	Vitamin D levels	Erythroid membrane-associated protein	-0.00770125	0.0375792	0.84763
2	982	Vitamin D levels	ERO1-like protein alpha	0.0221963	0.0375957	0.586668
2	983	Vitamin D levels	ERO1-like protein beta	0.00873813	0.0432143	0.849625
2	984	Vitamin D levels	Endoplasmic reticulum resident protein 29	-0.00363249	0.0438167	0.939151
2	985	Vitamin D levels	Endoplasmic reticulum resident protein 44	-0.0313321	0.0376042	0.465858
2	986	Vitamin D levels	Endogenous retrovirus group V member 1 Env polyprotein	-0.0176093	0.0375957	0.663894
2	987	Vitamin D levels	Endothelial cell-selective adhesion molecule	0.00274163	0.0376042	0.946469
2	988	Vitamin D levels	Endothelial cell-selective adhesion molecule	0.0242064	0.0375957	0.554725
2	989	Vitamin D levels	S-formylglutathione hydrolase	-0.0136893	0.0435455	0.773836
2	990	Vitamin D levels	Endothelial cell-specific molecule 1	-0.0128871	0.0440644	0.788996
2	991	Vitamin D levels	Estrogen receptor	-0.0322996	0.0469079	0.540562
2	992	Vitamin D levels	Persulfide dioxygenase ETHE1, mitochondrial	0.010899	0.0375957	0.7863
2	993	Vitamin D levels	Ethanolamine kinase 1	-0.0670131	0.0376511	0.149711
2	994	Vitamin D levels	Protein C-ets-2	-0.0354452	0.0375792	0.398978
2	995	Vitamin D levels	Protein eva-1 homolog C	-0.0491773	0.0375792	0.260783
2	996	Vitamin D levels	Protein eva-1 homolog C	0.0270329	0.0490177	0.610655
2	997	Vitamin D levels	Protein EVI2B	-0.0763687	0.0376042	0.135232
2	998	Vitamin D levels	Ena/VASP-like protein	-0.00880072	0.0469079	0.863149
2	999	Vitamin D levels	Envoplakin	-0.0247119	0.0395179	0.565657
2	1000	Vitamin D levels	RNA-binding protein EWS	0.058795	0.0435455	0.269783
2	1001	Vitamin D levels	Exosome complex component CSL4	-0.00174502	0.0499994	0.975329
2	1002	Vitamin D levels	Exosome complex component RRP40	-0.0131344	0.037588	0.749856
2	1003	Vitamin D levels	Exostosin-like 2	-0.0031106	0.0396253	0.9412
2	1004	Vitamin D levels	Ezrin	-0.0449314	0.083116	0.642944
2	1005	Vitamin D levels	Coagulation factor Xa	-0.0336873	0.0469079	0.524536
2	1006	Vitamin D levels	Coagulation Factor X	-0.0419093	0.0493069	0.457796
2	1007	Vitamin D levels	Prothrombin	-0.0270208	0.0540261	0.651358
2	1008	Vitamin D levels	Tissue Factor	0.00199249	0.0375957	0.960275
2	1009	Vitamin D levels	Coagulation Factor VIII	0.0503195	0.0405169	0.302503
2	1010	Vitamin D levels	Fatty-acid amide hydrolase 2	0.0392025	0.0435455	0.43433
2	1011	Vitamin D levels	Fatty acid-binding protein, liver	0.0685524	0.0473183	0.243252
2	1012	Vitamin D levels	Fatty acid-binding protein, heart	0.0387342	0.0375792	0.360908
2	1013	Vitamin D levels	Fatty acid-binding protein, adipocyte	-0.00527718	0.0375957	0.895155
2	1014	Vitamin D levels	Fatty acid-binding protein, epidermal	0.011607	0.0469079	0.820534
2	1015	Vitamin D levels	FAS-associated factor 2	0.031779	0.0405169	0.490072
2	1016	Vitamin D levels	FAS-associated factor 2	-0.0237274	0.0380303	0.566505
2	1017	Vitamin D levels	FAS-associated factor 2	0.0132326	0.0531889	0.819586
2	1018	Vitamin D levels	Fumarylacetoacetase	-0.00928376	0.0375792	0.817035
2	1019	Vitamin D levels	Fas apoptotic inhibitory molecule 3	-0.0715315	0.0375957	0.129841
2	1020	Vitamin D levels	Protein FAM107A	0.0295117	0.0405169	0.519088
2	1021	Vitamin D levels	Protein FAM107B	0.0323896	0.0375957	0.437532
2	1022	Vitamin D levels	Protein FAM107B	6.62815e-05	0.0420442	0.998818
2	1023	Vitamin D levels	Protein FAM134B	-0.0098605	0.0465155	0.842484
2	1024	Vitamin D levels	Protein FAM150B	-0.0630168	0.0469079	0.27172
2	1025	Vitamin D levels	Protein FAM151A	0.00622876	0.0375957	0.876447
2	1026	Vitamin D levels	Membrane protein FAM159B	-0.0152971	0.0375957	0.704925
2	1027	Vitamin D levels	Protein FAM163A	0.0457065	0.0375957	0.290926
2	1028	Vitamin D levels	Protein FAM163B	-0.00327307	0.0414857	0.940904
2	1029	Vitamin D levels	Protein FAM171B	-0.0698129	0.0468661	0.23309
2	1030	Vitamin D levels	Protein FAM171B	-0.00778671	0.043211	0.868479
2	1031	Vitamin D levels	Protein FAM171B	0.0737049	0.0387814	0.13016
2	1032	Vitamin D levels	Protein FAM172A	-0.00994824	0.0375957	0.804384
2	1033	Vitamin D levels	Protein FAM173A	-0.0136431	0.0472406	0.79154
2	1034	Vitamin D levels	Membrane protein FAM174A	0.00574288	0.0375957	0.885988
2	1035	Vitamin D levels	Membrane protein FAM174B	0.0198137	0.0375792	0.625909
2	1036	Vitamin D levels	BRISC complex subunit Abro1	0.0222254	0.0375957	0.586197
2	1037	Vitamin D levels	Protein FAM177A1	0.0412028	0.0375957	0.334658
2	1038	Vitamin D levels	Protein FAM189A2	0.0684364	0.0375792	0.142691
2	1039	Vitamin D levels	Protein FAM189A2	0.0511111	0.0540715	0.398055
2	1040	Vitamin D levels	Protein FAM19A2	-0.022211	0.0375957	0.58643
2	1041	Vitamin D levels	Protein FAM19A3	-0.0088074	0.0375957	0.826281
2	1042	Vitamin D levels	Protein FAM19A4	0.069359	0.0445509	0.194497
2	1043	Vitamin D levels	Protein FAM19A5	0.0177254	0.0375792	0.661732
2	1044	Vitamin D levels	Protein FAM209B	0.012856	0.0375957	0.749597
2	1045	Vitamin D levels	Pseudokinase FAM20A	0.00892013	0.0375957	0.824108
2	1046	Vitamin D levels	Glycosaminoglycan xylosylkinase	0.00342332	0.0376042	0.933202
2	1047	Vitamin D levels	Redox-regulatory protein FAM213A	0.0181687	0.0480581	0.730554
2	1048	Vitamin D levels	Protein FAM24B	-0.00583084	0.0375792	0.884209
2	1049	Vitamin D levels	Protein FAM3B	0.0418189	0.0435455	0.407725
2	1050	Vitamin D levels	Protein FAM3B	0.0443088	0.0375957	0.303895
2	1051	Vitamin D levels	Protein FAM3D	0.0604327	0.0375792	0.183086
2	1052	Vitamin D levels	MIP18 family protein FAM96A	-0.0247182	0.0688646	0.743416
2	1053	Vitamin D levels	E3 ubiquitin-protein ligase FANCL	-0.00658122	0.0514186	0.906252
2	1054	Vitamin D levels	Prolyl endopeptidase FAP	0.0303876	0.0375957	0.464261
2	1055	Vitamin D levels	Phenylalanine--tRNA ligase, mitochondrial	0.0381731	0.0447722	0.456537
2	1056	Vitamin D levels	Tumor necrosis factor receptor superfamily member 6	0.0548991	0.0469079	0.326371
2	1057	Vitamin D levels	Tumor necrosis factor receptor superfamily member 6	-0.0653697	0.0435455	0.230301
2	1058	Vitamin D levels	Tumor necrosis factor receptor superfamily member 6	0.075027	0.0375957	0.116698
2	1059	Vitamin D levels	Tumor necrosis factor ligand superfamily member 6, soluble form	0.0176477	0.0422918	0.697895
2	1060	Vitamin D levels	Fetal and adult testis-expressed transcript protein	0.0280013	0.0405169	0.539178
2	1061	Vitamin D levels	Fatty acid hydroxylase domain-containing protein 2	-0.0332116	0.0435128	0.500841
2	1062	Vitamin D levels	Fibulin-1	-0.0392602	0.0375792	0.355124
2	1063	Vitamin D levels	Fructose-1,6-bisphosphatase 1	0.03168	0.0469079	0.54784
2	1064	Vitamin D levels	Fructose-1,6-bisphosphatase isozyme 2	0.0145031	0.0646257	0.83343
2	1065	Vitamin D levels	F-box/LRR-repeat protein 4	-0.0324122	0.0375957	0.437237
2	1066	Vitamin D levels	F-box/LRR-repeat protein 4	-0.00519343	0.0609972	0.937512
2	1067	Vitamin D levels	F-box/LRR-repeat protein 4	0.0118133	0.0389784	0.776942
2	1068	Vitamin D levels	F-box/LRR-repeat protein 5	0.00873166	0.0696627	0.911716
2	1069	Vitamin D levels	F-box only protein 3	0.0197829	0.0375957	0.626575
2	1070	Vitamin D levels	High affinity immunoglobulin alpha and immunoglobulin mu Fc receptor	-0.0079751	0.0375957	0.842378
2	1071	Vitamin D levels	Immunoglobulin alpha Fc receptor	0.0217593	0.037588	0.603265
2	1072	Vitamin D levels	Low affinity immunoglobulin epsilon Fc receptor	-0.0353187	0.0375957	0.400697
2	1073	Vitamin D levels	High affinity immunoglobulin gamma Fc receptor I	0.023546	0.0375957	0.565087
2	1074	Vitamin D levels	Low affinity immunoglobulin gamma Fc region receptor II-a	0.0213048	0.0375957	0.601216
2	1075	Vitamin D levels	Low affinity immunoglobulin gamma Fc region receptor II-b	-0.00125552	0.0375957	0.974959
2	1076	Vitamin D levels	Low affinity immunoglobulin gamma Fc region receptor III-B	0.0856917	0.0651665	0.280003
2	1077	Vitamin D levels	Ficolin-1	0.0312179	0.0375792	0.452839
2	1078	Vitamin D levels	Ficolin-2	0.0519689	0.0375957	0.239047
2	1079	Vitamin D levels	Fc receptor-like protein 1	-0.0240153	0.0375792	0.557545
2	1080	Vitamin D levels	Fc receptor-like protein 2	-0.0297976	0.0375957	0.472379
2	1081	Vitamin D levels	Fc receptor-like protein 3	-0.00616152	0.0375957	0.877766
2	1082	Vitamin D levels	Fc receptor-like protein 4	-0.0270759	0.0375957	0.511248
2	1083	Vitamin D levels	Fc receptor-like protein 5	0.0260997	0.0375792	0.525583
2	1084	Vitamin D levels	Fc receptor-like protein 6	-0.0182681	0.0798715	0.840346
2	1085	Vitamin D levels	Flap endonuclease 1	0.0174552	0.0375957	0.666586
2	1086	Vitamin D levels	D-dimer	0.0233579	0.0375957	0.568062
2	1087	Vitamin D levels	Fibroblast growth factor 10	-0.000411506	0.0375957	0.991791
2	1088	Vitamin D levels	Fibroblast growth factor 1	0.0339705	0.0375957	0.417317
2	1089	Vitamin D levels	Fibroblast growth factor 16	-0.0266119	0.0435455	0.584306
2	1090	Vitamin D levels	Fibroblast growth factor 16	0.0135298	0.04566	0.781737
2	1091	Vitamin D levels	Fibroblast growth factor 19	0.0209592	0.0402856	0.630347
2	1092	Vitamin D levels	Fibroblast growth factor 20	0.0575923	0.0375957	0.200312
2	1093	Vitamin D levels	Fibroblast growth factor 23	-0.0363314	0.0375957	0.388582
2	1094	Vitamin D levels	Fibroblast growth factor 4	-0.0111153	0.0435128	0.814889
2	1095	Vitamin D levels	Fibroblast growth factor 5	-0.0325302	0.037562	0.435324
2	1096	Vitamin D levels	Fibroblast growth factor 6	0.0253753	0.0375957	0.536709
2	1097	Vitamin D levels	Fibroblast growth factor 7	0.0174656	0.0375957	0.666405
2	1098	Vitamin D levels	Fibroblast growth factor 7	0.0141123	0.0389812	0.735647
2	1099	Vitamin D levels	Fibroblast growth factor 8 isoform B	0.0441593	0.0435455	0.385215
2	1100	Vitamin D levels	Fibroblast growth factor 8 isoform A	0.0305797	0.0375977	0.461664
2	1101	Vitamin D levels	Fibroblast growth factor 9	0.0113205	0.0375792	0.77824
2	1102	Vitamin D levels	Fibroblast growth factor receptor 2	-0.0124333	0.0399314	0.771075
2	1103	Vitamin D levels	Fibroblast growth factor receptor 3	-0.0125134	0.0375957	0.755967
2	1104	Vitamin D levels	Fibroblast growth factor receptor 3	0.00845859	0.0510808	0.87651
2	1105	Vitamin D levels	Fibroblast growth factor receptor 4	-0.0167684	0.0375957	0.678661
2	1106	Vitamin D levels	Tyrosine-protein kinase Fgr	-0.0201706	0.0386225	0.629084
2	1107	Vitamin D levels	Bis(5'-adenosyl)-triphosphatase	-0.056986	0.053402	0.364172
2	1108	Vitamin D levels	Fibrinogen C domain-containing protein 1	-0.00466698	0.0435455	0.921416
2	1109	Vitamin D levels	Polyphosphoinositide phosphatase	-0.0486946	0.0375957	0.264941
2	1110	Vitamin D levels	Vascular endothelial growth factor D	0.0301746	0.0491926	0.572778
2	1111	Vitamin D levels	Vascular endothelial growth factor D	-0.0210874	0.0534792	0.719711
2	1112	Vitamin D levels	Four-jointed box protein 1	0.0185808	0.0405125	0.677677
2	1113	Vitamin D levels	Peptidyl-prolyl cis-trans isomerase FKBP14	-0.0149149	0.0375957	0.711831
2	1114	Vitamin D levels	Peptidyl-prolyl cis-trans isomerase FKBP2	0.00138287	0.0508377	0.979602
2	1115	Vitamin D levels	Inactive peptidyl-prolyl cis-trans isomerase FKBP6	-0.0547655	0.0375957	0.218923
2	1116	Vitamin D levels	Peptidyl-prolyl cis-trans isomerase FKBP7	0.00295416	0.0375957	0.941143
2	1117	Vitamin D levels	Filamin-A	-0.00378019	0.0375792	0.924714
2	1118	Vitamin D levels	Filamin-A	-0.020063	0.0375957	0.621857
2	1119	Vitamin D levels	Filamin-A	0.0485336	0.0460394	0.351267
2	1120	Vitamin D levels	Filamin-A	0.0499775	0.0422053	0.301911
2	1121	Vitamin D levels	Leucine-rich repeat transmembrane protein FLRT1	-0.0385069	0.0435128	0.441356
2	1122	Vitamin D levels	Leucine-rich repeat transmembrane protein FLRT1	0.0132468	0.0468399	0.795714
2	1123	Vitamin D levels	Leucine-rich repeat transmembrane protein FLRT2	0.0318492	0.0583002	0.622869
2	1124	Vitamin D levels	Leucine-rich repeat transmembrane protein FLRT3	0.0136489	0.0480583	0.7905
2	1125	Vitamin D levels	Leucine-rich repeat transmembrane protein FLRT3	-0.019678	0.0385883	0.636938
2	1126	Vitamin D levels	Receptor-type tyrosine-protein kinase FLT3	0.0683402	0.0375957	0.143248
2	1127	Vitamin D levels	Fms-related tyrosine kinase 3 ligand	0.0350475	0.0375957	0.403994
2	1128	Vitamin D levels	Fms-related tyrosine kinase 3 ligand	0.0201023	0.0375957	0.621197
2	1129	Vitamin D levels	Vascular endothelial growth factor receptor 3	0.0125879	0.0375957	0.754579
2	1130	Vitamin D levels	Feline leukemia virus subgroup C receptor-related protein 1	-0.00682	0.0375792	0.864814
2	1131	Vitamin D levels	Fibronectin Fragment 4	-0.00699898	0.0375957	0.861376
2	1132	Vitamin D levels	Fibronectin type III domain-containing protein 4	-0.0379116	0.0435094	0.432742
2	1133	Vitamin D levels	Fibronectin type III domain-containing protein 5	0.00449342	0.037562	0.910547
2	1134	Vitamin D levels	Glutamate carboxypeptidase 2	0.0532913	0.0435455	0.308375
2	1135	Vitamin D levels	Glutamate carboxypeptidase 2	-0.0093312	0.0436753	0.841269
2	1136	Vitamin D levels	Forkhead box protein C2	0.0625893	0.0405169	0.220108
2	1137	Vitamin D levels	Forkhead box protein J2	0.0146365	0.0405169	0.741859
2	1138	Vitamin D levels	Forkhead box protein L2	0.0197397	0.0375957	0.627303
2	1139	Vitamin D levels	Tyrosine-protein kinase FRK	0.0448112	0.0375957	0.299171
2	1140	Vitamin D levels	Secreted frizzled-related protein 3	0.00937841	0.0461932	0.849024
2	1141	Vitamin D levels	Secreted frizzled-related protein 3	0.00996252	0.0435455	0.833746
2	1142	Vitamin D levels	Follistatin	-0.00815074	0.0375957	0.838973
2	1143	Vitamin D levels	Follistatin-related protein 1	0.0363637	0.0375957	0.3882
2	1144	Vitamin D levels	Follistatin-related protein 1	0.00254757	0.0376042	0.95025
2	1145	Vitamin D levels	Follistatin-related protein 3	-0.00769035	0.0375957	0.847907
2	1146	Vitamin D levels	Follistatin-related protein 4	0.00218427	0.0427307	0.961683
2	1147	Vitamin D levels	Follistatin-related protein 5	0.00398065	0.0489488	0.939092
2	1148	Vitamin D levels	Ferritin	0.0366018	0.0375957	0.385401
2	1149	Vitamin D levels	Ferritin	0.0648428	0.0375957	0.159662
2	1150	Vitamin D levels	Furin	0.0292332	0.0499994	0.617939
2	1151	Vitamin D levels	Alpha-(1,3)-fucosyltransferase 10	-0.0302958	0.0375792	0.465335
2	1152	Vitamin D levels	Galactoside 3(4)-L-fucosyltransferase	0.0554183	0.0435455	0.292819
2	1153	Vitamin D levels	Alpha-(1,3)-fucosyltransferase 5	0.0243784	0.0375957	0.552047
2	1154	Vitamin D levels	Alpha-(1,6)-fucosyltransferase	-0.0121791	0.0388718	0.774562
2	1155	Vitamin D levels	Alpha-(1,3)-fucosyltransferase 9	0.0440816	0.0375957	0.306053
2	1156	Vitamin D levels	Fragile X mental retardation syndrome-related protein 1	0.0209484	0.0475172	0.682095
2	1157	Vitamin D levels	Tyrosine-protein kinase Fyn	0.0162359	0.0479081	0.751731
2	1158	Vitamin D levels	G0/G1 switch protein 2	0.0140385	0.0548676	0.814599
2	1159	Vitamin D levels	Protein G6b	-0.0447728	0.0391452	0.31652
2	1160	Vitamin D levels	Protein G6b	-0.00220374	0.0452634	0.963503
2	1161	Vitamin D levels	Gamma-aminobutyric acid receptor-associated protein-like 1	0.0229305	0.0659744	0.761336
2	1162	Vitamin D levels	Gamma-aminobutyric acid receptor-associated protein-like 2	-0.0523404	0.0725923	0.545789
2	1163	Vitamin D levels	Gamma-aminobutyric acid type B receptor subunit 2	0.0202455	0.0494498	0.703209
2	1164	Vitamin D levels	Gamma-aminobutyric acid type B receptor subunit 2	-0.0711201	0.0375957	0.131491
2	1165	Vitamin D levels	Growth arrest and DNA damage-inducible proteins-interacting protein 1	-0.0597068	0.0499994	0.354843
2	1166	Vitamin D levels	Galanin peptides	-0.00132227	0.0421713	0.976489
2	1167	Vitamin D levels	Polypeptide N-acetylgalactosaminyltransferase 10	0.00538825	0.0461362	0.912655
2	1168	Vitamin D levels	Polypeptide N-acetylgalactosaminyltransferase 11	0.00803185	0.0468428	0.874772
2	1169	Vitamin D levels	Polypeptide N-acetylgalactosaminyltransferase 16	0.0262974	0.0375957	0.522792
2	1170	Vitamin D levels	Polypeptide N-acetylgalactosaminyltransferase 1	0.0242	0.0407776	0.584802
2	1171	Vitamin D levels	Polypeptide N-acetylgalactosaminyltransferase 2	-0.0175944	0.0450236	0.715878
2	1172	Vitamin D levels	Polypeptide N-acetylgalactosaminyltransferase 3	0.0474862	0.0433171	0.33454
2	1173	Vitamin D levels	N-acetylgalactosaminyltransferase 7	-0.0437243	0.037588	0.328842
2	1174	Vitamin D levels	Galanin-like peptide	0.0210384	0.0435455	0.662065
2	1175	Vitamin D levels	Gigaxonin	-0.0604289	0.0375957	0.183259
2	1176	Vitamin D levels	Glyceraldehyde-3-phosphate dehydrogenase, testis-specific	0.0505881	0.0375957	0.24965
2	1177	Vitamin D levels	Growth arrest-specific protein 1	0.024157	0.0375957	0.555496
2	1178	Vitamin D levels	Guanylate-binding protein 6	0.0487659	0.0375957	0.26435
2	1179	Vitamin D levels	Vitamin D-binding protein	-0.0470287	0.0392866	0.297373
2	1180	Vitamin D levels	Grancalcin	0.0757344	0.0435128	0.180143
2	1181	Vitamin D levels	Glucagon	0.10304	0.0580285	0.217773
2	1182	Vitamin D levels	GTP cyclohydrolase 1	-0.0233101	0.0404638	0.595427
2	1183	Vitamin D levels	Glucokinase	0.0554509	0.0375957	0.214255
2	1184	Vitamin D levels	Glucokinase regulatory protein	-0.0227267	0.0498951	0.672387
2	1185	Vitamin D levels	Beta-1,3-galactosyl-O-glycosyl-glycoprotein beta-1,6-N-acetylglucosaminyltransferase	-0.00377565	0.0446884	0.936728
2	1186	Vitamin D levels	N-acetyllactosaminide beta-1,6-N-acetylglucosaminyl-transferase, isoform C	0.0394205	0.0506855	0.493419
2	1187	Vitamin D levels	Beta-1,3-galactosyl-O-glycosyl-glycoprotein beta-1,6-N-acetylglucosaminyltransferase 4	-0.0032403	0.0435128	0.945326
2	1188	Vitamin D levels	Beta-1,3-galactosyl-O-glycosyl-glycoprotein beta-1,6-N-acetylglucosaminyltransferase 4	0.000510458	0.0445123	0.99157
2	1189	Vitamin D levels	Guanine deaminase	0.0154569	0.0375957	0.702046
2	1190	Vitamin D levels	Growth/differentiation factor 11	0.0661549	0.0375957	0.153281
2	1191	Vitamin D levels	Growth/differentiation factor 11	0.00454245	0.0375957	0.909657
2	1192	Vitamin D levels	Growth/differentiation factor 11	0.0284437	0.0382658	0.498575
2	1193	Vitamin D levels	Growth/differentiation factor 11	-0.0501914	0.0435455	0.332576
2	1194	Vitamin D levels	Growth/differentiation factor 11/8	0.00220829	0.0375957	0.955978
2	1195	Vitamin D levels	Growth/differentiation factor 15	0.0558851	0.0375957	0.21135
2	1196	Vitamin D levels	Growth/differentiation factor 5	-0.0186715	0.0375957	0.645499
2	1197	Vitamin D levels	Growth/differentiation factor 9	0.0612736	0.0375957	0.178476
2	1198	Vitamin D levels	Glial cell line-derived neurotrophic factor	-0.0158434	0.0495932	0.765362
2	1199	Vitamin D levels	GTP-binding protein GEM	-0.0329401	0.0375957	0.430404
2	1200	Vitamin D levels	Glial fibrillary acidic protein	-0.0258866	0.0455203	0.599979
2	1201	Vitamin D levels	GDNF family receptor alpha-1	0.0627794	0.038914	0.181979
2	1202	Vitamin D levels	GDNF family receptor alpha-2	0.00654446	0.0405169	0.881946
2	1203	Vitamin D levels	GDNF family receptor alpha-3	0.0151572	0.0435455	0.750774
2	1204	Vitamin D levels	GDNF family receptor alpha-like	0.00414651	0.0375957	0.91749
2	1205	Vitamin D levels	ADP-ribosylation factor-binding protein GGA1	-0.0308942	0.0926943	0.770611
2	1206	Vitamin D levels	ADP-ribosylation factor-binding protein GGA3	-0.0348435	0.0705809	0.670427
2	1207	Vitamin D levels	Gamma-glutamyl hydrolase	-0.000706835	0.0375792	0.985894
2	1208	Vitamin D levels	Inactive gamma-glutamyltranspeptidase 2	-0.0168007	0.0375792	0.677961
2	1209	Vitamin D levels	Somatotropin	0.0409859	0.0375957	0.336909
2	1210	Vitamin D levels	GH3 domain-containing protein	-0.00370795	0.0568197	0.952074
2	1211	Vitamin D levels	Growth hormone receptor	0.0588923	0.0405169	0.242041
2	1212	Vitamin D levels	Appetite-regulating hormone	-0.0291492	0.0375957	0.481427
2	1213	Vitamin D levels	Gap junction alpha-1 protein	0.00592338	0.0440011	0.901437
2	1214	Vitamin D levels	Gap junction alpha-8 protein	-0.0251	0.0650405	0.725301
2	1215	Vitamin D levels	Gap junction delta-2 protein	-0.0336625	0.0483304	0.536227
2	1216	Vitamin D levels	D-glucuronyl C5-epimerase	0.0155202	0.0375957	0.700908
2	1217	Vitamin D levels	Glioma pathogenesis-related protein 1	-0.0389249	0.0375957	0.358989
2	1218	Vitamin D levels	Lactoylglutathione lyase	-0.014647	0.0435455	0.758752
2	1219	Vitamin D levels	Glucagon-like peptide 1 receptor	-0.0288988	0.0390198	0.512625
2	1220	Vitamin D levels	Glutaredoxin-2, mitochondrial	-0.0135141	0.053915	0.814429
2	1221	Vitamin D levels	Glycosyltransferase 8 domain-containing protein 1	0.0184517	0.0375792	0.64914
2	1222	Vitamin D levels	Glycolipid transfer protein	-0.0205937	0.0405169	0.646279
2	1223	Vitamin D levels	Glycolipid transfer protein domain-containing protein 2	0.040012	0.0405169	0.396187
2	1224	Vitamin D levels	Glucocorticoid modulatory element-binding protein 2	-0.0121341	0.0405169	0.784122
2	1225	Vitamin D levels	Glia maturation factor gamma	0.0562336	0.0659744	0.483801
2	1226	Vitamin D levels	Guanine nucleotide-binding protein G(k) subunit alpha	-0.0117507	0.042369	0.79526
2	1227	Vitamin D levels	Guanine nucleotide-binding protein G(I)/G(S)/G(O) subunit gamma-T2	-0.0221859	0.0390354	0.627101
2	1228	Vitamin D levels	Granulysin	0.0335274	0.0375792	0.422718
2	1229	Vitamin D levels	Glycine N-methyltransferase	0.0306435	0.0435455	0.532314
2	1230	Vitamin D levels	Glucosamine-6-phosphate isomerase 1	0.0282952	0.0574941	0.671336
2	1231	Vitamin D levels	Glucosamine 6-phosphate N-acetyltransferase	0.0225166	0.0561951	0.715481
2	1232	Vitamin D levels	N-acetylglucosamine-1-phosphotransferase subunit gamma	-0.0529184	0.0375957	0.232016
2	1233	Vitamin D levels	Progonadoliberin-1	-0.0137916	0.0375792	0.73221
2	1234	Vitamin D levels	Progonadoliberin-2	-0.0345714	0.0375957	0.409839
2	1235	Vitamin D levels	N-acetylglucosamine-6-sulfatase	0.0620285	0.0375957	0.174311
2	1236	Vitamin D levels	N-acetylglucosamine-6-sulfatase	0.081347	0.0555076	0.280412
2	1237	Vitamin D levels	Golgi membrane protein 1	0.0238152	0.0375792	0.560683
2	1238	Vitamin D levels	Golgi membrane protein 1	-0.0301716	0.0435128	0.537924
2	1239	Vitamin D levels	RAB6-interacting golgin	0.0390716	0.0755633	0.656609
2	1240	Vitamin D levels	Golgi SNAP receptor complex member 1	0.0265979	0.0375792	0.518141
2	1241	Vitamin D levels	Aspartate aminotransferase, cytoplasmic	-0.0370671	0.0375957	0.379979
2	1242	Vitamin D levels	Platelet glycoprotein Ib alpha chain	0.00166841	0.0375957	0.96673
2	1243	Vitamin D levels	Platelet glycoprotein V	0.00353072	0.0375957	0.929695
2	1244	Vitamin D levels	Cell surface A33 antigen	0.0048556	0.0375957	0.90347
2	1245	Vitamin D levels	Glypican-1	0.0163837	0.0375792	0.68535
2	1246	Vitamin D levels	Glypican-3	0.0152297	0.0435455	0.749645
2	1247	Vitamin D levels	Glypican-5	0.0286726	0.0375957	0.488164
2	1248	Vitamin D levels	Glypican-6	0.0219504	0.037562	0.590338
2	1249	Vitamin D levels	Glycerophosphocholine phosphodiesterase GPCPD1	-0.00999962	0.0375957	0.803403
2	1250	Vitamin D levels	Glycerol-3-phosphate dehydrogenase 1-like protein	0.0111022	0.0375957	0.782455
2	1251	Vitamin D levels	Glycoprotein hormone alpha-2	0.0720723	0.0375957	0.127706
2	1252	Vitamin D levels	Glucose-6-phosphate isomerase	0.0807566	0.0659744	0.345555
2	1253	Vitamin D levels	Phosphatidylinositol-glycan-specific phospholipase D	-0.0191333	0.0375957	0.637594
2	1254	Vitamin D levels	Phosphatidylinositol-glycan-specific phospholipase D	0.0459531	0.081252	0.628678
2	1255	Vitamin D levels	Transmembrane glycoprotein NMB	0.0500161	0.0469985	0.398718
2	1256	Vitamin D levels	Transmembrane glycoprotein NMB	0.0585385	0.0643406	0.429995
2	1257	Vitamin D levels	Transmembrane glycoprotein NMB	0.0101723	0.0418835	0.820051
2	1258	Vitamin D levels	Transmembrane glycoprotein NMB	-0.0128527	0.0555076	0.838422
2	1259	Vitamin D levels	Probable G-protein coupled receptor 101	0.00533828	0.0565876	0.929378
2	1260	Vitamin D levels	Probable G-protein coupled receptor 101	0.00296898	0.045127	0.950701
2	1261	Vitamin D levels	Protein GPR107	-0.0651536	0.0469079	0.258993
2	1262	Vitamin D levels	Probable G-protein coupled receptor 135	-0.0314625	0.0375957	0.449752
2	1263	Vitamin D levels	G-protein coupled receptor 26	0.0349084	0.0435455	0.481375
2	1264	Vitamin D levels	Alanine aminotransferase 1	-0.00487229	0.0469079	0.923828
2	1265	Vitamin D levels	Glutathione peroxidase 7	-0.0108871	0.0471198	0.832136
2	1266	Vitamin D levels	GRAM domain-containing protein 1C	0.0416922	0.0375792	0.329442
2	1267	Vitamin D levels	GRAM domain-containing protein 1C	0.0425586	0.0375957	0.320893
2	1268	Vitamin D levels	GRB2-related adapter protein	-0.0032997	0.0404054	0.938836
2	1269	Vitamin D levels	GRB2-related adapter protein 2	-0.0240769	0.0375957	0.556747
2	1270	Vitamin D levels	Growth factor receptor-bound protein 14	-0.00484105	0.0375957	0.903758
2	1271	Vitamin D levels	Growth factor receptor-bound protein 2	0.0439643	0.0498635	0.442867
2	1272	Vitamin D levels	Growth factor receptor-bound protein 7	-0.0146169	0.0375957	0.717239
2	1273	Vitamin D levels	Gremlin-1	0.00441033	0.0375957	0.912269
2	1274	Vitamin D levels	Gremlin-2	0.0285601	0.0375957	0.489763
2	1275	Vitamin D levels	Glutamate receptor 4	0.0105326	0.0375957	0.793251
2	1276	Vitamin D levels	Glutamate receptor ionotropic, delta-2	-0.0394947	0.0375957	0.352758
2	1277	Vitamin D levels	Granulins	-0.0163952	0.0375792	0.685146
2	1278	Vitamin D levels	Gastrin-releasing peptide	-0.0276345	0.0375792	0.502906
2	1279	Vitamin D levels	Gastrin-releasing peptide	-0.0178081	0.0417402	0.698405
2	1280	Vitamin D levels	Gastrin-releasing peptide	-0.0184004	0.0470375	0.721787
2	1281	Vitamin D levels	GrpE protein homolog 1, mitochondrial	-0.00714355	0.0458986	0.886202
2	1282	Vitamin D levels	GSK3-beta interaction protein	0.0249558	0.0375957	0.543126
2	1283	Vitamin D levels	Glutathione S-transferase A1	0.0352109	0.0377446	0.403695
2	1284	Vitamin D levels	Glutathione S-transferase A3	0.0560435	0.0375957	0.210301
2	1285	Vitamin D levels	Glutathione S-transferase A4	0.00952878	0.0375792	0.812331
2	1286	Vitamin D levels	Glutathione S-transferase kappa 1	0.00676976	0.0502217	0.899283
2	1287	Vitamin D levels	Glutathione S-transferase Mu 1	0.0343122	0.0375957	0.413051
2	1288	Vitamin D levels	Glutathione S-transferase omega-1	-0.0274509	0.0477366	0.596056
2	1289	Vitamin D levels	Glutathione S-transferase P	-0.000929954	0.0375723	0.981439
2	1290	Vitamin D levels	Glutathione S-transferase P	0.0664263	0.0440424	0.228617
2	1291	Vitamin D levels	Glutathione S-transferase theta-2B	0.0537148	0.0555076	0.435284
2	1292	Vitamin D levels	General transcription factor II-I	-0.0240172	0.0375957	0.55768
2	1293	Vitamin D levels	Guanylyl cyclase-activating protein 1	0.00936779	0.0375957	0.8155
2	1294	Vitamin D levels	Guanylate cyclase activator 2B	0.00741699	0.0375957	0.853225
2	1295	Vitamin D levels	Glucoside xylosyltransferase 1	0.0024831	0.0435455	0.958112
2	1296	Vitamin D levels	Glycophorin-A	-0.0560341	0.0659744	0.485146
2	1297	Vitamin D levels	Granzyme A	0.0356428	0.0375957	0.396785
2	1298	Vitamin D levels	Granzyme B	-0.00857903	0.0375792	0.830615
2	1299	Vitamin D levels	Granzyme B	-0.0163201	0.0375792	0.686482
2	1300	Vitamin D levels	Granzyme H	-0.0147146	0.0375957	0.715463
2	1301	Vitamin D levels	Granzyme K	0.0445002	0.0375957	0.302087
2	1302	Vitamin D levels	Granzyme M	0.00301152	0.040282	0.943994
2	1303	Vitamin D levels	Histone H1x	0.00746556	0.0375957	0.85228
2	1304	Vitamin D levels	Histone H2A.z	0.0382811	0.0375792	0.365957
2	1305	Vitamin D levels	GDH/6PGL endoplasmic bifunctional protein	0.0189235	0.0405169	0.672292
2	1306	Vitamin D levels	3-hydroxyanthranilate 3,4-dioxygenase	-0.0500898	0.0375957	0.253589
2	1307	Vitamin D levels	Hepcidin	0.0175451	0.0375957	0.665014
2	1308	Vitamin D levels	Hyaluronan and proteoglycan link protein 1	-0.0216933	0.0375957	0.594848
2	1309	Vitamin D levels	Histone acetyltransferase type B catalytic subunit	-0.0326585	0.0375792	0.433854
2	1310	Vitamin D levels	Hepatitis A virus cellular receptor 1	-0.0112902	0.0375957	0.778905
2	1311	Vitamin D levels	Hepatitis A virus cellular receptor 2	0.0475325	0.0376682	0.275561
2	1312	Vitamin D levels	Hepatitis A virus cellular receptor 2	0.0476334	0.0555076	0.481238
2	1313	Vitamin D levels	Heparin-binding EGF-like growth factor	0.0101587	0.0435455	0.830548
2	1314	Vitamin D levels	Heparin-binding EGF-like growth factor	0.0110186	0.0375792	0.783944
2	1315	Vitamin D levels	Hemoglobin subunit gamma-1	-0.0518283	0.0435455	0.319565
2	1316	Vitamin D levels	Hemoglobin subunit theta-1	0.0129357	0.0375957	0.748117
2	1317	Vitamin D levels	Hemoglobin subunit zeta	0.00106008	0.050341	0.984208
2	1318	Vitamin D levels	Hydroxycarboxylic acid receptor 2	0.00598735	0.0375957	0.881185
2	1319	Vitamin D levels	Tyrosine-protein kinase HCK	-0.0212837	0.043509	0.658247
2	1320	Vitamin D levels	Histone deacetylase 8	0.0352155	0.0375957	0.401949
2	1321	Vitamin D levels	Hepatoma-derived growth factor-related protein 2	0.013331	0.0375792	0.740695
2	1322	Vitamin D levels	Haloacid dehalogenase-like hydrolase domain-containing protein 2	-0.0132877	0.0554887	0.826172
2	1323	Vitamin D levels	Vigilin	0.0104634	0.0375957	0.794566
2	1324	Vitamin D levels	E3 ubiquitin-protein ligase HECW1	0.00219427	0.0375957	0.956257
2	1325	Vitamin D levels	Protein HEG homolog 1	0.00814507	0.0405311	0.859314
2	1326	Vitamin D levels	HEPACAM family member 2	-0.0193544	0.0616839	0.76938
2	1327	Vitamin D levels	HEPACAM family member 2	0.0205612	0.0375957	0.613524
2	1328	Vitamin D levels	Hephaestin-like protein 1	-0.0177264	0.0375957	0.661851
2	1329	Vitamin D levels	Probable E3 ubiquitin-protein ligase HERC1	-0.000513947	0.0471555	0.991826
2	1330	Vitamin D levels	Probable E3 ubiquitin-protein ligase HERC4	0.0553332	0.0375957	0.21505
2	1331	Vitamin D levels	E3 ISG15--protein ligase HERC5	-0.0138145	0.0435455	0.771857
2	1332	Vitamin D levels	Hemojuvelin	0.0357401	0.0400928	0.423073
2	1333	Vitamin D levels	Homogentisate 1,2-dioxygenase	0.005586	0.0375792	0.889026
2	1334	Vitamin D levels	Hepatocyte growth factor	-0.0211068	0.0411456	0.634997
2	1335	Vitamin D levels	Hepatocyte growth factor-regulated tyrosine kinase substrate	0.0492284	0.0435455	0.340477
2	1336	Vitamin D levels	HERV-H LTR-associating protein 2	-0.0209274	0.0695055	0.783008
2	1337	Vitamin D levels	Hypoxia-inducible factor 1-alpha	-0.0251426	0.0376042	0.551591
2	1338	Vitamin D levels	Histidine triad nucleotide-binding protein 1	-0.0142133	0.0469079	0.781683
2	1339	Vitamin D levels	Histidine triad nucleotide-binding protein 2, mitochondrial	-0.0134427	0.0393764	0.749991
2	1340	Vitamin D levels	Homeodomain-interacting protein kinase 3	0.0692288	0.0395124	0.15464
2	1341	Vitamin D levels	Histone H1.2	0.0460041	0.0375957	0.288234
2	1342	Vitamin D levels	Histone H2A type 3	0.0381022	0.0435492	0.431006
2	1343	Vitamin D levels	Hexokinase-1	-0.0132405	0.0435455	0.780952
2	1344	Vitamin D levels	Hexokinase-2	0.0632079	0.0435455	0.242545
2	1345	Vitamin D levels	HLA class II histocompatibility antigen, DM alpha chain	0.0292717	0.0551289	0.632237
2	1346	Vitamin D levels	HLA class II histocompatibility antigen, DP beta 1 chain	0.0230068	0.0375957	0.573644
2	1347	Vitamin D levels	HLA class II histocompatibility antigen, DQ alpha 2 chain	-0.00530034	0.0620674	0.937326
2	1348	Vitamin D levels	Porphobilinogen deaminase	0.0248469	0.0375957	0.544802
2	1349	Vitamin D levels	High mobility group protein 20A	0.0287253	0.0456439	0.563285
2	1350	Vitamin D levels	SWI/SNF-related matrix-associated actin-dependent regulator of chromatin subfamily E member 1-related	0.0598263	0.0375957	0.186752
2	1351	Vitamin D levels	High mobility group protein B1	-0.0379639	0.0547765	0.538102
2	1352	Vitamin D levels	High mobility group protein B2	0.0587391	0.0659744	0.467229
2	1353	Vitamin D levels	High mobility group protein B3	0.0664398	0.0659744	0.419944
2	1354	Vitamin D levels	3-hydroxy-3-methylglutaryl-coenzyme A reductase	-0.000567541	0.0462441	0.990979
2	1355	Vitamin D levels	Hydroxymethylglutaryl-CoA synthase, cytoplasmic	-0.0242312	0.0405169	0.591944
2	1356	Vitamin D levels	Hydroxymethylglutaryl-CoA synthase, mitochondrial	0.0402733	0.0375957	0.344402
2	1357	Vitamin D levels	Non-histone chromosomal protein HMG-14	-0.00677749	0.0445228	0.886379
2	1358	Vitamin D levels	Heme oxygenase 2	-0.0710785	0.0495987	0.247278
2	1359	Vitamin D levels	Hepatocyte nuclear factor 1-alpha	-0.0306936	0.0375792	0.459911
2	1360	Vitamin D levels	Hepatocyte nuclear factor 4-alpha	-0.0394833	0.0424079	0.404539
2	1361	Vitamin D levels	Heterogeneous nuclear ribonucleoproteins A2/B1	0.0414553	0.0435455	0.411331
2	1362	Vitamin D levels	Heterogeneous nuclear ribonucleoprotein A/B	0.0328942	0.0666018	0.670293
2	1363	Vitamin D levels	Heterogeneous nuclear ribonucleoprotein A/B	0.0681804	0.045297	0.229343
2	1364	Vitamin D levels	Heterogeneous nuclear ribonucleoproteins C1/C2	0.0245173	0.0375957	0.549892
2	1365	Vitamin D levels	Heterogeneous nuclear ribonucleoprotein D-like	0.0139413	0.0683155	0.857178
2	1366	Vitamin D levels	Heterogeneous nuclear ribonucleoprotein K	0.028687	0.0375957	0.487959
2	1367	Vitamin D levels	Heterogeneous nuclear ribonucleoprotein M	0.0478972	0.0657854	0.542268
2	1368	Vitamin D levels	4-hydroxy-2-oxoglutarate aldolase, mitochondrial	-0.0145211	0.0375792	0.718865
2	1369	Vitamin D levels	Haptoglobin	-0.011327	0.0375792	0.778116
2	1370	Vitamin D levels	15-hydroxyprostaglandin dehydrogenase [NAD(+)]	-0.0287674	0.0375957	0.486818
2	1371	Vitamin D levels	Hematopoietic prostaglandin D synthase	0.0267234	0.0375792	0.51628
2	1372	Vitamin D levels	HRAS-like suppressor 2	0.0408948	0.0405169	0.387163
2	1373	Vitamin D levels	Activator of apoptosis harakiri	-0.0124404	0.0401518	0.776963
2	1374	Vitamin D levels	Ribonuclease UK114	0.0232987	0.0375957	0.569
2	1375	Vitamin D levels	Heparan sulfate glucosamine 3-O-sulfotransferase 3A1	0.0507968	0.0653868	0.493868
2	1376	Vitamin D levels	Heparan sulfate glucosamine 3-O-sulfotransferase 3B1	0.00238465	0.0375957	0.952468
2	1377	Vitamin D levels	Heparan sulfate glucosamine 3-O-sulfotransferase 4	-0.0010643	0.0375957	0.978772
2	1378	Vitamin D levels	Heparan-sulfate 6-O-sulfotransferase 1	0.00787377	0.0375957	0.844344
2	1379	Vitamin D levels	Heparan-sulfate 6-O-sulfotransferase 2	-0.0146618	0.0375957	0.716423
2	1380	Vitamin D levels	3-hydroxyacyl-CoA dehydrogenase type-2	0.0119964	0.0518424	0.831888
2	1381	Vitamin D levels	17-beta-hydroxysteroid dehydrogenase 14	-0.002169	0.0375957	0.95676
2	1382	Vitamin D levels	Estradiol 17-beta-dehydrogenase 1	0.0464261	0.0375957	0.284455
2	1383	Vitamin D levels	Estradiol 17-beta-dehydrogenase 2	0.0298323	0.0375957	0.471898
2	1384	Vitamin D levels	Heat shock protein HSP 90-alpha/beta	0.0506409	0.0623965	0.476437
2	1385	Vitamin D levels	Heat shock protein HSP 90-beta	0.0443141	0.0405169	0.354036
2	1386	Vitamin D levels	Endoplasmin	0.0412025	0.0469079	0.44441
2	1387	Vitamin D levels	Heat shock 70 kDa protein 1-like	0.0163887	0.0375957	0.685389
2	1388	Vitamin D levels	Heat shock 70 kDa protein 6	-0.0554873	0.0659744	0.488853
2	1389	Vitamin D levels	Oxidoreductase HTATIP2	-0.0165118	0.0653787	0.816927
2	1390	Vitamin D levels	Oxidoreductase HTATIP2	0.0122161	0.0375957	0.761515
2	1391	Vitamin D levels	Histatin-1	-0.0189305	0.0375957	0.641058
2	1392	Vitamin D levels	Serine protease HTRA2, mitochondrial	0.0341438	0.0558177	0.573795
2	1393	Vitamin D levels	Hyaluronidase-1	-0.00970053	0.0435128	0.837903
2	1394	Vitamin D levels	Isoleucine--tRNA ligase, cytoplasmic	0.0012835	0.0375957	0.974402
2	1395	Vitamin D levels	Bone sialoprotein 2	-0.0349163	0.0375957	0.405598
2	1396	Vitamin D levels	Bone sialoprotein 2	0.0672521	0.0375792	0.148018
2	1397	Vitamin D levels	Intercellular adhesion molecule 1	9.85362e-05	0.054171	0.998636
2	1398	Vitamin D levels	Intercellular adhesion molecule 2	-0.034227	0.0494231	0.526709
2	1399	Vitamin D levels	Intercellular adhesion molecule 3	0.0465382	0.0435455	0.36355
2	1400	Vitamin D levels	Intercellular adhesion molecule 4	-0.00209504	0.0429506	0.963435
2	1401	Vitamin D levels	Intercellular adhesion molecule 5	0.0289839	0.0375792	0.483577
2	1402	Vitamin D levels	Intercellular adhesion molecule 5	0.023394	0.0375792	0.567329
2	1403	Vitamin D levels	Inducible T-cell costimulator	-0.0357302	0.0376042	0.412126
2	1404	Vitamin D levels	Inducible T-cell costimulator	0.0350439	0.039617	0.426358
2	1405	Vitamin D levels	ICOS ligand	0.0398425	0.0435455	0.42768
2	1406	Vitamin D levels	ICOS ligand	0.0157771	0.0375957	0.696298
2	1407	Vitamin D levels	DNA-binding protein inhibitor ID-1	-0.0171077	0.0375792	0.672549
2	1408	Vitamin D levels	DNA-binding protein inhibitor ID-2	0.0433675	0.0375957	0.31293
2	1409	Vitamin D levels	Insulin-degrading enzyme	0.0203645	0.0375957	0.616807
2	1410	Vitamin D levels	Indoleamine 2,3-dioxygenase 1	-0.056334	0.130652	0.740838
2	1411	Vitamin D levels	Alpha-L-iduronidase	0.0347692	0.0435455	0.482971
2	1412	Vitamin D levels	Radiation-inducible immediate-early gene IEX-1	-0.00848624	0.0375957	0.83248
2	1413	Vitamin D levels	Immediate early response 3-interacting protein 1	0.0182165	0.0405169	0.683496
2	1414	Vitamin D levels	Gamma-interferon-inducible protein 16	-0.0161562	0.0375957	0.689526
2	1415	Vitamin D levels	Gamma-interferon-inducible protein 16	-0.0370419	0.048203	0.498168
2	1416	Vitamin D levels	Interferon-induced protein with tetratricopeptide repeats 2	-0.014817	0.0375957	0.713605
2	1417	Vitamin D levels	Interferon-induced protein with tetratricopeptide repeats 3	0.067433	0.0620824	0.356877
2	1418	Vitamin D levels	Interferon alpha-10	-0.00122965	0.0375957	0.975475
2	1419	Vitamin D levels	Interferon alpha-10	-0.0102074	0.0375792	0.799355
2	1420	Vitamin D levels	Interferon alpha-14	0.0266075	0.0405169	0.558254
2	1421	Vitamin D levels	Interferon alpha-4	0.0160033	0.0375957	0.692252
2	1422	Vitamin D levels	Interferon alpha-5	0.0512932	0.0468272	0.353415
2	1423	Vitamin D levels	Interferon alpha-6	0.0157991	0.0405169	0.722619
2	1424	Vitamin D levels	Interferon alpha-7	0.0142206	0.0375957	0.724463
2	1425	Vitamin D levels	Interferon alpha-8	0.0207565	0.0375957	0.610276
2	1426	Vitamin D levels	Interferon alpha/beta receptor 1	0.00346098	0.0375957	0.931078
2	1427	Vitamin D levels	Interferon beta	0.00856194	0.0380118	0.832829
2	1428	Vitamin D levels	Interferon gamma	0.0220889	0.0375957	0.588408
2	1429	Vitamin D levels	Interferon gamma	-0.0449614	0.0556688	0.478388
2	1430	Vitamin D levels	Interferon gamma receptor 1	-0.0150203	0.0375957	0.709922
2	1431	Vitamin D levels	Interferon gamma receptor 2	0.038692	0.0405169	0.410049
2	1432	Vitamin D levels	Interferon gamma receptor 2	-0.0208755	0.0375957	0.608303
2	1433	Vitamin D levels	Interferon gamma receptor 2	0.00134421	0.0435455	0.977313
2	1434	Vitamin D levels	Interferon lambda-1	0.0423362	0.0375957	0.323115
2	1435	Vitamin D levels	Interferon lambda-1	-0.0295299	0.0375792	0.475918
2	1436	Vitamin D levels	Interferon lambda-2	0.0098129	0.0375723	0.806855
2	1437	Vitamin D levels	Interferon lambda receptor 1	0.0244294	0.0375957	0.551257
2	1438	Vitamin D levels	Interferon omega-1	0.00622836	0.0375957	0.876455
2	1439	Vitamin D levels	Immunoglobulin-binding protein 1	0.034378	0.0577438	0.583654
2	1440	Vitamin D levels	Immunoglobulin superfamily DCC subclass member 3	-0.0117985	0.0659744	0.874544
2	1441	Vitamin D levels	Immunoglobulin superfamily DCC subclass member 3	-0.00261204	0.0469079	0.959094
2	1442	Vitamin D levels	Immunoglobulin superfamily DCC subclass member 4	-0.00032809	0.0470128	0.995065
2	1443	Vitamin D levels	Insulin-like growth factor I	0.0297	0.0375957	0.473733
2	1444	Vitamin D levels	Insulin-like growth factor 1 receptor	0.0778978	0.0375792	0.106879
2	1445	Vitamin D levels	Cation-independent mannose-6-phosphate receptor	0.00406535	0.0378917	0.919726
2	1446	Vitamin D levels	Insulin-like growth factor-binding protein 1	-0.0200419	0.0375792	0.622065
2	1447	Vitamin D levels	Insulin-like growth factor-binding protein 1	-0.0311741	0.0375957	0.453609
2	1448	Vitamin D levels	Insulin-like growth factor-binding protein 2	0.0175891	0.0375792	0.664111
2	1449	Vitamin D levels	Insulin-like growth factor-binding protein 3	0.0231858	0.0375957	0.570794
2	1450	Vitamin D levels	Insulin-like growth factor-binding protein 6	0.0157139	0.0375792	0.697308
2	1451	Vitamin D levels	Insulin-like growth factor-binding protein 7	0.0944408	0.0468661	0.137302
2	1452	Vitamin D levels	Insulin-like growth factor-binding protein-like 1	0.0240007	0.0469079	0.644174
2	1453	Vitamin D levels	Insulin growth factor-like family member 3	-0.0158803	0.0435455	0.739539
2	1454	Vitamin D levels	Insulin growth factor-like family member 4	-0.0313156	0.0533602	0.616711
2	1455	Vitamin D levels	IGF-like family receptor 1	0.011136	0.0469985	0.834759
2	1456	Vitamin D levels	Immunoglobulin E	0.013854	0.0375957	0.731176
2	1457	Vitamin D levels	Immunoglobulin J chain	0.0383352	0.0375957	0.365539
2	1458	Vitamin D levels	Immunoglobulin lambda-like polypeptide 1	-0.0358432	0.0375957	0.394383
2	1459	Vitamin D levels	IgLON family member 5	0.0479552	0.0499994	0.438711
2	1460	Vitamin D levels	Immunoglobulin superfamily member 11	0.00395126	0.0579917	0.949965
2	1461	Vitamin D levels	Immunoglobulin superfamily member 11	-0.0285288	0.0435455	0.559125
2	1462	Vitamin D levels	Immunoglobulin superfamily member 8	0.0118766	0.0375792	0.767775
2	1463	Vitamin D levels	Protein turtle homolog A	-0.0422677	0.0375957	0.323802
2	1464	Vitamin D levels	Interleukin-10	-0.0573768	0.0405169	0.251711
2	1465	Vitamin D levels	Interleukin-10 receptor subunit beta	0.00859253	0.0435455	0.856187
2	1466	Vitamin D levels	Interleukin-11	-0.00135878	0.0409074	0.975094
2	1467	Vitamin D levels	Interleukin-11 receptor subunit alpha	0.0536672	0.0555076	0.435625
2	1468	Vitamin D levels	Interleukin-12	-0.0138962	0.0375957	0.730401
2	1469	Vitamin D levels	Interleukin-12	-0.00659111	0.0375957	0.869348
2	1470	Vitamin D levels	Interleukin-12	0.0188966	0.0469985	0.726533
2	1471	Vitamin D levels	Interleukin-23	0.00407795	0.0376042	0.92049
2	1472	Vitamin D levels	Interleukin-23	0.0108497	0.0405169	0.806223
2	1473	Vitamin D levels	Interleukin-12 receptor subunit beta-1	0.011445	0.0375957	0.775987
2	1474	Vitamin D levels	Interleukin-12 receptor subunit beta-2	0.0386683	0.0469079	0.470173
2	1475	Vitamin D levels	Interleukin-13	0.000455576	0.0447112	0.992358
2	1476	Vitamin D levels	Interleukin-13 receptor subunit alpha-1	-0.00104396	0.0435455	0.982379
2	1477	Vitamin D levels	Interleukin-15 receptor subunit alpha	0.0298902	0.0468661	0.568964
2	1478	Vitamin D levels	Interleukin-15 receptor subunit alpha	0.0423696	0.038312	0.330802
2	1479	Vitamin D levels	Interleukin-16	0.0557761	0.051168	0.389515
2	1480	Vitamin D levels	Interleukin-17A	-0.0530777	0.0375792	0.230688
2	1481	Vitamin D levels	Interleukin-17A	-0.00894214	0.0375792	0.823609
2	1482	Vitamin D levels	Interleukin-17A	-0.0444168	0.0375957	0.302873
2	1483	Vitamin D levels	Interleukin-17C	0.0243314	0.0376042	0.563701
2	1484	Vitamin D levels	Interleukin-17D	-0.00343667	0.0375957	0.931561
2	1485	Vitamin D levels	Interleukin-17F	-0.0119775	0.0418685	0.789026
2	1486	Vitamin D levels	Interleukin-17 receptor A	-0.0117432	0.0477645	0.821655
2	1487	Vitamin D levels	Interleukin-17 receptor B	0.00934478	0.0375957	0.815941
2	1488	Vitamin D levels	Interleukin-17 receptor C	-0.0257696	0.0903814	0.823178
2	1489	Vitamin D levels	Interleukin-17 receptor D	-0.0388235	0.0375957	0.360108
2	1490	Vitamin D levels	Interleukin-18-binding protein	0.0185442	0.0375792	0.647547
2	1491	Vitamin D levels	Interleukin-18 receptor 1	0.0273948	0.0469079	0.600224
2	1492	Vitamin D levels	Interleukin-18 receptor 1	-0.008123	0.0850337	0.932606
2	1493	Vitamin D levels	Interleukin-19	-0.00780411	0.0435455	0.869188
2	1494	Vitamin D levels	Interleukin-1 alpha	0.0190107	0.0624664	0.780762
2	1495	Vitamin D levels	Interleukin-1 beta	0.0163016	0.0375957	0.686938
2	1496	Vitamin D levels	Interleukin-1 receptor type 1	0.0438553	0.0375957	0.308217
2	1497	Vitamin D levels	Interleukin-1 receptor type 2	0.0628332	0.0469079	0.272843
2	1498	Vitamin D levels	Interleukin-1 receptor type 2	0.0486536	0.0443261	0.334003
2	1499	Vitamin D levels	Interleukin-1 Receptor accessory protein	0.0217189	0.0375792	0.594274
2	1500	Vitamin D levels	Interleukin-1 Receptor accessory protein	0.0278965	0.0375792	0.499108
2	1501	Vitamin D levels	X-linked interleukin-1 receptor accessory protein-like 2	0.0222191	0.0382946	0.592885
2	1502	Vitamin D levels	Interleukin-1 receptor-like 1	0.046392	0.0375792	0.284578
2	1503	Vitamin D levels	Interleukin-1 receptor-like 2	0.0209744	0.0469079	0.685085
2	1504	Vitamin D levels	Interleukin-1 receptor antagonist protein	-0.0405078	0.0548375	0.51364
2	1505	Vitamin D levels	Interleukin-20	-0.0142226	0.0405169	0.748772
2	1506	Vitamin D levels	Interleukin-21	0.00323644	0.0375957	0.935535
2	1507	Vitamin D levels	Interleukin-22	-0.0291424	0.0375792	0.481344
2	1508	Vitamin D levels	Interleukin-22 receptor subunit alpha-1	0.00720625	0.0684733	0.922826
2	1509	Vitamin D levels	Interleukin-22 receptor subunit alpha-1	0.021237	0.0375957	0.602331
2	1510	Vitamin D levels	Interleukin-22 receptor subunit alpha-2	-0.0214515	0.0375957	0.598805
2	1511	Vitamin D levels	Interleukin-22 receptor subunit alpha-2	0.00784419	0.0375957	0.844919
2	1512	Vitamin D levels	Interleukin-2	0.0053736	0.0375957	0.893255
2	1513	Vitamin D levels	Interleukin-23 receptor	0.0355925	0.0388718	0.427376
2	1514	Vitamin D levels	Interleukin-24	0.0310822	0.0375792	0.45466
2	1515	Vitamin D levels	Interleukin-25	-0.00863716	0.0407824	0.842627
2	1516	Vitamin D levels	Interleukin-27	0.035459	0.0375957	0.398999
2	1517	Vitamin D levels	Interleukin-27 receptor subunit alpha	0.0134491	0.0375888	0.738578
2	1518	Vitamin D levels	Interleukin-2 receptor subunit alpha	0.0362488	0.0375792	0.389371
2	1519	Vitamin D levels	Interleukin-2 receptor subunit beta	0.0424526	0.0375957	0.32195
2	1520	Vitamin D levels	Cytokine receptor common subunit gamma	-0.00632847	0.0465501	0.898429
2	1521	Vitamin D levels	Interleukin-31	0.0174128	0.0565504	0.778286
2	1522	Vitamin D levels	Interleukin-31 receptor subunit alpha	0.033714	0.0387081	0.44786
2	1523	Vitamin D levels	Interleukin-32	-0.0382011	0.0657457	0.592377
2	1524	Vitamin D levels	Interleukin-34	0.044026	0.0375957	0.306584
2	1525	Vitamin D levels	Interleukin-3	0.0273987	0.0375957	0.506518
2	1526	Vitamin D levels	Interleukin-36 alpha	0.0178205	0.0375957	0.660211
2	1527	Vitamin D levels	Interleukin-36 beta	0.0277896	0.0375957	0.500831
2	1528	Vitamin D levels	Interleukin-36 gamma	0.0297185	0.0375957	0.473476
2	1529	Vitamin D levels	Interleukin-37	0.0362012	0.0435455	0.466765
2	1530	Vitamin D levels	Interleukin-3 receptor subunit alpha	0.0215364	0.0375957	0.597415
2	1531	Vitamin D levels	Interleukin-3 receptor subunit alpha	0.0077357	0.0405169	0.860775
2	1532	Vitamin D levels	Interleukin-4	0.0259344	0.0375957	0.528239
2	1533	Vitamin D levels	Interleukin-4 receptor subunit alpha	-0.00170792	0.0401704	0.968124
2	1534	Vitamin D levels	Interleukin-5	-0.0580557	0.0435455	0.274658
2	1535	Vitamin D levels	Interleukin-5	0.0582841	0.0375957	0.196008
2	1536	Vitamin D levels	Interleukin-5 receptor subunit alpha	0.0210721	0.0427962	0.648251
2	1537	Vitamin D levels	Interleukin-5 receptor subunit alpha	0.0610681	0.0375792	0.179478
2	1538	Vitamin D levels	Interleukin-6	0.00730357	0.066872	0.923001
2	1539	Vitamin D levels	Interleukin-6	-0.0037411	0.0375792	0.92549
2	1540	Vitamin D levels	Interleukin-6 receptor subunit alpha	0.067321	0.0375888	0.147781
2	1541	Vitamin D levels	Interleukin-6 receptor subunit alpha	0.0647872	0.0375957	0.159938
2	1542	Vitamin D levels	Interleukin-6 receptor subunit beta	0.061913	0.0375792	0.174794
2	1543	Vitamin D levels	Interleukin-7	-0.032001	0.0375957	0.442621
2	1544	Vitamin D levels	Interleukin-7 receptor subunit alpha	0.0166098	0.0375792	0.681339
2	1545	Vitamin D levels	Interleukin-9	-0.0234896	0.0375957	0.565978
2	1546	Vitamin D levels	Interleukin-9	-0.028946	0.0376042	0.497503
2	1547	Vitamin D levels	Interleukin enhancer-binding factor 3	0.000623615	0.0536881	0.991289
2	1548	Vitamin D levels	Inositol monophosphatase 3	0.0567255	0.0375792	0.205681
2	1549	Vitamin D levels	Inosine-5'-monophosphate dehydrogenase 1	0.0369397	0.0435455	0.458592
2	1550	Vitamin D levels	Inosine-5'-monophosphate dehydrogenase 2	-0.00161386	0.0375957	0.967817
2	1551	Vitamin D levels	Alpha-internexin	0.0110267	0.0375957	0.783882
2	1552	Vitamin D levels	Inhibitor of growth protein 1	-0.0196557	0.0446086	0.68225
2	1553	Vitamin D levels	Inhibin beta A chain	-0.0204036	0.0375957	0.616153
2	1554	Vitamin D levels	Inhibin beta A chain:Inhibin beta B chain heterodimer	0.0497938	0.0486065	0.381024
2	1555	Vitamin D levels	Inhibin beta A chain:Inhibin beta B chain heterodimer	0.0281398	0.0375957	0.495778
2	1556	Vitamin D levels	Inhibin beta C chain	-0.00589608	0.0375957	0.882977
2	1557	Vitamin D levels	72 kDa inositol polyphosphate 5-phosphatase	0.00487378	0.0516522	0.929363
2	1558	Vitamin D levels	Insulin	-0.0118495	0.0375957	0.768381
2	1559	Vitamin D levels	Insulin-induced gene 1 protein	0.03729	0.0375957	0.377406
2	1560	Vitamin D levels	Insulin-like 3	-0.0246646	0.0375957	0.547613
2	1561	Vitamin D levels	Early placenta insulin-like peptide	-0.0149073	0.0375957	0.711968
2	1562	Vitamin D levels	Insulin-like peptide INSL5	0.0509207	0.0375792	0.246882
2	1563	Vitamin D levels	Insulin-like peptide INSL6	0.0138854	0.0405169	0.754426
2	1564	Vitamin D levels	Insulin receptor	0.0410726	0.0375792	0.335821
2	1565	Vitamin D levels	IQ domain-containing protein F1	0.00816391	0.0427256	0.857771
2	1566	Vitamin D levels	Interferon regulatory factor 1	0.00996116	0.0398883	0.815099
2	1567	Vitamin D levels	Interferon regulatory factor 1	-0.0355605	0.0411418	0.436154
2	1568	Vitamin D levels	Interferon regulatory factor 2	0.0626115	0.0519288	0.314348
2	1569	Vitamin D levels	Interferon regulatory factor 4	-0.00151323	0.0405169	0.972554
2	1570	Vitamin D levels	Interferon regulatory factor 6	0.0892003	0.0375957	0.0766019
2	1571	Vitamin D levels	Interferon regulatory factor 9	-0.0134016	0.0375957	0.739499
2	1572	Vitamin D levels	Iron-sulfur cluster assembly enzyme ISCU, mitochondrial	0.0141231	0.0501696	0.792285
2	1573	Vitamin D levels	Ubiquitin-like protein ISG15	0.0654157	0.0405169	0.204821
2	1574	Vitamin D levels	Ubiquitin-like protein ISG15	0.00358529	0.0597191	0.955903
2	1575	Vitamin D levels	Insulin gene enhancer protein ISL-1	0.0356825	0.0488713	0.50577
2	1576	Vitamin D levels	Immunoglobulin superfamily containing leucine-rich repeat protein 2	-0.00419761	0.0499994	0.94074
2	1577	Vitamin D levels	Isthmin-1	0.0233409	0.0375957	0.568331
2	1578	Vitamin D levels	Isochorismatase domain-containing protein 1	-0.00393639	0.0479511	0.939744
2	1579	Vitamin D levels	IST1 homolog	0.0114186	0.0646419	0.87104
2	1580	Vitamin D levels	T-cell immunomodulatory protein	-0.0523303	0.0427169	0.287761
2	1581	Vitamin D levels	Integrin alpha-I: beta-1 complex	-0.0202363	0.0469079	0.695297
2	1582	Vitamin D levels	Integrin alpha-5	0.0159437	0.0375792	0.693194
2	1583	Vitamin D levels	Integrin alpha-L	0.0068509	0.0375957	0.864268
2	1584	Vitamin D levels	Integrin alpha-V: beta-5 complex	0.0287108	0.0435455	0.556778
2	1585	Vitamin D levels	Integrin beta-7	-0.0089698	0.0436017	0.856048
2	1586	Vitamin D levels	Inter-alpha-trypsin inhibitor heavy chain H1	-0.0305134	0.0612258	0.66763
2	1587	Vitamin D levels	Inter-alpha-trypsin inhibitor heavy chain H5	0.00729748	0.0375957	0.855553
2	1588	Vitamin D levels	Integral membrane protein 2A	-0.0255016	0.0375723	0.534547
2	1589	Vitamin D levels	Integral membrane protein 2A	0.050582	0.0375957	0.249698
2	1590	Vitamin D levels	Integral membrane protein 2B	0.00819251	0.0375957	0.838164
2	1591	Vitamin D levels	Integral membrane protein 2C	-0.0418698	0.0436017	0.438245
2	1592	Vitamin D levels	Integral membrane protein 2C	-0.00488931	0.0636616	0.942469
2	1593	Vitamin D levels	Inositol-trisphosphate 3-kinase A	-0.0158109	0.0405169	0.722424
2	1594	Vitamin D levels	Inositol 1,4,5-trisphosphate receptor-interacting protein-like 1	0.0323369	0.0659744	0.672526
2	1595	Vitamin D levels	Intersectin-1	-0.0219581	0.0375792	0.590376
2	1596	Vitamin D levels	Protein jagged-1	0.0162446	0.0435455	0.733912
2	1597	Vitamin D levels	Protein jagged-2	0.0112543	0.0375792	0.779489
2	1598	Vitamin D levels	Tyrosine-protein kinase JAK2	-0.022662	0.0375957	0.579161
2	1599	Vitamin D levels	Janus kinase and microtubule-interacting protein 3	0.0281005	0.0375792	0.496166
2	1600	Vitamin D levels	Junctional adhesion molecule B	0.0309537	0.0375957	0.456574
2	1601	Vitamin D levels	Junctional adhesion molecule C	0.0121836	0.0425782	0.788974
2	1602	Vitamin D levels	Junctophilin-1	-0.00233022	0.0375957	0.953551
2	1603	Vitamin D levels	Junctophilin-3	0.0226563	0.0405169	0.615068
2	1604	Vitamin D levels	Protein JTB	0.0777055	0.0375957	0.107611
2	1605	Vitamin D levels	Transcription factor AP-1	0.0100849	0.0390387	0.808898
2	1606	Vitamin D levels	Anosmin-1	-0.0232825	0.0375957	0.569258
2	1607	Vitamin D levels	Histone acetyltransferase KAT6A	0.0230207	0.0375957	0.573422
2	1608	Vitamin D levels	Potassium voltage-gated channel subfamily A member 10	0.00770803	0.0603458	0.904526
2	1609	Vitamin D levels	Voltage-gated potassium channel subunit beta-2	0.0510284	0.0435455	0.325857
2	1610	Vitamin D levels	Potassium voltage-gated channel subfamily E member 2	-0.00820262	0.0375957	0.837968
2	1611	Vitamin D levels	Potassium voltage-gated channel subfamily E member 3	0.00910615	0.0439033	0.845818
2	1612	Vitamin D levels	Potassium voltage-gated channel subfamily E regulatory beta subunit 5	-0.0244594	0.0405169	0.588646
2	1613	Vitamin D levels	Potassium voltage-gated channel subfamily E regulatory beta subunit 5	0.0761227	0.0435455	0.178765
2	1614	Vitamin D levels	Potassium voltage-gated channel subfamily F member 1	0.0529429	0.0435455	0.311003
2	1615	Vitamin D levels	Potassium voltage-gated channel subfamily G member 4	0.0264373	0.0431802	0.573463
2	1616	Vitamin D levels	Kv channel-interacting protein 1	0.0222102	0.0375792	0.586285
2	1617	Vitamin D levels	Calsenilin	0.037385	0.0375957	0.376313
2	1618	Vitamin D levels	Small conductance calcium-activated potassium channel protein 1	-0.00251348	0.0433019	0.956496
2	1619	Vitamin D levels	Keratinocyte-associated transmembrane protein 2	0.00478381	0.0429095	0.916601
2	1620	Vitamin D levels	BTB/POZ domain-containing protein KCTD5	-0.0136615	0.0499994	0.810303
2	1621	Vitamin D levels	KDEL motif-containing protein 2	0.0298512	0.0405169	0.514656
2	1622	Vitamin D levels	Vascular endothelial growth factor receptor 2	0.0511285	0.0385972	0.255893
2	1623	Vitamin D levels	Kell blood group glycoprotein	-0.0259857	0.0449921	0.604056
2	1624	Vitamin D levels	Uncharacterized protein KIAA0040	0.108542	0.0878166	0.341925
2	1625	Vitamin D levels	Dyslexia-associated protein KIAA0319	0.0208385	0.0375792	0.608764
2	1626	Vitamin D levels	Dyslexia-associated protein KIAA0319-like protein	0.0397003	0.0375792	0.350347
2	1627	Vitamin D levels	UPF0258 protein KIAA1024	0.0162146	0.0375792	0.68836
2	1628	Vitamin D levels	Uncharacterized family 31 glucosidase KIAA1161	-0.0241282	0.0375792	0.55578
2	1629	Vitamin D levels	Uncharacterized family 31 glucosidase KIAA1161	0.0194862	0.0375957	0.631593
2	1630	Vitamin D levels	UPF0577 protein KIAA1324	0.0246879	0.0375957	0.547253
2	1631	Vitamin D levels	UPF0577 protein KIAA1324	0.050797	0.0375792	0.247844
2	1632	Vitamin D levels	UPF0577 protein KIAA1324-like	0.0415395	0.0375957	0.331191
2	1633	Vitamin D levels	Uncharacterized protein KIAA1467	0.0120871	0.0375957	0.763928
2	1634	Vitamin D levels	Uncharacterized protein KIAA2013	0.0618096	0.0405169	0.224546
2	1635	Vitamin D levels	Kinesin-like protein KIF16B	0.0287097	0.0375957	0.487636
2	1636	Vitamin D levels	Kinesin-like protein KIF1C	-0.0104186	0.0469079	0.838492
2	1637	Vitamin D levels	Kinesin-like protein KIF23	-0.00422832	0.0538986	0.94241
2	1638	Vitamin D levels	DNA/RNA-binding protein KIN17	-0.0220652	0.0535983	0.70168
2	1639	Vitamin D levels	DNA/RNA-binding protein KIN17	-0.0252284	0.0375957	0.538951
2	1640	Vitamin D levels	Killer cell immunoglobulin-like receptor 2DL2	-0.00513842	0.0469079	0.919689
2	1641	Vitamin D levels	Killer cell immunoglobulin-like receptor 2DL4	-0.043295	0.0461552	0.401336
2	1642	Vitamin D levels	Killer cell immunoglobulin-like receptor 2DL4	-0.0321825	0.0375957	0.440238
2	1643	Vitamin D levels	Killer cell immunoglobulin-like receptor 2DL5A	0.0558814	0.0375957	0.211375
2	1644	Vitamin D levels	Killer cell immunoglobulin-like receptor 2DL5A	-0.0298678	0.0375957	0.471408
2	1645	Vitamin D levels	Killer cell immunoglobulin-like receptor 2DS2	0.0174364	0.0375957	0.666915
2	1646	Vitamin D levels	Killer cell immunoglobulin-like receptor 3DL2	0.0441039	0.0375957	0.30584
2	1647	Vitamin D levels	Killer cell immunoglobulin-like receptor 3DL3	-0.0520626	0.0375792	0.238174
2	1648	Vitamin D levels	Killer cell immunoglobulin-like receptor 3DS1	0.00555801	0.0375792	0.889577
2	1649	Vitamin D levels	Kin of IRRE-like protein 2	0.00952201	0.0375957	0.812541
2	1650	Vitamin D levels	Kin of IRRE-like protein 2	-0.0684915	0.0375792	0.142448
2	1651	Vitamin D levels	Kin of IRRE-like protein 3	0.00773374	0.0417658	0.862106
2	1652	Vitamin D levels	Mast/stem cell growth factor receptor Kit	0.0240479	0.0428365	0.604495
2	1653	Vitamin D levels	Kit ligand	-0.012612	0.0375957	0.754131
2	1654	Vitamin D levels	Kelch-like protein 12	0.000819286	0.0375957	0.983658
2	1655	Vitamin D levels	Kelch-like protein 13	0.00352468	0.0375957	0.929814
2	1656	Vitamin D levels	Kallikrein-11	0.034323	0.0375957	0.412917
2	1657	Vitamin D levels	Kallikrein-12	0.0156936	0.0435128	0.742249
2	1658	Vitamin D levels	Kallikrein-14	0.00757761	0.0435455	0.872933
2	1659	Vitamin D levels	Kallikrein-14	0.00015027	0.0375957	0.997002
2	1660	Vitamin D levels	Kallikrein-15	0.011935	0.0375957	0.766778
2	1661	Vitamin D levels	Prostate-specific antigen	0.00179488	0.0396414	0.966056
2	1662	Vitamin D levels	Kallikrein-4	-0.0121684	0.0442668	0.809196
2	1663	Vitamin D levels	Kallikrein-5	-0.0035091	0.0388718	0.933759
2	1664	Vitamin D levels	Kallikrein-5	0.0348896	0.0405169	0.452502
2	1665	Vitamin D levels	Kallikrein-6	0.0321506	0.0375792	0.440473
2	1666	Vitamin D levels	Kallikrein-7	0.0442506	0.0405169	0.354625
2	1667	Vitamin D levels	Kallikrein-8	0.0192957	0.0376042	0.643259
2	1668	Vitamin D levels	Kallikrein-8	0.0537043	0.0375957	0.226352
2	1669	Vitamin D levels	NKG2-A/NKG2-B type II integral membrane protein	-0.0208052	0.0375792	0.609316
2	1670	Vitamin D levels	NKG2-E type II integral membrane protein	0.0194495	0.0375957	0.632216
2	1671	Vitamin D levels	NKG2-E type II integral membrane protein	0.00586146	0.0405169	0.894146
2	1672	Vitamin D levels	Killer cell lectin-like receptor subfamily F member 1	0.0389335	0.0405169	0.40748
2	1673	Vitamin D levels	Killer cell lectin-like receptor subfamily F member 1	0.00274064	0.0405169	0.950327
2	1674	Vitamin D levels	NKG2-D type II integral membrane protein	-0.00720588	0.0405169	0.870173
2	1675	Vitamin D levels	NKG2-D type II integral membrane protein	0.000591135	0.0375957	0.988208
2	1676	Vitamin D levels	Histone-lysine N-methyltransferase 2C	0.0279561	0.0375792	0.498247
2	1677	Vitamin D levels	Importin subunit alpha-1	0.0274322	0.0375792	0.505853
2	1678	Vitamin D levels	Importin subunit alpha-3	0.00214354	0.0386185	0.958398
2	1679	Vitamin D levels	GTPase KRas	-0.000230386	0.0375792	0.995402
2	1680	Vitamin D levels	Kremen protein 1	0.053842	0.0375957	0.225374
2	1681	Vitamin D levels	Kremen protein 2	0.0447473	0.0375957	0.299769
2	1682	Vitamin D levels	Keratin, type I cytoskeletal 17	0.0173438	0.040226	0.688572
2	1683	Vitamin D levels	Keratin, type I cytoskeletal 18	0.00661793	0.0375957	0.868824
2	1684	Vitamin D levels	Keratin, type I cytoskeletal 20	-0.0112111	0.0680933	0.879693
2	1685	Vitamin D levels	Keratin, type II cytoskeletal 5	-0.0455565	0.0469079	0.403087
2	1686	Vitamin D levels	Keratin, type II cytoskeletal 7	-0.0656209	0.0466069	0.253875
2	1687	Vitamin D levels	Keratin-associated protein 2-4	0.0020051	0.0567626	0.97404
2	1688	Vitamin D levels	Keratinocyte differentiation-associated protein	0.0486114	0.0494595	0.381326
2	1689	Vitamin D levels	Kynureninase	0.0408503	0.0405169	0.387614
2	1690	Vitamin D levels	Neural cell adhesion molecule L1	0.0101448	0.0667516	0.888849
2	1691	Vitamin D levels	Ladinin-1	0.0124886	0.0382737	0.760558
2	1692	Vitamin D levels	Lymphocyte activation gene 3 protein	0.05199	0.0498409	0.355786
2	1693	Vitamin D levels	Lymphocyte activation gene 3 protein	0.0165291	0.0388581	0.699235
2	1694	Vitamin D levels	Leukocyte-associated immunoglobulin-like receptor 1	-0.0069544	0.0375957	0.862246
2	1695	Vitamin D levels	Laminin	0.0143149	0.0375792	0.722625
2	1696	Vitamin D levels	Laminin subunit alpha-4	-0.000839125	0.0469079	0.986851
2	1697	Vitamin D levels	Laminin subunit gamma-2	0.0379235	0.0375792	0.369986
2	1698	Vitamin D levels	Lysosome-associated membrane glycoprotein 3	0.00570239	0.0405169	0.896993
2	1699	Vitamin D levels	Ragulator complex protein LAMTOR3	0.00310919	0.0375957	0.938063
2	1700	Vitamin D levels	Glycosyltransferase-like protein LARGE1	0.0480409	0.0375957	0.270429
2	1701	Vitamin D levels	Linker for activation of T-cells family member 1	-0.0348003	0.0375957	0.407021
2	1702	Vitamin D levels	Linker for activation of T-cells family member 2	-0.0341912	0.0375792	0.414372
2	1703	Vitamin D levels	Layilin	0.0176155	0.0375957	0.663785
2	1704	Vitamin D levels	Tyrosine-protein kinase Lck	-0.0482749	0.0375792	0.268274
2	1705	Vitamin D levels	Tyrosine-protein kinase Lck	0.0288459	0.0962069	0.792597
2	1706	Vitamin D levels	Leucine carboxyl methyltransferase 1	0.0204651	0.0375957	0.615127
2	1707	Vitamin D levels	Epididymal-specific lipocalin-10	-0.0301199	0.0435455	0.538858
2	1708	Vitamin D levels	Lipocalin-1	0.0259715	0.0375957	0.527681
2	1709	Vitamin D levels	Neutrophil gelatinase-associated lipocalin	0.0124276	0.0435455	0.793912
2	1710	Vitamin D levels	Epididymal-specific lipocalin-8	0.00878117	0.0668818	0.903853
2	1711	Vitamin D levels	Ligand-dependent nuclear receptor corepressor-like protein	0.0297944	0.0462802	0.554771
2	1712	Vitamin D levels	Plastin-2	0.018557	0.0468557	0.712289
2	1713	Vitamin D levels	Lactase-phlorizin hydrolase	0.0506182	0.0375957	0.249414
2	1714	Vitamin D levels	Lactase-like protein	-0.0499086	0.0375792	0.254862
2	1715	Vitamin D levels	L-lactate dehydrogenase B chain	-0.00853843	0.0425308	0.850682
2	1716	Vitamin D levels	L-lactate dehydrogenase C chain	-0.018167	0.0375957	0.654198
2	1717	Vitamin D levels	Low-density lipoprotein receptor	-0.00194776	0.0375957	0.961166
2	1718	Vitamin D levels	Protein LDOC1	0.0814844	0.0469079	0.180762
2	1719	Vitamin D levels	Leukocyte cell-derived chemotaxin 1	-0.0542016	0.0375957	0.222839
2	1720	Vitamin D levels	LEM domain-containing protein 1	-0.0119818	0.0375792	0.765802
2	1721	Vitamin D levels	Leptin	-0.0153076	0.0419179	0.733467
2	1722	Vitamin D levels	Leptin	-0.00687482	0.0375792	0.863742
2	1723	Vitamin D levels	Leptin	-0.0161071	0.0378786	0.692549
2	1724	Vitamin D levels	Leptin receptor	0.0148382	0.0375792	0.713103
2	1725	Vitamin D levels	Leptin receptor	-0.00320387	0.0375957	0.936182
2	1726	Vitamin D levels	Galectin-1	-0.0122989	0.0626477	0.856907
2	1727	Vitamin D levels	Galectin-2	0.0023566	0.0487056	0.963729
2	1728	Vitamin D levels	Galectin-4	-0.00455269	0.044246	0.922998
2	1729	Vitamin D levels	Galectin-7	-0.0303395	0.0525888	0.594906
2	1730	Vitamin D levels	Galectin-7	0.0376277	0.0375957	0.373535
2	1731	Vitamin D levels	Galectin-8	-0.0231988	0.0473313	0.657645
2	1732	Vitamin D levels	Galectin-9	-0.0133393	0.0375957	0.740649
2	1733	Vitamin D levels	Leucine-rich repeat LGI family member 3	-0.0124825	0.0375957	0.756543
2	1734	Vitamin D levels	Legumain	0.0377226	0.0375957	0.372454
2	1735	Vitamin D levels	Lutropin subunit beta	0.0312873	0.0375957	0.452093
2	1736	Vitamin D levels	Leukemia inhibitory factor	-0.0189659	0.0574287	0.762929
2	1737	Vitamin D levels	Leukemia inhibitory factor receptor	0.0583705	0.0375957	0.195477
2	1738	Vitamin D levels	Leukocyte immunoglobulin-like receptor subfamily A member 4	-0.0230181	0.0375957	0.573463
2	1739	Vitamin D levels	Leukocyte immunoglobulin-like receptor subfamily A member 5	0.0162962	0.0375957	0.687033
2	1740	Vitamin D levels	Leukocyte immunoglobulin-like receptor subfamily A member 5	-0.000667795	0.0375957	0.986679
2	1741	Vitamin D levels	Leukocyte immunoglobulin-like receptor subfamily A member 6	0.0322379	0.0375957	0.439514
2	1742	Vitamin D levels	Leukocyte immunoglobulin-like receptor subfamily B member 1	0.00842985	0.0375957	0.833571
2	1743	Vitamin D levels	Leukocyte immunoglobulin-like receptor subfamily B member 2	-0.0153838	0.0375792	0.703242
2	1744	Vitamin D levels	Leukocyte immunoglobulin-like receptor subfamily B member 2	0.0600808	0.0375957	0.185268
2	1745	Vitamin D levels	Leukocyte immunoglobulin-like receptor subfamily B member 3	-0.0363054	0.0375792	0.388702
2	1746	Vitamin D levels	Leukocyte immunoglobulin-like receptor subfamily B member 4	0.0169003	0.0376042	0.683609
2	1747	Vitamin D levels	Leukocyte immunoglobulin-like receptor subfamily B member 5	0.0295185	0.0375792	0.476078
2	1748	Vitamin D levels	Protein lin-7 homolog B	0.00895218	0.0435128	0.850167
2	1749	Vitamin D levels	Leucine-rich repeat and immunoglobulin-like domain-containing nogo receptor-interacting protein 1	-0.00725689	0.0435455	0.878244
2	1750	Vitamin D levels	Leucine-rich repeat and immunoglobulin-like domain-containing nogo receptor-interacting protein 3	-0.0222781	0.0375957	0.585345
2	1751	Vitamin D levels	Gastric triacylglycerol lipase	-0.0212867	0.0375957	0.601514
2	1752	Vitamin D levels	Lipase member K	0.0178605	0.0375957	0.659516
2	1753	Vitamin D levels	Lipase member N	0.00507439	0.0435455	0.914595
2	1754	Vitamin D levels	Vesicular integral-membrane protein VIP36	-0.00892631	0.0375957	0.823989
2	1755	Vitamin D levels	Vesicular integral-membrane protein VIP36	-0.0285303	0.0375957	0.490188
2	1756	Vitamin D levels	VIP36-like protein	0.00275983	0.0469079	0.956783
2	1757	Vitamin D levels	LIM and cysteine-rich domains protein 1	0.033655	0.0492258	0.531723
2	1758	Vitamin D levels	Lamin-B1	-0.0467089	0.0375792	0.281769
2	1759	Vitamin D levels	Leiomodin-1	0.0200232	0.0435128	0.676699
2	1760	Vitamin D levels	Ig Kappa chain V-I region HK102- like	-0.03819	0.0502707	0.502686
2	1761	Vitamin D levels	Lon protease homolog, mitochondrial	-0.0158028	0.0978931	0.886589
2	1762	Vitamin D levels	Lysyl oxidase homolog 2	0.0442741	0.0388718	0.337427
2	1763	Vitamin D levels	Putative apolipoprotein(a)-like protein 2	-0.0315633	0.0459284	0.529711
2	1764	Vitamin D levels	Lysophosphatidylcholine acyltransferase 2	0.0543732	0.0659744	0.496494
2	1765	Vitamin D levels	Lactoperoxidase	0.062072	0.0375957	0.174074
2	1766	Vitamin D levels	Leucine-rich repeat and calponin homology domain-containing protein 4	0.046203	0.0423966	0.337064
2	1767	Vitamin D levels	Leucine-rich repeat and calponin homology domain-containing protein 4	0.013049	0.0375957	0.746017
2	1768	Vitamin D levels	Leucine-rich repeat and fibronectin type III domain-containing protein 1	-0.00386413	0.0375957	0.923083
2	1769	Vitamin D levels	Leucine-rich repeat and fibronectin type-III domain-containing protein 2	0.0360615	0.0376042	0.408316
2	1770	Vitamin D levels	Leucine-rich repeats and immunoglobulin-like domains protein 3	0.063805	0.0375957	0.164908
2	1771	Vitamin D levels	Leucine-rich repeat, immunoglobulin-like domain and transmembrane domain-containing protein 2	-0.0469243	0.038115	0.285714
2	1772	Vitamin D levels	Leucine-rich repeat, immunoglobulin-like domain and transmembrane domain-containing protein 3	0.0525765	0.0499994	0.403316
2	1773	Vitamin D levels	Leucine-rich repeat, immunoglobulin-like domain and transmembrane domain-containing protein 3	-0.0157721	0.0375957	0.696389
2	1774	Vitamin D levels	Lymphoid-restricted membrane protein	-0.0277515	0.0375957	0.501384
2	1775	Vitamin D levels	Prolow-density lipoprotein receptor-related protein 1	0.0270405	0.0454101	0.583583
2	1776	Vitamin D levels	Low-density lipoprotein receptor-related protein 1, soluble	0.0784475	0.0435455	0.169424
2	1777	Vitamin D levels	Low-density lipoprotein receptor-related protein 1, soluble	0.0396995	0.0375957	0.350543
2	1778	Vitamin D levels	Low-density lipoprotein receptor-related protein 1B	0.0444306	0.0659744	0.570058
2	1779	Vitamin D levels	Low-density lipoprotein receptor-related protein 1B	-0.0124874	0.0375792	0.756351
2	1780	Vitamin D levels	Low-density lipoprotein receptor-related protein 8	0.0552399	0.0405169	0.266062
2	1781	Vitamin D levels	alpha-2-macroglobulin receptor-associated protein	-0.00913316	0.0499043	0.87166
2	1782	Vitamin D levels	alpha-2-macroglobulin receptor-associated protein	-0.0468968	0.0375792	0.280116
2	1783	Vitamin D levels	Leucine-rich PPR motif-containing protein, mitochondrial	0.0314575	0.0375957	0.449819
2	1784	Vitamin D levels	Leucine-rich repeat-containing protein 15	0.0181332	0.0375957	0.654782
2	1785	Vitamin D levels	Leucine-rich repeat-containing protein 19	0.0238384	0.0375792	0.560319
2	1786	Vitamin D levels	Leucine-rich repeat-containing protein 3	-0.0189647	0.0386044	0.648979
2	1787	Vitamin D levels	Leucine-rich repeat-containing protein 37A2	-0.00995727	0.0449463	0.835524
2	1788	Vitamin D levels	Leucine-rich repeat-containing protein 4B	-0.0344519	0.0375792	0.411131
2	1789	Vitamin D levels	Leucine-rich repeat-containing protein 4C	0.0322464	0.0375957	0.439402
2	1790	Vitamin D levels	Leucine-rich repeat-containing protein 74A	0.00456529	0.0435455	0.92312
2	1791	Vitamin D levels	Leucine-rich repeat serine/threonine-protein kinase 2	0.0104966	0.0375957	0.793934
2	1792	Vitamin D levels	Leucine-rich repeat neuronal protein 1	0.00934343	0.0375957	0.815967
2	1793	Vitamin D levels	Leucine-rich repeat neuronal protein 1	0.0590562	0.0375957	0.191317
2	1794	Vitamin D levels	Leucine-rich repeat neuronal protein 3	0.0283302	0.0375957	0.493046
2	1795	Vitamin D levels	Leucine-rich repeat transmembrane neuronal protein 1	0.00627731	0.0375792	0.875442
2	1796	Vitamin D levels	Leucine-rich repeat transmembrane neuronal protein 2	0.116898	0.0375792	0.0358471
2	1797	Vitamin D levels	Leucine-rich repeat transmembrane neuronal protein 4	0.061117	0.0518673	0.303976
2	1798	Vitamin D levels	Leucine-rich repeat transmembrane neuronal protein 4	-0.00764789	0.0405169	0.86233
2	1799	Vitamin D levels	Leucine-rich repeat and transmembrane domain-containing protein 1	-0.00989292	0.0376042	0.809522
2	1800	Vitamin D levels	Leucine-rich repeat and transmembrane domain-containing protein 2	-0.00097612	0.0375957	0.98053
2	1801	Vitamin D levels	Limbic system-associated membrane protein	0.0658153	0.0375792	0.154768
2	1802	Vitamin D levels	Leukocyte-specific transcript 1 protein	0.0459422	0.0375957	0.288792
2	1803	Vitamin D levels	Lymphotoxin-alpha	0.0281663	0.0375957	0.495397
2	1804	Vitamin D levels	Leukotriene A-4 hydrolase	0.0340723	0.0375957	0.416043
2	1805	Vitamin D levels	Lymphotoxin alpha2:beta1	0.0124461	0.0435455	0.793617
2	1806	Vitamin D levels	Latent-transforming growth factor beta-binding protein 4	0.0102309	0.0375957	0.798991
2	1807	Vitamin D levels	Tumor necrosis factor receptor superfamily member 3	0.0412404	0.0435455	0.413476
2	1808	Vitamin D levels	Lactotransferrin	-0.0917117	0.0658233	0.29818
2	1809	Vitamin D levels	Lactotransferrin	-0.00506445	0.0568867	0.934671
2	1810	Vitamin D levels	Lymphocyte antigen 6 complex locus protein G6c	0.030768	0.0659744	0.68682
2	1811	Vitamin D levels	Lymphocyte antigen 6 complex locus protein G6d	-0.00722605	0.0459329	0.882616
2	1812	Vitamin D levels	Lymphocyte antigen 86	-0.0332974	0.0375957	0.425828
2	1813	Vitamin D levels	T-lymphocyte surface antigen Ly-9	0.0123747	0.0375957	0.758554
2	1814	Vitamin D levels	Lysozyme g-like protein 1	-0.042233	0.0375957	0.324151
2	1815	Vitamin D levels	Tyrosine-protein kinase Lyn, isoform B	0.00511751	0.0565635	0.93226
2	1816	Vitamin D levels	Tyrosine-protein kinase Lyn	-0.00284209	0.0557653	0.961797
2	1817	Vitamin D levels	Ly6/PLAUR domain-containing protein 3	0.0163469	0.0375957	0.686132
2	1818	Vitamin D levels	Lysophospholipase-like protein 1	0.0160779	0.0375957	0.690922
2	1819	Vitamin D levels	LysM and putative peptidoglycan-binding domain-containing protein 3	-0.00903798	0.0375957	0.821839
2	1820	Vitamin D levels	LysM and putative peptidoglycan-binding domain-containing protein 4	-0.0201497	0.0379857	0.62388
2	1821	Vitamin D levels	Lysozyme C	0.0117777	0.0375957	0.769729
2	1822	Vitamin D levels	Lysozyme-like protein 2	-0.0575605	0.0555076	0.408676
2	1823	Vitamin D levels	Cation-dependent mannose-6-phosphate receptor	-0.020351	0.0375957	0.617031
2	1824	Vitamin D levels	O-acetyl-ADP-ribose deacetylase MACROD1	0.0361212	0.0375792	0.390883
2	1825	Vitamin D levels	Mitotic spindle assembly checkpoint protein MAD1	0.00853084	0.0375957	0.831619
2	1826	Vitamin D levels	Mucosal addressin cell adhesion molecule 1	-0.0218826	0.0375957	0.591761
2	1827	Vitamin D levels	Melanoma-associated antigen 10	0.00910176	0.0375957	0.820611
2	1828	Vitamin D levels	Melanoma-associated antigen 3	-0.0443834	0.0375957	0.303189
2	1829	Vitamin D levels	Melanoma-associated antigen B10	-0.0173414	0.037562	0.668306
2	1830	Vitamin D levels	Membrane-associated guanylate kinase, WW and PDZ domain-containing protein 2	-0.0394148	0.0375957	0.353627
2	1831	Vitamin D levels	MAM domain-containing protein 2	0.00792063	0.0405311	0.863117
2	1832	Vitamin D levels	Mannosyl-oligosaccharide 1,2-alpha-mannosidase IA	-0.00655838	0.037562	0.869874
2	1833	Vitamin D levels	Mannosyl-oligosaccharide 1,2-alpha-mannosidase IB	0.0469208	0.0375957	0.280086
2	1834	Vitamin D levels	Endoplasmic reticulum mannosyl-oligosaccharide 1,2-alpha-mannosidase	0.00778808	0.0375957	0.846008
2	1835	Vitamin D levels	Epididymis-specific alpha-mannosidase	-0.00151615	0.0435455	0.974412
2	1836	Vitamin D levels	Beta-mannosidase	0.0012739	0.0503363	0.981022
2	1837	Vitamin D levels	Glycoprotein endo-alpha-1,2-mannosidase	0.0513043	0.0375957	0.244094
2	1838	Vitamin D levels	MANSC domain-containing protein 1	0.047021	0.0375957	0.279208
2	1839	Vitamin D levels	MANSC domain-containing protein 4	-0.00775343	0.0375792	0.846616
2	1840	Vitamin D levels	Dual specificity mitogen-activated protein kinase kinase 1	0.0519384	0.0659744	0.513613
2	1841	Vitamin D levels	Dual specificity mitogen-activated protein kinase kinase 3	-0.00131549	0.0375792	0.973752
2	1842	Vitamin D levels	Dual specificity mitogen-activated protein kinase kinase 4	0.0132268	0.038528	0.748655
2	1843	Vitamin D levels	Mitogen-activated protein kinase kinase kinase 3	0.00490647	0.0723227	0.952084
2	1844	Vitamin D levels	Mitogen-activated protein kinase kinase kinase 7:TGF-beta-activated kinase 1 and MAP3K7-binding protein 1 fusion	0.00696994	0.0375957	0.861943
2	1845	Vitamin D levels	Mitogen-activated protein kinase 1	-0.0422866	0.0728466	0.620277
2	1846	Vitamin D levels	Mitogen-activated protein kinase 13	0.0770337	0.0659744	0.363323
2	1847	Vitamin D levels	Mitogen-activated protein kinase 14	0.0452092	0.0435455	0.375505
2	1848	Vitamin D levels	Mitogen-activated protein kinase 3	0.0159173	0.0659744	0.831829
2	1849	Vitamin D levels	Mitogen-activated protein kinase 8	0.011086	0.0502691	0.836256
2	1850	Vitamin D levels	Mitogen-activated protein kinase 9	0.0133568	0.0432839	0.77304
2	1851	Vitamin D levels	MAP kinase-activated protein kinase 2	0.0712268	0.0448452	0.21043
2	1852	Vitamin D levels	MAP kinase-activated protein kinase 3	0.0994578	0.0659744	0.270683
2	1853	Vitamin D levels	MAP kinase-activated protein kinase 5	0.0201286	0.039216	0.634808
2	1854	Vitamin D levels	MAP kinase-activated protein kinase 5	-0.0324315	0.0405169	0.481978
2	1855	Vitamin D levels	Mannan-binding lectin serine protease 1	0.0680213	0.0375957	0.144667
2	1856	Vitamin D levels	Megakaryocyte-associated tyrosine-protein kinase	-0.0302632	0.0642779	0.669889
2	1857	Vitamin D levels	Matrilin-2	0.00317661	0.0405169	0.942445
2	1858	Vitamin D levels	Matrilin-3	0.0177654	0.0435455	0.710663
2	1859	Vitamin D levels	Matrilin-4	0.0595014	0.0375792	0.18851
2	1860	Vitamin D levels	Myc-associated zinc finger protein	0.0263992	0.0375792	0.5211
2	1861	Vitamin D levels	Myoglobin	0.0213801	0.0375792	0.599824
2	1862	Vitamin D levels	Methyl-CpG-binding domain protein 4	-0.0398061	0.051434	0.482173
2	1863	Vitamin D levels	Mannose-binding protein C	0.0536402	0.0435128	0.305466
2	1864	Vitamin D levels	Methylmalonyl-CoA epimerase, mitochondrial	0.0691569	0.0375957	0.139681
2	1865	Vitamin D levels	Mast cell-expressed membrane protein 1	0.0111912	0.0375957	0.780773
2	1866	Vitamin D levels	Guanine nucleotide exchange factor DBS	0.00316608	0.0375792	0.936905
2	1867	Vitamin D levels	Multiple coagulation factor deficiency protein 2	-0.00693125	0.0375957	0.862698
2	1868	Vitamin D levels	Induced myeloid leukemia cell differentiation protein Mcl-1	0.023186	0.0375957	0.57079
2	1869	Vitamin D levels	Malignant T-cell-amplified sequence 1	-0.00340203	0.0375957	0.932248
2	1870	Vitamin D levels	Malate dehydrogenase, cytoplasmic	-0.012595	0.077263	0.880869
2	1871	Vitamin D levels	Midkine	0.0236361	0.0469079	0.649019
2	1872	Vitamin D levels	Nuclear protein MDM1	0.0717798	0.0375957	0.128856
2	1873	Vitamin D levels	E3 ubiquitin-protein ligase Mdm2	-0.043377	0.0435973	0.393097
2	1874	Vitamin D levels	Mediator of RNA polymerase II transcription subunit 1	-0.0404641	0.0375792	0.342194
2	1875	Vitamin D levels	Mediator of RNA polymerase II transcription subunit 1	0.0120042	0.0375957	0.765481
2	1876	Vitamin D levels	Mediator of RNA polymerase II transcription subunit 4	-0.0389175	0.0375957	0.359071
2	1877	Vitamin D levels	Myocyte-specific enhancer factor 2C	0.0599473	0.0405169	0.235548
2	1878	Vitamin D levels	Multiple epidermal growth factor-like domains protein 10	0.0365848	0.0391323	0.402767
2	1879	Vitamin D levels	Protein MENT	0.0105963	0.0375957	0.792041
2	1880	Vitamin D levels	Matrix extracellular phosphoglycoprotein	-0.0108888	0.0375792	0.786402
2	1881	Vitamin D levels	LDLR chaperone MESD	0.0270121	0.0501473	0.627527
2	1882	Vitamin D levels	Hepatocyte growth factor receptor	0.0522355	0.0375957	0.237052
2	1883	Vitamin D levels	tRNA (guanine-N(7)-)-methyltransferase	0.0229847	0.0375792	0.573835
2	1884	Vitamin D levels	Microfibrillar-associated protein 1	-0.0265495	0.0435917	0.575387
2	1885	Vitamin D levels	Microfibrillar-associated protein 2	0.0240425	0.0383501	0.564715
2	1886	Vitamin D levels	Microfibril-associated glycoprotein 4	0.0126491	0.045144	0.797539
2	1887	Vitamin D levels	Microfibrillar-associated protein 5	0.00722225	0.0384153	0.860025
2	1888	Vitamin D levels	Lactadherin	0.0541421	0.0375792	0.223091
2	1889	Vitamin D levels	Mitofusin-1	0.0487925	0.0375957	0.264129
2	1890	Vitamin D levels	Beta-1,3-N-acetylglucosaminyltransferase manic fringe	0.0379768	0.0405311	0.447682
2	1891	Vitamin D levels	MAX gene-associated protein	-0.00455499	0.0375957	0.909409
2	1892	Vitamin D levels	Alpha-1,3-mannosyl-glycoprotein 2-beta-N-acetylglucosaminyltransferase	-0.0184249	0.0375957	0.649742
2	1893	Vitamin D levels	Alpha-1,6-mannosyl-glycoprotein 2-beta-N-acetylglucosaminyltransferase	0.00332385	0.0375957	0.9338
2	1894	Vitamin D levels	Alpha-1,3-mannosyl-glycoprotein 4-beta-N-acetylglucosaminyltransferase B	0.0298	0.0375957	0.472346
2	1895	Vitamin D levels	Alpha-1,3-mannosyl-glycoprotein 4-beta-N-acetylglucosaminyltransferase C	0.0136967	0.0375957	0.734065
2	1896	Vitamin D levels	Melanoma-derived growth regulatory protein	-0.0114014	0.0375957	0.776807
2	1897	Vitamin D levels	MICAL-like protein 2	0.0366854	0.0375792	0.384234
2	1898	Vitamin D levels	MHC class I polypeptide-related sequence B	-0.0454603	0.0375957	0.293173
2	1899	Vitamin D levels	Probable E3 ubiquitin-protein ligase MID2	-0.00210544	0.047527	0.966789
2	1900	Vitamin D levels	Macrophage migration inhibitory factor	-0.0436145	0.0435455	0.390348
2	1901	Vitamin D levels	Allergin-1	0.0457618	0.0375957	0.290424
2	1902	Vitamin D levels	MICOS complex subunit MIC10	-0.0409507	0.0375957	0.337276
2	1903	Vitamin D levels	Multiple inositol polyphosphate phosphatase 1	0.0418118	0.0435455	0.407795
2	1904	Vitamin D levels	Malectin	0.0151671	0.0536696	0.795859
2	1905	Vitamin D levels	Histone-lysine N-methyltransferase 2D	0.0229375	0.0440818	0.6303
2	1906	Vitamin D levels	Promotilin	0.0623753	0.0375792	0.172286
2	1907	Vitamin D levels	Malonyl-CoA decarboxylase, mitochondrial	-0.00565572	0.0375957	0.887702
2	1908	Vitamin D levels	Membrane metallo-endopeptidase-like 1	0.0413267	0.0375957	0.333378
2	1909	Vitamin D levels	Membrane magnesium transporter 1	-0.0193305	0.0405169	0.665894
2	1910	Vitamin D levels	Stromelysin-2	0.0221173	0.0405169	0.623124
2	1911	Vitamin D levels	Stromelysin-2	-0.00245654	0.0375957	0.951038
2	1912	Vitamin D levels	Macrophage metalloelastase	-0.01272	0.0375957	0.752122
2	1913	Vitamin D levels	Collagenase 3	0.000165532	0.0375957	0.996698
2	1914	Vitamin D levels	Matrix metalloproteinase-14	0.0546082	0.0467662	0.30779
2	1915	Vitamin D levels	Matrix metalloproteinase-16	-0.00148025	0.0435455	0.975018
2	1916	Vitamin D levels	Matrix metalloproteinase-16	0.00278782	0.0478482	0.956333
2	1917	Vitamin D levels	Matrix metalloproteinase-17	0.0663225	0.0405169	0.200171
2	1918	Vitamin D levels	72 kDa type IV collagenase	0.00419295	0.0435449	0.927922
2	1919	Vitamin D levels	Matrilysin	0.0221772	0.0447198	0.645967
2	1920	Vitamin D levels	Neutrophil collagenase	0.0333704	0.0375792	0.424713
2	1921	Vitamin D levels	Matrix metalloproteinase-9	-0.0974827	0.0658233	0.27678
2	1922	Vitamin D levels	Multimerin-2	-0.0488185	0.0469079	0.374501
2	1923	Vitamin D levels	Multimerin-2	0.00660431	0.0375792	0.869034
2	1924	Vitamin D levels	Motor neuron and pancreas homeobox protein 1	0.035734	0.0375792	0.395503
2	1925	Vitamin D levels	MOB kinase activator 1A	0.00873865	0.0388718	0.836571
2	1926	Vitamin D levels	Adenylyltransferase and sulfurtransferase MOCS3	-0.0114226	0.0435455	0.81006
2	1927	Vitamin D levels	Multiple PDZ domain protein	-0.00687189	0.0410088	0.87758
2	1928	Vitamin D levels	DNA-3-methyladenine glycosylase	-0.0524479	0.0663952	0.487247
2	1929	Vitamin D levels	Thrombopoietin Receptor	-0.00325992	0.0375957	0.935069
2	1930	Vitamin D levels	Myeloperoxidase	-0.0372119	0.0409791	0.415203
2	1931	Vitamin D levels	MAGUK p55 subfamily member 6	-0.0409163	0.0375957	0.337634
2	1932	Vitamin D levels	MAGUK p55 subfamily member 7	-0.0299636	0.0420283	0.515268
2	1933	Vitamin D levels	3-mercaptopyruvate sulfurtransferase	0.0242518	0.0435128	0.616173
2	1934	Vitamin D levels	Myelin protein P0	0.0106454	0.0405169	0.809761
2	1935	Vitamin D levels	Melanocortin-2 receptor accessory protein 2	0.0502737	0.0376042	0.273588
2	1936	Vitamin D levels	Melanocortin-2 receptor accessory protein	-0.0180831	0.0375957	0.655652
2	1937	Vitamin D levels	Macrophage mannose receptor 1	0.0432237	0.0375792	0.314148
2	1938	Vitamin D levels	C-type mannose receptor 2	0.026725	0.0375957	0.516428
2	1939	Vitamin D levels	Double-strand break repair protein MRE11A	-0.00287794	0.0411365	0.947583
2	1940	Vitamin D levels	39S ribosomal protein L14, mitochondrial	-0.0150734	0.0468661	0.768842
2	1941	Vitamin D levels	39S ribosomal protein L32, mitochondrial	0.00557483	0.0375957	0.889294
2	1942	Vitamin D levels	39S ribosomal protein L33, mitochondrial	0.0560307	0.0392563	0.226664
2	1943	Vitamin D levels	39S ribosomal protein L34, mitochondrial	-0.0592018	0.0375792	0.19029
2	1944	Vitamin D levels	39S ribosomal protein L52, mitochondrial	-0.0350976	0.0435455	0.479212
2	1945	Vitamin D levels	Ribosome-recycling factor, mitochondrial	-0.00790751	0.0531788	0.891226
2	1946	Vitamin D levels	Protein MRVI1	-0.0133211	0.0476872	0.798133
2	1947	Vitamin D levels	Mesothelin	-0.00820092	0.0375957	0.838001
2	1948	Vitamin D levels	Mesothelin	-0.0400401	0.0512729	0.491805
2	1949	Vitamin D levels	Beta-microseminoprotein	0.00305613	0.0375957	0.939117
2	1950	Vitamin D levels	Prostate-associated microseminoprotein	0.00427822	0.0375957	0.914883
2	1951	Vitamin D levels	Macrophage scavenger receptor types I and II	-0.00131096	0.0435455	0.977874
2	1952	Vitamin D levels	Macrophage scavenger receptor types I and II	-0.0064606	0.0375957	0.871904
2	1953	Vitamin D levels	Mitochondrial peptide methionine sulfoxide reductase	0.0209961	0.0429434	0.650491
2	1954	Vitamin D levels	Methionine-R-sulfoxide reductase B3	0.0623226	0.0375957	0.172717
2	1955	Vitamin D levels	Macrophage-stimulating protein receptor	0.0208312	0.0375957	0.609036
2	1956	Vitamin D levels	Growth/differentiation factor 8	0.0316545	0.0435455	0.519858
2	1957	Vitamin D levels	Growth/differentiation factor 8	0.0243784	0.0375957	0.552048
2	1958	Vitamin D levels	Metallothionein-1F	-0.00177677	0.0375957	0.964571
2	1959	Vitamin D levels	S-methyl-5'-thioadenosine phosphorylase	-0.0414622	0.0441736	0.401068
2	1960	Vitamin D levels	Protein p13 MTCP-1	-0.104701	0.0659744	0.25342
2	1961	Vitamin D levels	Mitochondrial fission regulator 1	0.01262	0.0375957	0.753983
2	1962	Vitamin D levels	5-formyltetrahydrofolate cyclo-ligase	-0.00339097	0.0659744	0.96368
2	1963	Vitamin D levels	Myotubularin-related protein 1	-0.0419176	0.0375957	0.327335
2	1964	Vitamin D levels	Poly(A) RNA polymerase, mitochondrial	-0.000204103	0.0405169	0.996297
2	1965	Vitamin D levels	Peptide chain release factor 1-like, mitochondrial	-0.0155087	0.0375792	0.700994
2	1966	Vitamin D levels	Mucin-1	0.0105984	0.0375957	0.792
2	1967	Vitamin D levels	Mucin-1	-0.00813162	0.0376472	0.839559
2	1968	Vitamin D levels	Mucin-4	-0.0370638	0.0405169	0.427765
2	1969	Vitamin D levels	Mitochondrial ubiquitin ligase activator of NFKB 1	0.0429344	0.0375957	0.317171
2	1970	Vitamin D levels	Mitochondrial ubiquitin ligase activator of NFKB 1	-0.0306757	0.0475917	0.565107
2	1971	Vitamin D levels	Muscle, skeletal receptor tyrosine-protein kinase	-0.0417212	0.0375957	0.329332
2	1972	Vitamin D levels	A/G-specific adenine DNA glycosylase	0.00221468	0.100969	0.984492
2	1973	Vitamin D levels	MAX-interacting protein 1	-0.0271327	0.038976	0.524674
2	1974	Vitamin D levels	Matrix-remodeling-associated protein 7	0.034758	0.0375957	0.407541
2	1975	Vitamin D levels	Matrix-remodeling-associated protein 8	0.0138661	0.0375957	0.730953
2	1976	Vitamin D levels	Matrix-remodeling-associated protein 8	0.011282	0.0375957	0.779058
2	1977	Vitamin D levels	Myosin-binding protein C, slow-type	0.0527965	0.0499994	0.401712
2	1978	Vitamin D levels	Myc proto-oncogene protein	-0.0186185	0.0476873	0.722291
2	1979	Vitamin D levels	Myc target protein 1	0.0155445	0.0375792	0.70035
2	1980	Vitamin D levels	Unconventional myosin-VI	-0.00468156	0.0405169	0.915313
2	1981	Vitamin D levels	Myomesin-2	0.0515637	0.0499994	0.410795
2	1982	Vitamin D levels	Myelin regulatory factor	0.0409342	0.0375957	0.337447
2	1983	Vitamin D levels	Histone H2A deubiquitinase MYSM1	0.00479371	0.0375957	0.904692
2	1984	Vitamin D levels	Myocardial zonula adherens protein	-0.0105136	0.0435455	0.824777
2	1985	Vitamin D levels	Myocardial zonula adherens protein	-0.0406249	0.0375957	0.340686
2	1986	Vitamin D levels	Myocardial zonula adherens protein	-0.0677475	0.0391394	0.15851
2	1987	Vitamin D levels	Myeloid zinc finger 1	0.0101088	0.0375957	0.801319
2	1988	Vitamin D levels	Mitotic-spindle organizing protein 1	0.0156596	0.0398278	0.71424
2	1989	Vitamin D levels	HemK methyltransferase family member 2	0.0248301	0.0468977	0.633169
2	1990	Vitamin D levels	N-acylethanolamine-hydrolyzing acid amidase	0.0914821	0.0435128	0.126274
2	1991	Vitamin D levels	N-acetylated-alpha-linked acidic dipeptidase 2	0.012294	0.0375957	0.760059
2	1992	Vitamin D levels	NGFI-A-binding protein 1	0.0246645	0.0464052	0.623216
2	1993	Vitamin D levels	NGFI-A-binding protein 2	-0.0134465	0.0405169	0.761819
2	1994	Vitamin D levels	NAD kinase	0.215269	0.226538	0.516234
2	1995	Vitamin D levels	N-acetyl-D-glucosamine kinase	0.0639887	0.0435455	0.238042
2	1996	Vitamin D levels	N-acetylglucosamine-1-phosphodiester alpha-N-acetylglucosaminidase	0.0302684	0.0375792	0.465711
[truncated: 4,568 more rows]
